# Supplementary material for: High-throughput analyses of Phocaeicola vulgatus reveal fitness determinants for gut colonization and during colitis
Source: Gut Microbes. 2026 Apr 23;18(1):2661410. doi: 10.1080/19490976.2026.2661410 (PMC13114119; doi:10.1080/19490976.2026.2661410)
Supplement: Dataset_4_RBTnSeq_in_vivo.xlsx [file KGMI_A_2661410_SM0287.xlsx]

## Sheet: RB-TnSeq mouse
Dataset 4. RB-TnSeq data from monocolonized mice compared to in vitro broth grown
rank	score	locus tag	annotation	bp	mean inf TA sites	mean log10pval	mean pval	sd log10pval	sd pval	# mice pval 0.05	mean log2fc	mean FC	sd log2fc	sd FC	# mice log2fc.2
1	1	M0N98_01485	hypothetical protein	822	31.1656	-12.1661	6.82207e-13	1.31333	20.5743	11	5.39231	41.9997	2.42563	5.37264	11
2	1	M0N98_03241	AAA domain protein	1179	20.8893	-5.59051	2.5674e-06	1.57393	37.491	11	-5.77858	-54.894	1.57319	2.97563	11
3	1	M0N98_01561	Galactokinase	1155	45.7552	-8.0474	8.96601e-09	1.66255	45.9783	11	-4.14322	-17.6699	1.23205	2.34901	11
4	1	M0N98_01477	Allantoinase	1341	27.8902	-5.57047	2.68864e-06	3.49822	3149.35	11	-4.17321	-18.041	1.14245	2.20756	11
5	1	M0N98_00396	Protein of unknown function (DUF3108)	810	28.856	-6.4878	3.25234e-07	1.2523	17.8774	11	-4.09204	-17.0541	1.7095	3.27047	11
6	1	M0N98_02141	Major Facilitator Superfamily protein	1167	43.2367	-9.99005	1.02317e-10	3.8964	7877.75	11	3.91925	15.1291	1.16648	2.24463	11
7	1	M0N98_00964	Type III restriction enzyme, res subunit	2181	32.7822	-4.8796	1.31946e-05	2.92248	836.531	11	4.10071	17.1568	1.70841	3.26801	11
8	1	M0N98_03346	Na(+)-translocating ferredoxin:NAD(+) oxidoreductase complex subunit A	603	18.6688	-3.63657	0.000230902	1.11962	13.171	11	-4.27069	-19.3022	2.23481	4.707	11
9	1	M0N98_01557	L-ribulose-5-phosphate 4-epimerase UlaF	753	22.2844	-3.38254	0.000414436	0.678021	4.76454	11	-3.86718	-14.5927	1.06154	2.08715	11
10	1	M0N98_02797	Dihydroorotate dehydrogenase B (NAD(+)), catalytic subunit	912	9.29253	-2.32548	0.00472628	0.653239	4.50027	11	-5.70291	-52.0892	2.53968	5.81458	11
11	1	M0N98_03350	Proton-translocating ferredoxin:NAD(+) oxidoreductase complex subunit C	1338	38.5905	-6.90634	1.24069e-07	1.96534	92.3296	11	-3.27563	-9.68416	1.1231	2.17815	11
12	1	M0N98_01338	Periplasmic binding protein	1137	24.1557	-4.71811	1.91379e-05	1.71691	52.1091	11	-3.38183	-10.424	0.891915	1.85564	11
13	1	M0N98_01993	MobA-like NTP transferase domain protein	711	22.0351	-4.16011	6.91651e-05	1.45307	28.3835	11	-3.42039	-10.7063	1.11419	2.16474	11
14	1	M0N98_04174	Mannose-6-phosphate isomerase ManA	972	20.7264	-3.64134	0.000228383	2.10682	127.884	11	-3.49493	-11.274	0.85603	1.81005	11
15	1	M0N98_02207	Ferrous iron transport protein B	2469	64.8317	-10.2165	6.07466e-11	2.56966	371.248	11	-3.1525	-8.89198	0.84346	1.79435	11
16	1	M0N98_03008	Family of unknown function (DUF5686)	2199	55.9658	-9.84353	1.43375e-10	2.02937	106.997	11	-3.15328	-8.89677	0.712071	1.63815	11
17	1	M0N98_00351	Rhomboid family protein	894	19.8659	-3.14179	0.000721458	0.951468	8.94268	11	-3.61991	-12.2943	1.01159	2.01614	11
18	1	M0N98_01339	hypothetical protein	1089	32.3015	-4.57858	2.63891e-05	0.955013	9.01598	11	-3.25134	-9.52247	0.950058	1.93195	11
19	1	M0N98_01555	FGGY-like carbohydrate kinase	1599	39.2889	-4.16119	6.89939e-05	1.42198	26.4232	11	-3.26915	-9.64078	1.1308	2.1898	11
20	1	M0N98_01709	Oxaloacetate decarboxylase, gamma chain	930	21.8677	-4.76543	1.71622e-05	1.54226	34.8549	11	-3.20136	-9.19825	1.24204	2.36533	11
21	1	M0N98_03242	Pyruvate:ferredoxin oxidoreductase	3546	48.1674	-9.76801	1.70605e-10	5.34901	223361	11	-3.09605	-8.55074	0.440556	1.35713	11
22	1	M0N98_01425	Bifunctional protein FolD protein	882	19.8974	-4.27115	5.35608e-05	2.48716	307.015	11	-3.17341	-9.02176	0.676626	1.5984	11
23	1	M0N98_03891	Sodium/hydrogen exchanger family protein	2148	38.5284	-5.71191	1.9413e-06	3.38009	2399.31	11	-3.1068	-8.61467	0.624132	1.54128	11
24	1	M0N98_02478	AAA domain, putative AbiEii toxin, Type IV TA system	2829	39.3852	-6.77054	1.69612e-07	3.96799	9289.35	11	-3.0624	-8.35361	0.609518	1.52575	11
25	1	M0N98_01246	Putative methyltransferase	759	24.3798	-3.56806	0.000270359	1.36469	23.1577	11	-3.25959	-9.57711	1.64047	3.11767	11
26	1	M0N98_00454	Phosphoribosylamine--glycine ligase	1269	27.2628	-5.12117	7.56545e-06	2.69325	493.453	11	-3.0647	-8.36691	0.854128	1.80767	11
27	1	M0N98_02165	Glycosyl transferases group 1	1266	28.6562	-4.03752	9.17234e-05	1.06107	11.5099	11	-3.12246	-8.70869	1.51317	2.85436	11
28	1	M0N98_03720	Ribonucleotide reductase, barrel domain	2547	76.4356	-11.6524	2.22633e-12	3.93119	8534.78	11	-2.95005	-7.72778	0.795576	1.73577	11
29	1	M0N98_03351	Na(+)-translocating ferredoxin:NAD(+) oxidoreductase complex subunit B	954	17.8074	-3.06638	0.000858258	0.641644	4.38171	11	-3.34903	-10.1896	1.50857	2.84527	11
30	1	M0N98_01151	Polysaccharide biosynthesis protein	1464	18.5419	-2.55831	0.00276497	0.602309	4.0023	11	-3.6312	-12.3908	2.08127	4.23179	11
31	1	M0N98_00862	Protease 4	1782	19.901	-2.72182	0.00189748	0.650142	4.46829	11	-3.49106	-11.2438	1.67921	3.20253	11
32	1	M0N98_02762	Serine hydroxymethyltransferase	1281	26.2952	-5.74027	1.81859e-06	3.05222	1127.76	11	-2.93997	-7.67397	1.22212	2.33289	11
33	1	M0N98_02784	1,4-alpha-glucan branching enzyme GlgB	2028	42.2736	-7.96935	1.07312e-08	2.56253	365.198	11	-2.87944	-7.35862	0.616234	1.53287	11
34.5	1	M0N98_01340	TonB dependent receptor	2022	67.4743	-9.45391	3.51631e-10	2.8252	668.644	11	-2.82355	-7.07902	0.600106	1.51583	11
34.5	1	M0N98_01934	Phosphoribosylaminoimidazole-succinocarboxamide synthase	945	13.721	-3.51171	0.000307817	1.43808	27.4207	11	-3.10057	-8.57756	2.09883	4.28361	11
36	1	M0N98_02543	Biotin carboxylase	1512	32.0837	-4.67302	2.12314e-05	1.85977	72.405	11	-2.92295	-7.58395	0.940471	1.91915	11
37	1	M0N98_03318	Lysine-sensitive aspartokinase 3	1320	35.0693	-5.88913	1.29083e-06	1.5573	36.0831	11	-2.8629	-7.27477	0.678153	1.60009	11
38	1	M0N98_01093	Methylmalonyl-CoA mutase small subunit	1911	57.3834	-9.70205	1.98586e-10	3.25038	1779.85	11	-2.79263	-6.92893	0.511111	1.42515	11
39	1	M0N98_00804	Mannose-1-phosphate guanylyltransferase 1	1044	35.4131	-4.41514	3.84468e-05	0.978776	9.52304	11	-2.87282	-7.32498	1.2257	2.33869	11
40	1	M0N98_04032	High-affinity zinc uptake system membrane protein ZnuB	852	29.8452	-4.36188	4.34631e-05	1.17237	14.8719	11	-2.87281	-7.32488	1.55283	2.93393	11
41	1	M0N98_01710	Propionyl-CoA carboxylase beta chain	1554	56.1764	-10.1352	7.32557e-11	3.18575	1533.72	11	-2.71842	-6.5815	0.591433	1.50674	11
42	1	M0N98_01996	Lysylphosphatidylglycerol synthase TM region	1002	26.9991	-3.63531	0.000231573	0.972388	9.384	11	-2.93883	-7.66789	1.21865	2.32728	11
43	0.954545	M0N98_00010	Type III restriction enzyme, res subunit	2097	18.766	-3.95752	0.000110276	2.7324	540.011	10	-4.74686	-26.8502	2.86796	7.30034	11
44	1	M0N98_02166	Glycosyl hydrolase family 57	1395	29.4356	-4.1591	6.9326e-05	1.27151	18.6859	11	-2.83288	-7.12497	0.968079	1.95623	11
45	1	M0N98_01092	Methylmalonyl-CoA mutase large subunit	2151	68.8596	-12.0553	8.80361e-13	3.09143	1234.33	11	-2.67359	-6.38016	0.86034	1.81547	11
46	1	M0N98_03766	N-acetylglucosamine-6-phosphate deacetylase	1164	29.3015	-3.88926	0.000129044	0.967168	9.27188	11	-2.833	-7.12556	1.06274	2.0889	11
47	1	M0N98_00492	Rubrerythrin	579	23.09	-3.68275	0.000207612	0.667369	4.6491	11	-2.86894	-7.30526	1.65605	3.15153	11
48	1	M0N98_01664	1,4-dihydroxy-2-naphthoyl-CoA synthase	822	14.2025	-2.45888	0.00347629	0.446383	2.79501	11	-3.2946	-9.81233	1.5531	2.93447	11
49	1	M0N98_00126	N-acetyl-gamma-glutamyl-phosphate reductase	969	32.1602	-3.61538	0.000242449	1.34808	22.2887	11	-2.84621	-7.19109	0.867661	1.8247	11
50.5	1	M0N98_01999	pfkB family carbohydrate kinase	897	31.5851	-4.36994	4.2664e-05	1.11512	13.0351	11	-2.71685	-6.57438	1.26855	2.40919	11
50.5	1	M0N98_03344	UDP-glucose 4-epimerase	1035	28.0027	-5.66499	2.16276e-06	1.77215	59.1771	11	-2.65528	-6.29967	0.968257	1.95648	11
52	1	M0N98_00921	Periplasmic binding protein domain protein	2727	70.9496	-9.05731	8.7637e-10	3.84971	7074.65	11	-2.60531	-6.08524	0.778453	1.71529	11
53	0.954545	M0N98_02815	BatD DUF11 like domain protein	1836	11.5239	-2.98812	0.00102774	1.75713	57.1656	10	-5.55574	-47.0375	2.59971	6.06163	11
54.5	1	M0N98_02078	Glycosyl hydrolase family 20, domain 2	2706	64.7165	-6.33288	4.64639e-07	2.04917	111.987	11	-2.60623	-6.08909	0.693857	1.6176	11
54.5	1	M0N98_03462	Carbamoyl-phosphate synthase small chain	1077	24.5626	-3.22322	0.000598112	1.56737	36.9292	11	-2.89426	-7.43464	0.518667	1.43263	11
56	1	M0N98_00183	Alpha-galactosidase AgaA	2157	65.0765	-9.09155	8.09928e-10	2.47489	298.463	11	-2.58605	-6.00453	1.88914	3.70413	11
57	1	M0N98_01157	Polysaccharide pyruvyl transferase	1215	25.6337	-3.63052	0.000234143	1.84357	69.7544	11	-2.77577	-6.8484	0.984532	1.97867	11
58	1	M0N98_00757	Recombination protein O C terminal	726	17.4869	-2.49431	0.00320395	0.327798	2.12715	11	-3.16038	-8.94066	1.13634	2.19822	11
59	1	M0N98_00449	Ribonuclease R	2148	42.9496	-6.18291	6.56287e-07	2.56256	365.223	11	-2.58035	-5.98087	0.62836	1.54581	11
60	1	M0N98_03641	N-acetylglucosamine repressor	1206	22.7093	-3.01704	0.000961524	0.768115	5.86293	11	-2.87619	-7.34207	1.28212	2.43197	11
61	1	M0N98_03349	Na(+)-translocating ferredoxin:NAD(+) oxidoreductase complex subunit D	990	28.3357	-3.2628	0.000546016	0.894191	7.83775	11	-2.77435	-6.8417	1.18813	2.27857	11
62	0.954545	M0N98_00299	hypothetical protein	405	14.0198	-2.90833	0.001235	1.15802	14.3885	10	-4.77104	-27.304	1.77266	3.41683	11
63	1	M0N98_01145	G-rich domain on putative tyrosine kinase	2409	22.1377	-2.64114	0.00228486	0.609548	4.06956	11	-2.97359	-7.85487	1.5478	2.92371	11
64	1	M0N98_03990	putative GTPase	1098	33.6931	-4.24712	5.66077e-05	1.39136	24.6241	11	-2.57374	-5.95352	0.486071	1.40063	11
65	1	M0N98_00917	hypothetical protein	2319	77.7417	-9.72645	1.87735e-10	2.74801	559.765	11	-2.40238	-5.28676	0.65971	1.57977	11
66	1	M0N98_02615	N-carbamoyl-D-amino acid hydrolase	888	25.9496	-3.78373	0.000164541	1.47519	29.8666	11	-2.53972	-5.81478	0.609048	1.52525	11
67	1	M0N98_00745	Alpha amylase, catalytic domain	1851	48.8731	-5.77622	1.6741e-06	1.5303	33.9077	11	-2.41129	-5.31949	0.781576	1.71901	11
68	1	M0N98_03802	Phosphoribosylformylglycinamidine cyclo-ligase	1170	20.6373	-3.62518	0.000237038	1.23207	17.0637	11	-2.54915	-5.85289	1.35159	2.55194	11
69	1	M0N98_01559	Sodium/glucose cotransporter	1743	50.1782	-3.7467	0.000179185	1.76937	58.7992	11	-2.50317	-5.66928	0.973914	1.96416	11
70	1	M0N98_00331	Glycosyl transferases group 1	1263	41.054	-4.82054	1.51167e-05	1.81647	65.5346	11	-2.40248	-5.28712	0.464428	1.37977	11
71	1	M0N98_03173	tRNA modification GTPase MnmE	1503	22.8587	-4.01527	9.65442e-05	2.50497	319.869	11	-2.43007	-5.38921	0.72621	1.65429	11
72	1	M0N98_00957	AAA domain, putative AbiEii toxin, Type IV TA system	765	25.5437	-3.14829	0.000710738	1.01218	10.2845	11	-2.53105	-5.77993	1.25079	2.37972	11
73	1	M0N98_00847	Long-chain-fatty-acid--CoA ligase FadD15	1806	63.5518	-8.03394	9.24828e-09	1.91521	82.2636	11	-2.26779	-4.81585	0.853314	1.80665	11
74	1	M0N98_03789	Response regulator receiver domain protein	4017	49.2268	-7.11369	7.69673e-08	4.08954	12289.6	11	-2.26346	-4.80141	0.397636	1.31735	11
75	1	M0N98_01419	Glycosyl hydrolase family 20, catalytic domain	2424	55.198	-5.83158	1.47374e-06	2.01566	103.671	11	-2.27876	-4.8526	0.793461	1.73323	11
76	1	M0N98_04065	protein of unknown function (DUF4954)	1986	56.676	-5.93513	1.1611e-06	1.17862	15.0876	11	-2.27373	-4.83572	0.679776	1.60189	11
77	1	M0N98_00647	Type III restriction enzyme, res subunit	1818	45.9091	-6.45079	3.54165e-07	1.93426	85.9535	11	-2.21883	-4.65516	0.372721	1.29479	11
78	0.954545	M0N98_04318	hypothetical protein	435	14.1053	-2.25782	0.00552305	0.711221	5.14306	10	-4.55341	-23.4808	2.27233	4.83104	11
79	1	M0N98_02744	Pyruvate, phosphate dikinase	2766	43.4806	-4.31479	4.84411e-05	1.34964	22.3689	11	-2.2685	-4.81822	0.536272	1.45022	11
80	1	M0N98_00961	Bacterial trigger factor protein (TF)	1356	44.883	-3.60456	0.000248566	1.343	22.0294	11	-2.35172	-5.10432	0.876162	1.83549	11
81	1	M0N98_01995	CDP-alcohol phosphatidyltransferase	951	19.4977	-2.86772	0.00135605	0.561852	3.6463	11	-2.52841	-5.76937	0.880274	1.84072	11
82	0.954545	M0N98_01344	DAHP synthetase I family protein	1068	13.4653	-2.78374	0.00164536	1.0537	11.3162	10	-3.74003	-13.3617	0.840133	1.79022	11
83	1	M0N98_00958	Intermembrane phospholipid transport system permease protein MlaE	768	28.4545	-2.88141	0.00131398	0.742547	5.52774	11	-2.48421	-5.59527	1.28393	2.43502	11
84	1	M0N98_03594	Putative carbohydrate metabolism domain protein	960	34.3636	-3.13677	0.000729845	0.830738	6.77232	11	-2.3524	-5.10672	0.694987	1.61887	11
85	1	M0N98_01161	N,N'-diacetyllegionaminic acid synthase	873	19.2745	-2.65741	0.00220083	0.945301	8.8166	11	-2.48375	-5.5935	0.693642	1.61736	11
86	0.954545	M0N98_03933	Prolyl tripeptidyl peptidase	2202	40.5689	-4.7895	1.62368e-05	2.86907	739.731	10	-3.06139	-8.34776	0.8809	1.84152	11
87	1	M0N98_01524	Putative K(+)-stimulated pyrophosphate-energized sodium pump	2205	66.4401	-4.38985	4.07526e-05	2.19143	155.394	11	-2.15356	-4.44924	0.396918	1.31669	11
88	1	M0N98_01023	Putative neutral zinc metallopeptidase	681	17.9568	-2.253	0.00558473	0.377885	2.38718	11	-2.62076	-6.15072	0.781748	1.71921	11
89	1	M0N98_01164	hypothetical protein	1128	22.459	-2.52265	0.00300155	0.611294	4.08596	11	-2.4856	-5.60067	1.2693	2.41045	11
90	0.954545	M0N98_01556	L-arabinose isomerase	1530	40.5833	-4.38427	4.12794e-05	2.2966	197.971	10	-2.98953	-7.94217	0.779556	1.7166	11
91	1	M0N98_00317	Phage integrase family protein	942	14.8011	-2.74113	0.00181496	1.10845	12.8367	11	-2.36044	-5.13526	1.19446	2.28859	11
92	0.954545	M0N98_02765	Aspartate carbamoyltransferase regulatory chain	468	8.89919	-2.10113	0.00792273	0.796382	6.25723	10	-4.10168	-17.1683	2.7442	6.70018	11
93	1	M0N98_02648	Phosphoserine aminotransferase	1071	26.1017	-3.38657	0.000410607	1.04825	11.1751	11	-2.17998	-4.53147	0.428488	1.34582	11
94	1	M0N98_03358	Copper homeostasis protein CutC	864	22.6355	-3.51237	0.000307348	0.84153	6.94272	11	-2.14503	-4.42301	0.785501	1.72369	11
95	1	M0N98_00753	4-alpha-glucanotransferase	2679	70.0738	-7.70262	1.98324e-08	3.01071	1024.97	11	-1.98575	-3.96068	0.50591	1.42002	11
96	0.954545	M0N98_03169	NfeD-like C-terminal, partner-binding	471	9.9811	-1.97905	0.0104942	0.598637	3.96859	10	-4.1364	-17.5865	2.80574	6.99219	11
97	1	M0N98_01304	Adenylosuccinate synthetase	1272	39.2277	-5.55371	2.79439e-06	1.13264	13.5718	11	-2.01976	-4.05516	1.04433	2.06241	11
98	1	M0N98_01147	Type III restriction enzyme, res subunit	2454	54.5248	-5.19204	6.42633e-06	2.77911	601.329	11	-2.0149	-4.04151	0.652264	1.57163	11
99	1	M0N98_02491	2-dehydro-3-deoxygluconokinase	1023	24.7174	-3.01805	0.000959296	1.13515	13.6504	11	-2.19512	-4.57928	0.794042	1.73393	11
100	0.954545	M0N98_00570	tRNA uridine 5-carboxymethylaminomethyl modification enzyme MnmG	1872	25.3717	-4.85757	1.38814e-05	3.88903	7745.11	10	-2.82298	-7.0762	0.737426	1.6672	11
101	0.909091	M0N98_01955	hypothetical protein	1317	11.18	-3.27965	0.000525229	2.59306	391.793	9	-6.87128	-117.074	2.43637	5.41277	11
102	1	M0N98_00265	Peptidase family S41	1665	48.0963	-3.72235	0.000189518	1.06491	11.6121	11	-2.05381	-4.152	1.1697	2.24966	11
103	1	M0N98_00254	Protein YrdA	525	22.0621	-2.27106	0.00535724	0.405725	2.54522	11	-2.44644	-5.45068	0.778923	1.71585	11
104	0.954545	M0N98_02812	hypothetical protein	270	7.32673	-1.83554	0.0146035	0.433292	2.71201	10	-4.37995	-20.8207	1.45076	2.73351	11
105	1	M0N98_03269	Bacteriodales T6SS TssH (ClpV) protein	2589	52.3411	-5.73189	1.85398e-06	1.29092	19.5399	11	-1.96005	-3.89076	0.846468	1.79809	11
106	1	M0N98_01502	Toprim domain protein	2007	36.6697	-3.63614	0.000231133	1.44914	28.1282	11	-2.02647	-4.07406	0.990635	1.98706	11
107	1	M0N98_02806	Patatin-like phospholipase	2424	44.847	-4.41927	3.80825e-05	2.83127	678.056	11	-1.95327	-3.87251	0.724582	1.65242	11
108	1	M0N98_01528	hypothetical protein	2871	75.3366	-3.84996	0.000141266	1.34618	22.191	11	-1.99081	-3.97461	0.820671	1.76623	11
109	1	M0N98_03461	Carbamoyl-phosphate synthase large chain	3225	62.8812	-7.11921	7.59957e-08	3.68407	4831.33	11	-1.88109	-3.68354	0.425104	1.34267	11
110	1	M0N98_00987	Carbamoyl-phosphate synthase large chain	3222	93.7912	-6.62901	2.34959e-07	1.08989	12.2997	11	-1.88552	-3.69487	0.573645	1.48828	11
111	0.954545	M0N98_01733	GGGtGRT protein	1011	19.045	-3.12688	0.000746657	2.08255	120.934	10	-2.93785	-7.66269	1.00465	2.00645	11
112	1	M0N98_01917	Methionine synthase	2754	70.0702	-5.63145	2.33644e-06	1.18546	15.327	11	-1.89853	-3.72834	0.712115	1.6382	11
113	1	M0N98_04083	Cardiolipin synthase	1296	36.7957	-3.28008	0.000524707	0.910419	8.13615	11	-2.04128	-4.1161	1.01913	2.02669	11
114	1	M0N98_01515	PD-(D/E)XK nuclease superfamily protein	1572	45.5203	-3.49756	0.000318007	1.22202	16.6732	11	-2.02008	-4.05607	0.768889	1.70396	11
115	1	M0N98_01154	Bacterial transferase hexapeptide (six repeats)	570	20.6886	-2.16505	0.00683838	0.417565	2.61556	11	-2.41553	-5.33517	1.12667	2.18355	11
116	1	M0N98_01268	NADP-dependent malic enzyme	2286	73.4338	-6.16728	6.80335e-07	1.63174	42.8289	11	-1.8705	-3.65658	0.513117	1.42713	11
117	1	M0N98_03793	AAA domain, putative AbiEii toxin, Type IV TA system	2802	54.8155	-5.11039	7.75554e-06	2.79808	628.179	11	-1.88565	-3.6952	0.513512	1.42752	11
118	1	M0N98_01351	Tetratricopeptide repeat protein	951	32.9667	-3.38759	0.000409649	0.9784	9.5148	11	-1.99983	-3.99954	0.864253	1.8204	11
119	1	M0N98_03587	Tetratricopeptide repeat protein	2010	56.3438	-5.41637	3.83384e-06	1.8826	76.313	11	-1.87703	-3.67318	0.435604	1.35248	11
120	1	M0N98_03932	Radical_SAM C-terminal domain protein	927	29.5518	-2.69842	0.00200254	0.645665	4.42247	11	-2.12284	-4.35549	0.951971	1.93451	11
121	1	M0N98_02650	Protein of unknown function (DUF1015)	1248	26.6022	-2.60394	0.00248921	0.857426	7.20155	11	-2.10454	-4.30062	0.732635	1.66167	11
122	0.954545	M0N98_02616	Putative agmatine deiminase	1026	16.333	-3.33844	0.000458738	1.92678	84.4848	10	-2.69531	-6.47694	0.9034	1.87047	11
123	0.954545	M0N98_00537	Tetratricopeptide repeat protein	1878	66.0108	-5.8176	1.52195e-06	4.07035	11758.4	10	2.49678	5.64422	0.880303	1.84076	11
124	1	M0N98_03294	Response regulator receiver domain protein	3990	81.9181	-6.0473	8.96811e-07	3.18938	1546.61	11	-1.76451	-3.39759	1.37239	2.58899	11
125	0.954545	M0N98_01032	Glucitol operon repressor	756	19.3735	-2.28823	0.00514961	0.638132	4.34643	10	-3.09644	-8.55304	1.20962	2.31276	11
126	1	M0N98_00441	TonB-dependent receptor P3	3087	74.099	-4.19182	6.42952e-05	1.35965	22.8904	11	-1.7914	-3.4615	0.8121	1.75577	11
127	1	M0N98_00744	Glucan 1,4-alpha-glucosidase SusB	2217	70.0513	-6.98249	1.04114e-07	3.32532	2115.06	11	-1.72978	-3.31677	1.01503	2.02094	11
128	1	M0N98_02183	6-phosphogluconate dehydrogenase, NADP(+)-dependent, decarboxylating	1437	36.2745	-4.16753	6.79946e-05	1.22679	16.8576	11	-1.78275	-3.44082	1.04836	2.06818	11
129	0.954545	M0N98_03790	Chromate transporter	549	16.5869	-2.42912	0.00372292	0.663923	4.61236	10	-2.92827	-7.61197	1.55158	2.93137	11
130	1	M0N98_03455	Neopullulanase 2	1698	48.9901	-3.99448	0.000101279	1.56187	36.4648	11	-1.77975	-3.43368	0.534526	1.44847	11
131	1	M0N98_00332	Glycosyl transferase family 2	747	23.8677	-2.97731	0.00105364	0.591189	3.90111	11	-1.89749	-3.72565	0.564741	1.47912	11
132	1	M0N98_00572	Tox-URI1 protein	1821	37.8398	-2.66203	0.00217754	0.681234	4.79992	11	-1.9693	-3.91577	0.926564	1.90074	11
133	1	M0N98_02458	Long-chain-fatty-acid--CoA ligase FadD15	1665	44.9001	-3.87845	0.000132296	0.890702	7.77502	11	-1.77529	-3.42307	0.738461	1.6684	11
134	1	M0N98_03469	LL-diaminopimelate aminotransferase	1230	29.0567	-2.86907	0.00135184	0.729492	5.36404	11	-1.89983	-3.7317	0.545456	1.45948	11
135	0.909091	M0N98_02003	hypothetical protein	753	14.2916	-2.71529	0.00192626	1.25808	18.1169	9	-4.09671	-17.1093	1.52508	2.87802	11
136	1	M0N98_03964	2-methylcitrate dehydratase (2-methyl-trans-aconitate forming)	2244	49.793	-4.25612	5.54466e-05	1.4639	29.1002	11	-1.71474	-3.28237	0.657465	1.57731	11
137	1	M0N98_00437	Dolichyl-phosphate-mannose-protein mannosyltransferase	1725	56.7633	-4.27169	5.3495e-05	2.1747	149.521	11	-1.71364	-3.27986	0.672885	1.59426	11
138	1	M0N98_02039	Non-reducing end beta-L-arabinofuranosidase	2106	51.5779	-3.50983	0.000309149	1.27971	19.0417	11	-1.77563	-3.42388	0.649745	1.56889	11
139	1	M0N98_00469	Dihydrolipoyl dehydrogenase	1341	46.2646	-4.10661	7.82327e-05	1.81322	65.0463	11	-1.71006	-3.27174	0.640284	1.55864	11
140	1	M0N98_01294	3-isopropylmalate dehydrogenase	1062	27.7318	-3.34129	0.000455735	1.74046	55.0127	11	-1.76814	-3.40615	0.484298	1.3989	11
141	1	M0N98_03674	Aspartate--ammonia ligase	1041	27.1233	-2.14836	0.00710618	0.480473	3.02324	11	-2.09266	-4.26534	0.703825	1.62882	11
142	1	M0N98_01949	Ketol-acid reductoisomerase (NAD(+))	1044	24.0693	-3.34409	0.0004528	1.62195	41.8748	11	-1.75053	-3.36482	0.334156	1.26064	11
143	1	M0N98_03170	UPF0365 protein	999	27.8245	-2.47739	0.00333127	0.850167	7.08219	11	-1.9009	-3.73445	0.819066	1.76426	11
144	0.954545	M0N98_00129	Arginine repressor	477	14.0891	-2.0787	0.00834259	0.564276	3.6667	10	-2.90169	-7.473	1.35473	2.55748	11
145	1	M0N98_03463	Amidophosphoribosyltransferase	1884	46.3357	-4.02415	9.45921e-05	1.67646	47.4748	11	-1.64727	-3.1324	0.40619	1.32518	11
146	1	M0N98_03963	Isocitrate dehydrogenase (NADP)	1146	31.7624	-2.78631	0.00163563	1.23061	17.0061	11	-1.77215	-3.41562	0.478211	1.39302	11
147	1	M0N98_00969	Inosine-5'-monophosphate dehydrogenase	1476	51.9262	-3.90356	0.000124865	1.51748	32.9219	11	-1.62539	-3.08525	0.651745	1.57107	11
148	1	M0N98_00050	Acetyltransferase (GNAT) domain protein	1011	38.2448	-2.55634	0.00277756	0.790482	6.1728	11	-1.802	-3.48703	0.853525	1.80691	11
149	1	M0N98_01316	AAA domain, putative AbiEii toxin, Type IV TA system	1944	57.0891	-4.48282	3.28986e-05	1.11085	12.9076	11	-1.5844	-2.99884	0.63763	1.55577	11
150	0.909091	M0N98_03784	Peptide chain release factor 3	1569	21.6094	-3.76818	0.000170537	2.64366	440.212	9	-3.09567	-8.54847	0.967424	1.95535	11
151	1	M0N98_02087	Beta-galactosidase	3171	73.1242	-3.74784	0.000178717	0.956074	9.03803	11	-1.60294	-3.03762	0.657035	1.57684	11
152	1	M0N98_02649	Hydroxypyruvate reductase	921	22.5194	-2.07273	0.00845811	0.549406	3.54328	11	-1.95491	-3.87691	0.541345	1.45533	11
153	1	M0N98_01782	Conjugative transposon protein TraG	2214	47.8092	-3.57253	0.000267592	1.14606	13.9978	11	-1.61403	-3.06105	0.547208	1.46125	11
154	0.909091	M0N98_01734	NifU-like FeS cluster assembly scaffold protein	702	9.91629	-2.22399	0.00597046	1.21185	16.2872	9	-3.88397	-14.7636	1.37857	2.60011	11
155	0.909091	M0N98_03645	Glucosamine-6-phosphate deaminase	792	13.0459	-2.51527	0.00305306	1.27862	18.9942	9	-3.5335	-11.5795	2.74763	6.71612	11
156	1	M0N98_03516	Intracellular exo-alpha-L-arabinofuranosidase 2	1524	40.2826	-2.76547	0.00171605	0.881597	7.61372	11	-1.67046	-3.18316	0.743475	1.6742	11
157	1	M0N98_00096	SusD family protein	1986	60.1188	-3.44583	0.000358234	0.95956	9.11087	11	-1.58629	-3.00276	0.436593	1.3534	11
158	0.954545	M0N98_01454	N,N dimethylarginine dimethylhydrolase, eukaryotic	912	18.721	-2.04718	0.00897055	0.621133	4.17959	10	-2.62078	-6.15084	0.773288	1.70916	11
159	0.954545	M0N98_01471	Dipeptidyl-peptidase 7	2187	63.5068	-4.20599	6.22313e-05	2.94743	885.992	10	-2.0394	-4.11074	0.628449	1.5459	11
160	1	M0N98_03646	Glucosamine-6-phosphate isomerases/6-phosphogluconolactonase	1989	41.4824	-4.30093	5.00114e-05	1.62691	42.3556	11	-1.52733	-2.88252	0.57663	1.49136	11
161	1	M0N98_01521	Phenylacetate-coenzyme A ligase	1275	35.5662	-2.38509	0.00412011	0.727799	5.34318	11	-1.74884	-3.36088	0.831784	1.77989	11
162	0.954545	M0N98_02424	ATP synthase subunit beta	1536	19.9469	-2.56169	0.00274356	1.07601	11.9127	10	-2.26819	-4.81718	1.00626	2.0087	11
163	1	M0N98_03066	Dihydroprymidine dehydrogenase domain II, 4Fe-4S cluster	2298	53.1836	-3.58633	0.000259222	1.61316	41.0358	11	-1.54154	-2.91105	0.457367	1.37303	11
164	0.909091	M0N98_01320	Cobalt-zinc-cadmium resistance protein CzcA	3084	52.6535	-5.38284	4.1415e-06	4.23593	17215.9	9	2.73777	6.6704	0.671271	1.59248	11
165	1	M0N98_02211	AAA domain, putative AbiEii toxin, Type IV TA system	1662	48.0954	-3.73665	0.000183378	0.897932	7.90554	11	-1.52293	-2.87374	0.726581	1.65471	11
166	1	M0N98_00935	Bifunctional NAD(P)H-hydrate repair enzyme Nnr	1536	48.5995	-3.85492	0.000139663	1.57345	37.45	11	-1.51394	-2.8559	0.96919	1.95774	11
167	0.954545	M0N98_01661	2-succinylbenzoate--CoA ligase	1086	23.5338	-3.03555	0.000921393	1.39229	24.6766	10	-2.10668	-4.30698	2.39323	5.25332	11
168	1	M0N98_02220	Fructose-1,6-bisphosphatase class 3	2001	42.8587	-3.9485	0.000112591	0.910213	8.13229	11	-1.50439	-2.83705	0.798276	1.73902	11
169	0.954545	M0N98_03347	Na(+)-translocating ferredoxin:NAD(+) oxidoreductase complex subunit E	585	15.261	-1.93468	0.0116229	0.606522	4.04131	10	-2.59351	-6.03566	1.09489	2.13597	11
170	1	M0N98_02124	BNR repeat-like domain protein	3312	75.3366	-3.69638	0.000201198	1.01867	10.4392	11	-1.51244	-2.85293	0.745676	1.67676	11
171	0.954545	M0N98_02045	GDP-mannose 4,6-dehydratase	1080	24.7759	-2.39411	0.00403546	0.810563	6.46491	10	-2.30789	-4.95157	0.82108	1.76673	11
172	1	M0N98_03737	Heme chaperone HemW	1131	35.7975	-2.6822	0.00207874	0.894206	7.83802	11	-1.61229	-3.05736	0.589983	1.50523	11
173	1	M0N98_01278	hypothetical protein	1368	38.802	-2.50857	0.00310048	0.96494	9.22445	11	-1.62162	-3.07721	0.762772	1.69675	11
174	1	M0N98_00097	TonB-dependent receptor SusC	3285	111.678	-6.10355	7.87858e-07	1.82053	66.1499	11	-1.43671	-2.70703	0.447785	1.36394	11
175	1	M0N98_01563	Aldose 1-epimerase	1095	34.9325	-2.99079	0.00102142	0.883523	7.64756	11	-1.52998	-2.88782	1.47614	2.78203	11
176	0.909091	M0N98_01152	NAD dependent epimerase/dehydratase family protein	1110	28.55	-3.22634	0.00059383	2.36744	233.043	9	-2.7736	-6.83814	2.06461	4.18321	11
177	0.954545	M0N98_02541	Propionyl-CoA carboxylase beta chain	1533	22.6913	-2.771	0.00169433	0.724331	5.30067	10	-2.0659	-4.18695	0.41443	1.33277	11
178	1	M0N98_02934	TonB-dependent receptor P3	3108	52.5815	-3.58513	0.000259935	1.47087	29.5713	11	-1.46327	-2.75732	0.422053	1.33983	11
179	1	M0N98_02082	Aspartate/alanine antiporter	1599	41.5248	-2.33193	0.00465661	0.55136	3.55926	11	-1.62288	-3.07989	0.894697	1.85922	11
180	0.954545	M0N98_02043	Mannose-1-phosphate guanylyltransferase RfbM	1044	29.5365	-2.86368	0.00136874	0.901476	7.97032	10	-2.02896	-4.0811	1.02776	2.03885	11
181	0.909091	M0N98_01620	Protein RecA	1044	18.748	-2.79888	0.00158899	1.73227	53.9844	9	-2.81528	-7.03856	0.865153	1.82153	11
182	0.954545	M0N98_01270	Efflux pump membrane transporter BepE	3219	86.9352	-6.10633	7.82829e-07	4.49232	31068.3	10	-1.7701	-3.41077	0.356367	1.2802	11
183	1	M0N98_03464	Glutamine--fructose-6-phosphate aminotransferase (isomerizing)	1845	53.0108	-2.91962	0.0012033	1.03517	10.8436	11	-1.48835	-2.80568	0.715451	1.642	11
184	1	M0N98_02036	Unsaturated rhamnogalacturonyl hydrolase YteR	1200	33.8695	-2.3813	0.00415619	0.541042	3.47569	11	-1.5779	-2.98536	0.899178	1.865	11
185	0.954545	M0N98_01708	Biotin-requiring enzyme	432	13.144	-2.29536	0.00506568	0.654976	4.51831	10	-2.13439	-4.39052	1.02755	2.03856	11
186	1	M0N98_02091	protein of unknown function (DUF5703)	2232	60.2898	-2.95263	0.00111524	0.631911	4.28461	11	-1.47482	-2.7795	0.641618	1.56008	11
187	1	M0N98_00253	Creatinase/Prolidase N-terminal domain protein	1818	71.7246	-3.56634	0.00027143	1.52043	33.1461	11	-1.42857	-2.6918	0.525391	1.43932	11
188	1	M0N98_02044	GDP-L-fucose synthase	1083	24.6418	-2.21867	0.00604404	0.407516	2.55573	11	-1.60398	-3.03982	0.706622	1.63198	11
189	1	M0N98_03238	Efflux pump membrane transporter BepE	3102	87.441	-5.19225	6.42313e-06	1.88645	76.9922	11	-1.37733	-2.59788	0.526588	1.44052	11
190	0.954545	M0N98_01513	protein of unknown function (DUF1972)	1131	28.2178	-2.16609	0.00682198	0.664275	4.6161	10	-2.19307	-4.57278	1.08487	2.12118	11
191	0.909091	M0N98_01159	Glycosyl transferases group 1	1107	27.1449	-2.81469	0.00153217	1.51032	32.3835	9	-2.70912	-6.53923	1.69371	3.23488	11
192	0.909091	M0N98_03998	Ribosomal RNA small subunit methyltransferase A	843	11.5959	-2.16117	0.00689965	0.956986	9.05703	9	-3.10283	-8.59103	1.31772	2.49271	11
193	0.863636	M0N98_01530	Acyltransferase	558	14.5617	-2.57642	0.00265203	1.27111	18.6687	8	-4.36829	-20.6532	1.37366	2.59127	11
194	0.909091	M0N98_00975	Histidine kinase-, DNA gyrase B-, and HSP90-like ATPase	1869	19.036	-2.39578	0.00401998	1.27892	19.0073	9	-2.88885	-7.4068	0.831794	1.7799	11
195	0.909091	M0N98_03791	putative chromate transport protein	573	15.7588	-2.14142	0.00722071	0.797094	6.26749	9	-3.07051	-8.40072	1.72973	3.31666	11
196	1	M0N98_03662	Glycosyl hydrolase family 92	2253	66.7246	-3.56286	0.000273613	0.744096	5.54749	11	-1.3998	-2.63865	0.738714	1.66869	11
197	0.909091	M0N98_03168	Anaphase-promoting complex, cyclosome, subunit 3	1443	29.3582	-3.60533	0.000248122	2.39635	249.085	9	-2.42462	-5.36887	0.516129	1.43011	11
198	0.863636	M0N98_01247	NUBPL iron-transfer P-loop NTPase	1101	8.09721	-2.15397	0.00701509	1.20997	16.2168	8	-5.61974	-49.1711	2.4537	5.47821	11
199	1	M0N98_01945	Dihydroxy-acid dehydratase	1803	48.7336	-3.10408	0.000786896	1.31837	20.8146	11	-1.41285	-2.66263	0.881288	1.84202	11
200	0.954545	M0N98_02512	Uronate isomerase	1407	24.8308	-2.83937	0.00144755	0.967159	9.2717	10	-1.86306	-3.63778	0.575654	1.49035	11
201	0.909091	M0N98_00462	AAA domain, putative AbiEii toxin, Type IV TA system	768	20.2385	-3.00808	0.000981557	1.42865	26.8316	9	-2.50619	-5.68117	0.735598	1.66509	11
202	1	M0N98_02940	Glycogen phosphorylase	2559	61.3249	-3.34418	0.000452712	0.819647	6.60157	11	-1.38228	-2.60679	0.72211	1.64959	11
203	0.954545	M0N98_02104	L-lactate permease	1500	32.7597	-2.29099	0.00511696	0.908834	8.10652	10	-1.99739	-3.99277	1.24312	2.36711	11
204	1	M0N98_04016	ATP-dependent RecD-like DNA helicase	1419	34.559	-2.15624	0.00697853	0.474872	2.9845	11	-1.53539	-2.89867	0.640789	1.55918	11
205	1	M0N98_00298	Argininosuccinate lyase	1341	43.6373	-2.91842	0.00120664	0.749382	5.61542	11	-1.40013	-2.63925	0.693577	1.61729	11
206	0.954545	M0N98_04121	AAA domain protein	3342	101.293	-5.01555	9.64826e-06	2.27007	186.239	10	-1.62882	-3.0926	0.519805	1.43376	11
207	1	M0N98_01529	Alpha-1,3-galactosidase B	1818	42.0009	-1.99053	0.0102203	0.677966	4.76394	11	-1.56904	-2.96707	1.00227	2.00315	11
208	0.954545	M0N98_00443	Peptidase family U32	1263	40.1152	-3.41963	0.000380515	1.17865	15.0887	10	-1.70002	-3.24905	0.576874	1.49161	11
209	1	M0N98_03239	Outer membrane protein OprM	1374	41.5896	-2.98035	0.00104627	1.06402	11.5884	11	-1.38449	-2.6108	0.896366	1.86137	11
210	0.954545	M0N98_01490	hypothetical protein	831	23.5752	-2.08323	0.00825603	0.757808	5.72543	10	-2.04488	-4.12638	0.755812	1.68858	11
211	0.909091	M0N98_01337	Vitamin B12 import system permease protein BtuC	1032	17.4086	-2.65166	0.00223019	1.41803	26.1834	9	-2.51883	-5.73117	0.783112	1.72084	11
212	1	M0N98_00277	Glycosyl hydrolase family 92	2334	85.3393	-4.07763	8.3631e-05	2.006	101.39	11	-1.29761	-2.45821	0.892934	1.85695	11
213	0.863636	M0N98_01158	Glycosyl transferases group 1	1065	16.3987	-2.36283	0.00433685	1.2003	15.8598	8	-3.81975	-14.1208	2.66194	6.32883	11
214	1	M0N98_02035	Glycosyl hydrolase family 65, N-terminal domain	2445	65.1782	-3.06401	0.000862952	1.12002	13.1831	11	-1.33212	-2.51772	0.561994	1.47631	11
215	0.954545	M0N98_02103	O-acetyl-L-homoserine sulfhydrylase	1287	27.865	-2.16184	0.00688909	0.746555	5.57898	10	-1.92819	-3.80578	0.711123	1.63708	11
216	1	M0N98_03055	Peptidase M16 inactive domain protein	2820	59.6391	-3.51786	0.000303483	1.42657	26.7037	11	-1.29874	-2.46014	0.790939	1.7302	11
217	0.863636	M0N98_03804	Orotidine 5'-phosphate decarboxylase	819	17.6085	-3.59098	0.00025646	2.5411	347.613	8	-3.11737	-8.67807	1.21911	2.32804	11
218	0.909091	M0N98_00846	Putative succinyl-diaminopimelate desuccinylase DapE	1065	27.7507	-3.84872	0.000141672	2.62266	419.429	9	-2.15891	-4.46578	0.703159	1.62807	11
219	0.954545	M0N98_03810	tRNA dimethylallyltransferase	903	24.883	-2.16638	0.00681748	0.54677	3.52185	10	-1.89122	-3.7095	0.805097	1.74726	11
220	1	M0N98_03788	Phosphoribosylformylglycinamidine synthase	3705	93.9064	-17.1193	7.59847e-18	7.58221	3.82126e+07	11	-1.22122	-2.33144	1.49321	2.81514	11
221	0.863636	M0N98_03018	GMP synthase (glutamine-hydrolyzing)	1554	28.6112	-4.55612	2.77896e-05	4.1828	15233.3	8	-2.93536	-7.64948	0.853688	1.80711	11
222	0.954545	M0N98_01482	Peptidase family S41	1398	49.4122	-2.13492	0.00732965	0.832678	6.80266	10	-1.89282	-3.7136	1.13732	2.19971	11
223	0.954545	M0N98_03999	Magnesium transporter MgtE	1341	33.8299	-2.47554	0.00334553	0.818224	6.57997	10	-1.75214	-3.36857	0.754645	1.68722	11
224	0.909091	M0N98_01541	protein of unknown function (DUF4421)	1128	25.18	-1.93238	0.0116847	0.651057	4.47772	9	-2.77582	-6.84867	0.914322	1.88468	11
225	0.954545	M0N98_02575	Type III restriction enzyme, res subunit	1278	31.1521	-3.09708	0.000799684	1.84652	70.2302	10	-1.62779	-3.0904	1.27709	2.4235	11
226	1	M0N98_00021	AAA domain protein	3084	55.5581	-3.41773	0.000382182	1.31215	20.5185	11	-1.27502	-2.42003	0.61772	1.53445	11
227	0.909091	M0N98_00837	7TM receptor with intracellular HD hydrolase	2058	48.7075	-5.81967	1.51472e-06	4.3687	23372.4	9	-2.00427	-4.01186	0.65007	1.56924	11
228	1	M0N98_03993	Bacterial Alpha-2-macroglobulin MG10 domain protein	5679	162.748	-5.92828	1.17956e-06	1.58443	38.4088	11	-1.2158	-2.3227	0.636023	1.55404	11
229	1	M0N98_03954	Protein of unknown function (DUF4435)	996	39.973	-2.46727	0.00340983	0.782325	6.05794	11	-1.34079	-2.53289	1.1187	2.17151	11
230	0.954545	M0N98_02467	Mannonate dehydratase	1179	32.5473	-2.87854	0.00132269	1.41401	25.9423	10	-1.61988	-3.07349	0.833957	1.78257	11
231	0.954545	M0N98_00127	Argininosuccinate synthase	1209	37.3897	-2.98633	0.00103198	1.32768	21.2656	10	-1.58914	-3.00871	0.58551	1.50057	11
232	0.909091	M0N98_00448	Manganese efflux system protein MneP	942	16.0495	-1.79324	0.0160975	0.452128	2.83222	9	-2.76046	-6.77611	0.800824	1.7421	11
233	0.818182	M0N98_02796	Iron-sulfur cluster binding domain of dihydroorotate dehydrogenase B	834	13.5995	-3.56437	0.000272665	2.59915	397.327	7	-4.55725	-23.5434	2.20435	4.60865	11
234	1	M0N98_04059	Multidrug resistance protein MdtB	3036	94.1476	-3.6242	0.000237574	1.65211	44.8859	11	-1.22097	-2.33103	0.756355	1.68922	11
235	0.954545	M0N98_03595	SPOR domain protein	498	16.6229	-1.92109	0.0119925	0.517999	3.29609	10	-1.82956	-3.55428	0.741105	1.67146	11
236	0.954545	M0N98_02859	Dipeptidyl carboxypeptidase	2106	49.6949	-3.30022	0.00050093	1.47483	29.842	10	-1.50914	-2.8464	0.613898	1.53039	11
237	0.909091	M0N98_02810	Tetratricopeptide repeat protein	1218	18.9253	-3.00475	0.000989114	1.50204	31.772	9	-2.03243	-4.09092	1.02563	2.03584	11
238	0.909091	M0N98_01452	Endonuclease III	645	15.423	-1.73116	0.0185713	0.39507	2.48353	9	-2.66863	-6.35826	0.86671	1.8235	11
239	0.863636	M0N98_00455	hypothetical protein	906	18.3483	-2.32745	0.00470488	1.09882	12.555	8	-3.11786	-8.68099	1.76611	3.40135	11
240	0.954545	M0N98_02841	Potassium-transporting ATPase ATP-binding subunit	2034	42.2799	-2.5785	0.00263934	1.0413	10.9976	10	-1.55315	-2.93457	0.813454	1.75741	11
241	1	M0N98_03221	SpoU rRNA Methylase family protein	807	26.1899	-2.13921	0.0072576	0.550832	3.55494	11	-1.32334	-2.50244	0.508046	1.42212	11
242	0.954545	M0N98_01537	VirE N-terminal domain protein	2091	35.7678	-2.22433	0.00596579	0.814761	6.52771	10	-1.62401	-3.08231	0.628087	1.54551	11
243	1	M0N98_01274	Outer membrane efflux protein	1326	43.5707	-2.39917	0.00398872	0.722277	5.27566	11	-1.26302	-2.39997	0.333806	1.26033	11
244	0.954545	M0N98_00099	Peptide-N-glycosidase F, N terminal	1707	44.748	-2.86496	0.00136471	0.909325	8.11568	10	-1.49532	-2.81926	0.514018	1.42802	11
245	1	M0N98_02088	Beta-galactosidase	2841	70.3276	-2.77885	0.00166398	0.740907	5.5069	11	-1.20612	-2.30716	0.683282	1.60579	11
246	0.909091	M0N98_01516	Type III restriction enzyme, res subunit	2403	38.5608	-2.22192	0.00599899	0.837748	6.88253	9	-2.14639	-4.4272	1.02609	2.0365	11
247	0.909091	M0N98_02472	Type III restriction enzyme, res subunit	2034	29.4122	-2.77555	0.00167668	1.39115	24.6122	9	-1.94067	-3.83884	0.524957	1.43889	11
248	1	M0N98_02731	Conjugative transposon protein TraG	2355	43.3456	-2.73049	0.00186	0.714028	5.1764	11	-1.2035	-2.30298	0.54107	1.45505	11
249	0.909091	M0N98_01558	AraR C-terminal winged HTH domain protein	678	14.6994	-1.75468	0.0175921	0.562676	3.65322	9	-2.47902	-5.5752	0.818738	1.76386	11
250	1	M0N98_03850	YetA-like protein	3321	93.6292	-3.43392	0.000368197	1.29	19.4984	11	-1.14903	-2.21765	0.421591	1.3394	11
251	1	M0N98_02038	Bacterial alpha-L-rhamnosidase 6 hairpin glycosidase domain protein	3975	95.3888	-3.98011	0.000104686	1.30591	20.2262	11	-1.11619	-2.16774	0.741213	1.67158	11
252	0.954545	M0N98_03282	Aminomethyltransferase	1086	29.5356	-1.97261	0.010651	0.455124	2.85183	10	-1.62098	-3.07584	0.660669	1.58082	11
253	0.909091	M0N98_00095	hypothetical protein	726	33.234	-2.51948	0.00302357	1.26811	18.5401	9	-1.9316	-3.81478	0.588008	1.50317	11
254	0.909091	M0N98_02764	Flavoredoxin	588	12.9343	-1.87525	0.0133275	0.664317	4.61654	9	-2.23188	-4.69745	0.765542	1.70001	11
255	1	M0N98_02959	Glutamine synthetase	1503	44.7633	-2.3319	0.00465692	0.90726	8.07719	11	-1.21016	-2.31363	0.745412	1.67645	11
256	0.954545	M0N98_02145	protein of unknown function (DUF5017)	1893	47.7201	-2.44672	0.00357507	0.78228	6.05731	10	-1.47632	-2.78239	0.546931	1.46097	11
257	1	M0N98_01946	Acetolactate synthase isozyme 2 large subunit	1698	47.189	-2.60479	0.00248436	0.9725	9.38642	11	-1.17443	-2.25704	0.923288	1.89643	11
258	0.909091	M0N98_00435	putative glycosyltransferase	966	19.2034	-2.20911	0.00617855	0.961392	9.14939	9	-2.02946	-4.08253	0.780668	1.71793	11
259	0.863636	M0N98_04277	AAA domain protein	699	12.2961	-2.3441	0.00452792	1.34546	22.1543	8	-2.74339	-6.69644	0.742185	1.67271	11
260	0.954545	M0N98_02540	Aspartate/alanine antiporter	1689	47.7966	-2.57384	0.00266782	0.896881	7.88644	10	-1.45385	-2.73939	0.743947	1.67475	11
261	0.954545	M0N98_02314	DNA topoisomerase 3	1770	25.0702	-1.92742	0.0118189	0.744421	5.55164	10	-1.61284	-3.05854	0.502187	1.41636	11
262	0.954545	M0N98_02046	Carboxypeptidase regulatory-like domain protein	1227	36.0567	-2.33527	0.00462096	1.00404	10.0935	10	-1.4881	-2.8052	1.0663	2.09406	11
263	0.954545	M0N98_00480	Glycoside hydrolase 97	2724	80.6922	-3.16072	0.000690688	1.23054	17.0034	10	-1.38012	-2.60289	0.523375	1.43731	11
264	0.909091	M0N98_02197	Oxygen regulatory protein NreC	612	19.351	-2.14693	0.00712974	0.678626	4.77118	9	-2.05203	-4.14688	1.29799	2.45887	11
265	0.909091	M0N98_03969	Ribosomal RNA small subunit methyltransferase F	1428	28.2997	-2.1229	0.00753531	1.00203	10.0468	9	-2.04516	-4.12719	1.55902	2.94653	11
266	0.909091	M0N98_02000	Myo-inositol-1-phosphate synthase	1308	34.7408	-2.6688	0.00214386	1.10543	12.7476	9	-1.82026	-3.53145	0.449844	1.36589	11
267	1	M0N98_00505	putative tricorn protease	3225	117.934	-3.71728	0.000191742	1.55836	36.171	11	-1.09218	-2.13196	0.486591	1.40113	11
268	0.909091	M0N98_03996	Cytosol non-specific dipeptidase	1461	28.4734	-2.60057	0.00250857	1.46513	29.1829	9	-1.83156	-3.55921	0.334195	1.26067	11
269	1	M0N98_01592	Signal transduction histidine-protein kinase AtoS	1296	33.2997	-2.80881	0.00155307	1.25865	18.1407	11	-1.13585	-2.19749	0.470565	1.38565	11
270	0.909091	M0N98_01475	Calcineurin-like phosphoesterase	1161	34.6598	-2.08115	0.0082956	0.706258	5.08462	9	-2.02195	-4.06131	1.30986	2.47917	11
271	0.909091	M0N98_00962	ATP-dependent Clp protease proteolytic subunit	672	22.0738	-2.14284	0.00719711	0.763247	5.79758	9	-1.98077	-3.94703	0.941886	1.92104	11
272	0.909091	M0N98_01466	YhcG PDDEXK nuclease domain protein	1299	33.2979	-2.20352	0.00625867	0.795605	6.24604	9	-1.94582	-3.85256	0.889234	1.85219	11
273	0.909091	M0N98_02490	Periplasmic binding protein domain protein	1074	18.3105	-2.33435	0.00463077	0.736841	5.45559	9	-1.87869	-3.67742	1.01149	2.016	11
274	0.954545	M0N98_02085	TonB-dependent receptor P3	3075	86.0054	-2.57534	0.00265867	1.11426	13.0094	10	-1.40295	-2.64441	0.836343	1.78552	11
275	0.909091	M0N98_03400	Family of unknown function (DUF5686)	2574	32.8551	-4.86744	1.35693e-05	4.04544	11103	9	-1.57944	-2.98854	1.25867	2.39276	11
276	0.818182	M0N98_02831	Methionine aminopeptidase	855	11.2988	-2.23617	0.00580539	1.25849	18.1338	7	-3.84182	-14.3384	1.64004	3.11674	11
277	0.954545	M0N98_04052	protein of unknown function (DUF4450)	3258	79.9919	-3.97193	0.000106678	1.69283	49.2976	10	-1.25415	-2.38527	0.607164	1.52326	11
278	0.909091	M0N98_01321	Outer membrane efflux protein	1170	23.9145	-2.2189	0.00604083	0.937741	8.66444	9	-1.84201	-3.5851	0.537806	1.45176	11
279	0.909091	M0N98_03643	Cellobiose 2-epimerase	1197	31.045	-3.24283	0.000571698	1.92226	83.6101	9	-1.60764	-3.04752	0.58263	1.49758	11
280	0.863636	M0N98_00779	Tetratricopeptide repeat protein	1809	28.7228	-3.01724	0.000961072	2.16117	144.935	8	-2.2122	-4.63383	0.684921	1.60761	11
281	0.954545	M0N98_02144	CarboxypepD_reg-like domain protein	2598	66.4464	-2.54065	0.00287971	0.949777	8.90792	10	-1.35563	-2.5591	0.718834	1.64585	11
282	0.863636	M0N98_03364	Elongation factor 4	1782	20.1485	-2.89496	0.00127363	2.07929	120.03	8	-2.23658	-4.71279	0.610514	1.5268	11
283	0.909091	M0N98_00453	Prolyl tripeptidyl peptidase	2214	49.7426	-3.82049	0.000151187	2.65584	452.726	9	-1.5444	-2.91682	0.468809	1.38397	11
284	0.954545	M0N98_03237	Efflux pump periplasmic linker BepF	1200	41.5635	-2.3941	0.0040355	0.743512	5.54002	10	-1.37032	-2.58528	0.543625	1.45763	11
285	1	M0N98_00152	TonB-dependent receptor SusC	3402	91.1089	-2.98841	0.00102706	1.12899	13.4582	11	-1.0594	-2.08406	0.591144	1.50644	11
286	0.954545	M0N98_00046	BNR repeat-containing family member	1239	35.7381	-2.41769	0.00382216	1.12139	13.2247	10	-1.35575	-2.5593	0.901063	1.86744	11
287	0.954545	M0N98_04094	Phosphate transporter family protein	2244	68.5797	-2.85116	0.00140878	1.00129	10.0298	10	-1.29239	-2.44934	0.434605	1.35154	11
288	0.863636	M0N98_00793	Na+/Pi-cotransporter	1692	37.4743	-3.20712	0.000620698	2.1489	140.898	8	-2.08465	-4.24172	0.685953	1.60876	11
289	1	M0N98_00033	TonB-dependent receptor P3	3072	110.312	-4.08349	8.25113e-05	1.24589	17.6154	11	-1.0049	-2.0068	0.387226	1.30788	11
290	1	M0N98_03027	efflux RND transporter permease subunit		75.3141	-3.3189	0.000479849	0.958908	9.09721	11	-1.03082	-2.04319	0.427288	1.3447	11
291	0.954545	M0N98_01881	Mannosyl-glycoprotein endo-beta-N-acetylglucosaminidase	1557	42.7057	-2.97135	0.00106818	0.962334	9.16926	10	-1.26532	-2.4038	0.892869	1.85686	11
292	0.863636	M0N98_00650	Protein of unknown function (DUF2975)	648	14.8623	-2.29121	0.00511437	1.46466	29.1513	8	-2.34911	-5.0951	0.943084	1.92263	11
293	0.909091	M0N98_03644	Major Facilitator Superfamily protein	1236	41.36	-2.96613	0.00108112	1.79606	62.5256	9	-1.57943	-2.98853	0.667425	1.58824	11
294	1	M0N98_02468	Patatin-like phospholipase	2211	70.0621	-2.84965	0.00141367	0.820042	6.60757	11	-1.04682	-2.06597	0.344818	1.26999	11
295.5	1	M0N98_01261	NAD-specific glutamate dehydrogenase	1338	48.8038	-2.57897	0.00263653	0.556896	3.60492	11	-1.06322	-2.08959	0.792012	1.73149	11
295.5	1	M0N98_02840	Potassium-transporting ATPase potassium-binding subunit	1707	46.2592	-2.41827	0.00381711	0.489712	3.08825	11	-1.0903	-2.12918	0.70359	1.62855	11
297	0.909091	M0N98_04093	Bifunctional purine biosynthesis protein PurH	1524	35.8317	-3.14258	0.000720148	1.68347	48.2469	9	-1.53523	-2.89835	0.427023	1.34446	11
298	1	M0N98_03599	putative tricorn protease	3261	87.6562	-3.17718	0.000664994	0.859805	7.24111	11	-1.01765	-2.02461	0.520751	1.4347	11
299	0.909091	M0N98_02016	Peptidase family S41	1749	24.0342	-2.44504	0.00358888	0.848524	7.05545	9	-1.63988	-3.11641	0.712919	1.63912	11
300	0.863636	M0N98_01997	Haloacid dehalogenase-like hydrolase	723	18.622	-2.49793	0.00317739	1.45888	28.7657	8	-2.19324	-4.5733	0.94459	1.92464	11
301	1	M0N98_03748	TonB-dependent receptor P3	3072	83.7066	-3.82009	0.000151325	1.77319	59.3183	11	-0.9914	-1.98811	0.355871	1.27976	11
302	0.954545	M0N98_02128	Histidine kinase-, DNA gyrase B-, and HSP90-like ATPase	3138	76.6454	-2.55949	0.0027575	1.05746	11.4145	10	-1.27193	-2.41484	0.569469	1.48398	11
303	0.954545	M0N98_03079	N-6 DNA Methylase	3003	47.0612	-3.13057	0.000740337	1.38222	24.1115	10	-1.21596	-2.32295	0.551703	1.46582	11
304	0.909091	M0N98_00438	Sulfatase	1827	60.8668	-2.92762	0.00118135	1.48923	30.8482	9	-1.53473	-2.89735	0.733256	1.66239	11
305	0.909091	M0N98_03418	Xylose isomerase	1317	29.6562	-2.23147	0.00586856	0.935344	8.61675	9	1.66713	3.17582	0.670468	1.59159	11
306	0.818182	M0N98_00303	Release factor glutamine methyltransferase	837	15.5122	-2.26895	0.00538336	1.29693	19.8119	7	-3.18578	-9.09947	1.09249	2.13242	11
307	0.863636	M0N98_03725	Threonylcarbamoyladenosine tRNA methylthiotransferase MtaB	1317	23.7768	-2.47928	0.00331677	1.28345	19.2064	8	-2.149	-4.43521	0.880928	1.84156	11
308	1	M0N98_02450	Glycine dehydrogenase (decarboxylating)	2850	80.1368	-3.68122	0.000208342	1.18005	15.1373	11	-0.978195	-1.97	0.515076	1.42907	11
309	0.954545	M0N98_02037	Protein of unknown function (DUF4038)	1470	33.0576	-1.61921	0.0240322	0.398108	2.50097	10	-1.5134	-2.85481	0.604673	1.52063	11
310	0.863636	M0N98_00914	Meso-diaminopimelate D-dehydrogenase	900	21.9919	-2.58642	0.00259165	1.15828	14.3973	8	-2.0931	-4.26663	0.748229	1.67973	11
311	0.954545	M0N98_02755	UPF0126 inner membrane protein YadS	615	18.7993	-1.71941	0.0190804	0.435529	2.72602	10	-1.46277	-2.75637	1.0616	2.08724	11
312	0.863636	M0N98_00678	Butyrate kinase 2	1065	26.4473	-2.66923	0.00214174	1.35094	22.4359	8	-2.06495	-4.18418	0.61348	1.52995	11
313	0.954545	M0N98_04061	putative amino acid permease YhdG	1659	60.9712	-3.0993	0.000795606	1.01732	10.4069	10	-1.20367	-2.30325	0.693385	1.61707	11
314	0.863636	M0N98_02745	23S rRNA (uracil-C(5))-methyltransferase RlmCD	1422	31.5977	-3.36818	0.000428375	2.31498	206.529	8	-1.88979	-3.7058	0.61251	1.52892	11
315	0.909091	M0N98_00089	Gamma-glutamyl phosphate reductase	1254	33.6805	-2.54824	0.0028298	1.09047	12.3159	9	-1.54827	-2.92466	0.647909	1.5669	11
316	0.909091	M0N98_01787	hypothetical protein	726	18.4923	-1.87207	0.0134256	0.625612	4.22291	9	-1.76804	-3.40591	0.528214	1.44214	11
317	1	M0N98_04285	Conjugative transposon protein TraG	2277	82.5941	-6.91516	1.21575e-07	4.11014	12886.6	11	-0.927457	-1.90192	1.70911	3.2696	11
318	0.909091	M0N98_04330	protein of unknown function (DUF4134)	315	19.0405	-2.35349	0.00443107	1.39956	25.0936	9	-1.58243	-2.99474	1.14981	2.21885	11
319	0.954545	M0N98_02989	Glycogen synthase	1671	47.0846	-2.43799	0.00364764	1.03753	10.9027	10	-1.24962	-2.37778	0.544426	1.45844	11
320	1	M0N98_04105	Glycosyl hydrolases family 2	3369	94.4428	-2.65405	0.00221794	1.0806	12.0393	11	-1.01088	-2.01515	0.618364	1.53513	11
321	0.954545	M0N98_01355	Aminopeptidase E	1212	42.0882	-2.08175	0.00828422	0.636175	4.32688	10	-1.31077	-2.48074	0.930343	1.90573	11
322	0.863636	M0N98_00518	tRNA-2-methylthio-N(6)-dimethylallyladenosine synthase	1371	27.0009	-2.16762	0.00679799	1.06318	11.5659	8	-2.17876	-4.52766	0.531639	1.44557	11
323	0.954545	M0N98_02446	Formate--tetrahydrofolate ligase	1668	41.0072	-2.94901	0.00112458	1.33434	21.5944	10	-1.18949	-2.28071	1.24428	2.36901	11
324	0.863636	M0N98_02498	protein of unknown function (DUF4296)	975	18.3015	-2.96755	0.00107759	1.98536	96.6849	8	-1.88841	-3.70227	0.692941	1.61658	11
325	0.818182	M0N98_04000	protein of unknown function (DUF349)	1809	26.8002	-2.51611	0.00304714	1.86632	73.5064	7	-2.80205	-6.97431	0.967787	1.95584	11
326	0.863636	M0N98_01994	alpha-L-glutamate ligase, RimK family	852	13.3096	-2.14582	0.0071479	1.2857	19.3065	8	-2.16054	-4.47083	1.04414	2.06213	11
327	0.863636	M0N98_01291	3-isopropylmalate dehydratase large subunit	1383	38.8038	-3.12438	0.000750969	1.4676	29.3496	8	-1.84118	-3.58303	0.697131	1.62128	11
328	0.818182	M0N98_03972	protein of unknown function (DUF5056)	330	7.23222	-1.47149	0.0337681	0.508024	3.22125	7	-4.50477	-22.7024	3.22453	9.34719	11
329	0.863636	M0N98_02020	Crp-like helix-turn-helix domain protein	678	14.207	-1.78447	0.016426	0.873237	7.46856	8	-2.36341	-5.14586	1.48093	2.79128	11
330	0.818182	M0N98_02118	Curved DNA-binding protein	972	18.4536	-2.42371	0.00376951	1.56276	36.5393	7	-2.81089	-7.01716	1.79705	3.47509	11
331	0.954545	M0N98_01015	Histidine kinase-, DNA gyrase B-, and HSP90-like ATPase	2568	64.8425	-2.54436	0.00285523	0.876003	7.51627	10	-1.19753	-2.29346	0.379564	1.30095	11
332	0.909091	M0N98_00479	Glycosyl hydrolases family 43	2403	63.8119	-3.08264	0.000826715	1.41433	25.9613	9	-1.40306	-2.64462	0.556577	1.47078	11
333	0.863636	M0N98_01345	LL-diaminopimelate aminotransferase	1185	27.2502	-2.75995	0.001738	1.61188	40.9145	8	-1.86278	-3.63709	0.68995	1.61323	11
334	0.818182	M0N98_03352	Positive regulator of sigma(E), RseC/MucC	462	11.7687	-1.64046	0.0228844	0.498396	3.15062	7	-3.63557	-12.4284	1.79143	3.46158	11
335	0.818182	M0N98_00318	Tetratricopeptide repeat protein	1677	26.8722	-3.09349	0.000806331	2.52976	338.657	7	-2.4784	-5.57277	0.669558	1.59059	11
336	0.954545	M0N98_00133	Rhamnulose-1-phosphate aldolase	810	25.4932	-1.49472	0.0320098	0.266719	1.84807	10	-1.45957	-2.75027	0.703349	1.62828	11
337	0.818182	M0N98_02034	Enolase	1296	22.018	-3.29098	0.000511708	2.65962	456.687	7	-2.39723	-5.2679	0.84779	1.79974	11
338	0.863636	M0N98_02089	alpha-L-rhamnosidase	3231	56.8245	-4.12987	7.41525e-05	3.25061	1780.77	8	-1.65708	-3.15378	0.366189	1.28894	11
339	0.909091	M0N98_02901	Phage capsid family protein	1182	27.5041	-1.97181	0.0106706	0.972666	9.39001	9	-1.57926	-2.98817	0.989398	1.98536	11
340	0.954545	M0N98_00390	Acyl-coenzyme A:6-aminopenicillanic acid acyl-transferase	1626	30.7741	-2.26897	0.00538309	0.973389	9.40566	10	-1.2051	-2.30553	0.53028	1.44421	11
341	0.818182	M0N98_02756	ECF RNA polymerase sigma factor EcfG	504	12.1827	-1.67688	0.0210437	0.79423	6.2263	7	-3.41112	-10.6377	3.46241	11.0228	11
342	0.772727	M0N98_00880	Adenylosuccinate lyase	1347	9.73177	-2.48003	0.00331108	1.83622	68.5835	6	-3.90295	-14.9591	2.10488	4.30163	11
343	0.863636	M0N98_01353	DEAD/DEAH box helicase	1896	13.0927	-1.96925	0.0107338	0.999003	9.97707	8	-2.09425	-4.27005	0.91606	1.88695	11
344	0.863636	M0N98_02155	GTP pyrophosphokinase	2214	32.5104	-3.5614	0.000274537	2.51719	328.995	8	-1.67019	-3.18258	0.477683	1.39251	11
345	0.818182	M0N98_01476	Methionine synthase	888	16.7444	-1.77058	0.0169598	0.675978	4.74218	7	-3.13749	-8.79993	1.19785	2.29397	11
346	0.909091	M0N98_03222	Alcohol dehydrogenase	1047	23.0855	-1.99555	0.0101029	0.686003	4.85292	9	-1.53529	-2.89846	0.791277	1.73061	11
347	0.954545	M0N98_04240	Alpha-L-fucosidase	1860	53.928	-2.63514	0.00231666	1.23889	17.3336	10	-1.13647	-2.19842	0.507718	1.4218	11
348	0.772727	M0N98_02580	Queuine tRNA-ribosyltransferase	1131	17	-3.35324	0.000443362	2.95292	897.264	6	-3.22017	-9.31895	1.14559	2.21236	11
349	1	M0N98_02856	FtsX-like permease family protein	2313	60.0549	-2.52498	0.0029855	0.896413	7.87794	11	-0.942673	-1.92209	0.793674	1.73348	11
350	0.818182	M0N98_00463	Protein of unknown function (DUF2723)	3405	6.71737	-1.47294	0.0336558	0.557894	3.61322	7	-3.66768	-12.7081	1.59481	3.02054	11
351	1	M0N98_00045	putative protein conserved in bacteria (DUF2264)	2316	62.7129	-3.51995	0.000302032	0.844516	6.99062	11	-0.888809	-1.85165	0.393734	1.31379	11
352	0.954545	M0N98_01727	hypothetical protein	1551	39.7885	-1.78805	0.016291	0.562276	3.64986	10	-1.26342	-2.40064	0.721811	1.64925	11
353	0.954545	M0N98_02855	FtsX-like permease family protein	2325	71.856	-2.63351	0.00232534	1.30533	20.1989	10	-1.11583	-2.1672	0.889488	1.85252	11
354.5	0.909091	M0N98_02086	SusD-like protein P38	1500	35.0675	-1.85576	0.0139392	0.605777	4.03439	9	-1.54241	-2.9128	0.801609	1.74304	11
354.5	0.909091	M0N98_02872-M0N98_02873	intergenic gap sequence		16.0027	-1.51982	0.0302121	0.270595	1.86464	9	-1.73219	-3.32232	0.686359	1.60922	11
356	0.772727	M0N98_03939	Exo-poly-alpha-D-galacturonosidase	1620	50.0477	-4.64926	2.24253e-05	4.16751	14706.4	6	2.92947	7.61833	1.1519	2.22206	11
357	0.818182	M0N98_00461	Manganese ABC transporter substrate-binding lipoprotein	906	20.8866	-2.62133	0.00239149	1.74388	55.4477	7	-2.35779	-5.12585	0.786625	1.72503	11
358	0.772727	M0N98_00533	Thiol-activated cytolysin	1548	31.9019	-5.74773	1.7876e-06	5.87759	754374	6	2.86784	7.2997	1.37102	2.58654	11
359	0.818182	M0N98_02221	Aspartate/alanine antiporter	1662	15.3546	-2.44168	0.00361675	1.68309	48.2048	7	-2.43208	-5.39672	1.08459	2.12077	11
360	0.909091	M0N98_04095	N-acetylhexosamine 1-kinase	1083	33.1152	-2.1624	0.00688012	0.560425	3.63434	9	-1.4475	-2.72735	1.31268	2.48403	11
361	0.863636	M0N98_03465	Glutamine synthetase	2190	25.8668	-2.2883	0.00514874	1.31823	20.8077	8	-1.79856	-3.47872	0.784508	1.72251	11
362	0.818182	M0N98_02027	Protein of unknown function (DUF4199)	534	16.5716	-3.39972	0.000398368	2.73975	549.225	7	2.13053	4.3788	1.80178	3.48649	11
363	0.909091	M0N98_00359	Extracellular exo-alpha-L-arabinofuranosidase	1980	51.0684	-2.92476	0.00118916	1.80399	63.6783	9	-1.3038	-2.46879	0.277221	1.21186	11
364	0.909091	M0N98_00025	putative beta-L-arabinofuranosidase	2352	57.6634	-2.72979	0.00186297	0.945504	8.82072	9	-1.32179	-2.49976	0.664928	1.58549	11
365	1	M0N98_02227	Beta-galactosidase	2625	57.2412	-2.45281	0.00352528	0.62355	4.20291	11	-0.923467	-1.89667	0.401946	1.32129	11
366	0.909091	M0N98_03348	FMN-binding domain protein	795	23.4716	-2.29754	0.00504037	0.764746	5.81763	9	-1.38644	-2.61434	0.651141	1.57041	11
367	0.909091	M0N98_00327	Opine dehydrogenase	1101	26.198	-1.62531	0.0236966	0.547018	3.52385	9	-1.60384	-3.03951	0.644723	1.56344	11
368	0.954545	M0N98_03853	Beta-glucuronidase	2979	68.5941	-2.15319	0.00702759	0.572549	3.73722	10	-1.1377	-2.2003	0.610779	1.52708	11
369	0.818182	M0N98_01560	Aldose 1-epimerase	1146	34.1071	-2.43178	0.00370012	1.4969	31.3979	7	-2.28841	-4.88518	1.00962	2.01339	11
370	0.954545	M0N98_00491	Two component regulator propeller	3987	131.482	-3.55283	0.000280006	1.3829	24.1492	10	-1.01813	-2.0253	0.592874	1.50825	11
371	0.863636	M0N98_01251	ABC-2 family transporter protein	1251	42.3789	-2.93723	0.00115549	2.19935	158.254	8	-1.55733	-2.94308	0.574874	1.48955	11
372	0.772727	M0N98_03785	dTDP-4-dehydrorhamnose reductase	858	9.62016	-2.22348	0.00597744	1.52384	33.4072	6	-3.37439	-10.3703	1.24204	2.36534	11
373	0.954545	M0N98_02785	Family of unknown function (DUF6057)	1152	32.1512	-2.40864	0.00390268	0.64842	4.45062	10	-1.08024	-2.11438	0.73199	1.66093	11
374	0.818182	M0N98_03171	Purine nucleoside phosphorylase DeoD-type	879	21.3816	-2.55087	0.00281273	1.77299	59.2906	7	-2.16596	-4.48764	0.688858	1.61201	11
375	0.863636	M0N98_01343	Prephenate dehydrogenase, nucleotide-binding domain	774	18.5545	-1.93314	0.0116645	0.816701	6.55694	8	-1.81999	-3.53079	0.44348	1.35988	11
376	0.954545	M0N98_00458	hypothetical protein	3009	109.88	-3.05296	0.000885199	1.76544	58.269	10	-1.01818	-2.02537	0.613544	1.53001	11
377	1	M0N98_03742	Glycosyl hydrolases family 43	2514	59.4599	-2.5726	0.00267544	0.835667	6.84962	11	-0.877848	-1.83763	0.417134	1.33527	11
378	0.954545	M0N98_00483	SusD family protein	1680	54.7138	-2.14047	0.00723655	0.828045	6.73046	10	-1.1134	-2.16354	0.503433	1.41758	11
379	0.909091	M0N98_02127	hypothetical protein	1341	24.2574	-1.57512	0.0266002	0.487623	3.07343	9	-1.54551	-2.91908	0.369641	1.29203	11
380	0.909091	M0N98_02071	Fimbrillin-A associated anchor proteins Mfa1 and Mfa2	948	28.1773	-1.81551	0.015293	0.767794	5.8586	9	-1.43128	-2.69685	1.01526	2.02126	11
381	0.863636	M0N98_01480	protein of unknown function (DUF4136)	639	24.3915	-1.87446	0.0133518	0.645357	4.41934	8	-1.80432	-3.49264	1.03063	2.04292	11
382	0.909091	M0N98_03471	Ferredoxin-dependent glutamate synthase 1	4479	65.6193	-3.51052	0.000308663	2.44577	279.103	9	-1.19114	-2.28334	0.543126	1.45713	11
383	0.727273	M0N98_01951	SurA N-terminal domain protein	2133	12.6364	-3.05408	0.000882922	3.12244	1325.67	5	-4.29451	-19.6234	2.09072	4.25961	11
384	1	M0N98_04242	TonB-dependent receptor P3	3141	114.677	-3.43188	0.000369934	1.40554	25.4414	11	-0.814102	-1.7582	0.376231	1.29795	11
385	0.818182	M0N98_01031	3,4-dihydroxy-2-butanone 4-phosphate synthase	615	12.7336	-1.73839	0.0182645	0.640078	4.36595	7	-2.56432	-5.91476	1.31124	2.48154	11
386	0.863636	M0N98_01153	Coenzyme F420 hydrogenase/dehydrogenase, beta subunit C terminus	1242	31.4734	-2.31597	0.00483096	1.22034	16.6089	8	-1.58935	-3.00914	1.29766	2.45831	11
387	1	M0N98_02975	2-iminoacetate synthase	1131	30.6472	-2.46486	0.00342877	0.771078	5.90307	11	-0.857255	-1.81159	0.38812	1.30869	11
388	0.772727	M0N98_00536	protein of unknown function (DUF3244)	378	12.928	-2.2653	0.00542874	1.88263	76.3188	6	3.06251	8.35425	0.810263	1.75353	11
389	0.863636	M0N98_03931	Flavo-diiron protein FprA1	1188	38.8659	-2.24757	0.00565494	1.24346	17.5168	8	-1.59712	-3.02538	0.979989	1.97245	11
390	0.818182	M0N98_01472	Dipeptidyl-peptidase 7	2166	56.0846	-2.68105	0.00208424	1.97399	94.1863	7	-1.97527	-3.93202	0.720321	1.64755	11
391	0.772727	M0N98_01303	Peroxide-responsive repressor PerR	492	10.7174	-2.05544	0.00880148	1.44161	27.6449	6	-3.19187	-9.13794	1.8467	3.59676	11
392	0.818182	M0N98_01019	TamB, inner membrane protein subunit of TAM complex	4650	53.6958	-7.94608	1.1322e-08	7.69778	4.98637e+07	7	-1.69985	-3.24867	0.645925	1.56474	11
393	0.954545	M0N98_03861	SusD family protein	2139	66.8434	-2.58611	0.0025935	0.872192	7.45062	10	-1.00473	-2.00657	0.406526	1.32549	11
394	0.909091	M0N98_03811	Alpha-L-fucosidase	2040	50.2511	-2.72742	0.00187319	1.15001	14.1256	9	-1.20196	-2.30051	0.452569	1.36847	11
395	0.863636	M0N98_00752	Major Facilitator Superfamily protein	1356	35.7093	-2.94246	0.00114168	1.89198	77.9798	8	-1.45431	-2.74026	0.439664	1.35629	11
396	0.863636	M0N98_01453	Arginine deiminase	921	36.3924	-1.77821	0.0166643	0.687073	4.86489	8	-1.72985	-3.31694	0.740488	1.67074	11
397	0.772727	M0N98_02106	protein of unknown function (DUF5113)	4398	95.1449	-3.21103	0.00061513	2.85486	715.906	6	2.52418	5.75247	1.19433	2.28839	11
398	0.909091	M0N98_00476	Pectic acid lyase	2142	72.5815	-3.12311	0.000753169	1.3418	21.9685	9	-1.15456	-2.22617	0.461897	1.37735	11
399	0.954545	M0N98_04327	DNA primase TraC	1011	35.685	-3.13181	0.000738229	1.70014	50.1348	10	-0.953552	-1.93663	1.85958	3.62901	11
400	0.727273	M0N98_01932	Shikimate dehydrogenase (NADP(+))	741	9.19262	-2.28484	0.00518996	1.6736	47.1632	5	-4.81016	-28.0545	1.25689	2.3898	11
401	0.863636	M0N98_04069	Phage integrase family protein	1161	20.7417	-2.28713	0.00516263	1.28768	19.3947	8	-1.53749	-2.90289	2.3667	5.15759	11
402	0.863636	M0N98_01336	AAA domain, putative AbiEii toxin, Type IV TA system	1008	18.7966	-2.22673	0.00593292	0.884604	7.66662	8	-1.55554	-2.93945	0.639692	1.558	11
403	0.954545	M0N98_04287	Conjugative transposon protein TraG	738	27.2835	-2.24239	0.00572287	0.868299	7.38413	10	-1.03098	-2.04342	1.72046	3.29541	11
404	0.954545	M0N98_00628	Response regulator receiver domain protein	3888	130.616	-3.06449	0.000862	2.22048	166.142	10	-0.954016	-1.93726	0.7551	1.68775	11
405	0.954545	M0N98_00364	SusD-like protein P2	1752	45.9937	-1.92906	0.0117744	0.570264	3.71761	10	-1.07996	-2.11397	0.419936	1.33787	11
406	0.909091	M0N98_00363	TonB-dependent receptor SusC	3210	97.7426	-3.24297	0.000571522	1.69647	49.7124	9	1.13709	2.19937	0.465071	1.38039	11
407	0.727273	M0N98_01354	Single-stranded-DNA-specific exonuclease RecJ	1773	10.9847	-2.91374	0.00121972	3.14434	1394.24	5	-3.79622	-13.8923	1.66228	3.16516	11
408	0.954545	M0N98_00481	Family of unknown function (DUF6055)	2265	66.7039	-2.2093	0.00617583	0.792301	6.19871	10	-1.02967	-2.04156	0.34827	1.27303	11
409	0.772727	M0N98_00912	hypothetical protein	825	10.4167	-1.72138	0.018994	1.12189	13.2402	6	-3.45888	-10.9958	1.24598	2.3718	11
410	0.863636	M0N98_01526	Radical SAM N-terminal	1887	58.6958	-2.53336	0.00292844	1.40865	25.6243	8	-1.46385	-2.75844	1.06673	2.09468	11
411	0.909091	M0N98_01014	Transcriptional regulatory protein ZraR	1383	43.9046	-1.95115	0.0111906	0.645775	4.42359	9	-1.29063	-2.44634	0.653006	1.57244	11
412	0.863636	M0N98_00478	putative beta-L-arabinofuranosidase	2406	69.1593	-3.69619	0.000201284	2.51601	328.105	8	-1.351	-2.55088	0.490166	1.40461	11
413	0.772727	M0N98_03010	CRP-like cAMP-activated global transcriptional regulator	702	6.92889	-1.38266	0.0414326	0.560542	3.63532	6	-4.39424	-21.0279	2.77215	6.83125	11
414	0.863636	M0N98_02822	Bacterial DNA-binding protein	1431	27.559	-1.82492	0.0149652	0.727565	5.34029	8	-1.64762	-3.13316	0.946481	1.92717	11
415	0.818182	M0N98_02210	Putative TrmH family tRNA/rRNA methyltransferase	768	17.6274	-1.95267	0.0111514	1.07973	12.0152	7	-2.11442	-4.33016	1.07499	2.10671	11
416	0.863636	M0N98_01514	Exopolysaccharide biosynthesis protein YbjH	840	26.1017	-1.65699	0.0220298	0.699938	5.01116	8	-1.72612	-3.30837	0.879586	1.83985	11
417	0.863636	M0N98_02075	DUF3868-containing protein of unknown function	1095	19.4311	-1.64277	0.022763	0.499283	3.15706	8	-1.73081	-3.31915	0.720583	1.64785	11
418	0.863636	M0N98_02683	Protein of unknown function (DUF3575)	1275	15.2196	-1.68922	0.020454	0.760534	5.76148	8	-1.68897	-3.22427	0.828688	1.77607	11
419	0.909091	M0N98_01325	Homoserine O-acetyltransferase	918	37.6823	-2.19319	0.0064093	0.973745	9.41336	9	-1.208	-2.31017	0.848797	1.801	11
420	0.909091	M0N98_01142	UpxY transcriptional antitermination factor	519	17.8506	-1.55534	0.0278395	0.765386	5.82621	9	-1.38559	-2.6128	0.999337	1.99908	11
421	0.909091	M0N98_00594	putative tricorn protease	3255	96.2187	-4.67499	2.11354e-05	2.73845	547.589	9	-1.05384	-2.07605	0.466414	1.38167	11
422	0.954545	M0N98_00615	TonB-dependent Receptor Plug Domain protein	3147	97.0711	-2.51204	0.00307581	0.927285	8.45833	10	-0.951956	-1.93449	0.536693	1.45064	11
423	0.772727	M0N98_03319	Diaminopimelate decarboxylase	1161	13.9298	-2.57141	0.0026828	1.98475	96.5506	6	-2.49015	-5.61837	1.36304	2.57227	11
424	0.863636	M0N98_00338	GTP-binding protein TypA/BipA	1803	45.7948	-3.86457	0.000136594	2.96996	933.16	8	1.28711	2.44038	0.507058	1.42115	11
425	0.954545	M0N98_00737	Alpha amylase, catalytic domain	2580	77.1881	-2.38613	0.00411028	0.999061	9.97839	10	-0.959373	-1.94446	0.397079	1.31684	11
426	0.909091	M0N98_04050	Unsaturated rhamnogalacturonyl hydrolase YteR	1239	38.5131	-1.93037	0.0117391	0.8116	6.48037	9	-1.23743	-2.35778	0.537941	1.4519	11
427	0.863636	M0N98_02073	DUF3868-containing protein of unknown function	1410	26.9289	-1.77147	0.0169252	0.52082	3.31757	8	-1.59297	-3.01671	0.453655	1.36951	11
428	0.909091	M0N98_01688	L-serine dehydratase TdcG	1209	39.7768	-2.18397	0.00654687	0.981503	9.58304	9	-1.18413	-2.27227	0.742443	1.67301	11
429	0.954545	M0N98_01831	Alpha-xylosidase BoGH31A	2883	70.9388	-2.78561	0.0016383	0.915494	8.23179	10	-0.915309	-1.88597	0.432566	1.34963	11
430	0.727273	M0N98_02216	protein of unknown function (DUF4270)	1431	15.8848	-3.24374	0.000570511	3.11425	1300.91	5	-3.14703	-8.85829	1.52983	2.88751	11
431	0.863636	M0N98_02938	Methylglyoxal synthase	537	13.7318	-1.32843	0.0469426	0.502963	3.18393	8	-1.90688	-3.74996	1.18726	2.2772	11
432	0.954545	M0N98_03613	Tryptophan synthase beta chain	1200	33.2628	-2.37518	0.0042152	0.613392	4.10574	10	-0.946222	-1.92682	0.882099	1.84305	11
433	0.954545	M0N98_02081	Malectin domain protein	4281	93.5248	-3.67992	0.000208967	1.61681	41.3818	10	-0.872053	-1.83027	0.533835	1.44777	11
434	0.863636	M0N98_00328	LicD family protein	798	23.6877	-1.7766	0.0167263	0.75552	5.69534	8	-1.5573	-2.94303	0.817358	1.76218	11
435	0.909091	M0N98_01835	TonB-dependent Receptor Plug Domain protein	3120	69.2277	-2.76986	0.0016988	1.40535	25.4303	9	-1.10211	-2.14668	0.661964	1.58223	11
436	0.954545	M0N98_01786	Chromosome partition protein Smc	2532	55.775	-2.22945	0.00589594	0.607551	4.0509	10	-0.958928	-1.94387	0.458541	1.37415	11
437	0.772727	M0N98_01319	Barrel-sandwich domain of CusB or HlyD membrane-fusion	1260	26.4158	-2.86122	0.00137652	2.06416	115.919	6	-2.27037	-4.82446	0.72987	1.65849	11
438	0.772727	M0N98_01300	Helix-turn-helix domain protein	468	13.2844	-2.21538	0.00609006	1.26607	18.453	6	-2.55775	-5.88789	0.803026	1.74476	11
439	0.863636	M0N98_01789	protein of unknown function (DUF5045)	771	19.6922	-1.98772	0.0102867	0.965845	9.24368	8	-1.47111	-2.77234	0.575881	1.49059	11
440	1	M0N98_00354	Evolved beta-galactosidase subunit alpha	3330	106.293	-3.17627	0.000666386	1.28045	19.0743	11	-0.718913	-1.64594	0.7049	1.63003	11
441	0.772727	M0N98_03293-M0N98_03294	intergenic gap sequence		2.53555	-1.22132	0.0600736	0.348905	2.23308	6	4.62763	24.7205	0.941894	1.92105	11
442	0.909091	M0N98_04198	Conjugative transposon protein TraD	1947	53.6517	-2.6934	0.00202581	1.32053	20.9184	9	-1.09306	-2.13325	0.479654	1.39441	11
443	0.863636	M0N98_01542	Oxidoreductase P35	990	31.3591	-2.12736	0.0074583	1.08846	12.2592	8	-1.44678	-2.72599	0.626267	1.54357	11
444	0.772727	M0N98_02753	Protein of unknown function (DUF3078)	1395	15.6202	-2.19429	0.00639307	1.76711	58.4943	6	-2.53342	-5.78944	1.63062	3.09645	11
445	0.863636	M0N98_01655	Protein of unknown function (DUF3987)	1944	26.7984	-2.01316	0.00970145	0.91613	8.24385	8	-1.45838	-2.748	0.56843	1.48291	11
446	1	M0N98_00074	Two component regulator propeller	3933	127.098	-2.54603	0.00284426	1.09795	12.5298	11	-0.753809	-1.68624	0.517175	1.43115	11
447	1	M0N98_03747	SusD family protein	1935	46.7534	-2.05277	0.00885583	0.625923	4.22594	11	-0.806418	-1.74886	0.6975	1.62169	11
448	0.818182	M0N98_01519	Pyruvate ferredoxin/flavodoxin oxidoreductase	582	14.4806	-1.49746	0.0318084	0.547736	3.52968	7	-2.33015	-5.02859	1.04407	2.06203	11
449	0.863636	M0N98_02966	Carboxynorspermidine/carboxyspermidine decarboxylase	1164	33.1539	-1.77543	0.0167715	0.648645	4.45292	8	-1.52098	-2.86985	0.676446	1.5982	11
450	0.863636	M0N98_03592	Outer membrane protein 40	1074	23.4311	-1.91929	0.0120423	0.80514	6.3847	8	-1.47127	-2.77267	0.702448	1.62726	11
451	0.727273	M0N98_00580	Ribosome-binding ATPase YchF	1104	11.1161	-2.44672	0.003575	2.32513	211.414	5	-3.37056	-10.3428	1.95793	3.88505	11
452	0.909091	M0N98_04048	DNA damage-inducible protein F	1326	44.6751	-2.12362	0.00752285	1.02013	10.4745	9	-1.15368	-2.22481	1.02485	2.03475	11
453	0.909091	M0N98_00155	Glycosyl hydrolase family 92	2283	73.0765	-3.65886	0.000219351	2.41645	260.885	9	-1.02101	-2.02934	0.684133	1.60674	11
454	0.863636	M0N98_01070	S-adenosylmethionine:tRNA ribosyltransferase-isomerase	1218	30.081	-1.8598	0.0138103	0.911812	8.16229	8	-1.47952	-2.78857	0.5265	1.44043	11
455	0.863636	M0N98_04341	Family of unknown function (DUF5712)	879	20.9352	-2.0166	0.0096249	1.14087	13.8314	8	-1.42817	-2.69105	0.747981	1.67944	11
456	0.909091	M0N98_00366	Glycosyl hydrolases family 43	1884	53.5275	-2.04091	0.0091011	0.910493	8.13753	9	-1.1572	-2.23024	0.288068	1.221	11
457	0.954545	M0N98_00326	Aminotransferase class I and II	1806	55.1512	-3.18002	0.000660669	1.29598	19.7686	10	-0.858613	-1.81329	1.6808	3.20607	11
458	0.818182	M0N98_00442	SusD-like protein P38	1551	36.2007	-1.94794	0.0112736	0.85263	7.12245	7	-1.8444	-3.59103	1.18246	2.26963	11
459	0.954545	M0N98_04196	DNA primase TraC	1194	34.9937	-1.60362	0.0249103	0.316215	2.07116	10	-1.04077	-2.05733	0.557369	1.47158	11
460	0.909091	M0N98_01836	Susd and RagB outer membrane lipoprotein	1935	48.0054	-2.52992	0.00295174	0.917126	8.26278	9	-1.07387	-2.10507	0.334321	1.26078	11
461	0.909091	M0N98_01987	Anhydromuropeptide permease	1275	39.793	-1.95957	0.0109756	0.987013	9.70538	9	-1.15864	-2.23247	0.858013	1.81254	11
462	0.863636	M0N98_01520	Aminotransferase class I and II	1305	36.1998	-1.79423	0.0160609	0.677264	4.75624	8	-1.47338	-2.77671	1.06904	2.09804	11
463	0.909091	M0N98_02530	1-deoxy-D-xylulose-5-phosphate synthase	1761	40.6508	-2.00833	0.00981004	0.691779	4.91789	9	-1.1407	-2.20488	0.512035	1.42606	11
464	0.863636	M0N98_00677	Phosphate acetyltransferase	909	22.6697	-2.00831	0.00981048	0.960992	9.14097	8	-1.40396	-2.64627	0.401752	1.32111	11
465	0.909091	M0N98_00694	Biosynthetic arginine decarboxylase	1893	52.3474	-2.23962	0.00575943	1.0649	11.6117	9	-1.10668	-2.1535	0.534719	1.44866	11
466	0.909091	M0N98_03152	Transcriptional regulatory protein ZraR	1314	23.523	-1.66162	0.0217964	0.314875	2.06479	9	-1.2296	-2.34502	0.496072	1.41037	11
467	0.772727	M0N98_00801	Transcription elongation factor GreA	465	14.5059	-1.84115	0.014416	0.988606	9.74105	6	-2.60776	-6.09557	1.21464	2.32083	11
468	0.727273	M0N98_00534	hypothetical protein	861	21.7975	-2.94116	0.00114508	3.23746	1727.68	5	2.93782	7.66251	1.24932	2.3773	11
469	0.954545	M0N98_03606	Multidrug resistance protein MexB	3048	84.9856	-3.03311	0.000926589	0.887845	7.72406	10	-0.84891	-1.80114	0.497969	1.41222	11
470	0.863636	M0N98_03466	Ammonia channel	1359	19.847	-1.71476	0.0192859	0.804837	6.38024	8	-1.50331	-2.83492	0.627842	1.54525	11
471	0.909091	M0N98_03371	hypothetical protein	2076	41.8704	-2.02646	0.00940887	0.778029	5.99831	9	-1.13196	-2.19157	0.498179	1.41243	11
472	0.772727	M0N98_04320	Conjugative transposon protein TraI relaxase/mobilization nuclease	1620	16.0657	-1.6634	0.0217072	1.32979	21.3695	6	-2.80184	-6.97331	1.71139	3.27477	11
473	1	M0N98_02571	CCDC81-like prokaryotic HU domain 1	1131	30.5635	-3.05865	0.000873671	0.823973	6.66766	11	-0.680957	-1.6032	0.639662	1.55796	11
474	0.863636	M0N98_00515	Xylan 1,4-beta-xylosidase	2595	71.2196	-2.77452	0.00168067	1.60584	40.3498	8	-1.24739	-2.37412	0.413069	1.33151	11
475	0.818182	M0N98_03764	Voltage gated chloride channel	1803	8.60306	-2.15309	0.00702927	1.34317	22.0381	7	1.70388	3.25776	2.5922	6.03017	11
476	0.727273	M0N98_02817	von Willebrand factor type A domain protein	1023	4.66877	-1.53301	0.0293084	1.79252	62.018	5	-5.38487	-41.7837	2.2942	4.90483	11
477	0.818182	M0N98_00398	GH3 auxin-responsive promoter	1539	25.6904	-1.8278	0.0148662	1.06015	11.4856	7	-1.85001	-3.60503	0.887467	1.84992	11
478	0.772727	M0N98_01540	hypothetical protein	1575	49.4968	-5.66173	2.17906e-06	5.95771	907210	6	1.82978	3.55483	1.8034	3.49043	11
479	0.863636	M0N98_03700	hypothetical protein	1056	23.9379	-1.98377	0.0103808	0.785198	6.09815	8	-1.38269	-2.60754	0.918139	1.88968	11
480	0.909091	M0N98_00151	Susd and RagB outer membrane lipoprotein	1770	50.9757	-2.28019	0.00524573	0.963756	9.19932	9	-1.0778	-2.11081	0.515598	1.42959	11
481	0.863636	M0N98_00575	DeoC/LacD family aldolase	948	30.1044	-1.62871	0.023512	0.647434	4.44052	8	-1.50819	-2.84452	0.626665	1.54399	11
482	0.818182	M0N98_02288	Recombination protein RecR	618	11.8506	-1.69923	0.0199879	0.864336	7.31705	7	-1.92119	-3.78734	0.616787	1.53346	11
483	0.863636	M0N98_03345	hypothetical protein	897	24.8506	-1.75515	0.0175732	0.550205	3.54981	8	-1.44832	-2.7289	0.897147	1.86238	11
484	0.727273	M0N98_04030	3-phosphoshikimate 1-carboxyvinyltransferase	1230	11.5833	-2.64884	0.00224473	2.4803	302.205	5	-2.8974	-7.4508	1.11993	2.17337	11
485	0.863636	M0N98_04189	Conjugative transposon protein TraJ	1056	29.4527	-2.17577	0.00667163	1.07556	11.9005	8	-1.30821	-2.47635	0.545796	1.45983	11
486	0.863636	M0N98_00934	protein of unknown function (DUF4831)	1050	27.4716	-1.59013	0.0256964	0.64476	4.41326	8	-1.49646	-2.8215	0.997586	1.99666	11
487	0.909091	M0N98_00388	Acyltransferase	3855	97.3735	-3.27108	0.000535692	1.76192	57.7994	9	-0.975721	-1.96662	0.352673	1.27692	11
488	0.909091	M0N98_00590	Glycosyl hydrolase family 20, catalytic domain	1980	57.4851	-2.2652	0.00543002	1.14629	14.0053	9	-1.05656	-2.07997	0.675868	1.59756	11
489	0.954545	M0N98_00729	L-fucose-proton symporter	1314	52.234	-2.19087	0.00644358	0.642148	4.3868	10	-0.890504	-1.85382	0.559091	1.47334	11
490	0.727273	M0N98_03938	Enoyl-(acyl-carrier-protein) reductase (NADH) FabI	858	8.67057	-1.75313	0.0176551	1.40917	25.6548	5	-3.68982	-12.9047	2.90836	7.50766	11
491	0.727273	M0N98_02967	ATP-dependent DNA helicase PcrA	2391	14	-2.39312	0.00404463	1.78651	61.1664	5	-2.96257	-7.79512	0.953851	1.93704	11
492	0.863636	M0N98_00051	Phosphatidylglycerol lysyltransferase, C-terminal	903	31.0495	-1.74871	0.0178356	0.524203	3.34351	8	-1.41215	-2.66133	0.737735	1.66756	11
493	0.772727	M0N98_03717	MlaD protein	888	20.1395	-1.77642	0.0167334	1.22286	16.7055	6	-2.47903	-5.57524	1.84928	3.6032	11
494	0.909091	M0N98_03398	Transcription antitermination protein RfaH	1098	25.3348	-1.82991	0.014794	0.724775	5.3061	9	-1.1274	-2.18465	0.522328	1.43627	11
495	0.772727	M0N98_04319	AAA domain protein	624	11.054	-1.40826	0.039061	0.801368	6.32948	6	-2.98431	-7.91344	1.80011	3.48246	11
496	0.909091	M0N98_02847	Glycosyltransferase family 20	2226	47.8848	-2.06572	0.00859564	0.768729	5.87124	9	-1.08297	-2.11839	0.535923	1.44987	11
497	0.772727	M0N98_01163	Cytidylyltransferase	1155	18.5815	-2.16687	0.00680979	1.39459	24.8081	6	-2.18775	-4.55594	0.876284	1.83564	11
498	0.863636	M0N98_02287	Sodium:solute symporter family protein	1482	33.3105	-2.15247	0.00703923	1.12834	13.4382	8	-1.29554	-2.45469	0.727857	1.65618	11
499	0.863636	M0N98_00474	PD-(D/E)XK nuclease superfamily protein	1728	52.0342	-2.79124	0.0016172	1.58828	38.7508	8	-1.20211	-2.30077	0.411065	1.32967	11
500	0.863636	M0N98_00465	protein of unknown function (DUF4861)	1173	38.2808	-1.80973	0.0154979	0.735127	5.43409	8	-1.3844	-2.61063	0.640339	1.5587	11
501	0.863636	M0N98_02842	Potassium-transporting ATPase KdpC subunit	570	16.3744	-1.32628	0.0471755	0.560128	3.63185	8	-1.63045	-3.09609	0.949303	1.93094	11
502	0.727273	M0N98_00209	Methionine aminopeptidase 1	798	11.9316	-1.6214	0.0239111	1.32169	20.9743	5	3.99269	15.9191	0.484705	1.3993	11
503	0.863636	M0N98_01658	Type III restriction enzyme, res subunit	2280	38.0936	-2.26462	0.00543724	1.28616	19.327	8	-1.26202	-2.39831	0.617296	1.534	11
504	0.818182	M0N98_01479	Outer membrane protein beta-barrel domain protein	627	19.3339	-1.4623	0.0344904	0.527344	3.36778	7	-2.03551	-4.09966	1.11857	2.17132	11
505	0.954545	M0N98_00552	Peptidase family S41	1602	44.955	-3.84558	0.000142699	2.23795	172.963	10	-0.775461	-1.71174	1.20954	2.31264	11
506	0.909091	M0N98_03417	SLBB domain protein	2493	61.5734	-2.51865	0.00302933	0.921827	8.35269	9	-1.01184	-2.01648	0.66874	1.58968	11
507	0.954545	M0N98_03265	protein of unknown function (DUF4010)	1290	39.9433	-2.48661	0.00326126	0.789498	6.15882	10	-0.837958	-1.78752	1.33892	2.52963	11
508	0.863636	M0N98_00365	Bacterial Ig-like domain (group 3)	1779	44.2637	-2.14068	0.00723308	0.953286	8.9802	8	-1.28751	-2.44106	0.662972	1.58334	11
509	0.772727	M0N98_00464	Peptidoglycan-N-acetylglucosamine deacetylase	612	17.477	-2.32079	0.00477761	1.83836	68.9222	6	-2.05226	-4.14755	1.06525	2.09253	11
510	0.863636	M0N98_00475	Protein of unknown function (DUF1593)	1356	42.8119	-1.84314	0.0143502	0.686484	4.85829	8	-1.34689	-2.54363	0.514217	1.42822	11
511	0.727273	M0N98_04009	PRTRC system ParB family protein	897	9.90279	-1.6072	0.0247061	1.11831	13.1313	5	-3.8567	-14.4871	1.91349	3.7672	11
512	0.954545	M0N98_00625	TonB dependent receptor	3222	104.012	-2.09226	0.00808608	1.03491	10.837	10	-0.882126	-1.84309	0.642899	1.56146	11
513	0.909091	M0N98_02072	Fimbrillin-A associated anchor proteins Mfa1 and Mfa2	1539	32.0018	-1.94338	0.0113925	0.765441	5.82695	9	-1.07881	-2.11229	1.12553	2.18182	11
514.5	0.909091	M0N98_00629	Glycosyl hydrolase family 65, N-terminal domain	2457	68.8551	-2.20875	0.0061837	0.846988	7.03053	9	-1.0353	-2.04954	0.670496	1.59162	11
514.5	0.909091	M0N98_01989	protein of unknown function (DUF4922)	2472	48.6364	-2.43632	0.00366164	0.764601	5.81568	9	-1.00754	-2.01048	0.581689	1.4966	11
516	0.727273	M0N98_04037	Thioredoxin C-1	315	3.89919	-1.33015	0.0467577	0.785765	6.10611	5	-6.65866	-101.031	1.84003	3.58017	11
517	0.863636	M0N98_01918	Nucleotidyl transferase	846	26.4455	-1.68028	0.0208793	0.795281	6.24138	8	-1.4027	-2.64396	0.633779	1.55162	11
518	0.909091	M0N98_00983	Outer membrane protein 40	1200	29.3114	-1.66894	0.0214317	0.637309	4.33819	9	-1.14121	-2.20565	1.10576	2.15212	11
519	0.863636	M0N98_04284	hypothetical protein	345	12.4977	-1.29425	0.0507867	0.4583	2.87276	8	-1.60912	-3.05065	1.21487	2.3212	11
520	0.818182	M0N98_02833	Putative acetyltransferase	552	20.3294	-1.65036	0.0223687	0.623568	4.20308	7	-1.81127	-3.50951	0.6984	1.6227	11
521	0.727273	M0N98_01020	Omp85 superfamily domain protein	2358	31.0981	-6.68935	2.04481e-07	7.40089	2.51706e+07	5	-2.24293	-4.73356	1.3209	2.49822	11
522	0.863636	M0N98_04193	Conjugative transposon protein TraN	1113	27.9604	-1.95194	0.0111703	1.02379	10.563	8	-1.29533	-2.45433	0.423411	1.34109	11
523	0.954545	M0N98_02031	Type III restriction enzyme, res subunit	2352	50.8209	-1.93571	0.0115956	0.437074	2.73574	10	-0.888752	-1.85157	0.468695	1.38386	11
524	0.909091	M0N98_01894	OmpA family protein	1443	46.8695	-1.99107	0.0102078	0.912954	8.18378	9	-1.05382	-2.07603	0.605024	1.521	11
525	0.772727	M0N98_02488	Na(+)/H(+) antiporter NhaC	1305	10.9892	-1.92076	0.0120017	1.02742	10.6517	6	-2.20488	-4.61036	1.03382	2.04744	11
526	0.818182	M0N98_02385	hypothetical protein	888	12.4977	-1.73453	0.0184276	0.845632	7.00861	7	-1.71125	-3.27445	0.796026	1.73631	11
527	0.954545	M0N98_00730	L-fucose isomerase	1776	50.4176	-1.81543	0.0152958	0.539608	3.46424	10	-0.904602	-1.87203	0.339005	1.26488	11
528	0.954545	M0N98_00142	Beta-galactosidase	3096	93.3033	-2.80844	0.00155438	1.50776	32.1932	10	0.789591	1.72858	2.89535	7.44027	11
529	0.727273	M0N98_01562	L-fucose-proton symporter	1341	13.1449	-2.26741	0.00540248	2.29387	196.729	5	-2.77269	-6.83382	0.840437	1.79059	11
530	0.727273	M0N98_02884	putative transcriptional regulatory protein	747	9.63726	-1.77436	0.0168129	1.27424	18.8035	5	-3.23119	-9.39042	1.9571	3.88281	11
531	0.818182	M0N98_00915	Phosphatidylglycerol--prolipoprotein diacylglyceryl transferase	807	23.0711	-1.92372	0.0119202	1.16522	14.629	7	-1.60063	-3.03275	0.67104	1.59222	11
532	0.863636	M0N98_04097	Outer membrane protein beta-barrel domain protein	735	24.1944	-1.6811	0.0208401	0.586344	3.85784	8	-1.35936	-2.56572	0.774922	1.7111	11
533	0.863636	M0N98_00676	Membrane dipeptidase (Peptidase family M19)	1758	38.9136	-2.10714	0.00781378	1.07892	11.9927	8	-1.23148	-2.34807	0.645505	1.56429	11
534	0.909091	M0N98_02040	Right handed beta helix region	1824	40.3438	-1.7738	0.0168346	0.51548	3.27702	9	-1.07742	-2.11027	0.621768	1.53876	11
535	0.818182	M0N98_02945	2,3-bisphosphoglycerate-dependent phosphoglycerate mutase	750	16.2529	-1.76662	0.0171152	0.985658	9.67517	7	-1.64079	-3.11836	0.576919	1.49166	11
536	1	M0N98_00920	ATP-dependent 6-phosphofructokinase	888	30.1674	-2.71679	0.00191959	0.737137	5.45929	11	-0.617675	-1.5344	0.93153	1.9073	11
537	0.772727	M0N98_00334	5'-methylthioadenosine/S-adenosylhomocysteine nucleosidase	696	18.6508	-1.81776	0.0152139	0.808563	6.43521	6	-2.18391	-4.54382	0.407887	1.32674	11
538	0.909091	M0N98_01628	Putative ATP-dependent DNA helicase recG C-terminal	1542	45.9955	-2.00198	0.00995461	0.901365	7.96828	9	-1.02658	-2.03719	0.616494	1.53314	11
539	0.863636	M0N98_02773	AAA domain, putative AbiEii toxin, Type IV TA system	1455	23.6688	-1.94278	0.0114082	1.00374	10.0864	8	-1.25176	-2.38131	0.880116	1.84052	11
540	0.863636	M0N98_00035	Glycosyl hydrolases family 43	1002	31.4833	-1.85163	0.0140724	0.666516	4.63998	8	-1.27421	-2.41866	0.679207	1.60126	11
541	0.727273	M0N98_02465	Crossover junction endodeoxyribonuclease RuvC	570	7.28533	-1.5323	0.0293564	1.12584	13.3611	5	-3.60768	-12.1905	2.21152	4.63162	11
542	0.772727	M0N98_00498	tRNA (guanosine(18)-2'-O)-methyltransferase	537	12.0405	-1.68381	0.0207103	1.19456	15.6517	6	-2.27702	-4.84676	0.867412	1.82439	11
543	0.772727	M0N98_04036	hypothetical protein	336	12.9289	-1.61973	0.0240034	1.22348	16.7294	6	-2.34086	-5.06603	2.6913	6.45897	11
544	0.909091	M0N98_04297	OmpA family protein	642	29.5032	-2.97404	0.0010616	1.68322	48.2191	9	-0.919554	-1.89153	1.84195	3.58493	11
545	0.818182	M0N98_02431	ATP synthase subunit alpha	1593	23.8875	-2.32182	0.00476631	1.39682	24.9354	7	-1.45221	-2.73627	0.6181	1.53485	11
546	0.863636	M0N98_04296	hypothetical protein	660	44.1638	-3.88179	0.000131285	2.60277	400.651	8	-1.05817	-2.08229	1.61726	3.06792	11
547	0.727273	M0N98_04031	hypothetical protein	420	6.57066	-1.4577	0.0348576	1.11339	12.9834	5	-3.71688	-13.149	2.43221	5.3972	11
548	0.909091	M0N98_03065	L-fucose-proton symporter	1218	38.7579	-1.80756	0.0155753	0.803486	6.36042	9	-1.04561	-2.06425	0.718159	1.64508	11
549	0.772727	M0N98_04078	SMC-like chromosome segregation protein	849	10.9262	-1.32118	0.0477328	0.794015	6.22322	6	-2.72229	-6.59918	1.02939	2.04116	11
550	0.818182	M0N98_03989	ATP-dependent 6-phosphofructokinase 1	981	39.3996	-3.84196	0.000143893	3.25567	1801.66	7	1.28207	2.43187	0.914719	1.8852	11
551	0.863636	M0N98_03935	hypothetical protein	990	22.9046	-4.38342	4.13604e-05	3.09831	1254.05	8	1.04304	2.06057	1.02669	2.03735	11
552	0.818182	M0N98_00850	Outer membrane protein beta-barrel family protein	2475	57.0261	-3.10111	0.000792302	2.28824	194.194	7	-1.3101	-2.47958	1.24228	2.36573	11
553	0.863636	M0N98_00329	hypothetical protein	1017	30.4968	-1.93494	0.0116161	0.959176	9.10283	8	-1.22379	-2.3356	0.747271	1.67862	11
554	0.863636	M0N98_01830	Response regulator receiver domain protein	1506	27.7939	-1.71809	0.0191387	0.686102	4.85402	8	-1.28778	-2.44153	0.453033	1.36891	11
555	0.954545	M0N98_00029	Helix-turn-helix domain protein	2841	88.6085	-1.90382	0.0124789	0.545632	3.51263	10	-0.84195	-1.79247	0.625655	1.54291	11
556	0.772727	M0N98_04306	Protein of unknown function (DUF3945)	1560	36.2277	-3.44003	0.000363055	3.03259	1077.93	6	-1.60334	-3.03845	1.92755	3.8041	11
557	0.727273	M0N98_02880	PD-(D/E)XK nuclease superfamily protein	2880	18.6463	-2.59672	0.0025309	2.26738	185.09	5	-2.3591	-5.13049	1.13574	2.19731	11
558	0.954545	M0N98_03189	type II restriction m6 adenine DNA methyltransferase, Alw26I/Eco31I/Esp3I family	4140	112.391	-2.76373	0.00172295	1.09618	12.4791	10	-0.744262	-1.67512	0.510449	1.42449	11
559	0.909091	M0N98_03667	GDSL-like Lipase/Acylhydrolase family protein	2064	48.4878	-1.96045	0.0109535	0.887507	7.71804	9	-0.992507	-1.98964	0.413035	1.33148	11
560	1	M0N98_02457	Acetyltransferase (GNAT) domain protein	1089	35.5113	-2.47197	0.00337313	0.542566	3.48791	11	-0.594944	-1.51041	1.5536	2.93548	11
561	0.909091	M0N98_00690	Tetratricopeptide repeat protein	2883	84.0387	-2.89859	0.00126302	1.34513	22.1376	9	-0.894957	-1.85955	0.512043	1.42607	11
562	0.863636	M0N98_00038	SusD-like protein P25	1692	51.4995	-2.00134	0.00996923	0.749701	5.61955	8	-1.18557	-2.27453	0.464073	1.37943	11
563	0.818182	M0N98_01702	Zinc-transporting ATPase	1719	53.8983	-2.57883	0.00263735	1.72329	52.8795	7	-1.33189	-2.51733	1.2146	2.32076	11
564	0.727273	M0N98_01554	Transketolase	2013	3.42214	-1.15935	0.069287	1.06794	11.6933	5	-5.85245	-57.7782	1.17009	2.25026	11
565	0.727273	M0N98_02879	UvrD/REP helicase N-terminal domain protein	3177	12.189	-2.46217	0.00345012	2.4906	309.458	5	-2.33962	-5.06168	0.584843	1.49988	11
566	0.863636	M0N98_02423	Peptidase family M28	1548	40.4293	-2.13636	0.0073053	0.856952	7.19369	8	-1.15876	-2.23265	0.621123	1.53807	11
567	0.863636	M0N98_04266	sporulation initiation inhibitor protein Soj		27.9712	-1.6912	0.0203612	0.62668	4.23331	8	-1.25643	-2.38904	0.515701	1.42969	11
568	0.954545	M0N98_03213	hypothetical protein	1317	48.0153	-1.91219	0.0122409	0.513985	3.26577	10	-0.818665	-1.76377	0.50427	1.41841	11
569	0.863636	M0N98_00187	1,3-propanediol dehydrogenase	1173	32.5005	-1.91625	0.0121268	0.890983	7.78006	8	-1.19877	-2.29544	0.689986	1.61327	11
570	0.818182	M0N98_03614	Anthranilate synthase component 1	1401	35.3816	-2.45757	0.00348686	1.62512	42.181	7	-1.34959	-2.54839	0.391831	1.31206	11
571	0.772727	M0N98_01701	Ferric uptake regulator family protein	426	9.44644	-1.38107	0.0415847	0.739715	5.4918	6	-2.42101	-5.35547	1.52707	2.88201	11
572	0.772727	M0N98_00800-M0N98_00801	intergenic gap sequence		9.09361	-1.34776	0.0448997	0.800347	6.31461	6	-2.48791	-5.60966	1.45964	2.75041	11
573	0.909091	M0N98_02941	Sodium/hydrogen exchanger family protein	2247	50.4293	-1.90321	0.0124964	0.4587	2.87541	9	-0.980888	-1.97368	0.401223	1.32063	11
574	0.954545	M0N98_02164	Glycogen debranching enzyme N terminal	1941	55.2016	-4.18803	6.48596e-05	1.57628	37.6945	10	-0.665692	-1.58633	1.19146	2.28383	11
575	1	M0N98_01352	O-GlcNAcase	2205	75.0009	-2.98293	0.00104009	1.39347	24.744	11	-0.534477	-1.44842	0.818519	1.76359	11
576	0.954545	M0N98_00918	Glycosyl hydrolases family 32 N-terminal domain protein	1968	61.6247	-3.77522	0.000167795	1.77439	59.4826	10	-0.67338	-1.59481	0.488776	1.40325	11
577	0.954545	M0N98_02442	Protein of unknown function (DUF3584)	3654	54.0657	-2.97634	0.00105599	1.1681	14.7266	10	-0.703001	-1.62789	0.596003	1.51152	11
578	0.727273	M0N98_04086	PSP1 C-terminal conserved region	1515	15.1683	-2.30453	0.00495992	1.91051	81.379	5	-2.32218	-5.00087	0.730481	1.65919	11
579	0.863636	M0N98_01794	Plasmid recombination enzyme	1437	24.7021	-1.55714	0.0277246	0.698018	4.98905	8	-1.2697	-2.41112	0.656666	1.57644	11
580	0.863636	M0N98_00603	Riboflavin transporter RibZ	1377	34.8983	-1.70324	0.0198043	0.896155	7.87327	8	-1.22247	-2.33347	0.643663	1.56229	11
581	1	M0N98_00477	Prolyl tripeptidyl peptidase	2244	72.712	-3.24523	0.000568548	0.955974	9.03596	11	-0.502692	-1.41685	0.55457	1.46873	11
582	0.954545	M0N98_04098	Ntox33 protein	4401	143.857	-2.65078	0.00223469	1.23886	17.3323	10	-0.716754	-1.64348	0.534556	1.4485	11
583	0.863636	M0N98_04113	Sulfatase-modifying factor enzyme 1	1989	56.3663	-2.34731	0.00449459	1.13114	13.5251	8	-1.09057	-2.12959	0.507595	1.42168	11
584	0.863636	M0N98_04272	Putative pyridoxal phosphate-dependent acyltransferase	1236	54.8146	-2.20481	0.00624002	1.498	31.4772	8	-1.11066	-2.15945	0.861085	1.8164	11
585	0.681818	M0N98_02818	UPF0353 protein	999	4.65347	-1.55467	0.0278826	0.984155	9.64174	4	-5.79211	-55.4112	2.29019	4.89121	11
586	0.818182	M0N98_00877	Bacterial regulatory protein, gntR family	366	16.7174	-1.5378	0.0289868	0.560024	3.63098	7	-1.58559	-3.00131	0.726723	1.65488	11
587	0.727273	M0N98_00535	hypothetical protein	573	12.8974	-1.63007	0.0234387	1.34456	22.1083	5	2.89104	7.41805	1.49501	2.81866	11
588	0.818182	M0N98_02125	Alpha-L-rhamnosidase	2757	48.027	-1.67206	0.0212785	0.657453	4.54415	7	-1.51707	-2.8621	0.858519	1.81318	11
589	0.863636	M0N98_04127	Bacterial alpha-L-rhamnosidase 6 hairpin glycosidase domain protein		49.4167	-2.3074	0.00492723	1.38172	24.0837	8	-1.08955	-2.12807	0.471012	1.38608	11
590	0.863636	M0N98_00489	SusD family protein	1620	53.054	-2.21599	0.00608152	1.32133	20.9573	8	-1.10271	-2.14758	0.608069	1.52422	11
591	0.909091	M0N98_04112	hypothetical protein	2547	72.0054	-1.90968	0.0123118	0.601352	3.99348	9	-0.953266	-1.93625	0.537291	1.45125	11
592	0.909091	M0N98_03663	Glycosyl hydrolase family 20, catalytic domain	2055	48.7732	-2.14724	0.00712451	0.856109	7.17975	9	-0.917616	-1.88899	0.562396	1.47672	11
593	0.863636	M0N98_02471	Phosphate-selective porin O and P	1014	24.1773	-1.75484	0.0175858	0.576717	3.77326	8	-1.18999	-2.28152	0.666326	1.58703	11
594	0.772727	M0N98_02876	PD-(D/E)XK nuclease superfamily protein	1773	23.676	-2.06373	0.00863508	1.17698	15.0309	6	-1.7395	-3.33919	0.784082	1.722	11
595	0.727273	M0N98_00692	DNA topoisomerase	2439	20.1431	-2.88111	0.0013149	2.98788	972.483	5	-2.04548	-4.1281	1.32776	2.51013	11
596	0.863636	M0N98_02931	Phosphodiester glycosidase	864	15.6049	-1.66252	0.021751	0.79176	6.19099	8	-1.20879	-2.31144	0.795123	1.73523	11
597	0.727273	M0N98_00775	Acyltransferase	840	12.8056	-1.93374	0.0116484	1.74348	55.3966	5	-2.4822	-5.5875	1.11676	2.16859	11
598	0.863636	M0N98_04120	Hexuronate transporter	1476	50.2547	-1.7426	0.0180885	0.688879	4.88517	8	-1.18476	-2.27326	0.555745	1.46993	11
599	0.727273	M0N98_03822	START-like superfamily domain protein	387	8.89739	-1.54264	0.0286653	0.471775	2.96329	5	-2.91026	-7.51754	1.20902	2.31181	11
600	0.727273	M0N98_00619	4-hydroxy-tetrahydrodipicolinate reductase	756	2.75878	-1.06844	0.0854201	0.849702	7.0746	5	-6.12072	-69.5858	1.59264	3.01601	11
601	0.727273	M0N98_01548	2-oxoglutarate oxidoreductase subunit KorA	1083	10.0846	-1.44996	0.0354844	1.27434	18.8081	5	-3.08032	-8.45801	1.3606	2.56791	11
602	0.954545	M0N98_02341	Histidine kinase-, DNA gyrase B-, and HSP90-like ATPase	2376	54.4284	-2.00772	0.00982389	0.69964	5.00771	10	-0.761357	-1.69508	0.46596	1.38124	11
603.5	0.818182	M0N98_00569	SPFH domain / Band 7 family protein	1701	29.856	-2.01152	0.00973824	1.17238	14.8725	7	-1.3656	-2.57684	0.673429	1.59486	11
603.5	0.818182	M0N98_01552	protein of unknown function (DUF4468) with TBP-like fold protein	1098	21.8335	-1.60871	0.02462	0.824003	6.66811	7	-1.51284	-2.8537	0.772397	1.70811	11
605	0.772727	M0N98_03342	putative 5xTM membrane BCR, YitT family	891	31.0702	-2.19238	0.00642126	1.29664	19.7987	6	-1.66658	-3.1746	1.1076	2.15487	11
606	0.818182	M0N98_03363	Na(+)/H(+) antiporter NhaA	1341	22.748	-1.73613	0.0183597	1.08099	12.0501	7	-1.45209	-2.73605	0.740492	1.67075	11
607	0.954545	M0N98_02532	Colicin I receptor	2178	62.3681	-2.42324	0.00377359	1.33004	21.3816	10	-0.712111	-1.6382	0.641872	1.56035	11
608	0.727273	M0N98_00695	Acetylglutamate kinase	774	15.4167	-1.99926	0.010017	1.61898	41.5896	5	-2.34108	-5.06681	0.907952	1.87638	11
609	0.863636	M0N98_00795	FKBP-type peptidyl-prolyl cis-trans isomerase	867	31.4968	-2.20624	0.00621957	1.22013	16.6007	8	-1.07831	-2.11156	2.11245	4.32426	11
610	0.772727	M0N98_01155	Acyltransferase family protein	1011	30.2529	-2.20429	0.00624757	1.80279	63.502	6	-1.64372	-3.12471	1.66232	3.16526	11
611	0.727273	M0N98_00424	hypothetical protein	717	4.34473	-1.15684	0.0696878	0.920524	8.32767	5	-4.06579	-16.7465	1.60535	3.0427	11
612	0.818182	M0N98_01591	Regulatory protein AtoC	1356	28.1746	-1.65129	0.0223206	0.821273	6.62633	7	-1.47175	-2.77359	0.458999	1.37459	11
613	1	M0N98_04255	Sir2- and TIR-associating SLOG family protein	1416	50.2889	-3.0073	0.000983338	0.671894	4.69779	11	-0.484272	-1.39888	1.26116	2.39689	11
614	0.954545	M0N98_03650	Efflux pump membrane transporter BepE	3126	70.4734	-2.87444	0.00133524	1.06334	11.5701	10	-0.670334	-1.59144	0.429376	1.34665	11
615	0.818182	M0N98_03377	Toprim-like protein	2001	20.847	-1.44879	0.0355803	0.622448	4.19225	7	-1.56831	-2.96557	0.932435	1.90849	11
616	0.772727	M0N98_03108	YspA SLOG family protein	516	14.288	-1.58503	0.0260001	0.57587	3.76591	6	-1.9494	-3.86214	0.996765	1.99552	11
617	0.818182	M0N98_03361	Glutamate/gamma-aminobutyrate antiporter	1578	27.3744	-2.01707	0.00961464	1.24895	17.7397	7	-1.32432	-2.50415	0.67078	1.59193	11
618	0.727273	M0N98_01933	Ubiquinone/menaquinone biosynthesis C-methyltransferase UbiE	738	7.49865	-1.73881	0.018247	1.63623	43.2747	5	-2.52946	-5.77355	1.58609	3.00235	11
619	0.954545	M0N98_00361	Histidine kinase-, DNA gyrase B-, and HSP90-like ATPase	4230	113.002	-2.52088	0.00301383	1.15459	14.2756	10	-0.685508	-1.60827	0.660312	1.58042	11
620	0.727273	M0N98_00532	Thiol-activated cytolysin	1053	25.117	-3.40518	0.000393391	3.42415	2655.5	5	1.84421	3.59055	1.70257	3.2548	11
621	0.863636	M0N98_01885	Zincin-like metallopeptidase	1302	31.7525	-1.73015	0.0186144	0.570537	3.71995	8	-1.15244	-2.22289	0.52207	1.43601	11
622	0.727273	M0N98_00714	Colicin V production protein	504	7.0279	-1.17253	0.0672155	0.722929	5.28359	5	-3.73794	-13.3424	2.4917	5.62439	11
623	0.863636	M0N98_00467	4-deoxy-L-threo-5-hexosulose-uronate ketol-isomerase	843	22.4032	-1.44136	0.0361942	0.487566	3.07303	8	-1.24587	-2.37162	0.616031	1.53265	11
624	0.818182	M0N98_01332	DNA repair protein RadA	1368	32.3087	-1.54833	0.0282924	0.674526	4.72635	7	-1.48149	-2.79236	0.530321	1.44425	11
625	0.863636	M0N98_03157	Phage integrase family protein	1224	21.4482	-1.85911	0.0138322	1.20824	16.1524	8	-1.11577	-2.1671	0.673888	1.59537	11
626	0.863636	M0N98_02567	Adenosylcobinamide-GDP ribazoletransferase	750	21.829	-1.41628	0.0383458	0.565481	3.6769	8	-1.2498	-2.37808	0.601179	1.51696	11
627	0.727273	M0N98_00198	protein of unknown function (DUF4252)	459	5.37354	-1.23324	0.0584469	0.881079	7.60465	5	-3.43538	-10.8181	1.73856	3.33703	11
628	0.954545	M0N98_01002	Beta-galactosidase	2706	78.6859	-2.11911	0.00760133	0.947086	8.85291	10	-0.724679	-1.65253	0.403948	1.32312	11
629	0.954545	M0N98_03691	Type III restriction enzyme, res subunit	2703	90.423	-2.59363	0.00254899	0.910602	8.13957	10	-0.667104	-1.58788	0.458033	1.37367	11
630	0.772727	M0N98_01451	Phosphoribosyl 1,2-cyclic phosphate phosphodiesterase	777	21.2322	-1.53567	0.0291293	0.511436	3.24666	6	-1.93896	-3.83429	0.739265	1.66932	11
631	0.772727	M0N98_01484	Aspartate/alanine antiporter	1701	72.7741	-2.73366	0.00184648	2.7612	577.027	6	1.47507	2.77998	0.760933	1.69459	11
632	0.863636	M0N98_04194	Protein of unknown function (DUF3945)	1473	35.2115	-1.99361	0.0101481	0.824866	6.68137	8	-1.07524	-2.10707	0.539761	1.45373	11
633	0.772727	M0N98_04304	Peptidase family M23	666	30.4536	-2.90568	0.00124256	2.73914	548.452	6	-1.45425	-2.74015	1.55026	2.9287	11
634	0.863636	M0N98_00558	TonB dependent receptor	2769	72.3339	-1.89685	0.0126808	0.694798	4.9522	8	-1.10193	-2.14641	0.507892	1.42197	11
635	0.863636	M0N98_03622	Histidine kinase-, DNA gyrase B-, and HSP90-like ATPase	1782	37.2988	-1.67966	0.0209094	0.76298	5.79402	8	-1.14768	-2.21557	0.552273	1.46639	11
636	0.909091	M0N98_03869	Glycosyl hydrolases family 2, sugar binding domain	2868	72.6661	-2.29614	0.00505663	1.06726	11.6752	9	-0.850927	-1.80366	0.451879	1.36782	11
637	0.727273	M0N98_04042	tRNA-specific adenosine deaminase	435	8.59946	-1.35399	0.0442598	0.663824	4.61131	5	-2.94973	-7.72603	1.29049	2.44611	11
638	0.727273	M0N98_03415	dTDP-4-dehydrorhamnose 3,5-epimerase	570	10.0171	-1.64384	0.0227072	1.06621	11.6468	5	-2.52123	-5.74073	0.765717	1.70021	11
639	0.727273	M0N98_03986	Gram-negative bacterial TonB protein C-terminal	684	7.61026	-1.33992	0.0457171	1.12584	13.361	5	-2.96073	-7.78516	2.03155	4.08843	11
640	0.863636	M0N98_02686	hypothetical protein	1221	25.8776	-1.58877	0.025777	0.59091	3.89861	8	-1.15057	-2.22001	0.671126	1.59232	11
641	0.818182	M0N98_03174	Helix-turn-helix domain protein	1104	22.8794	-1.6806	0.020864	0.831511	6.78439	7	-1.37986	-2.60243	0.573677	1.48831	11
642	0.772727	M0N98_04290	Conjugative transposon protein TraJ	1023	58.3339	-3.92269	0.000119483	3.78658	6117.54	6	-1.33577	-2.5241	1.26642	2.40564	11
643	0.863636	M0N98_02122	TonB dependent receptor	2334	47.7444	-2.13105	0.00739522	1.36216	23.0227	8	-1.03436	-2.0482	0.338704	1.26462	11
644	0.727273	M0N98_02496	Prokaryotic dksA/traR C4-type zinc finger	381	2.81728	-0.974177	0.106126	0.847795	7.0436	5	-6.70605	-104.405	1.10321	2.14832	11
645	0.772727	M0N98_02066	N-acetylmuramoyl-L-alanine amidase	450	7.14761	-1.33029	0.0467425	0.457369	2.86661	6	-2.07197	-4.20461	2.67008	6.36465	11
646	0.818182	M0N98_03948	Glutaconyl-CoA decarboxylase subunit beta	1236	35.8974	-1.81676	0.015249	0.692939	4.93104	7	-1.3084	-2.47667	0.808448	1.75133	11
647	0.863636	M0N98_04281	Conjugative transposon protein TraO	579	24.8326	-1.49689	0.03185	0.386231	2.4335	8	-1.18011	-2.26594	0.410978	1.32959	11
648	0.772727	M0N98_01254	Outer membrane protein TolC	1464	27.8659	-1.85087	0.0140972	1.30119	20.0076	6	-1.62811	-3.09109	0.505399	1.41952	11
649	0.818182	M0N98_02861	Exopolysaccharide biosynthesis protein YbjH	855	20.3402	-1.49889	0.0317034	0.586431	3.85861	7	-1.44691	-2.72624	0.52587	1.4398	11
650	0.954545	M0N98_02228	Two component regulator propeller	4404	113.851	-2.2895	0.00513454	1.00572	10.1327	10	-0.659996	-1.58008	0.531784	1.44572	11
651	0.727273	M0N98_02874	Transcription termination factor nusG	549	11.6859	-1.58269	0.0261405	0.638262	4.34772	5	-2.44368	-5.44026	1.16538	2.24292	11
652	0.727273	M0N98_02499	hypothetical protein	324	6.52745	-1.5252	0.0298399	0.87095	7.42933	5	-2.49957	-5.65516	0.678244	1.60019	11
653	0.681818	M0N98_01715	protein of unknown function (DUF2520)	807	9.32403	-1.81208	0.0154142	1.50764	32.1844	4	-3.10136	-8.5823	1.57373	2.97672	11
654	0.863636	M0N98_00657	Calcium-transporting ATPase 1	2631	77.8236	-3.67211	0.000212762	3.02122	1050.07	8	0.898691	1.86437	0.654878	1.57448	11
655	0.727273	M0N98_02023	putative manganese efflux pump MntP	573	8.77768	-1.12474	0.0750336	0.353565	2.25718	5	-3.44346	-10.8789	1.10118	2.14531	11
656	0.818182	M0N98_03267	HTH-type transcriptional regulator CysL	897	21.2304	-1.65495	0.0221336	0.920742	8.33186	7	-1.34474	-2.53984	0.71189	1.63795	11
657	0.772727	M0N98_04310	C-terminal repeat of topoisomerase	837	24.4221	-1.93207	0.0116932	1.61736	41.4344	6	-1.55389	-2.93608	1.98026	3.94564	11
658	0.863636	M0N98_00488	TonB-dependent receptor SusC	3045	99.7696	-2.14477	0.00716529	1.41496	25.999	8	-0.99871	-1.99821	0.526449	1.44038	11
659	0.727273	M0N98_02821	ATPase RavA	996	6.78578	-1.24967	0.0562772	1.12683	13.3914	5	-2.90415	-7.48579	1.86462	3.64173	11
660	0.818182	M0N98_03651	Outer membrane efflux protein	1368	32.4059	-1.96898	0.0107405	0.896191	7.87391	7	-1.22183	-2.33243	0.436373	1.3532	11
661	0.818182	M0N98_02444	hypothetical protein	1224	16.1818	-1.23359	0.0584	0.529336	3.38327	7	-1.55701	-2.94243	0.915365	1.88605	11
662	0.863636	M0N98_00360	Extracellular endo-alpha-(1->5)-L-arabinanase	1536	41.4329	-1.59987	0.0251265	0.555954	3.59711	8	-1.10339	-2.14858	0.734066	1.66332	11
663	1	M0N98_00076	Putative threonine/serine exporter	1347	37.2052	-5.75808	1.74549e-06	1.9611	91.4324	11	0.325836	1.25339	2.40382	5.29204	11
664	0.863636	M0N98_01341	Esterase EstD	972	20.7849	-1.77923	0.0166255	0.771597	5.91013	8	-1.03808	-2.0535	0.458952	1.37454	11
665	0.772727	M0N98_02092	Choloylglycine hydrolase	1074	30.9883	-1.88616	0.0129969	1.76563	58.2945	6	-1.51476	-2.8575	1.22936	2.34464	11
666	0.818182	M0N98_00642	Holliday junction ATP-dependent DNA helicase RuvB	1056	10.8389	-1.40135	0.0396871	0.561763	3.64555	7	-1.40626	-2.65049	1.10991	2.15833	11
667	0.863636	M0N98_00508	TonB-dependent receptor SusC	3528	122.178	-2.26578	0.00542276	1.4365	27.3215	8	-0.950809	-1.93296	0.697698	1.62192	11
668	0.909091	M0N98_03743	Two component regulator propeller	4053	103.972	-2.80073	0.00158222	1.39423	24.7872	9	-0.743093	-1.67376	0.483663	1.39829	11
669	1	M0N98_03073	hypothetical protein	2295	55.3618	-2.69757	0.00200644	0.864097	7.31302	11	0.389984	1.31038	1.56838	2.96571	11
670	0.818182	M0N98_00444	tRNA-dihydrouridine synthase B	990	36.4113	-1.61555	0.0242354	0.784287	6.08537	7	-1.29867	-2.46002	0.80781	1.75055	11
671	0.772727	M0N98_01244	Branched-chain-amino-acid aminotransferase	1020	40.9739	-2.90519	0.00124398	2.63067	427.234	6	-1.30704	-2.47433	1.47171	2.7735	11
672.5	0.863636	M0N98_03690	N-6 DNA Methylase	1419	40.6076	-1.73943	0.0182209	0.496283	3.13533	8	-1.03505	-2.04918	0.522843	1.43678	11
672.5	0.863636	M0N98_04275	Conjugative transposon protein TraI relaxase/mobilization nuclease	1401	45.4743	-1.87219	0.0134216	0.806241	6.40089	8	-1.00883	-2.01228	0.717454	1.64428	11
674	0.727273	M0N98_02878	Histidine kinase-, DNA gyrase B-, and HSP90-like ATPase	1302	8.24572	-1.34104	0.0455993	0.998474	9.96493	5	-2.56354	-5.91156	0.963961	1.95066	11
675.5	0.863636	M0N98_02375	Transposase IS66 family protein	1197	26.6337	-1.49982	0.0316356	0.43364	2.71419	8	-1.10608	-2.15261	0.742666	1.67327	11
675.5	0.863636	M0N98_04217	TolB-like 6-blade propeller-like protein	1110	50.3213	-2.05518	0.0088068	1.04004	10.9659	8	-0.974502	-1.96496	0.737798	1.66763	11
677	0.909091	M0N98_03767	AcrB/AcrD/AcrF family protein	3177	88.3132	-1.98658	0.0103139	0.753919	5.67439	9	-0.813376	-1.75732	0.561127	1.47542	11
678	0.727273	M0N98_04023	3-dehydroquinate synthase	1062	14.4554	-2.14241	0.00720434	2.23528	171.901	5	-1.8372	-3.57316	1.04196	2.05902	11
679	0.818182	M0N98_02345	Conjugative transposon protein TraI relaxase/mobilization nuclease	1224	23.2448	-1.69313	0.0202709	0.791797	6.19152	7	-1.25224	-2.38211	0.96785	1.95592	11
680	0.727273	M0N98_00859	Thiamine-monophosphate kinase	1041	19.0063	-2.08265	0.008267	2.25139	178.399	5	-1.83687	-3.57234	1.22914	2.34427	11
681	0.727273	M0N98_03081	hypothetical protein	498	6.81998	-1.22194	0.0599875	0.356475	2.27235	5	-2.76431	-6.79423	1.2896	2.44461	11
682	0.909091	M0N98_04130	glycosyl hydrolase family 115	2346	74.1719	-2.10604	0.00783352	1.24787	17.6959	9	-0.79252	-1.7321	0.824469	1.77088	11
683	0.772727	M0N98_01447	putative MFS-type transporter YhhS	1197	42.3735	-1.45734	0.0348868	0.519819	3.30993	6	-1.69817	-3.24489	0.978398	1.97028	11
684	0.863636	M0N98_04101	Pectic acid lyase	1614	52.2259	-1.74082	0.0181626	0.621594	4.18402	8	-1.01834	-2.02559	0.499539	1.41376	11
685	0.727273	M0N98_00059	Glycosyl transferase family 2	990	7.54545	-1.26193	0.0547107	0.911203	8.15085	5	-2.61575	-6.12941	1.18246	2.26964	11
686	0.818182	M0N98_02489	Altronate dehydratase	1491	19.1269	-1.4763	0.0333965	0.409287	2.56618	7	-1.32917	-2.51258	0.971801	1.96129	11
687	0.772727	M0N98_01446	hypothetical protein	1143	31.7642	-1.50195	0.0314812	0.643263	4.39808	6	-1.65905	-3.15809	0.902449	1.86924	11
688	0.772727	M0N98_02979	Thiamine monophosphate synthase	609	11.4545	-1.28085	0.052378	0.952986	8.97399	6	-1.85167	-3.60917	1.48511	2.79939	11
689	0.772727	M0N98_00302	RecX family protein	486	14.0585	-1.33705	0.04602	0.468302	2.93969	6	-1.78761	-3.45244	0.876798	1.83629	11
690	0.863636	M0N98_00146	Glycosyl hydrolase family 109 protein 1	1242	34.3114	-1.39556	0.0402198	0.596076	3.94527	8	-1.11058	-2.15933	0.583314	1.49829	11
691	0.863636	M0N98_04125	Lactaldehyde dehydrogenase	1494	46.081	-1.61036	0.024527	0.714579	5.18297	8	-1.04356	-2.06131	0.593331	1.50873	11
692	0.863636	M0N98_00673	Outer membrane protein beta-barrel family protein	2073	65.5851	-1.76594	0.0171419	0.786586	6.11767	8	-1.00135	-2.00187	0.618653	1.53544	11
693	0.772727	M0N98_02946	Fructose-bisphosphate aldolase class 1	1050	25.3384	-1.93661	0.0115715	1.1583	14.3979	6	-1.43834	-2.71009	0.438241	1.35495	11
694	0.909091	M0N98_03740	glycosyl hydrolase family 115	2595	60.5806	-1.91529	0.0121539	0.601483	3.99469	9	-0.801988	-1.7435	0.398004	1.31768	11
695	0.772727	M0N98_04295	hypothetical protein	504	27.8839	-2.09596	0.00801759	1.87622	75.2006	6	-1.39486	-2.62963	1.48985	2.80861	11
696	0.727273	M0N98_01256	Malate dehydrogenase	942	23.2196	-2.46412	0.00343465	2.40278	252.801	5	-1.64601	-3.12968	0.694429	1.61824	11
697	0.727273	M0N98_01544	Putative porin	2112	3.39514	-1.10517	0.0784926	0.911264	8.152	5	-3.01869	-8.10431	2.95071	7.7313	11
698	0.772727	M0N98_04301	hypothetical protein	261	8.55716	-1.10262	0.078955	0.796549	6.25963	6	-2.11582	-4.33435	2.12066	4.34894	11
699	0.772727	M0N98_03139	hypothetical protein	1083	20.009	-1.4467	0.0357523	0.45823	2.8723	6	-1.64832	-3.13469	0.703731	1.62871	11
700	0.727273	M0N98_03975	Regulatory protein AsnC	477	11.6211	-1.28633	0.0517218	0.840054	6.91917	5	-2.48266	-5.58928	1.81046	3.50753	11
701	0.772727	M0N98_04294	Conjugative transposon protein TraN	840	33.6607	-2.5302	0.00294983	2.07341	118.415	6	-1.28865	-2.443	1.56487	2.95851	11
702	0.863636	M0N98_04051	Glycosyl hydrolase family 65, N-terminal domain	2109	49.7741	-1.84238	0.0143753	0.693942	4.94245	8	-0.967368	-1.95527	0.453378	1.36924	11
703	0.772727	M0N98_03468	hypothetical protein	720	16.2907	-1.40988	0.0389148	0.490232	3.09195	6	-1.64858	-3.13525	0.627177	1.54454	11
704	0.818182	M0N98_01600	Histidinol dehydrogenase	1281	33.036	-1.83274	0.0146979	1.1044	12.7175	7	-1.1515	-2.22145	0.392915	1.31304	11
705	0.727273	M0N98_01253	UPF0194 membrane protein YbhG	987	15.4005	-1.75563	0.0175538	1.22148	16.6527	5	-1.86911	-3.65307	0.764159	1.69838	11
706	0.863636	M0N98_00115	Sodium:solute symporter family protein	1884	40.1431	-1.7152	0.0192664	0.800046	6.31024	8	-0.978936	-1.97101	0.501383	1.41557	11
707	0.681818	M0N98_00352	Rhomboid family protein	678	4.06481	-1.08672	0.0818988	1.09337	12.3986	4	-5.01277	-32.2846	2.27201	4.82995	11
708	0.818182	M0N98_02156	protein of unknown function (DUF4301)	1518	33.6841	-1.60642	0.0247501	0.590233	3.89254	7	-1.2138	-2.31948	0.625665	1.54292	11
709	0.772727	M0N98_00966	VirE N-terminal domain protein	2097	31.099	-1.8629	0.0137119	1.01415	10.3312	6	-1.40125	-2.64131	0.404347	1.32349	11
710	0.772727	M0N98_00117	4-O-beta-D-mannosyl-D-glucose phosphorylase	1179	25.8047	-1.95215	0.0111648	1.24377	17.5294	6	-1.36644	-2.57834	0.579667	1.4945	11
711	0.727273	M0N98_04079	Ribosomal RNA small subunit methyltransferase I	729	10.6202	-1.70587	0.0196846	1.46651	29.2756	5	-1.8795	-3.67948	1.29919	2.46091	11
712	0.727273	M0N98_04333	hypothetical protein	522	9.69307	-1.42311	0.0377475	1.13481	13.64	5	-2.13854	-4.40316	0.89552	1.86028	11
713	0.863636	M0N98_00588	Tetratricopeptide repeat protein	1668	60.6283	-1.8158	0.0152827	0.653277	4.50067	8	-0.947576	-1.92863	0.45349	1.36935	11
714	0.772727	M0N98_00305	protein of unknown function (DUF6242)	1398	22.5743	-1.59096	0.025647	0.944066	8.79155	6	-1.494	-2.8167	0.726118	1.65418	11
715	0.818182	M0N98_03243-M0N98_03244	intergenic gap sequence		14.9586	-1.26312	0.054561	0.342884	2.20234	7	-1.36815	-2.58139	0.772004	1.70764	11
716	0.727273	M0N98_01518	Thiamine pyrophosphate enzyme, C-terminal TPP binding domain	1617	31.0144	-1.41863	0.0381395	0.637401	4.33911	5	-2.13847	-4.40295	0.966855	1.95457	11
717	0.909091	M0N98_03661	Beta-galactosidase BoGH2A	2505	67.2277	-2.27136	0.00535351	0.817682	6.57177	9	-0.719722	-1.64686	0.513984	1.42799	11
718	0.818182	M0N98_03372	hypothetical protein	1077	18.0684	-1.30445	0.0496077	0.430817	2.6966	7	-1.32856	-2.51153	0.499163	1.41339	11
719	0.727273	M0N98_03769	Multidrug resistance protein MdtC	3081	66.9181	-1.37903	0.0417803	0.880957	7.60251	5	2.18018	4.5321	0.640342	1.5587	11
720	0.727273	M0N98_00495	Radical SAM superfamily protein	777	8.52745	-1.33955	0.0457563	1.01728	10.4059	5	-2.23522	-4.70835	0.91603	1.88692	11
721	0.727273	M0N98_01538	HU domain fused to wHTH, Ig, or Glycine-rich motif	624	12.1044	-1.26882	0.0538487	1.0006	10.0139	5	-2.34783	-5.09059	1.00676	2.0094	11
722	0.863636	M0N98_03875	Putative beta-glucuronidase	2760	74.7543	-2.31797	0.00480869	1.09723	12.5093	8	-0.874187	-1.83297	0.608195	1.52435	11
723	0.681818	M0N98_01608	Outer membrane protein (OmpH-like)	615	8.18182	-1.14213	0.0720889	0.457573	2.86796	4	-4.05389	-16.6089	1.84691	3.5973	11
724	0.909091	M0N98_03033	Aldehyde dehydrogenase family protein	3435	81.8128	-2.42084	0.00379459	1.36105	22.9639	9	-0.702913	-1.62779	0.738372	1.66829	11
725	0.863636	M0N98_04096	Dipeptidyl peptidase IV (DPP IV) N-terminal region	2442	75.5023	-1.91845	0.0120656	0.749253	5.61375	8	-0.924532	-1.89807	0.505665	1.41978	11
726	0.681818	M0N98_00649	hypothetical protein	258	3.85959	-1.03701	0.0918302	0.364615	2.31534	4	-6.66291	-101.329	3.02032	8.11345	11
727	0.727273	M0N98_01979	putative N-acetylglucosamine kinase	840	18.6922	-1.73663	0.0183389	1.35646	22.7226	5	-1.82178	-3.53517	0.71692	1.64367	11
728	0.727273	M0N98_02820-M0N98_02821	intergenic gap sequence		3.73987	-1.0178	0.0959833	0.906583	8.0646	5	-3.07496	-8.42665	1.28829	2.44238	11
729	0.818182	M0N98_02935	Ig-like domain protein	1092	21.568	-1.52058	0.0301594	0.442714	2.77149	7	-1.211	-2.31498	0.618674	1.53546	11
730	0.772727	M0N98_01578	Autolysin	894	26.6481	-1.8834	0.0130798	1.83516	68.4166	6	-1.35801	-2.56331	1.36167	2.56983	11
731	0.772727	M0N98_00343	2-oxoglutarate oxidoreductase subunit KorA	1848	62.685	-3.89993	0.000125913	3.83997	6917.81	6	-1.13537	-2.19674	0.703557	1.62852	11
732	0.727273	M0N98_02357	protein of unknown function (DUF4141)	630	8.84968	-1.3446	0.045227	0.572753	3.73898	5	-2.17499	-4.51583	0.94786	1.92901	11
733	0.727273	M0N98_01449	protein of unknown function (DUF4348)	861	9.09091	-1.1354	0.0732152	0.540544	3.47172	5	-2.60238	-6.07289	1.26281	2.39962	11
734	0.863636	M0N98_04060	Outer membrane efflux protein BepC	1320	41.8461	-1.45694	0.0349189	0.401849	2.5226	8	-1.02341	-2.03272	0.602388	1.51823	11
735	0.727273	M0N98_01461	hypothetical protein	1404	23.9559	-1.70348	0.0197933	1.20788	16.1392	5	-1.82475	-3.54246	0.699069	1.62346	11
736	0.772727	M0N98_00979	putative adenylyl-sulfate kinase	615	16.7813	-1.44436	0.0359452	0.790104	6.16743	6	-1.54151	-2.911	0.534772	1.44871	11
737	0.681818	M0N98_03987	Cytidylate kinase	690	4.36094	-1.07289	0.0845488	0.794067	6.22397	4	-4.48948	-22.4631	1.44931	2.73077	11
738	0.863636	M0N98_02355	Conjugative transposon protein TraG	2535	23.856	-1.69202	0.0203226	0.74859	5.60518	8	-0.952794	-1.93562	0.44775	1.36391	11
739	0.681818	M0N98_03735	Histidine kinase-, DNA gyrase B-, and HSP90-like ATPase	1599	3.36094	-1.02179	0.0951074	0.670738	4.6853	4	-5.5205	-45.9026	1.32752	2.50972	11
740	0.818182	M0N98_00618	Protein of unknown function (DUF2851)	1266	34.6166	-1.75661	0.0175141	0.794385	6.22853	7	-1.12899	-2.18705	0.581175	1.49607	11
741	0.727273	M0N98_03930	Small-conductance mechanosensitive channel	834	7.91809	-1.47876	0.0332079	1.3956	24.8655	5	-1.99782	-3.99395	1.13296	2.19308	11
742	0.681818	M0N98_03414	Glucose-1-phosphate thymidylyltransferase 2	888	3.90639	-1.07445	0.0842471	1.0835	12.12	4	-4.34602	-20.3368	1.95436	3.87544	11
743	0.818182	M0N98_02848	Trehalase	1788	40.9667	-1.55528	0.0278434	0.556619	3.60263	7	-1.1907	-2.28263	0.778124	1.7149	11
744	0.818182	M0N98_01326	23S rRNA 5-hydroxycytidine synthase	1830	52.0522	-2.00197	0.00995477	1.02039	10.4806	7	-1.0735	-2.10454	0.517398	1.43137	11
745	0.727273	M0N98_03326	Aspartate aminotransferase	1263	8.22232	-1.54376	0.0285915	1.4145	25.9714	5	-1.90725	-3.75093	1.41879	2.67362	11
746	0.818182	M0N98_03411	GDP-mannose 4,6-dehydratase	1083	33.1089	-2.04767	0.0089604	1.34328	22.0433	7	-1.06616	-2.09385	1.07633	2.10867	11
747	0.863636	M0N98_00069	Glycosyl hydrolase family 20, catalytic domain	2316	58.1674	-1.61426	0.0243074	0.635188	4.31706	8	-0.967251	-1.95511	0.58076	1.49564	11
748	0.727273	M0N98_02763	Outer membrane protein beta-barrel domain protein	720	11.2349	-1.24147	0.0573495	0.760995	5.76759	5	-2.29871	-4.92018	1.8318	3.55982	11
749	0.818182	M0N98_03416	Chain length determinant protein	1140	26.0189	-1.38161	0.0415326	0.490282	3.0923	7	-1.24535	-2.37076	0.512109	1.42613	11
750	0.727273	M0N98_02012	AAA domain, putative AbiEii toxin, Type IV TA system	1116	11.3312	-1.40452	0.0393986	0.942448	8.75886	5	-2.0419	-4.11786	0.965373	1.95257	11
751	0.772727	M0N98_02932	Phosphodiester glycosidase	927	14.045	-1.40125	0.0396959	0.849662	7.07394	6	-1.53236	-2.89258	0.938782	1.91691	11
752	0.727273	M0N98_01463	AAA domain protein	1077	26.6769	-1.65886	0.021935	1.04064	10.981	5	-1.80195	-3.4869	0.619239	1.53606	11
753	0.909091	M0N98_03840	hypothetical protein	2241	62.4347	-2.12488	0.00750103	1.01566	10.3671	9	-0.706137	-1.63143	0.767326	1.70211	11
754	0.727273	M0N98_00078	Ribosomal large subunit pseudouridine synthase D	1074	14.649	-1.45209	0.0353111	1.23523	17.1883	5	-1.97056	-3.91922	0.894554	1.85903	11
755	0.863636	M0N98_00154	Glycosyl hydrolase family 92	2313	77.8362	-1.92383	0.011917	0.713598	5.17129	8	-0.892962	-1.85698	0.49426	1.4086	11
756	0.727273	M0N98_02136	Divalent metal cation transporter MntH	1254	23.7606	-1.69001	0.0204169	1.21376	16.359	5	-1.75204	-3.36834	0.473883	1.38884	11
757	0.772727	M0N98_04316	Conjugative transposon protein TraD	1956	91.2286	-5.96352	1.08762e-06	5.70116	502526	6	-1.07478	-2.1064	1.47785	2.78533	11
758	0.818182	M0N98_04123	Protein of unknown function (DUF4038)	1464	42.5707	-1.65691	0.022034	0.637704	4.34214	7	-1.13303	-2.19319	0.57698	1.49172	11
759	0.818182	M0N98_02522	Precorrin-8X methylmutase	1407	27.9703	-1.71727	0.0191748	0.774761	5.95334	7	-1.11437	-2.165	0.710176	1.636	11
760	0.909091	M0N98_03864	Rhamnogalacturonan endolyase YesW	1851	48.7327	-1.9159	0.0121367	0.637313	4.33824	9	-0.725672	-1.65367	0.680112	1.60226	11
761	0.772727	M0N98_00342	2-oxoglutarate oxidoreductase subunit KorB	1005	30.4365	-2.25251	0.00559105	1.66664	46.4126	6	-1.22134	-2.33163	0.824968	1.7715	11
762	0.772727	M0N98_04291	Conjugative transposon protein TraK	615	23.3087	-1.52113	0.030121	0.98844	9.73734	6	-1.44338	-2.71957	1.67428	3.19161	11
763	0.772727	M0N98_03144	Protein of unknown function (DUF3575)	1215	14.6472	-1.36896	0.0427598	0.702115	5.03635	6	-1.51435	-2.8567	0.626373	1.54368	11
764	0.772727	M0N98_04328	Resolvase, N terminal domain	594	33.1665	-2.28598	0.00517627	2.057	114.026	6	-1.20439	-2.3044	1.55878	2.94604	11
765	0.818182	M0N98_01873	Toprim-like protein	1692	28.306	-1.50229	0.0314568	0.567204	3.69151	7	-1.16787	-2.2468	0.718823	1.64584	11
766	0.727273	M0N98_03137	PRTRC system protein E	978	7.36364	-1.22354	0.0597672	0.427545	2.67636	5	-2.2095	-4.62516	1.58787	3.00605	11
767	0.818182	M0N98_01900	hypothetical protein	1050	27.856	-1.6215	0.0239055	0.787852	6.13552	7	-1.12573	-2.18211	0.951814	1.9343	11
768	0.727273	M0N98_00577	DNA polymerase I	2916	21.315	-3.2575	0.000552714	3.25338	1792.17	5	-1.35011	-2.54932	1.17978	2.26542	11
769	0.863636	M0N98_01069	Urocanate hydratase	1998	62.8047	-2.42373	0.00376938	1.24348	17.5178	8	-0.806418	-1.74886	0.712559	1.63871	11
770	0.727273	M0N98_02289	hypothetical protein	471	6.87309	-1.24175	0.0573122	0.440167	2.75529	5	-2.14199	-4.41371	1.17936	2.26476	11
771	0.954545	M0N98_00616	Starch-binding associating with outer membrane	1485	47.8065	-1.75891	0.0174215	0.55982	3.62927	10	-0.563041	-1.47738	0.542436	1.45643	11
772	0.863636	M0N98_00034	SusD-like protein P38	1554	57.9496	-1.77348	0.0168468	0.972807	9.39305	8	-0.891828	-1.85553	0.619157	1.53598	11
773	0.909091	M0N98_02537	Ribonucleoside-diphosphate reductase 1 subunit alpha	2520	65.4176	-2.19102	0.00644143	0.729822	5.36812	9	-0.665782	-1.58643	0.453525	1.36938	11
774	0.954545	M0N98_04186	Conjugative transposon protein TraG	2613	86	-4.32512	4.73021e-05	2.26983	186.134	10	-0.357071	-1.28082	0.25479	1.19316	11
775	0.863636	M0N98_02520	tetrapyrrole (corrin/porphyrin) methylase	1812	38.1827	-1.61624	0.0241967	0.508448	3.22439	8	-0.920992	-1.89342	0.444827	1.36115	11
776	0.727273	M0N98_02024	protein of unknown function (DUF6048)	648	15.6652	-1.29306	0.0509258	0.781725	6.04957	5	-2.02909	-4.08147	0.612032	1.52841	11
777	0.863636	M0N98_03337	Dipeptidyl peptidase IV (DPP IV) N-terminal region	2232	55.3132	-1.86764	0.0135633	0.940248	8.71461	8	-0.872065	-1.83028	0.887666	1.85018	11
778	0.818182	M0N98_02196	Hemerythrin HHE cation binding domain protein	696	18.4014	-1.43727	0.0365371	0.488098	3.07679	7	-1.17178	-2.25289	1.03653	2.05128	11
779	0.727273	M0N98_01622	Carboxynorspermidine synthase	1194	31.748	-2.4392	0.00363747	2.21844	165.363	5	-1.42974	-2.69399	0.46878	1.38394	11
780	1	M0N98_02913	hypothetical protein	1785	52.8551	-2.91587	0.00121375	0.909431	8.11766	11	-0.199996	-1.1487	1.72843	3.31368	11
781	0.818182	M0N98_03666	Exo-beta-D-glucosaminidase	2568	64.2745	-2.00142	0.00996737	1.25201	17.8651	7	-1.01439	-2.02005	0.80329	1.74508	11
782	0.863636	M0N98_01242	Exodeoxyribonuclease 7 large subunit	1308	40.7192	-1.80125	0.0158035	0.865518	7.33699	8	-0.876921	-1.83645	0.983794	1.97766	11
783	0.727273	M0N98_03970	protein of unknown function (DUF6249)	708	20.2178	-1.2627	0.0546138	0.373078	2.3609	5	-2.04295	-4.12088	0.982583	1.976	11
784	0.863636	M0N98_00272	Alpha-N-acetylglucosaminidase (NAGLU) tim-barrel domain protein	2265	55.9766	-1.84885	0.0141627	0.884935	7.67246	8	-0.867426	-1.8244	0.488695	1.40318	11
785	0.818182	M0N98_00452	Putative RNA methylase family protein	1449	22.333	-2.47136	0.00337788	1.89152	77.8971	7	-0.947834	-1.92897	1.60702	3.04622	11
786	0.772727	M0N98_00987-M0N98_00988	intergenic gap sequence		8.67507	-1.51025	0.0308854	0.71122	5.14304	6	-1.3851	-2.6119	2.31194	4.96552	11
787	0.863636	M0N98_03243	Arylsulfatase	1518	37.6859	-1.70546	0.0197035	0.514354	3.26854	8	-0.893351	-1.85749	0.56962	1.48413	11
788	0.772727	M0N98_04330-end	NA		20.6841	-1.62247	0.0238522	1.4456	27.8997	6	-1.33021	-2.51439	1.3071	2.47444	11
789	0.681818	M0N98_00913	Holliday junction ATP-dependent DNA helicase RuvA	594	7.17552	-1.2728	0.0533586	0.699227	5.00296	4	-2.8163	-7.04355	1.46368	2.75811	11
790	0.727273	M0N98_02877	Transcriptional regulatory protein ZraR	1341	15.4104	-1.88323	0.0130849	1.54786	35.3066	5	-1.55184	-2.93191	0.730084	1.65874	11
791	0.772727	M0N98_00026	Glycosyl hydrolases family 31	2460	66.9307	-1.94316	0.0113983	1.25373	17.936	6	-1.2253	-2.33804	0.914543	1.88497	11
792	0.863636	M0N98_03842	SusD family protein	1878	61.8263	-1.61746	0.024129	0.50224	3.17863	8	-0.909182	-1.87798	0.625126	1.54235	11
793	0.863636	M0N98_03305	Putative beta-glucuronidase	2040	55.3735	-1.73028	0.0186091	0.529563	3.38503	8	-0.884047	-1.84555	0.628778	1.54626	11
794	0.681818	M0N98_02011	Tetratricopeptide repeat protein	678	2.38524	-0.907693	0.123682	0.586356	3.85795	4	-6.97562	-125.855	1.30496	2.47076	11
795	0.772727	M0N98_03473	Asparagine synthetase B (glutamine-hydrolyzing)	1671	37.3393	-2.95649	0.00110536	2.38372	241.945	6	-1.09563	-2.13706	0.638952	1.5572	11
796	0.772727	M0N98_02860	Acyltransferase family protein	1161	31.2007	-1.70076	0.0199176	1.01717	10.4032	6	-1.29473	-2.45331	0.970491	1.95951	11
797	0.863636	M0N98_03884	Toluene efflux pump outer membrane protein TtgI	1317	41.5554	-1.825	0.0149622	0.84386	6.98007	8	-0.859746	-1.81472	0.87012	1.82781	11
798	0.863636	M0N98_00106	TonB-dependent receptor SusC	3156	98.7687	-1.7506	0.0177582	0.925312	8.41999	8	-0.870038	-1.82771	0.609961	1.52622	11
799	0.818182	M0N98_03780	TolB-like 6-blade propeller-like protein	1080	31.2286	-1.56756	0.0270672	0.79715	6.26831	7	-1.09611	-2.13777	0.844547	1.7957	11
800	0.863636	M0N98_02619	Na(+)/H(+) antiporter NhaC	1452	30.0216	-1.52966	0.0295354	0.581543	3.81542	8	0.915749	1.88655	0.644656	1.56337	11
801	0.909091	M0N98_04132	alpha-L-rhamnosidase	3210	95.225	-2.39755	0.00400361	1.19966	15.8365	9	-0.614255	-1.53077	0.605506	1.52151	11
802	0.863636	M0N98_00131	L-rhamnose isomerase	1254	35.3123	-1.47133	0.0337809	0.513323	3.26079	8	-0.929657	-1.90482	0.589396	1.50462	11
803	0.727273	M0N98_03616	Anthranilate phosphoribosyltransferase 2	996	23.8884	-2.29361	0.00508613	1.83222	67.954	5	-1.40595	-2.64991	0.444372	1.36072	11
804	0.681818	M0N98_02777	7, 8-dihydro-6-hydroxymethylpterin-pyrophosphokinase (HPPK)	375	2.43384	-0.89375	0.127717	0.717559	5.21866	4	-7.15449	-142.468	1.03274	2.04591	11
805	0.636364	M0N98_02798	tRNA (guanine-N(1)-)-methyltransferase	675	5.05041	-1.21926	0.0603592	0.331917	2.14742	3	-4.80798	-28.0122	2.9974	7.98558	11
806	0.727273	M0N98_03470	Diaminopimelate epimerase	843	13.5743	-1.26097	0.0548309	0.797681	6.27597	5	-1.97076	-3.91974	0.623182	1.54027	11
807	0.863636	M0N98_01846	Helix-turn-helix domain protein	1680	43.8245	-1.53028	0.029493	0.411267	2.57791	8	-0.912146	-1.88184	0.426555	1.34402	11
808	0.772727	M0N98_00311	Pyridoxine/pyridoxal/pyridoxamine kinase	873	30.4365	-1.65359	0.0222028	0.855443	7.16874	6	-1.29406	-2.45217	1.03563	2.05	11
809	0.681818	M0N98_01539	hypothetical protein	1401	46.3411	-1.16237	0.0688069	1.10789	12.8201	4	3.05282	8.29834	1.85375	3.61438	11
810	0.818182	M0N98_00378	3-oxoacyl-(acyl-carrier-protein) synthase 2	1191	29.3204	-1.37315	0.04235	0.657835	4.54815	7	-1.1486	-2.21698	0.515462	1.42945	11
811	0.909091	M0N98_03736	Elongation factor G	2160	56.6886	-2.45841	0.00348005	0.970089	9.33446	9	0.595275	1.51076	0.443974	1.36035	11
812	0.772727	M0N98_03762	NigD-like C-terminal beta sandwich domain protein	783	24.9838	-1.29231	0.0510141	0.551113	3.55724	6	-1.45985	-2.7508	0.660956	1.58113	11
813	0.818182	M0N98_02053	Glycosyl transferases group 1	1146	24.4545	-1.74379	0.0180387	0.940217	8.71399	7	-1.03297	-2.04623	1.57142	2.97196	11
814	0.818182	M0N98_00963	Bacteriodales T6SS TssH (ClpV) protein	1251	49.3015	-1.91082	0.0122794	0.853087	7.12996	7	-1.00097	-2.00134	0.348119	1.2729	11
815	0.727273	M0N98_00651	Protein of unknown function (DUF2975)	648	11.9568	-1.33984	0.0457252	0.569737	3.71311	5	-1.83286	-3.56242	1.16628	2.24432	11
816	0.818182	M0N98_02656	RmuC family protein	1236	20.4077	-1.43202	0.036981	0.421348	2.63844	7	-1.11716	-2.16919	0.837656	1.78714	11
817	0.681818	M0N98_04063	Fumarate hydratase class I, anaerobic	1644	2.15842	-0.879257	0.132051	0.750849	5.63441	4	-6.13858	-70.4524	0.596242	1.51177	11
818	0.863636	M0N98_03795	Glycosyl hydrolase family 20, catalytic domain	2307	72.5851	-2.05014	0.00890973	1.03973	10.9579	8	-0.79984	-1.74091	0.632751	1.55052	11
819	0.818182	M0N98_02402	Subtilase family protein	1044	34.4158	-1.56832	0.0270198	0.63926	4.35772	7	-1.06554	-2.09296	0.602513	1.51836	11
820	0.727273	M0N98_01269	putative efflux pump periplasmic linker TtgA	1212	35.1089	-2.27666	0.00528864	2.04247	110.273	5	-1.37723	-2.5977	0.695425	1.61936	11
821	0.772727	M0N98_01444	chorismate binding enzyme	984	26.4572	-1.31833	0.0480475	0.526083	3.35801	6	-1.42051	-2.67679	0.762808	1.69679	11
822	0.818182	M0N98_02187	Cytochrome bd-II ubiquinol oxidase subunit 1	1503	32.6886	-1.66657	0.0215492	0.702982	5.04641	7	-1.03685	-2.05175	0.809921	1.75312	11
823	0.727273	M0N98_02346	MobC-like protein	423	6.23222	-1.18583	0.0651889	0.955561	9.02736	5	-2.00032	-4.00088	0.832289	1.78051	11
824	0.772727	M0N98_02949-M0N98_02950	intergenic gap sequence		19.3357	-1.2282	0.0591285	0.961053	9.14224	6	-1.46834	-2.76703	1.47639	2.78251	11
825	0.818182	M0N98_03007	Outer membrane efflux protein	1434	32.1881	-1.60192	0.0250078	0.819068	6.59277	7	-1.04406	-2.06202	0.519156	1.43312	11
826	0.727273	M0N98_02835	Substrate binding domain of ABC-type glycine betaine transport system	843	12.8605	-1.33597	0.0461346	0.438407	2.74414	5	-1.76074	-3.38872	0.789841	1.72888	11
827	0.863636	M0N98_00929	Efflux pump membrane transporter BepE	3216	94.4059	-2.12082	0.00757139	0.809017	6.44195	8	-0.774369	-1.71044	0.54811	1.46217	11
828	0.727273	M0N98_01379	Transcriptional regulatory protein ZraR	1287	12.3114	-1.30471	0.0495782	0.835805	6.85181	5	-1.77985	-3.43391	0.738363	1.66828	11
829	0.727273	M0N98_03334	Cyclic nucleotide-binding domain protein	615	17.0693	-1.34716	0.0449609	0.875273	7.50365	5	1.73549	3.32993	0.414634	1.33296	11
830	0.772727	M0N98_00149	Glucan 1,4-alpha-glucosidase SusB	2016	48.0855	-1.9614	0.0109294	1.44249	27.7009	6	-1.14939	-2.21821	0.467252	1.38247	11
831	0.909091	M0N98_03913	L-fucose-proton symporter	1260	43.1629	-1.9606	0.0109496	0.647627	4.44249	9	-0.622649	-1.5397	0.516306	1.43029	11
832	0.772727	M0N98_01245	Protein of unknown function (DUF975)	627	20.8938	-1.37119	0.0425412	0.379007	2.39336	6	-1.33915	-2.53003	0.663045	1.58342	11
833	0.727273	M0N98_01455	Ornithine aminotransferase	1236	20.802	-1.17558	0.0667459	0.984492	9.64922	5	-1.96142	-3.89445	0.762759	1.69673	11
834	0.818182	M0N98_01280	Peptidoglycan O-acetyltransferase	1482	37.5599	-1.68943	0.0204441	0.730122	5.37183	7	-1.00386	-2.00536	0.639405	1.55769	11
835	0.818182	M0N98_00736	Type IX secretion system protein PorV	981	33.8947	-1.43418	0.0367972	0.669022	4.66683	7	-1.07355	-2.1046	0.48946	1.40392	11
836	0.772727	M0N98_01523	SWIM zinc finger protein	1785	45.8425	-1.69848	0.0200226	0.896712	7.88337	6	-1.20684	-2.30832	2.36761	5.16085	11
837	0.727273	M0N98_01012	tRNA pseudouridine synthase C	672	16	-1.19122	0.0643846	0.522246	3.32848	5	-1.9071	-3.75055	0.964733	1.9517	11
838	0.772727	M0N98_01129	hypothetical protein	1428	21.4266	-1.43085	0.0370809	0.940304	8.71574	6	-1.29846	-2.45966	0.608828	1.52502	11
839	0.681818	M0N98_01457	7-cyano-7-deazaguanine synthase	672	10.5221	-1.21437	0.0610428	0.47166	2.96251	4	-2.58824	-6.01363	0.80368	1.74555	11
840	0.727273	M0N98_02069	UDP-glucose:undecaprenyl-phosphate glucose-1-phosphate transferase	1404	29.1449	-1.39347	0.0404135	0.256371	1.80456	5	-1.65039	-3.13918	0.955561	1.93933	11
841	0.681818	M0N98_00397	Bacterial Ig-like domain protein	1923	6.63096	-1.05383	0.088343	0.766676	5.84354	4	-3.10548	-8.60685	2.38549	5.22523	11
842	0.954545	M0N98_00279	Glycosyl hydrolase family 92	2283	74.8821	-2.58692	0.00258867	1.36168	22.9977	10	0.339975	1.26573	0.189355	1.14025	11
843.5	0.863636	M0N98_02670	Conjugative transposon protein TraJ	1128	24.3438	-1.53277	0.0293242	0.668805	4.6645	8	-0.859634	-1.81458	0.574562	1.48923	11
843.5	0.863636	M0N98_04104	Glycosyl hydrolases family 31	2385	83.1548	-2.08416	0.00823826	0.862183	7.28086	8	-0.759119	-1.69246	0.545786	1.45982	11
845	0.818182	M0N98_01380	Histidine kinase-, DNA gyrase B-, and HSP90-like ATPase	2409	33.8425	-1.6483	0.0224749	0.956954	9.05638	7	-1.00613	-2.00852	0.501122	1.41531	11
846	0.681818	M0N98_04278	Protein of unknown function (DUF3408)	471	5.59226	-1.03648	0.0919424	0.713538	5.17056	4	-3.144	-8.83974	1.57933	2.9883	11
847	0.772727	M0N98_02933	SusD-like protein P38	1308	24.0279	-1.68854	0.0204859	0.801378	6.32962	6	-1.20034	-2.29794	0.430563	1.34776	11
848	0.818182	M0N98_01879	hypothetical protein	1791	27.1575	-1.62186	0.0238859	1.10322	12.683	7	-1.00799	-2.0111	0.736833	1.66651	11
849	0.818182	M0N98_01085	Efflux pump membrane transporter BepE	3117	88.4464	-2.29224	0.00510221	1.56744	36.9353	7	-0.88304	-1.84426	0.385901	1.30668	11
850	0.727273	M0N98_04292	hypothetical protein	432	14.9109	-1.16907	0.067753	0.91895	8.29756	5	-1.87344	-3.66405	1.41339	2.66361	11
851	0.863636	M0N98_03771	O-Antigen ligase	1650	48.2466	-1.67162	0.0213	0.523036	3.33454	8	-0.81256	-1.75633	0.722868	1.65046	11
852	0.727273	M0N98_02361	Conjugative transposon protein TraM	1308	12.4329	-1.25552	0.0555239	0.742469	5.52674	5	-1.72904	-3.31508	0.561669	1.47598	11
853	0.909091	M0N98_02410	Glycosyl hydrolase family 65, N-terminal domain	2460	56.2529	-1.71277	0.0193747	0.664675	4.62035	9	-0.637106	-1.55521	0.950076	1.93197	11
854	0.772727	M0N98_03875-M0N98_03876	intergenic gap sequence		26.9505	-1.21866	0.0604425	0.352822	2.25332	6	-1.3989	-2.637	0.682217	1.6046	11
855	0.772727	M0N98_00427	Glycosyl transferase family 2	912	29.3681	-1.4252	0.0375663	0.96666	9.26105	6	-1.25962	-2.39432	0.8694	1.8269	11
856	0.772727	M0N98_03947	Redoxin	1350	38.4788	-1.71152	0.0194302	1.14413	13.9358	6	-1.16691	-2.2453	0.910057	1.87912	11
857	0.636364	M0N98_03182	Bacterial mobilization protein (MobC)	309	3.64176	-1.03698	0.0918369	0.477348	3.00157	3	-5.93189	-61.0489	2.93518	7.64852	11
858	0.772727	M0N98_01928	Chorismate synthase	1077	17.3825	-2.48136	0.00330098	1.84929	70.6786	6	-1.02341	-2.03272	1.27589	2.42148	11
859	0.636364	M0N98_02042	hypothetical protein	429	8.28803	-1.21798	0.0605373	0.308886	2.03651	3	-3.58535	-12.0032	2.71763	6.57792	11
860.5	0.818182	M0N98_01275	Multidrug resistance protein MdtE	1023	33.6058	-1.50927	0.030955	0.665378	4.62784	7	-1.01117	-2.01555	0.485795	1.40036	11
860.5	0.818182	M0N98_02994	V-type ATP synthase alpha chain	1755	23.423	-2.99339	0.00101533	2.27323	187.599	7	-0.812092	-1.75576	1.43891	2.71115	11
862	0.727273	M0N98_00780	protein of unknown function (DUF4292)	834	8.18722	-1.11229	0.0772169	0.63402	4.30546	5	-1.92494	-3.79721	1.299	2.46058	11
863	0.818182	M0N98_01356	Xaa-Pro aminopeptidase	1392	48.766	-2.21706	0.00606656	1.36428	23.1357	7	-0.877353	-1.837	0.37811	1.29964	11
864	0.681818	M0N98_01550	Tetratricopeptide repeat protein	297	8.12691	-1.11071	0.0774981	0.466355	2.92655	4	-2.68637	-6.4369	1.44129	2.71564	11
865	0.681818	M0N98_03760	Reo - stress induced antisigma factor	1296	8.65437	-1.33907	0.0458072	1.14278	13.8926	4	-2.16479	-4.48401	0.974994	1.96563	11
866	0.818182	M0N98_01844	hypothetical protein	861	32.8182	-1.67541	0.0211148	0.632914	4.29451	7	-0.955615	-1.93941	0.544606	1.45862	11
867	0.727273	M0N98_04153	Trk system potassium uptake protein TrkA	1341	27.3069	-1.65547	0.0221072	1.44363	27.7733	5	-1.43157	-2.69739	0.567488	1.48194	11
868	0.818182	M0N98_01064	Histidine ammonia-lyase	1497	36.3051	-1.55781	0.0276817	0.466292	2.92612	7	-0.980602	-1.97329	0.705165	1.63033	11
869	0.863636	M0N98_02223	Protein YhgF	2130	41.0657	-1.52388	0.029931	0.625576	4.22257	8	-0.820401	-1.7659	0.540451	1.45443	11
870	0.727273	M0N98_03786	protein of unknown function (DUF4924)	543	10.8326	-0.972696	0.106489	0.54889	3.53907	5	-2.22	-4.65895	1.89818	3.72742	11
871	0.727273	M0N98_04026	DNA polymerase IV	1065	33.946	-1.56763	0.0270626	1.29285	19.6269	5	-1.45795	-2.74718	1.31134	2.48171	11
872	1	M0N98_01880	MutS domain I	2250	48.0153	-3.10958	0.000776995	0.900979	7.96121	11	0.0146485	1.01021	0.88656	1.84876	11
873	0.818182	M0N98_02235	Family of unknown function (DUF6298)	3087	63.0063	-1.77483	0.0167947	0.988664	9.74237	7	-0.924289	-1.89775	0.667779	1.58863	11
874	0.681818	M0N98_01359	Ribonuclease Y	1536	2.13501	-0.79106	0.161786	0.947018	8.85152	4	-4.79322	-27.727	1.8194	3.52934	11
875	0.818182	M0N98_03813	Thioredoxin-like protein	2109	40.6256	-1.82253	0.0150475	1.45126	28.2659	7	-0.913665	-1.88382	1.05423	2.07661	11
876	0.954545	M0N98_00037	Glycosyl hydrolases family 43	2454	67.5365	-2.34726	0.00449514	1.00746	10.1733	10	-0.306583	-1.23677	0.281647	1.21558	11
877	0.681818	M0N98_02213	Exonuclease	777	11.5392	-1.18918	0.0646874	0.328984	2.13297	4	-2.37855	-5.20013	0.734758	1.66412	11
878	0.818182	M0N98_00499	Outer membrane protein beta-barrel family protein	2319	70.7543	-1.50455	0.0312931	0.630236	4.26811	7	-0.982061	-1.97528	0.448773	1.36488	11
879.5	0.772727	M0N98_02782	Conserved hypothetical protein (DUF2461)	666	16.4275	-1.34916	0.0447553	0.552118	3.56548	6	-1.2398	-2.36166	0.378973	1.30042	11
879.5	0.772727	M0N98_02923	TonB-dependent receptor P3	2697	107.271	-3.62677	0.000236175	4.31419	20615.3	6	0.921296	1.89382	0.890963	1.85441	11
881	0.681818	M0N98_01456	Putative vitamin uptake transporter	687	12.198	-1.09144	0.0810141	0.39108	2.46082	4	-2.59979	-6.06199	1.61631	3.06589	11
882	0.727273	M0N98_02114	Cupin domain protein	576	13.1971	-1.15326	0.0702654	0.55136	3.55926	5	-1.76266	-3.39322	0.957236	1.94159	11
883	0.636364	M0N98_00497	protein of unknown function (DUF4294)	507	6.44734	-1.03299	0.0926845	0.395533	2.48618	3	-4.47744	-22.2764	2.34668	5.08652	11
884	0.636364	M0N98_00974	hypothetical protein	297	2.78578	-0.981998	0.104232	0.561336	3.64196	3	-5.84551	-57.5007	1.76806	3.40596	11
885	0.772727	M0N98_02813	PAP2 superfamily protein	708	11.6733	-1.09961	0.0795035	0.884395	7.66294	6	-1.43844	-2.71028	1.55006	2.92829	11
886	0.681818	M0N98_00522	Cell division protein FtsX	870	14.6436	-1.2454	0.0568331	0.598378	3.96623	4	-2.21375	-4.63879	1.49827	2.82503	11
887	0.818182	M0N98_01407	protein of unknown function (DUF4091)	1749	44.5536	-1.45971	0.0346968	0.640128	4.36645	7	-0.990103	-1.98633	0.394503	1.31449	11
888	0.727273	M0N98_00622	hypothetical protein	657	12.604	-1.24069	0.057453	1.08106	12.0521	5	-1.6363	-3.10867	0.731565	1.66044	11
889	0.818182	M0N98_00420	Erythronate-4-phosphate dehydrogenase	1026	28.8263	-1.38901	0.0408309	0.693273	4.93484	7	-1.01037	-2.01443	0.496468	1.41076	11
890	0.772727	M0N98_02968-M0N98_02969	intergenic gap sequence		16.8515	-1.2122	0.0613482	0.670079	4.6782	6	-1.31765	-2.4926	1.17263	2.25423	11
891	0.727273	M0N98_03074	DUF3871-containing protein of unknown function	1020	29.2583	-1.62583	0.0236685	1.71805	52.2462	5	-1.39332	-2.62683	1.56836	2.96568	11
892	0.772727	M0N98_02858	FtsX-like permease family protein	2310	43.8893	-1.54347	0.0286107	1.01178	10.2749	6	-1.15518	-2.22712	0.484194	1.3988	11
893	0.818182	M0N98_01299	Type III restriction enzyme, res subunit	1818	39.955	-1.7443	0.0180177	0.782959	6.0668	7	-0.911536	-1.88105	0.706592	1.63194	11
894	0.818182	M0N98_01248	Tox-MPTase01 protein	1851	49.6256	-1.49029	0.0323378	0.730956	5.38215	7	-0.975515	-1.96634	0.507959	1.42204	11
895	0.954545	M0N98_02853	Membrane dipeptidase (Peptidase family M19)	1857	45.991	-1.84539	0.014276	0.477459	3.00233	10	0.368222	1.29076	1.01228	2.0171	11
896	0.954545	M0N98_02534	TonB dependent receptor	2304	60.9649	-2.13925	0.00725686	0.966906	9.26629	10	-0.322138	-1.25018	0.494699	1.40903	11
897	0.727273	M0N98_01255	hypothetical protein	873	16.4851	-1.23453	0.0582735	0.730374	5.37495	5	-1.6269	-3.08848	0.761803	1.69561	11
898	0.772727	M0N98_02766	Aspartate carbamoyltransferase	942	12.9847	-1.4999	0.0316298	0.671417	4.69264	6	-1.17183	-2.25297	0.804017	1.74596	11
899	0.772727	M0N98_02162	Formate-dependent phosphoribosylglycinamide formyltransferase	1170	22.3744	-1.45904	0.0347508	0.643932	4.40486	6	-1.18489	-2.27347	0.65017	1.56935	11
900	0.727273	M0N98_03086	hypothetical protein	585	8.33483	-1.05568	0.0879668	0.557861	3.61295	5	-1.88476	-3.69292	0.935662	1.91277	11
901	0.863636	M0N98_02150	OPT oligopeptide transporter protein	1992	41.7714	-1.76923	0.0170126	0.811324	6.47626	8	-0.734054	-1.66331	0.681718	1.60405	11
902	0.681818	M0N98_01473	protein of unknown function (DUF4369)	678	8.86499	-1.09003	0.0812774	0.834607	6.83293	4	-2.52756	-5.76595	0.996846	1.99563	11
903	0.727273	M0N98_01130-M0N98_01131	intergenic gap sequence		12.3078	-1.36509	0.0431427	1.02901	10.6908	5	-1.49245	-2.81366	0.85279	1.80599	11
904	0.727273	M0N98_00909	Anaerobic ribonucleoside-triphosphate reductase	2277	9.12511	-1.20943	0.0617409	1.05286	11.2943	5	-1.63365	-3.10297	1.20384	2.30352	11
905	0.681818	M0N98_01470	hypothetical protein	318	6.35554	-1.05501	0.088103	0.449148	2.81286	4	-2.59927	-6.05982	1.12723	2.18439	11
906	0.681818	M0N98_03727	hypothetical protein	201	6.78488	-1.07106	0.0849071	0.370459	2.34671	4	-2.55619	-5.88151	1.58202	2.9939	11
907	0.727273	M0N98_00450	Bacterial transferase hexapeptide (six repeats)	909	17.2853	-1.29698	0.050469	0.946039	8.83159	5	-1.53479	-2.89746	1.06353	2.09005	11
908	0.818182	M0N98_02513	Altronate oxidoreductase	1440	20.8614	-1.19794	0.0633964	0.720899	5.25894	7	-1.07458	-2.1061	0.809065	1.75208	11
909	0.727273	M0N98_03615	Aminodeoxychorismate synthase component 2	591	16.0405	-1.31778	0.0481079	0.381152	2.40521	5	-1.52117	-2.87023	0.468343	1.38352	11
910	0.818182	M0N98_01746	AAA domain protein	1107	24.6805	-1.9002	0.0125834	0.884085	7.65746	7	-0.872047	-1.83026	0.322762	1.25072	11
911	0.727273	M0N98_04188	hypothetical protein	597	14.1071	-1.15534	0.0699287	0.664055	4.61377	5	-1.68224	-3.20925	0.630865	1.54849	11
912	0.772727	M0N98_02596	Regulatory protein AtoC	1368	29.3807	-1.67471	0.0211491	1.00547	10.1268	6	-1.09827	-2.14097	0.999396	1.99916	11
913	0.863636	M0N98_00072	TonB-dependent receptor P3	3222	98.0765	-1.9993	0.0100161	1.15878	14.4139	8	-0.683226	-1.60573	0.78013	1.71729	11
914	0.727273	M0N98_03878	L-fucose mutarotase	390	15.8065	-1.5022	0.0314631	1.31028	20.4304	5	1.4014	2.64159	1.01402	2.01953	11
915	0.772727	M0N98_04289	hypothetical protein	657	18.91	-1.76874	0.017032	0.892443	7.80626	6	-1.05925	-2.08384	1.76317	3.39443	11
916	0.727273	M0N98_00289	Alkyl hydroperoxide reductase C	567	12.8686	-1.1379	0.0727947	0.686348	4.85677	5	-1.67768	-3.19912	0.915798	1.88661	11
917	0.772727	M0N98_03649	Solvent efflux pump periplasmic linker SrpA	1068	29.3537	-1.50635	0.0311637	0.654406	4.51238	6	-1.13469	-2.19572	0.616794	1.53346	11
918	1	M0N98_00092	Glycosyl hydrolase family 92	2193	60.7912	-2.49496	0.00319919	0.805404	6.38858	11	-0.00298075	-1.00207	0.437971	1.3547	11
919	0.727273	M0N98_01065	Methenyltetrahydrofolate cyclohydrolase	624	16.7876	-1.25964	0.0549998	0.29946	1.99278	5	-1.54002	-2.90799	0.460267	1.3758	11
920	0.727273	M0N98_03025-M0N98_03026	intergenic gap sequence		15.6355	-1.31786	0.0480999	1.09438	12.4275	5	-1.49235	-2.81347	1.38437	2.61057	11
921	0.727273	M0N98_04012	GTP pyrophosphokinase	2271	9.53195	-1.35979	0.0436723	1.27591	18.8761	5	-1.46232	-2.75551	1.22944	2.34477	11
922	0.818182	M0N98_02493	Metalloprotease LoiP	819	19.3195	-1.35926	0.0437261	0.667965	4.65549	7	-0.979272	-1.97147	0.69293	1.61656	11
923	0.681818	M0N98_01503	hypothetical protein	1044	15.6346	-1.19942	0.06318	0.590608	3.8959	4	-2.15479	-4.45302	0.79046	1.72963	11
924	0.863636	M0N98_01498	MatE	1527	41.0873	-1.90633	0.012407	0.786527	6.11684	8	-0.690989	-1.61439	1.74411	3.34988	11
925	0.727273	M0N98_02679	Helix-turn-helix domain of resolvase	1296	24.1296	-2.07719	0.00837154	1.65066	44.7367	5	-1.20579	-2.30663	0.53889	1.45285	11
926	0.818182	M0N98_01488	Type III restriction enzyme, res subunit	3366	77.4509	-1.72909	0.0186601	0.947789	8.86726	7	-0.885443	-1.84733	0.512713	1.42673	11
927	0.727273	M0N98_04327-M0N98_04328	intergenic gap sequence		11.45	-1.12622	0.0747797	0.976096	9.46446	5	-1.67085	-3.18402	1.31752	2.49236	11
928	0.772727	M0N98_01937	tRNA pseudouridine synthase A	804	16.5203	-1.69974	0.0199645	0.797821	6.278	6	-1.06704	-2.09513	0.451065	1.36705	11
929	0.727273	M0N98_02063	Protein of unknown function (DUF3987)	2379	28.3087	-1.25971	0.0549905	0.588925	3.88083	5	-1.51684	-2.86164	0.624831	1.54203	11
930	0.636364	M0N98_01245-M0N98_01246	intergenic gap sequence		3.90369	-0.996195	0.10088	0.454276	2.84627	3	-4.08315	-16.9493	2.27835	4.85124	11
931	0.727273	M0N98_01483	Bifunctional aspartate aminotransferase and L-aspartate beta-decarboxylase	1641	53.3582	-1.72502	0.0188358	1.18291	15.2373	5	-1.28275	-2.43302	0.651697	1.57102	11
932	0.772727	M0N98_04314	hypothetical protein	444	24.1998	-1.49874	0.031715	1.33431	21.5926	6	-1.12473	-2.18061	1.44367	2.72012	11
933	0.863636	M0N98_03860	TonB-dependent receptor P3	3153	108.718	-1.96384	0.0108683	0.829236	6.74895	8	-0.667957	-1.58882	0.407977	1.32682	11
934	0.772727	M0N98_00426	Galactofuranosyltransferase GlfT1	900	22.4005	-1.9661	0.0108119	1.32451	21.1109	6	-1.00345	-2.00478	1.08134	2.11599	11
935	0.681818	M0N98_02311	PRTRC system protein E	1089	9.30063	-1.16094	0.0690336	0.431204	2.69901	4	-2.17201	-4.50651	1.03432	2.04815	11
936	0.727273	M0N98_00954	3-oxoacyl-(acyl-carrier-protein) synthase 3	1008	9.05221	-1.73355	0.0184694	1.74482	55.568	5	-1.26625	-2.40536	0.703925	1.62893	11
937	0.727273	M0N98_02529	Helix-turn-helix domain protein	888	20.6373	-1.36532	0.0431197	0.601854	3.9981	5	-1.43094	-2.69622	0.822808	1.76885	11
938	0.727273	M0N98_00439	Ribonuclease H	627	6.86589	-0.996147	0.100891	0.820096	6.60839	5	-1.88099	-3.68327	1.09363	2.1341	11
939	0.636364	M0N98_00648	Cro/C1-type HTH DNA-binding domain protein	186	4.10261	-0.94275	0.114091	0.389082	2.44953	3	-4.44666	-21.8061	3.08375	8.47817	11
940	0.909091	M0N98_00644	protein of unknown function (DUF389)	1365	53.9982	-2.53522	0.00291598	1.22612	16.8313	9	-0.40571	-1.32474	1.22946	2.3448	11
941	0.818182	M0N98_03285	Phage integrase SAM-like domain protein	1095	24.054	-1.30696	0.0493224	0.447376	2.80141	7	-0.972265	-1.96192	0.592666	1.50803	11
942	0.818182	M0N98_00373	L-tyrosine C(3)-methyltransferase	1071	28.378	-1.56207	0.0274112	0.41244	2.58488	7	-0.898476	-1.8641	0.567614	1.48207	11
943	0.818182	M0N98_04133	Beta-galactosidase	2880	88.5797	-1.54674	0.0283959	0.601227	3.99234	7	-0.899517	-1.86544	0.529606	1.44353	11
944	0.772727	M0N98_02521	Cobalamin biosynthesis bifunctional protein CbiET	1182	22.4653	-1.31365	0.0485684	0.503576	3.18842	6	-1.17224	-2.25362	0.488408	1.4029	11
945	0.772727	M0N98_03362	Histidine kinase-, DNA gyrase B-, and HSP90-like ATPase	2274	48.0675	-1.67686	0.0210445	0.684887	4.84047	6	-1.04572	-2.06439	0.733581	1.66276	11
946	0.772727	M0N98_04064	Cocaine esterase	1908	55.4401	-1.7613	0.017326	1.19146	15.5403	6	-1.0223	-2.03115	0.877312	1.83695	11
947	0.909091	M0N98_03359	Transglutaminase-like superfamily protein	2664	65.6985	-3.06577	0.000859472	1.4766	29.9637	9	-0.349605	-1.27421	0.86089	1.81616	11
948	0.772727	M0N98_00288	Alkyl hydroperoxide reductase subunit F	1551	43.5644	-1.82733	0.0148824	1.38989	24.5411	6	-1.00709	-2.00985	0.693252	1.61692	11
949	0.681818	M0N98_00600	protein of unknown function (DUF4271)	813	7.93159	-0.987138	0.103006	0.579928	3.80126	4	-2.56462	-5.91599	0.749246	1.68091	11
950	0.772727	M0N98_04288	hypothetical protein	675	29.5257	-1.5787	0.0263814	1.19673	15.73	6	1.06267	2.0888	1.48899	2.80693	11
951	0.636364	M0N98_01302-M0N98_01303	intergenic gap sequence		2.43924	-0.875711	0.133134	0.403025	2.52944	3	-6.0471	-66.1241	1.80454	3.49317	11
952	0.727273	M0N98_04020	Major cardiolipin synthase ClsA	1437	42.6751	-1.51709	0.0304027	0.97484	9.43713	5	1.31295	2.48449	0.753669	1.68607	11
953	0.727273	M0N98_02545	Anaerobic ribonucleoside-triphosphate reductase	2094	61.6337	-1.31057	0.0489141	1.21122	16.2638	5	1.42771	2.69019	1.71251	3.27731	11
954	0.772727	M0N98_03078	hypothetical protein	942	22.8659	-1.3304	0.0467304	0.533234	3.41377	6	-1.14617	-2.21325	0.811913	1.75554	11
955	0.818182	M0N98_02550	Aspartate/alanine antiporter	1689	43.7705	-1.65158	0.0223059	0.64768	4.44304	7	-0.868264	-1.82547	0.807906	1.75067	11
956	0.727273	M0N98_02430	ATP synthase subunit delta	558	5.65617	-1.00004	0.0999903	0.689462	4.89173	5	-1.79935	-3.48064	1.07876	2.11222	11
957	0.681818	M0N98_01571	UPF0145 protein YbjQ	324	13.9784	-1.25645	0.0554053	0.647014	4.43623	4	-1.88698	-3.6986	0.572341	1.48693	11
958	0.818182	M0N98_00278	Glycosyl hydrolases family 28	1413	43.4509	-1.59542	0.0253855	0.602164	4.00095	7	-0.878451	-1.8384	0.59873	1.51438	11
959	0.772727	M0N98_03851	GDSL-like Lipase/Acylhydrolase family protein	1644	43.5437	-1.49351	0.0320987	0.652975	4.49754	6	-1.08952	-2.12804	0.619365	1.5362	11
960	0.772727	M0N98_03084	hypothetical protein	930	14.1899	-1.15815	0.0694777	0.538617	3.45635	6	-1.24329	-2.36737	0.789127	1.72803	11
961	0.727273	M0N98_02995	Protein of unknown function (DUF2764)	837	10.0702	-1.41458	0.0384967	1.20791	16.1404	5	-1.35074	-2.55044	1.41009	2.65753	11
962	0.727273	M0N98_02084	SusD-like protein	1446	37.8083	-1.52911	0.029573	1.13599	13.6769	5	-1.29673	-2.45671	1.14121	2.20566	11
963	0.727273	M0N98_02170	8-amino-7-oxononanoate synthase	1170	20.8866	-1.35935	0.0437169	0.565783	3.67945	5	-1.37939	-2.60158	0.522927	1.43687	11
964	0.863636	M0N98_02952	MacB-like periplasmic core domain protein	2424	51.7021	-2.23886	0.00576946	0.990222	9.77736	8	-0.595041	-1.51052	0.526275	1.44021	11
965	0.727273	M0N98_02309	hypothetical protein	1110	12.6004	-1.24409	0.0570043	0.574219	3.75162	5	-1.45792	-2.74712	1.04788	2.06749	11
966	0.772727	M0N98_01693	protein of unknown function (DUF4974)	1170	29.0558	-1.41478	0.0384784	0.946242	8.83572	6	-1.10489	-2.15082	0.99392	1.99159	11
967	0.772727	M0N98_04057	Peptidase family M28	1020	32.6571	-1.46059	0.0346266	0.701374	5.02776	6	-1.08798	-2.12577	0.523517	1.43746	11
968	0.909091	M0N98_00090	Glutamate 5-kinase	1083	25.1719	-1.87788	0.013247	0.600106	3.98204	9	-0.469789	-1.38491	0.925826	1.89977	11
969	0.727273	M0N98_02126	Glycosyl hydrolases family 28	1341	18.3366	-1.28859	0.0514526	1.02127	10.502	5	-1.41558	-2.66768	0.524713	1.43865	11
970	0.727273	M0N98_01579	HlyD family secretion protein	1248	25.7156	-1.40591	0.0392728	1.10175	12.64	5	-1.33757	-2.52726	0.426914	1.34436	11
971	0.772727	M0N98_01779	Putative DNA-binding domain protein	1701	36.4824	-1.40281	0.039554	0.463775	2.90921	6	-1.10482	-2.15072	0.557297	1.47151	11
972	0.818182	M0N98_01884	Reverse transcriptase (RNA-dependent DNA polymerase)	1812	54.901	-1.92717	0.0118259	1.02247	10.5311	7	-0.797385	-1.73795	0.708539	1.63415	11
973	0.818182	M0N98_03941	Beta-xylosidase	1665	47.054	-1.46912	0.0339528	0.527985	3.37276	7	-0.895098	-1.85974	0.566006	1.48042	11
974	0.772727	M0N98_00485-M0N98_00486	intergenic gap sequence		26.6184	-1.36857	0.0427985	0.486391	3.06472	6	-1.10873	-2.15656	0.434153	1.35112	11
975	0.954545	M0N98_01169	protein of unknown function (DUF4422)	777	19.1197	-2.80711	0.00155914	1.49514	31.2707	10	-0.121104	-1.08757	1.92477	3.79677	11
976	0.863636	M0N98_02116	Virulence factor BrkB	1329	34.8344	-1.93509	0.0116122	0.545572	3.51214	8	-0.625108	-1.54233	1.25613	2.38855	11
977	0.681818	M0N98_04213-M0N98_04214	intergenic gap sequence		9.40414	-1.11948	0.0759491	0.441808	2.76572	4	-2.05551	-4.15691	1.24972	2.37796	11
978	0.681818	M0N98_04024	Helix-turn-helix domain protein	861	14.7606	-1.10048	0.0793454	0.895674	7.86456	4	-2.09302	-4.26641	2.33119	5.03221	11
979	0.909091	M0N98_03283	Peptidase T	1221	38.6274	-2.2503	0.00561952	0.646672	4.43273	9	0.38451	1.30542	1.31232	2.48341	11
980	0.772727	M0N98_03181	protein of unknown function (DUF6371)	1074	16.4023	-1.19163	0.0643234	0.630336	4.26909	6	-1.18696	-2.27672	0.909538	1.87844	11
981	0.818182	M0N98_03854	alpha-L-rhamnosidase	2856	65.712	-1.73818	0.0182734	0.946757	8.8462	7	-0.81517	-1.75951	0.5647	1.47908	11
982	0.681818	M0N98_03408	SNARE associated Golgi protein	627	2.89019	-0.843411	0.143413	0.81535	6.53657	4	-2.94701	-7.71151	2.60249	6.07336	11
983	0.772727	M0N98_03882	Macrolide export ATP-binding/permease protein MacB	1242	35.3636	-1.3266	0.0471416	0.728138	5.34734	6	-1.10724	-2.15434	0.591706	1.50703	11
984	0.727273	M0N98_02363	Conjugative transposon protein TraO	588	9.71647	-1.40656	0.0392138	1.01298	10.3034	5	-1.29649	-2.4563	0.844845	1.79607	11
985	0.727273	M0N98_01501	protein of unknown function (DUF4248)	240	8.44374	-1.17829	0.0663302	1.00448	10.1038	5	-1.4615	-2.75395	0.510402	1.42445	11
986	0.909091	M0N98_04238	hypothetical protein	1893	43.6778	-2.2472	0.00565982	1.09667	12.4931	9	-0.371986	-1.29413	0.791753	1.73118	11
987	0.772727	M0N98_01494	Tyrocidine synthase 1	1512	46.9946	-1.25837	0.0551604	1.11646	13.0755	6	-1.13128	-2.19052	1.04522	2.06368	11
988	0.818182	M0N98_01824	PRTRC system ParB family protein	1740	35.144	-1.36161	0.0434897	0.665166	4.62558	7	-0.900889	-1.86722	0.838293	1.78793	11
989	0.727273	M0N98_00346	putative epimerase/dehydratase	954	34.126	-1.4175	0.0382385	0.552773	3.57086	5	-1.28903	-2.44363	0.594772	1.51023	11
990	0.772727	M0N98_02761	Multidrug export protein MepA	1344	33.5266	-1.34358	0.0453336	0.568626	3.70362	6	-1.09196	-2.13163	0.933247	1.90957	11
991	0.727273	M0N98_02678	ORF6N domain protein	939	18.4455	-1.58804	0.02582	1.13955	13.7897	5	-1.21498	-2.32137	0.629661	1.5472	11
992	0.681818	M0N98_02690	Protein of unknown function (DUF1294)	279	7.30873	-1.08102	0.0829817	0.578522	3.78897	4	-2.06744	-4.19142	1.5754	2.98018	11
993	0.772727	M0N98_02255	AAA domain, putative AbiEii toxin, Type IV TA system	1854	39.9289	-1.70569	0.0196927	0.808071	6.42793	6	-0.97744	-1.96897	0.834126	1.78278	11
994	0.681818	M0N98_02694	DNA alkylation repair enzyme	681	6.31953	-1.02901	0.0935384	0.50262	3.18141	4	-2.1929	-4.57224	2.01513	4.04216	11
995	0.636364	M0N98_02820	hypothetical protein	870	2.9982	-0.857563	0.138815	0.573403	3.74458	3	-4.43018	-21.5584	2.73602	6.66231	11
996	0.727273	M0N98_02991	V-type ATPase 116kDa subunit family protein	1806	18.1755	-2.67128	0.00213165	2.82063	661.646	5	-1.01825	-2.02546	1.51229	2.85262	11
997	0.772727	M0N98_00266	Outer membrane protein beta-barrel family protein	2298	83.2178	-2.60153	0.00250306	2.69481	495.229	6	-0.8464	-1.79801	1.09546	2.13681	11
998	0.681818	M0N98_03802-M0N98_03803	intergenic gap sequence		6.53735	-1.13227	0.0737445	1.10188	12.6437	4	1.92748	3.80391	1.64108	3.119	11
999	0.772727	M0N98_01330	FAD binding domain protein	1644	42.0963	-1.4155	0.0384146	0.77367	5.93841	6	-1.04843	-2.06828	0.418927	1.33693	11
1000	0.772727	M0N98_02955	Outer membrane efflux protein	1308	32.1755	-1.54351	0.0286079	0.960451	9.12958	6	-1.0077	-2.0107	0.826485	1.77336	11
1001	0.772727	M0N98_04293	Conjugative transposon protein TraM	1107	54.3897	-4.09499	8.03537e-05	3.53259	3408.73	6	-0.780206	-1.71738	2.00778	4.02162	11
1002	0.727273	M0N98_00542	DNA recombination-mediator protein A	1116	25.3411	-1.31224	0.0487263	1.11243	12.9547	5	-1.31144	-2.48189	0.605572	1.52158	11
1003	0.954545	M0N98_03327	hypothetical protein	1236	26.5896	-2.29515	0.00506821	0.881663	7.61488	10	-0.119792	-1.08658	0.396478	1.31629	11
1004	0.863636	M0N98_03609	Prolyl oligopeptidase family protein	2451	69.7075	-1.65743	0.0220075	0.813952	6.51557	8	-0.641265	-1.5597	0.529571	1.4435	11
1005	0.772727	M0N98_02517	Hemin transport system permease protein HmuU	1038	26.0441	-1.47288	0.0336605	0.633972	4.30499	6	-1.01863	-2.026	0.614773	1.53132	11
1006	0.818182	M0N98_00624	Mannonate dehydratase	1176	35.3141	-1.35159	0.0445054	0.589083	3.88224	7	-0.880112	-1.84052	0.41832	1.33637	11
1007	0.727273	M0N98_01373	Thiol:disulfide interchange protein DsbD	2034	16.4941	-3.22765	0.000592037	3.04564	1110.81	5	-0.961743	-1.94766	2.15515	4.45413	11
1008	0.772727	M0N98_04302	Zeta toxin	855	40.3105	-2.53774	0.00289905	2.13967	137.935	6	-0.836238	-1.78539	1.43633	2.70632	11
1009	0.727273	M0N98_03082	hypothetical protein	315	7.0468	-1.06271	0.0865551	0.886269	7.69606	5	-1.52126	-2.87043	1.26075	2.3962	11
1010	0.681818	M0N98_03103	Conjugative transposon protein TraJ	1011	8.60486	-1.06973	0.0851674	0.678934	4.77456	4	-1.99877	-3.9966	1.3409	2.53309	11
1011	0.772727	M0N98_01185	D12 class N6 adenine-specific DNA methyltransferase	942	22.6751	-1.40865	0.0390253	0.635453	4.3197	6	-1.03185	-2.04465	0.349411	1.27404	11
1012	0.681818	M0N98_00457	tRNA 5-methylaminomethyl-2-thiouridine biosynthesis bifunctional protein MnmC	684	21.0828	-1.38994	0.0407434	0.681514	4.80302	4	-1.56613	-2.96109	0.555141	1.46931	11
1013	0.772727	M0N98_04100	Abhydrolase family protein	1161	29.2898	-1.70932	0.0195289	0.838285	6.89105	6	-0.948667	-1.93009	0.659683	1.57974	11
1014	0.727273	M0N98_01633	G-rich domain on putative tyrosine kinase	2424	25.4032	-1.20386	0.0625377	0.651046	4.47761	5	-1.37133	-2.58709	0.867801	1.82488	11
1015	0.772727	M0N98_02891	Chaperone of endosialidase	2628	68.7309	-2.23414	0.0058325	2.14458	139.503	6	-0.859064	-1.81386	1.22948	2.34482	11
1016	0.772727	M0N98_03180	Protein of unknown function (DUF3987)	1368	19.577	-1.32577	0.0472315	0.887275	7.71391	6	-1.05013	-2.07072	0.557975	1.4722	11
1017	0.681818	M0N98_01371	GCN5-related N-acetyl-transferase	279	11.0981	-1.06892	0.085325	0.614193	4.11333	4	-1.9479	-3.85813	1.5315	2.89087	11
1018	0.681818	M0N98_01467	Phage integrase SAM-like domain protein	1284	21.0099	-1.22697	0.059296	0.558629	3.61933	4	-1.68316	-3.21132	0.787223	1.72575	11
1019	0.818182	M0N98_04126	Two component regulator propeller	2862	95.1872	-1.85044	0.0141111	0.972602	9.38863	7	-0.747235	-1.67857	0.577708	1.49248	11
1020	0.727273	M0N98_00637	4Fe-4S binding domain protein	780	25.5536	-1.24255	0.0572069	0.65422	4.51045	5	-1.31505	-2.4881	0.763977	1.69817	11
1021	0.863636	M0N98_00274	TonB-dependent receptor P3	3024	113.833	-1.88099	0.0131525	0.998831	9.97311	8	-0.570836	-1.48538	0.450432	1.36645	11
1022	0.818182	M0N98_01674	TonB dependent receptor	3252	92.8074	-1.65806	0.0219753	0.831203	6.77958	7	-0.780847	-1.71814	0.627268	1.54464	11
1023	0.727273	M0N98_01397	Putative amidoligase enzyme	930	13.8965	-1.09131	0.0810385	0.553256	3.57484	5	-1.4573	-2.74593	0.4002	1.31969	11
1024	0.636364	M0N98_03765-M0N98_03766	intergenic gap sequence		3.46355	-0.852462	0.140455	0.487842	3.07498	3	-3.82625	-14.1846	4.28435	19.4858	11
1025	0.727273	M0N98_01265	Putative carbohydrate metabolism domain protein	1149	36.1773	-1.50366	0.0313571	1.05481	11.3451	5	-1.18533	-2.27415	0.855728	1.80967	11
1026	0.818182	M0N98_01858	N-6 DNA Methylase	3108	60.9019	-1.55784	0.0276795	0.70885	5.11505	7	-0.795644	-1.73585	0.653309	1.57277	11
1027	0.727273	M0N98_03115	Conjugative transposon protein TraI relaxase/mobilization nuclease	1254	20.8641	-1.36583	0.0430697	0.557108	3.60668	5	-1.23269	-2.35006	0.565963	1.48038	11
1028	0.727273	M0N98_02466	Pullulanase	1995	51.7912	-1.27264	0.0533773	0.964493	9.21495	5	1.27747	2.42413	0.78918	1.72809	11
1029	0.818182	M0N98_02886	hypothetical protein	657	20.6094	-1.6587	0.0219432	0.806994	6.412	7	-0.771462	-1.707	2.01741	4.04856	11
1030	0.772727	M0N98_03419	Xylulose kinase	1494	37.1584	-1.6416	0.0228243	0.841508	6.94238	6	-0.936751	-1.91421	0.660134	1.58023	11
1031	0.727273	M0N98_02942	ATP-dependent 6-phosphofructokinase 1	984	26.7786	-1.37834	0.0418464	0.552042	3.56485	5	-1.21207	-2.3167	0.757155	1.69015	11
1032	0.772727	M0N98_02892	hypothetical protein	2073	35.1611	-1.80869	0.0155351	1.74777	55.9468	6	-0.896914	-1.86208	1.57748	2.98448	11
1033	0.727273	M0N98_01384	Glyoxal reductase	906	14.685	-1.18425	0.0654263	0.759401	5.74647	5	-1.33012	-2.51423	0.719325	1.64641	11
1034	0.772727	M0N98_01055	Iron only hydrogenase large subunit, C-terminal domain	1752	45.9577	-1.58957	0.0257293	0.887463	7.71726	6	-0.940051	-1.9186	0.533943	1.44788	11
1035	0.772727	M0N98_02340	Type III restriction enzyme, res subunit	2262	23.216	-1.16924	0.0677275	0.519527	3.30771	6	-1.10628	-2.1529	0.629402	1.54692	11
1036	0.863636	M0N98_01034	Apulose-4-phosphate transketolase subunit B	939	23.1224	-1.66156	0.021799	0.512226	3.25257	8	-0.592892	-1.50827	0.975138	1.96583	11
1037	0.727273	M0N98_01703	hypothetical protein	819	18.2151	-1.18953	0.064636	0.55657	3.60222	5	-1.31983	-2.49637	1.37657	2.59651	11
1038	0.681818	M0N98_01662	L-Ala-D/L-Glu epimerase	1056	13.2286	-1.21474	0.06099	0.271598	1.86895	4	-1.6358	-3.10759	1.45418	2.74	11
1039	0.863636	M0N98_01001	Arylsulfatase	1599	50.5869	-1.84529	0.0142794	0.634784	4.31305	8	-0.55211	-1.46623	0.312501	1.24186	11
1040	0.727273	M0N98_03152-M0N98_03153	intergenic gap sequence		18.3042	-1.34165	0.0455354	1.07489	11.8821	5	-1.2094	-2.31241	1.26446	2.40237	11
1041	0.772727	M0N98_02441	DNA helicase IV	2058	43.3177	-1.37525	0.0421456	0.951154	8.93622	6	-0.987423	-1.98264	0.797563	1.73816	11
1042	0.727273	M0N98_03957	short chain dehydrogenase	861	23.7102	-1.11158	0.0773421	0.560989	3.63906	5	-1.3789	-2.60071	0.942234	1.9215	11
1043	0.727273	M0N98_03314	1-(5-phosphoribosyl)-5-((5- phosphoribosylamino)methylideneamino) imidazole-4-carboxamide isomerase	720	14.2241	-1.1842	0.0654337	0.86172	7.2731	5	-1.30341	-2.46812	0.441589	1.3581	11
1044	0.681818	M0N98_02174	hypothetical protein	726	14.3258	-1.20662	0.0621415	0.448566	2.80909	4	-1.61114	-3.05492	0.781923	1.71942	11
1045	0.727273	M0N98_01816	Conjugative transposon protein TraN	846	14.973	-1.15273	0.0703514	0.600921	3.98953	5	-1.32703	-2.50885	0.914994	1.88556	11
1046	0.681818	M0N98_01648	dTDP-4-dehydrorhamnose 3,5-epimerase	573	15.0999	-1.13126	0.073916	0.492545	3.10846	4	-1.69462	-3.23692	0.959506	1.94464	11
1047	0.772727	M0N98_02911	hypothetical protein	801	26.2421	-1.18367	0.0655131	0.801881	6.33697	6	-1.07145	-2.10154	1.11614	2.16767	11
1048	0.727273	M0N98_02754	UDP-2,3-diacetamido-2,3-dideoxy-D-glucuronate 2-epimerase	1089	29.0783	-1.44944	0.0355268	0.527742	3.37087	5	-1.16092	-2.236	0.821131	1.76679	11
1049	0.727273	M0N98_00428	Core-2/I-Branching enzyme	894	19.8821	-2.48047	0.00330775	2.55834	361.692	5	0.951449	1.93381	1.89504	3.71933	11
1050	0.636364	M0N98_04087	Gliding motility lipoprotein GldH	498	3.39784	-0.825239	0.149541	0.570346	3.71831	3	-3.65379	-12.5864	2.70178	6.50602	11
1051	0.863636	M0N98_01615	TonB-dependent receptor P3	3039	80.4941	-1.73762	0.0182971	0.67925	4.77805	8	-0.557524	-1.47174	0.534469	1.44841	11
1052	0.772727	M0N98_02740	Conjugative transposon protein TraI relaxase/mobilization nuclease	1566	41.4833	-1.554	0.0279252	0.865202	7.33166	6	-0.925126	-1.89885	0.803434	1.74525	11
1053	0.727273	M0N98_00036	Glycosyl hydrolases family 43	1143	27.7633	-1.3022	0.0498654	0.490883	3.09658	5	-1.21434	-2.32035	0.557371	1.47158	11
1054	0.727273	M0N98_00998	Type III restriction enzyme, res subunit	1305	29.4014	-1.26386	0.0544673	0.594889	3.93449	5	-1.2357	-2.35496	0.859679	1.81463	11
1055	0.772727	M0N98_02083	TonB-dependent receptor P3	3120	93.3924	-1.95857	0.0110009	1.41339	25.9055	6	-0.844873	-1.79611	0.845998	1.79751	11
1056	0.727273	M0N98_01766	Bacteriodales T6SS TssI (VgrG) protein	753	18.0225	-1.18	0.0660694	0.266258	1.84611	5	-1.29602	-2.45551	0.89477	1.85931	11
1057	0.772727	M0N98_02553	Cobyric acid synthase	1491	32.8461	-1.47118	0.0337926	0.688887	4.88525	6	-0.947858	-1.92901	0.322197	1.25023	11
1058	0.727273	M0N98_00201	hypothetical protein	540	16.3798	-1.26903	0.0538232	0.454374	2.84691	5	-1.22574	-2.33876	0.821765	1.76757	11
1059	0.772727	M0N98_03702	Cystathionine beta-lyase PatB	1164	26.6058	-1.23112	0.0587323	0.598096	3.96366	6	-1.03646	-2.05118	0.68712	1.61007	11
1060.5	0.772727	M0N98_00158	Glycosyl hydrolase family 92	2223	69.5212	-1.48422	0.0327926	0.733956	5.41946	6	-0.939279	-1.91757	0.536226	1.45017	11
1060.5	0.772727	M0N98_02651	EamA-like transporter family protein	915	31.2259	-1.1797	0.0661151	0.801276	6.32813	6	1.06016	2.08516	0.828794	1.7762	11
1062	0.727273	M0N98_02874-M0N98_02875	intergenic gap sequence		26.4671	-1.23238	0.0585626	0.361309	2.29778	5	-1.24435	-2.36912	0.448486	1.36461	11
1063	0.772727	M0N98_01259	protein of unknown function (DUF3440)	1302	49.6994	-1.4281	0.0373167	0.809489	6.44894	6	-0.951712	-1.93417	0.544625	1.45864	11
1064	0.909091	M0N98_00521	Methyltransferase domain protein	867	18.3771	-1.75887	0.0174231	0.386418	2.43455	9	0.34478	1.26996	1.55329	2.93486	11
1065	0.681818	M0N98_03617	Indole-3-glycerol phosphate synthase	789	15.6814	-1.23669	0.0579843	0.69617	4.96786	4	-1.53679	-2.90149	0.771786	1.70738	11
1066	0.772727	M0N98_03956	EamA-like transporter family protein	927	27.7183	-1.28092	0.0523703	0.546491	3.51958	6	-1.00354	-2.00491	0.713353	1.63961	11
1067	0.727273	M0N98_03410	GDP-L-fucose synthase	1077	21.7309	-1.5244	0.0298951	1.39735	24.9661	5	-1.11264	-2.16242	0.554174	1.46833	11
1068	0.681818	M0N98_02316-M0N98_02317	intergenic gap sequence		11.4977	-1.04492	0.0901744	0.520514	3.31523	4	-1.80557	-3.49567	1.25087	2.37985	11
1069	0.681818	M0N98_03634	Glucose-6-phosphate isomerase	1344	4.64536	-1.04615	0.0899191	0.652094	4.48843	4	1.7999	3.48196	0.704086	1.62911	11
1070.5	0.727273	M0N98_00276	Glycerophosphoryl diester phosphodiesterase family protein	813	22.2412	-1.27124	0.0535495	1.19557	15.6881	5	-1.20976	-2.31299	1.44913	2.73042	11
1070.5	0.727273	M0N98_04054	PD-(D/E)XK nuclease superfamily protein	1581	30.8911	-1.27631	0.0529286	0.570971	3.72366	5	-1.20762	-2.30957	0.826611	1.77351	11
1072	0.818182	M0N98_01114	Alpha-hemolysin translocation ATP-binding protein HlyB	2202	57.1665	-1.50477	0.0312771	0.962684	9.17665	7	-0.761539	-1.6953	0.645407	1.56418	11
1073	0.727273	M0N98_02555	Cobalamin biosynthesis protein CobD	933	28.703	-1.53457	0.0292034	1.19236	15.5725	5	-1.10459	-2.15037	1.01397	2.01946	11
1074	0.818182	M0N98_03247	WG containing repeat protein	1827	45.5059	-1.4849	0.0327415	0.62699	4.23633	7	-0.765942	-1.70048	0.698798	1.62315	11
1075	0.772727	M0N98_01931	hypothetical protein	951	35.7327	-1.35526	0.0441304	0.888104	7.72865	6	-0.961595	-1.94746	0.967838	1.95591	11
1076	0.772727	M0N98_00833	Outer membrane protein beta-barrel domain protein	600	25.0243	-1.53131	0.0294234	1.30019	19.9614	6	0.912449	1.88224	1.07803	2.11115	11
1077	0.727273	M0N98_01598	Thioesterase superfamily protein	492	17.324	-1.16802	0.067917	0.674646	4.72766	5	-1.27066	-2.41271	1.09996	2.14348	11
1078	0.636364	M0N98_03574	Conjugative transposon protein TraD	1605	9.33663	-1.23595	0.0580833	0.422858	2.64764	3	-1.99856	-3.99601	1.05149	2.07268	11
1079	0.772727	M0N98_00349	Dipeptidyl carboxypeptidase	2088	57.5293	-1.64446	0.0226745	0.780345	6.03039	6	-0.887192	-1.84957	0.781884	1.71937	11
1080	0.681818	M0N98_00015	Tol-Pal system protein TolQ	717	11.8155	-1.07281	0.0845651	0.680635	4.7933	4	-1.70473	-3.25969	0.561906	1.47622	11
1081	0.954545	M0N98_03949	Oxaloacetate decarboxylase alpha chain	1863	51.3951	-2.02831	0.00936894	0.824622	6.67762	10	-0.0387733	-1.02724	0.58671	1.50182	11
1082	0.909091	M0N98_00494	C4-dicarboxylic acid transporter DauA	1683	49.8713	-1.88241	0.0131097	0.482043	3.03419	9	-0.29396	-1.226	0.620956	1.53789	11
1083	0.681818	M0N98_02985	AhpC/TSA family protein	1119	22.054	-1.22502	0.0595642	0.553111	3.57364	4	-1.50684	-2.84186	1.04511	2.06352	11
1084	0.727273	M0N98_04191	Conjugative transposon protein TraM	1284	34.0315	-2.23508	0.00582	2.06062	114.978	5	-0.939571	-1.91796	0.66549	1.58611	11
1085	0.772727	M0N98_01074	Acyl-CoA dehydrogenase C terminal	1707	62.2664	-3.17087	0.000674732	2.95027	891.805	6	-0.707876	-1.6334	1.01926	2.02688	11
1086	0.590909	M0N98_02542	Biotin-requiring enzyme	516	3.21872	-0.877713	0.132522	0.459215	2.87882	2	-6.03756	-65.688	1.82791	3.55023	11
1087	0.681818	M0N98_00421	Glycosyltransferase family 9 (heptosyltransferase)	1032	5.93699	-0.875691	0.13314	0.557038	3.6061	4	-2.13108	-4.38046	0.901778	1.86837	11
1088	0.727273	M0N98_03106	Conjugative transposon protein TraG	2499	19.8263	-1.45574	0.0350151	0.793373	6.21403	5	-1.10934	-2.15747	0.746394	1.67759	11
1089	0.772727	M0N98_01033	Apulose-4-phosphate transketolase subunit A	846	25.2295	-1.31108	0.0488565	0.505508	3.20264	6	-0.961581	-1.94744	1.30658	2.47355	11
1090	0.772727	M0N98_03837	Glycosyl hydrolases family 28	1389	36.4104	-1.17895	0.0662289	0.456315	2.85966	6	-1.02694	-2.0377	0.704032	1.62905	11
1091	0.681818	M0N98_03110	protein of unknown function (DUF4122)	786	13.5599	-1.1159	0.0765766	0.732061	5.39587	4	-1.61411	-3.06122	0.848279	1.80035	11
1092	0.681818	M0N98_01382-M0N98_01383	intergenic gap sequence		3.69307	-0.86093	0.137743	0.73994	5.49465	4	-2.16753	-4.49254	2.25532	4.7744	11
1093	0.727273	M0N98_01140	Phage integrase SAM-like domain protein		22.5158	-1.18702	0.0650107	0.665064	4.62449	5	-1.23285	-2.35031	0.602817	1.51868	11
1094	0.863636	M0N98_00645	Dipeptidyl-peptidase 7	2127	69.7435	-2.21712	0.00606568	1.14585	13.9909	8	0.432896	1.34994	0.802342	1.74393	11
1095	0.727273	M0N98_04163	NADH-quinone oxidoreductase subunit L	1902	59.0396	-2.11719	0.00763507	2.01458	103.415	5	-0.954157	-1.93745	0.499365	1.41359	11
1096	0.772727	M0N98_00605	Acyltransferase family protein	1143	36.1053	-1.20949	0.0617321	0.822435	6.64408	6	-1.00524	-2.00728	0.665743	1.58639	11
1097	0.818182	M0N98_03656	CarboxypepD_reg-like domain protein	2661	66.5554	-1.4775	0.0333045	0.667903	4.65483	7	-0.746322	-1.67751	0.605921	1.52195	11
1098	0.681818	M0N98_01340-M0N98_01341	intergenic gap sequence		12.7039	-1.14796	0.0711274	0.386356	2.4342	4	-1.56102	-2.95063	0.699498	1.62394	11
1099	0.772727	M0N98_00040	SusD family protein	2025	79.2043	-1.91869	0.012059	1.90078	79.576	6	-0.812055	-1.75571	1.04433	2.06241	11
1100	0.772727	M0N98_03424	polysaccharide chain length determinant protein, PEP-CTERM locus subfamily	2148	73.8893	-2.04874	0.00893836	1.36568	23.2105	6	-0.791891	-1.73134	0.660065	1.58015	11
1101	0.727273	M0N98_00566	Nucleoside recognition	1233	34.8317	-1.17892	0.0662333	0.513735	3.26389	5	-1.22862	-2.34343	0.482472	1.39714	11
1102	0.727273	M0N98_01878	Peptidase family M23	831	21.4041	-1.22996	0.0588895	0.401335	2.51962	5	-1.19957	-2.29671	0.47097	1.38604	11
1103	0.636364	M0N98_01956	Type III pantothenate kinase	729	11.2835	-1.11001	0.0776222	0.288865	1.94476	3	-2.16334	-4.4795	0.99839	1.99777	11
1104	0.727273	M0N98_02494	Helix-turn-helix domain protein	834	17.4887	-1.23894	0.0576848	0.637305	4.33815	5	-1.19125	-2.28351	0.592165	1.50751	11
1105	0.727273	M0N98_00429	PglH-like protein glycosylation alpha-1,4-N-acetyl-D-galactosaminyltransferase	1179	29.1107	-1.30243	0.0498394	0.686509	4.85858	5	-1.1434	-2.209	1.12744	2.1847	11
1106	0.863636	M0N98_04334	hypothetical protein	1638	44.1863	-1.86689	0.0135866	1.01196	10.2793	8	-0.471771	-1.38681	1.44361	2.72	11
1107	0.727273	M0N98_03014	Diacylglycerol kinase	930	14.1359	-1.85411	0.0139924	1.33628	21.691	5	-0.978538	-1.97047	1.17931	2.26469	11
1108	0.681818	M0N98_04315	hypothetical protein	225	10.0549	-1.02042	0.095408	0.79075	6.17661	4	-1.7155	-3.28411	2.23042	4.69272	11
1109	0.681818	M0N98_02519	CbiD	1797	20.9262	-1.23042	0.0588273	0.478899	3.01231	4	-1.46209	-2.75508	0.640019	1.55835	11
1110	0.772727	M0N98_00511	N-acetylgalactosamine-6-O-sulfatase	1527	48.1566	-1.52008	0.0301936	0.715783	5.19736	6	-0.885108	-1.8469	0.925674	1.89957	11
1111	0.727273	M0N98_00391	Phenylacetate-coenzyme A ligase	1296	31.91	-1.28431	0.0519631	0.406913	2.55219	5	-1.14776	-2.2157	0.397717	1.31742	11
1112	0.636364	M0N98_01714	hypothetical protein	327	7.11791	-0.981785	0.104283	0.415444	2.60282	3	-2.49608	-5.6415	1.36332	2.57277	11
1113	0.909091	M0N98_03068	Resolvase, N terminal domain	1815	40.6958	-2.4649	0.00342848	1.07184	11.799	9	0.162829	1.11948	1.57339	2.97602	11
1114	0.772727	M0N98_03077	protein of unknown function (DUF4121)	822	20.0783	-1.37584	0.0420879	0.447882	2.80467	6	-0.91543	-1.88613	0.708727	1.63436	11
1115	0.772727	M0N98_01588	FtsX-like permease family protein	1257	39.757	-1.37159	0.042502	0.427357	2.6752	6	-0.915479	-1.88619	0.335609	1.26191	11
1116	0.863636	M0N98_00864	L-fucokinase	2841	91.0792	-2.10482	0.00785556	1.04894	11.1929	8	-0.425809	-1.34333	0.389282	1.30974	11
1117	0.818182	M0N98_03341	Aspartate ammonia-lyase	1434	40.604	-1.54239	0.0286822	0.998063	9.95551	7	-0.709604	-1.63536	1.27438	2.41894	11
1118	0.818182	M0N98_01680	DcaP outer membrane protein	1290	36.8326	-1.31907	0.0479662	0.549637	3.54517	7	-0.767508	-1.70233	0.529208	1.44314	11
1119	0.727273	M0N98_03958	NADPH dehydrogenase	1227	33.9676	-1.38677	0.0410424	0.358194	2.28136	5	-1.09419	-2.13494	0.455666	1.37142	11
1120	0.681818	M0N98_01869	Peptidase family M23	660	15.532	-1.24403	0.0570123	0.741749	5.51759	4	-1.42813	-2.69098	0.887935	1.85053	11
1121	0.727273	M0N98_01744	hypothetical protein	774	17.9847	-1.30413	0.0496441	0.485005	3.05496	5	-1.12713	-2.18423	0.529413	1.44334	11
1122	0.681818	M0N98_01825	ATPase domain predominantly from Archaea	1320	7.43384	-0.992413	0.101762	0.537192	3.44502	4	-1.73234	-3.32266	1.5535	2.93529	11
1123	0.772727	M0N98_03758	Competence protein	1920	49.8686	-1.41257	0.0386754	1.18646	15.3626	6	-0.897236	-1.86249	0.83351	1.78202	11
1124	0.681818	M0N98_04321-M0N98_04322	intergenic gap sequence		6.65797	-1.02479	0.0944517	0.618972	4.15884	4	-1.66151	-3.16347	2.50834	5.68966	11
1125	0.772727	M0N98_00068	Beta-galactosidase	3060	96.4203	-2.09065	0.00811614	1.45403	28.4465	6	-0.759916	-1.69339	0.659823	1.57989	11
1126	0.772727	M0N98_03151	Histidine kinase-, DNA gyrase B-, and HSP90-like ATPase	2292	38.2655	-1.57674	0.0265008	0.625468	4.22151	6	-0.848491	-1.80062	0.614915	1.53147	11
1127	0.772727	M0N98_02906	Terminase large subunit, endonuclease domain	1629	68.5788	-1.89898	0.0126187	1.58478	38.4393	6	-0.785352	-1.72351	0.84723	1.79904	11
1128	0.636364	M0N98_03548	hypothetical protein	438	7.9595	-0.962568	0.109001	0.40004	2.51212	3	-2.45162	-5.4703	2.47231	5.54934	11
1129	0.863636	M0N98_01313	TonB-dependent receptor P3	3321	83.414	-1.97371	0.0106241	0.987217	9.70995	8	-0.421021	-1.33887	1.17942	2.26485	11
1130	0.590909	M0N98_01964	protein of unknown function (DUF6249)	441	2.88749	-0.841296	0.144113	0.379608	2.39667	2	-5.08298	-33.8944	2.59547	6.04388	11
1131	0.681818	M0N98_03056	Family of unknown function (DUF5687)	1488	22.8704	-1.23595	0.058083	0.790049	6.16665	4	-1.41	-2.65738	1.05254	2.07417	11
1132	0.727273	M0N98_03356	Glutamate decarboxylase	1449	33.6076	-1.40342	0.0394985	0.633085	4.2962	5	-1.06793	-2.09642	0.656348	1.57609	11
1133	0.772727	M0N98_01969	TonB-dependent receptor P26	3162	91.387	-1.75487	0.0175846	1.44725	28.0058	6	-0.80276	-1.74443	0.85291	1.80614	11
1134	0.636364	M0N98_01570	Cytidine deaminase	507	11.3744	-1.03574	0.0920999	0.556002	3.59751	3	-2.19714	-4.58568	0.939449	1.9178	11
1135	0.636364	M0N98_02140	3-methyl-2-oxobutanoate hydroxymethyltransferase	822	5.86319	-0.788968	0.162567	0.569862	3.71417	3	3.15524	8.90888	1.35551	2.55887	11
1136	0.772727	M0N98_03254	Tetratricopeptide repeat protein	2052	53.8785	-1.82936	0.0148129	1.07842	11.979	6	-0.788332	-1.72708	0.575489	1.49018	11
1137	0.772727	M0N98_01581	Macrolide export ATP-binding/permease protein MacB	1278	35.2313	-1.24044	0.0574859	0.534889	3.4268	6	-0.941778	-1.92089	0.563837	1.4782	11
1138.5	0.772727	M0N98_03871	Glycosyl hydrolases family 28	1485	36.5158	-1.41779	0.038213	0.572642	3.73802	6	-0.879473	-1.8397	0.659886	1.57996	11
1138.5	0.772727	M0N98_03873	hypothetical protein	804	22.6985	-1.18218	0.0657391	0.595841	3.94313	6	-0.968786	-1.95719	0.657245	1.57707	11
1140	0.727273	M0N98_01241	Subtilase family protein	1374	33.6382	-1.51958	0.0302287	1.26604	18.452	5	-1.02506	-2.03504	0.593243	1.50863	11
1141	0.772727	M0N98_00613	Lactaldehyde reductase	1155	31.5212	-1.16466	0.0684449	0.551553	3.56084	6	-0.976259	-1.96736	0.740527	1.67079	11
1142	0.681818	M0N98_00916	HU domain fused to wHTH, Ig, or Glycine-rich motif	612	13.658	-1.13236	0.0737288	0.652287	4.49042	4	-1.47252	-2.77506	0.682149	1.60453	11
1143	0.681818	M0N98_00601	Putative cytokinin riboside 5'-monophosphate phosphoribohydrolase	588	12.4959	-1.04836	0.0894624	0.614806	4.11914	4	-1.57394	-2.97716	0.596613	1.51216	11
1144	0.772727	M0N98_02193	Histidine kinase	1056	28.9028	-1.3802	0.0416675	0.679091	4.77629	6	-0.880527	-1.84105	0.648003	1.567	11
1145	0.727273	M0N98_01590	Outer membrane efflux protein	1485	31.4446	-1.34193	0.0455066	0.821444	6.62894	5	-1.06681	-2.0948	0.448229	1.36436	11
1146	0.681818	M0N98_02814	Tetratricopeptide repeat protein	819	6.0018	-0.859072	0.138334	0.612792	4.10008	4	-1.92662	-3.80163	2.1223	4.35388	11
1147	0.727273	M0N98_02131	Trypsin-like peptidase domain protein	1524	28.8074	-1.0254	0.0943183	0.493407	3.11463	5	-1.26967	-2.41107	0.581414	1.49632	11
1148	0.727273	M0N98_01016	Multidrug resistance protein MdtK	1311	28.234	-1.33165	0.0465962	1.10302	12.6772	5	-1.06726	-2.09544	0.55265	1.46678	11
1149	0.681818	M0N98_02358	Conjugative transposon protein TraJ	1014	12.8848	-1.10116	0.0792208	0.524447	3.34539	4	-1.48266	-2.79464	0.751918	1.68403	11
1150	0.772727	M0N98_00043	Two component regulator propeller	4035	125.251	-2.23623	0.00580463	2.036	108.643	6	-0.710275	-1.63612	0.912451	1.88224	11
1151	0.727273	M0N98_03284	Amidophosphoribosyltransferase	1407	39.3339	-1.39444	0.0403241	0.782432	6.05943	5	-1.04221	-2.05938	0.687002	1.60993	11
1152	0.636364	M0N98_02107	Family of unknown function (DUF5932)	738	9.33033	-0.767464	0.170819	0.53471	3.42539	3	3.10806	8.62219	1.55368	2.93564	11
1153	0.727273	M0N98_01624	META domain protein	792	24.189	-1.14535	0.071557	0.682972	4.81916	5	-1.17098	-2.25165	0.807743	1.75047	11
1154	0.727273	M0N98_02285	Type III restriction enzyme, res subunit	2304	24.9676	-1.37929	0.0417553	0.357491	2.27767	5	-1.04187	-2.05889	0.502876	1.41704	11
1155	0.772727	M0N98_00627	N-acetylglucosamine-6-O-sulfatase	1575	52.7831	-1.65229	0.0222696	1.07541	11.8964	6	-0.798347	-1.73911	0.542744	1.45674	11
1156	0.818182	M0N98_03281	Sodium/hydrogen exchanger family protein	2268	63.8524	-1.7006	0.0199249	0.880227	7.58974	7	-0.620146	-1.53703	0.519035	1.433	11
1157	0.681818	M0N98_04062	Alpha-N-acetylglucosaminidase (NAGLU) tim-barrel domain protein	2154	53.6904	-1.41865	0.0381374	0.827831	6.72714	4	-1.2355	-2.35463	0.795767	1.736	11
1158	0.727273	M0N98_02727	hypothetical protein	972	18.0207	-1.40223	0.0396067	1.1742	14.9348	5	-1.0303	-2.04245	0.806379	1.74882	11
1159	0.681818	M0N98_02138	Multidrug export protein MepA	1353	26.694	-1.28164	0.0522829	0.853472	7.13628	4	-1.30176	-2.4653	0.655939	1.57564	11
1160	0.681818	M0N98_03006	Colistin resistance protein EmrA	996	20.0315	-1.19371	0.0640167	0.5187	3.30141	4	-1.37546	-2.5945	0.945343	1.92565	11
1161	0.818182	M0N98_01000	Protein of unknown function (DUF1566)	1551	34.7966	-1.50161	0.0315055	0.70805	5.10563	7	-0.662091	-1.58237	0.37392	1.29587	11
1162	0.681818	M0N98_02033	PD-(D/E)XK nuclease superfamily protein	1569	15.6256	-1.16387	0.0685699	0.535123	3.42865	4	-1.39893	-2.63705	0.915095	1.88569	11
1163	0.681818	M0N98_02719	Sporulation initiation inhibitor protein Soj	753	13.4689	-1.1317	0.0738411	0.589588	3.88677	4	-1.42598	-2.68697	0.645623	1.56441	11
1164	0.727273	M0N98_00188	Putative mycofactocin system creatinine amidohydrolase family protein MftE	756	19.0333	-1.12296	0.0753422	0.89499	7.85217	5	-1.16344	-2.23991	0.540146	1.45412	11
1165	0.681818	M0N98_00760	putative protein YqeY	450	6.0405	-0.95773	0.110222	0.647193	4.43806	4	-1.63964	-3.11588	2.39492	5.25948	11
1166	0.636364	M0N98_01609	hypothetical protein	228	3.08281	-0.679631	0.209107	0.640348	4.36865	3	-3.79893	-13.9185	1.91712	3.77668	11
1167	0.863636	M0N98_00639	hypothetical protein	2688	121.292	-2.74537	0.00179732	2.03608	108.662	8	-0.261473	-1.1987	0.937533	1.91525	11
1168	0.681818	M0N98_01394	Aldo-keto reductase IolS	1125	19.1485	-1.11766	0.0762673	0.77984	6.02338	4	-1.42938	-2.6933	0.316734	1.24551	11
1169	0.727273	M0N98_02824	Ribosomal protein S12 methylthiotransferase RimO	1299	29.4653	-1.56032	0.027522	1.04398	11.0657	5	-0.965631	-1.95292	0.434496	1.35144	11
1170	0.681818	M0N98_01389	Carboxymuconolactone decarboxylase family protein	765	11.5878	-1.06171	0.0867539	0.766354	5.83921	4	-1.48121	-2.79182	0.787165	1.72568	11
1171	0.818182	M0N98_01276	Multidrug resistance protein MdtC	3171	82.8389	-2.34452	0.00452351	1.84347	69.7388	7	-0.495228	-1.40954	0.421292	1.33913	11
1172	0.772727	M0N98_02492	KHG/KDPG aldolase	675	11.8515	-1.16021	0.0691502	0.454991	2.85096	6	-0.933221	-1.90953	0.84163	1.79207	11
1173	0.772727	M0N98_04071	Starch-binding associating with outer membrane	1542	56.5374	-1.67367	0.0211998	0.867717	7.37424	6	-0.772248	-1.70793	0.232985	1.17526	11
1174	0.727273	M0N98_00509	SusD family protein	1923	64.2889	-1.50474	0.0312798	1.20966	16.2054	5	-0.977952	-1.96967	0.743897	1.67469	11
1175	0.681818	M0N98_04209	hypothetical protein	252	8.65887	-1.06198	0.0866996	0.485347	3.05736	4	-1.47163	-2.77335	1.01549	2.02159	11
1176	0.636364	M0N98_04083-M0N98_04084	intergenic gap sequence		5.87579	-0.957863	0.110189	0.611957	4.0922	3	-2.17585	-4.51851	2.60092	6.06674	11
1177	0.727273	M0N98_02660	Protein of unknown function (DUF5131)	837	19.2727	-1.1746	0.0668953	0.748615	5.60551	5	-1.10978	-2.15813	1.04994	2.07044	11
1178	0.681818	M0N98_01535	Ribosomal protein L11 methyltransferase	846	15.5743	-0.854047	0.139943	0.478879	3.01217	4	-1.81589	-3.52076	0.625251	1.54248	11
1179	0.727273	M0N98_03156	Phage integrase SAM-like domain protein	1302	20.8272	-1.24877	0.0563939	0.773494	5.93601	5	-1.06197	-2.08778	0.703296	1.62822	11
1180	0.636364	M0N98_01522	ACT domain pair	417	11.8686	-1.09224	0.0808651	0.429556	2.68879	3	-1.83161	-3.55934	0.733604	1.66279	11
1181	0.636364	M0N98_00968	hypothetical protein	210	6.19712	-0.901069	0.125583	0.598255	3.9651	3	-2.31069	-4.96121	3.15358	8.89863	11
1182	0.772727	M0N98_01296	Peptide methionine sulfoxide reductase MsrA 3	486	17.1656	-1.28781	0.0515456	0.420221	2.63161	6	-0.862043	-1.81761	0.727195	1.65542	11
1183	0.772727	M0N98_02807	Histidine kinase-, DNA gyrase B-, and HSP90-like ATPase	2046	39.7615	-1.4559	0.0350029	0.82361	6.66209	6	-0.811962	-1.7556	0.703885	1.62889	11
1184	0.681818	M0N98_03088	Large polyvalent protein associated domain 29	1023	18.6193	-1.15926	0.0693009	0.491179	3.0987	4	-1.3433	-2.53732	0.739838	1.66999	11
1185	0.772727	M0N98_02757	Conserved carboxylase domain protein	1776	49.1926	-1.66146	0.0218042	0.946112	8.83308	6	-0.756856	-1.6898	0.568443	1.48292	11
1186	0.681818	M0N98_02090	Carbohydrate esterase, sialic acid-specific acetylesterase	1425	35.1476	-1.17789	0.0663912	0.33723	2.17385	4	-1.31682	-2.49116	0.990778	1.98726	11
1187	0.727273	M0N98_01396	Helix-turn-helix domain protein	903	23.6661	-1.10923	0.0777631	0.502344	3.17939	5	-1.12803	-2.18561	0.606463	1.52252	11
1188	0.636364	M0N98_01929	Protein LemA	582	12.937	-1.25366	0.0557628	0.463211	2.90543	3	-1.56387	-2.95645	0.682502	1.60492	11
1189	0.681818	M0N98_03959	3-oxo-5-alpha-steroid 4-dehydrogenase	765	21.4248	-1.16012	0.0691645	0.223321	1.67233	4	-1.3236	-2.5029	0.675283	1.59691	11
1190	0.772727	M0N98_00738	Outer membrane protein SusF	1416	43.171	-1.39459	0.0403098	0.693431	4.93664	6	-0.811727	-1.75531	0.547154	1.4612	11
1191	0.590909	M0N98_01710-M0N98_01711	intergenic gap sequence		2.57246	-0.732176	0.185278	0.500974	3.16938	2	-5.45515	-43.8697	1.68566	3.21688	11
1192	0.636364	M0N98_01474	Acyltransferase	759	22.1818	-0.980615	0.104565	0.562932	3.65537	3	-2.00616	-4.01711	0.912256	1.88199	11
1193	0.681818	M0N98_00370	3-oxoacyl-(acyl-carrier-protein) synthase 1	1230	27.3564	-1.1535	0.0702263	0.455992	2.85754	4	-1.32343	-2.5026	0.61795	1.53469	11
1194	0.636364	M0N98_02386	hypothetical protein	1143	12.216	-1.05441	0.0882238	0.515148	3.27452	3	1.83555	3.56909	0.399053	1.31864	11
1195	0.818182	M0N98_04258	AAA domain, putative AbiEii toxin, Type IV TA system	1851	62.2061	-2.20758	0.00620046	1.42583	26.6582	7	-0.477386	-1.39222	0.973122	1.96308	11
1196	0.681818	M0N98_03211	HipA-like C-terminal domain protein	1491	39.4455	-1.14879	0.0709915	1.00313	10.0724	4	1.31665	2.49088	0.634933	1.55287	11
1197	0.727273	M0N98_00981	Bifunctional enzyme CysN/CysC	1458	43.7066	-1.4995	0.0316593	0.806685	6.40745	5	-0.937289	-1.91493	0.595173	1.51065	11
1198	0.772727	M0N98_00271	Histidine kinase-, DNA gyrase B-, and HSP90-like ATPase	4221	137.828	-2.4152	0.00384414	2.27483	188.293	6	-0.622956	-1.54003	0.890347	1.85362	11
1199	0.681818	M0N98_01392	Galactoside O-acetyltransferase	570	13.252	-1.11072	0.0774959	0.78432	6.08583	4	-1.35038	-2.5498	0.74458	1.67549	11
1200	0.772727	M0N98_04309	hypothetical protein	708	28.072	-1.89209	0.0128207	1.36174	23.0004	6	-0.690221	-1.61353	1.49459	2.81785	11
1201	0.636364	M0N98_00995	Cysteine synthase	951	7.9721	-0.976902	0.105463	0.759808	5.75185	3	-1.97419	-3.92909	1.39191	2.62425	11
1202	0.590909	M0N98_04017	hypothetical protein	687	4.15302	-0.827344	0.148818	0.702837	5.04472	2	-3.54229	-11.6503	2.74909	6.72291	11
1203	0.772727	M0N98_03190	hypothetical protein	4608	101.941	-2.55415	0.00279161	2.09682	124.973	6	-0.60544	-1.52144	0.986416	1.98126	11
1204	0.727273	M0N98_01271	Cation efflux system protein CusC	1380	31.5041	-1.95464	0.0111009	1.43496	27.2247	5	0.835133	1.78402	2.05623	4.15898	11
1205	0.636364	M0N98_02308	Prokaryotic E2 family D	702	9.32043	-1.13777	0.0728162	0.508226	3.22275	3	-1.65252	-3.14382	1.18228	2.26934	11
1206	0.727273	M0N98_03855	Arylsulfatase	1395	37.6454	-1.25478	0.0556184	0.819607	6.60096	5	-1.01741	-2.02429	0.856315	1.81041	11
1207	0.681818	M0N98_01512	PIN domain protein	420	15.4617	-0.983025	0.103986	0.658775	4.55801	4	-1.47718	-2.78405	1.50586	2.83994	11
1208.5	0.727273	M0N98_03029	Outer membrane efflux protein	1290	29.1467	-1.20109	0.0629372	0.638127	4.34637	5	-1.04425	-2.06229	0.824702	1.77117	11
1208.5	0.727273	M0N98_03825	Aspartate/prephenate aminotransferase	1194	36.6724	-1.27126	0.0535472	0.89013	7.7648	5	-1.00539	-2.00749	0.848902	1.80113	11
1210	0.772727	M0N98_01083	Outer membrane protein OprM	1398	45.2664	-1.43245	0.0369442	0.806749	6.40839	6	-0.780738	-1.71801	0.540339	1.45431	11
1211	0.727273	M0N98_04236	O-Antigen ligase	1662	67.2394	-1.39124	0.040622	0.848805	7.06	5	-0.954854	-1.93838	0.487477	1.40199	11
1212	0.681818	M0N98_04066	GTP-binding GTPase N-terminal	1254	34.8542	-1.28554	0.0518153	0.731274	5.3861	4	-1.20061	-2.29837	0.650078	1.56925	11
1213	0.590909	M0N98_02816	Tetratricopeptide repeat protein	708	5.57066	-0.913293	0.122098	0.343744	2.20671	2	-2.94547	-7.70325	1.85121	3.60802	11
1214	0.681818	M0N98_02836	Glycine betaine/choline transport system permease protein OusW	825	17.685	-1.11319	0.0770564	0.452409	2.83406	4	-1.32135	-2.49899	1.08276	2.11809	11
1215	0.863636	M0N98_02143	Carboxypeptidase regulatory-like domain protein	3342	80.7453	-2.65857	0.00219496	1.90297	79.9773	8	-0.186928	-1.13834	0.730059	1.65871	11
1216	0.681818	M0N98_02099	Phosphate transporter family protein	1014	27.8803	-1.12672	0.074693	0.410733	2.57474	4	-1.30374	-2.46868	0.954206	1.93751	11
1217	0.727273	M0N98_03273	YbbR-like protein	1014	18.5806	-1.01363	0.0969097	0.631604	4.28158	5	-1.16021	-2.23491	0.488094	1.40259	11
1218	0.818182	M0N98_03133	DNA topoisomerase 3	2097	26.9838	-1.67873	0.0209543	0.788703	6.14757	7	-0.547254	-1.4613	0.694448	1.61827	11
1219	0.681818	M0N98_01599	ATP phosphoribosyltransferase	852	16.9424	-1.02761	0.0938412	0.539012	3.45949	4	-1.40771	-2.65316	0.55009	1.46418	11
1220	0.772727	M0N98_03858	TonB-dependent receptor P26	3369	97.9325	-1.87505	0.0133337	1.63462	43.1145	6	-0.674186	-1.5957	0.786338	1.72469	11
1221	0.727273	M0N98_02775	Outer membrane efflux protein	1299	23.2934	-1.07474	0.0841892	0.527842	3.37164	5	-1.10829	-2.1559	0.42013	1.33805	11
1222	0.727273	M0N98_03049	Ribosomal RNA large subunit methyltransferase I	1185	32.6841	-1.26658	0.054128	0.726274	5.32444	5	-0.995333	-1.99354	0.657202	1.57702	11
1223	0.909091	M0N98_02738	AAA domain, putative AbiEii toxin, Type IV TA system	2076	18.9883	-1.4878	0.0325234	0.468995	2.94439	9	0.198735	1.14769	2.05617	4.1588	11
1224	0.727273	M0N98_01872	hypothetical protein	1569	26.2448	-1.52544	0.0298234	1.16952	14.7749	5	-0.909301	-1.87813	0.379592	1.30097	11
1225	0.772727	M0N98_00986	Outer membrane protein beta-barrel family protein	2805	95.6823	-1.51278	0.0307059	1.2346	17.1634	6	-0.750494	-1.68237	0.635873	1.55388	11
1226	0.636364	M0N98_03938-M0N98_03939	intergenic gap sequence		3.72727	-0.76405	0.172167	0.533362	3.41477	3	2.58164	5.98621	1.61014	3.05281	11
1227	0.590909	M0N98_03729	50S ribosomal protein L9	444	3.12691	-0.73557	0.183836	0.592251	3.91067	2	-4.26785	-19.2642	1.76503	3.39882	11
1228	0.590909	M0N98_04041	protein of unknown function (DUF4834)	303	6.9838	-0.814599	0.15325	0.470138	2.95215	2	-3.42482	-10.7392	3.4081	10.6155	11
1229	0.636364	M0N98_02167	hypothetical protein	366	8.9631	-0.924832	0.118896	0.76261	5.78909	3	-2.01359	-4.03785	2.04109	4.11558	11
1230	0.772727	M0N98_02918	Resolvase, N terminal domain	1767	56.7003	-2.17792	0.00663866	1.82758	67.2333	6	-0.625464	-1.54271	1.33408	2.52115	11
1231	0.772727	M0N98_01318	Family of unknown function (DUF6769)	504	16.0243	-1.63484	0.0231822	1.0265	10.6293	6	-0.719025	-1.64607	1.44406	2.72086	11
1232	0.727273	M0N98_01075	23S rRNA-intervening sequence protein	381	14.4302	-0.967845	0.107685	0.744396	5.55131	5	1.18717	2.27705	1.20447	2.30452	11
1233	0.727273	M0N98_00027	Starch-binding associating with outer membrane	1635	49.5437	-1.27099	0.0535814	0.822597	6.64657	5	-0.978938	-1.97101	0.763452	1.69755	11
1234	0.772727	M0N98_01673	Helix-turn-helix domain protein	1818	55.4653	-1.16784	0.0679447	0.927479	8.46212	6	-0.859939	-1.81496	0.888798	1.85163	11
1235	0.863636	M0N98_03129	AAA domain protein	1257	46.8506	-1.82487	0.014967	0.91554	8.23265	8	-0.302296	-1.23311	1.20628	2.30742	11
1236	0.727273	M0N98_00482	protein of unknown function (DUF4859)	1011	35.4185	-1.16824	0.0678821	0.970365	9.34039	5	-1.03193	-2.04475	0.634422	1.55232	11
1237	0.727273	M0N98_01707	Glutaconyl-CoA decarboxylase subunit beta	1161	31.8983	-1.40299	0.0395371	0.666278	4.63743	5	-0.925757	-1.89968	0.557674	1.47189	11
1238	0.590909	M0N98_02452	rRNA small subunit methyltransferase G	630	8.92439	-1.07912	0.0833444	0.229556	1.69651	2	-2.25798	-4.7832	1.57194	2.97304	11
1239.5	0.772727	M0N98_00635	Peptidase family M1 domain protein	2523	82.1692	-1.57423	0.0266545	0.88047	7.59398	6	-0.720704	-1.64799	0.579411	1.49424	11
1239.5	0.772727	M0N98_01150	Acyltransferase family protein	978	18.8398	-1.14638	0.0713864	0.913394	8.19208	6	-0.866293	-1.82297	1.93011	3.81084	11
1241	0.727273	M0N98_03752	IS110 family transposase ISCaa14	966	14.5905	-1.01695	0.096173	0.785303	6.09962	5	-1.13093	-2.19	0.657306	1.57713	11
1242	0.818182	M0N98_04103	Acetyl xylan esterase (AXE1)	2001	60.9532	-1.53628	0.0290885	0.668295	4.65902	7	-0.555442	-1.46962	0.376479	1.29817	11
1243	0.727273	M0N98_02389	Transposase DDE domain protein	1236	27.0153	-1.27154	0.0535136	0.57492	3.75769	5	-0.963774	-1.95041	0.692924	1.61656	11
1244	0.772727	M0N98_01643	Glycosyltransferase WbsX	1050	28.9244	-1.53081	0.0294574	1.17081	14.8186	6	-0.723603	-1.6513	1.99936	3.99822	11
1245	0.590909	M0N98_01156	hypothetical protein	1239	11.9532	-1.07307	0.084514	0.617769	4.14734	2	-2.22712	-4.68199	2.76349	6.79035	11
1246	0.818182	M0N98_03836	Rhamnogalacturonan endolyase YesW	1908	58.4527	-1.50201	0.0314771	0.67718	4.75532	7	-0.558947	-1.47319	0.585961	1.50104	11
1247	0.681818	M0N98_00197	hypothetical protein	531	7.21872	-1.27613	0.0529505	1.00136	10.0314	4	-1.15626	-2.22879	2.85766	7.24836	11
1248	0.909091	M0N98_00283	TonB-dependent receptor P3	3039	105.155	-1.74776	0.0178747	0.690885	4.90778	9	-0.0731991	-1.05205	0.442348	1.35881	11
1249	0.681818	M0N98_00787	hypothetical protein	657	23.4014	-1.09391	0.0805555	0.576103	3.76794	4	-1.28723	-2.44059	0.729602	1.65818	11
1250	0.772727	M0N98_02055	Coenzyme F420 hydrogenase/dehydrogenase, beta subunit C terminus	1119	18.9622	-1.38191	0.0415036	0.417491	2.61511	6	-0.755734	-1.68849	1.76678	3.40293	11
1251	0.681818	M0N98_02137	K(+)/H(+) antiporter NhaP2	1449	32.1242	-1.17963	0.0661255	0.310465	2.04392	4	-1.21113	-2.31519	0.725497	1.65347	11
1252	0.636364	M0N98_03368	putative redox-active protein	504	6.18542	-0.947732	0.112789	0.580836	3.80922	3	-1.8492	-3.60299	1.0575	2.08133	11
1253	0.681818	M0N98_02393	Phage integrase SAM-like domain protein	1236	17.0369	-1.21153	0.0614428	0.491306	3.0996	4	-1.19144	-2.2838	0.817625	1.7625	11
1254	0.636364	M0N98_03374-M0N98_03375	intergenic gap sequence		4.0279	-0.802373	0.157626	0.614513	4.11636	3	-2.25719	-4.78061	1.51275	2.85354	11
1255	0.681818	M0N98_02948	UPF0056 inner membrane protein YhgN	648	15.2394	-1.00609	0.0986066	0.666928	4.64438	4	-1.36709	-2.5795	1.21876	2.32747	11
1256	0.727273	M0N98_02476	Outer membrane protein beta-barrel domain protein	684	12.8146	-1.49729	0.0318206	0.794939	6.23647	5	-0.885273	-1.84711	0.923131	1.89623	11
1257	0.727273	M0N98_02509	Putative metallo-hydrolase YycJ	804	18.9127	-1.04909	0.0893113	0.795334	6.24214	5	-1.08104	-2.11557	1.29623	2.45586	11
1258	0.636364	M0N98_03627-M0N98_03628	intergenic gap sequence		4.26013	-0.830346	0.147793	0.497378	3.14325	3	2.16055	4.47086	0.605065	1.52105	11
1259	0.590909	M0N98_00799	Polyribonucleotide nucleotidyltransferase	2136	2.25293	-0.680517	0.208681	0.534025	3.41999	2	-4.9357	-30.605	2.18465	4.54617	11
1260	0.863636	M0N98_01102	SusD family protein	1818	62.5158	-1.94436	0.0113668	0.870763	7.42613	8	-0.240045	-1.18103	0.639086	1.55734	11
1261	0.681818	M0N98_03965	AAA domain protein	1893	48.3474	-1.18863	0.0647696	0.924287	8.40015	4	-1.2003	-2.29788	0.971923	1.96145	11
1262	0.636364	M0N98_02032-M0N98_02033	intergenic gap sequence		11.1629	-1.01356	0.0969255	0.627174	4.23813	3	-1.70184	-3.25315	0.962398	1.94855	11
1263	0.681818	M0N98_03751	Endo-1,4-beta-xylanase A	1122	22.8191	-1.21898	0.0603982	0.414903	2.59958	4	-1.18153	-2.26817	0.981301	1.97424	11
1264	0.727273	M0N98_01068	Glutamate formimidoyltransferase	903	30.0117	-1.31636	0.0482654	0.587187	3.86534	5	-0.925979	-1.89997	0.676815	1.59861	11
1265	0.772727	M0N98_03852	Rhamnogalacturonan endolyase YesW	1827	48.8236	-1.15766	0.0695573	0.524916	3.34901	6	-0.829206	-1.77671	0.508351	1.42242	11
1266	0.727273	M0N98_00841	hypothetical protein	2859	92.3591	-1.71872	0.0191108	2.00504	101.167	5	0.817814	1.76273	0.71087	1.63679	11
1267	0.636364	M0N98_00851	ECF RNA polymerase sigma factor SigR	504	5.81548	-0.886332	0.129918	0.794816	6.2347	3	-1.94612	-3.85336	2.03166	4.08874	11
1268	0.545455	M0N98_04046	Biotin/lipoate A/B protein ligase family protein	768	4.47435	-0.910924	0.122765	0.255653	1.80158	1	-3.96445	-15.6106	2.61841	6.14072	11
1269	0.727273	M0N98_02007	Quercetin 2,3-dioxygenase	705	30.2304	-1.27706	0.0528375	1.16034	14.4657	5	-0.935552	-1.91262	1.0173	2.02413	11
1270	0.681818	M0N98_04053	Histidine phosphatase superfamily (branch 1)	519	7.33033	-0.971074	0.106887	0.72877	5.35512	4	-1.38408	-2.61006	1.44298	2.71882	11
1271	0.636364	M0N98_01887	hypothetical protein	285	8.79838	-1.00402	0.0990791	0.644251	4.4081	3	-1.69154	-3.23002	1.33232	2.51807	11
1272	0.727273	M0N98_00432-M0N98_00433	intergenic gap sequence		22.5473	-2.19737	0.00634784	2.29164	195.723	5	0.747565	1.67896	1.12694	2.18396	11
1273	0.863636	M0N98_02057	Putative O-antigen transporter	1440	16.7102	-2.0668	0.00857424	0.999222	9.98211	8	-0.202538	-1.15072	2.2872	4.88108	11
1274	0.727273	M0N98_02688	Protein of unknown function (DUF1653)	801	18.0189	-1.34961	0.0447083	0.61627	4.13304	5	-0.90535	-1.873	0.783468	1.72126	11
1275	0.681818	M0N98_01998	L-fucose-proton symporter	1200	32.279	-1.3272	0.0470757	0.794227	6.22625	4	-1.10408	-2.14961	0.87563	1.83481	11
1276	0.818182	M0N98_02682	protein of unknown function (DUF5119)	1047	23.0675	-2.43825	0.00364543	1.41245	25.8495	7	-0.34875	-1.27346	1.11621	2.16776	11
1277	0.681818	M0N98_03648	Helix-turn-helix domain protein	879	17.1071	-1.05609	0.0878844	0.481282	3.02888	4	-1.27178	-2.41459	0.657475	1.57732	11
1278	0.636364	M0N98_04307	Toprim-like protein	1110	7.61296	-0.795628	0.160093	0.513518	3.26226	3	-2.19526	-4.57973	1.1238	2.1792	11
1279	0.772727	M0N98_03833	Two component regulator propeller	4287	143.736	-2.70198	0.0019862	2.61981	416.69	6	-0.513294	-1.42731	0.861338	1.81672	11
1280	0.681818	M0N98_04141	protein of unknown function (DUF4974)	1014	25.9802	-1.12331	0.0752827	0.797227	6.26941	4	-1.21075	-2.31458	0.528303	1.44223	11
1281	0.772727	M0N98_01804	Type III restriction enzyme, res subunit	2361	71.1413	-1.76754	0.0170791	1.37483	23.7046	6	-0.634009	-1.55187	0.486961	1.40149	11
1282	0.727273	M0N98_03481	Transposase IS66 family protein		32.8578	-1.20769	0.061988	0.579439	3.79699	5	-0.956869	-1.94109	0.732048	1.661	11
1283	0.681818	M0N98_01077	Caffeyl-CoA reductase-Etf complex subunit CarD	894	24.0513	-1.08115	0.0829569	0.810393	6.46239	4	-1.24016	-2.36224	1.41625	2.66891	11
1284	0.727273	M0N98_03914	putative zinc-type alcohol dehydrogenase-like protein YjmD	1020	36.0594	-1.34923	0.044748	0.558738	3.62024	5	-0.896976	-1.86216	0.627075	1.54443	11
1285	0.727273	M0N98_04270	hypothetical protein	612	17.91	-2.20015	0.00630735	1.71711	52.1333	5	0.727539	1.65581	1.59582	3.02266	11
1286	0.727273	M0N98_03709	Arsenical pump-driving ATPase	1713	42.0999	-1.24857	0.05642	0.545871	3.51456	5	-0.926407	-1.90054	0.469104	1.38425	11
1287	0.636364	M0N98_01961	hypothetical protein	450	11.6301	-0.997565	0.100562	0.371714	2.3535	3	-1.64867	-3.13544	0.739612	1.66973	11
1288	0.590909	M0N98_02783	Toxin-antitoxin biofilm protein TabA	441	8.9694	-1.07339	0.0844517	0.38845	2.44596	2	-2.04187	-4.11779	0.872537	1.83088	11
1289	0.727273	M0N98_00107	Susd and RagB outer membrane lipoprotein	1971	61.7687	-1.24983	0.0562557	1.1544	14.2693	5	-0.921682	-1.89432	0.797034	1.73753	11
1290	0.727273	M0N98_00275	SusD family protein	1641	44.5284	-1.29778	0.0503756	0.636552	4.33063	5	-0.905125	-1.87271	0.681004	1.60325	11
1291	0.681818	M0N98_01387	1-deoxyxylulose-5-phosphate synthase YajO	1014	20.6391	-1.26998	0.0537056	0.49563	3.13062	4	-1.105	-2.15099	0.59259	1.50795	11
1292	0.772727	M0N98_00357	N-acetylgalactosamine-6-O-sulfatase		39.5518	-1.62914	0.0234886	0.80581	6.39456	6	-0.64994	-1.5691	0.775261	1.7115	11
1293	0.772727	M0N98_01041	Type III restriction enzyme, res subunit	2226	62.5941	-1.5439	0.0285822	0.916735	8.25534	6	-0.665499	-1.58612	0.450485	1.3665	11
1294	0.681818	M0N98_03539	hypothetical protein	774	8.53195	-0.845399	0.142758	0.520491	3.31506	4	-1.50328	-2.83487	0.547722	1.46178	11
1295	0.818182	M0N98_02449	Prolyl oligopeptidase family protein	2715	63.1944	-1.60305	0.0249431	0.742892	5.53212	7	-0.478036	-1.39285	0.43532	1.35221	11
1296	0.727273	M0N98_03977	Acetyltransferase (GNAT) family protein	537	20.3438	-1.01951	0.0956074	0.864772	7.3244	5	-1.04874	-2.06873	1.40177	2.64225	11
1297	0.863636	M0N98_04248-M0N98_04249	intergenic gap sequence		11.2709	-1.95329	0.0111356	0.809638	6.45116	8	-0.177079	-1.13059	2.24302	4.73388	11
1298	0.727273	M0N98_01374	Helix-turn-helix domain protein	1752	60.7579	-1.47107	0.0338009	1.2012	15.8929	5	-0.845472	-1.79685	0.878268	1.83817	11
1299	0.681818	M0N98_00064	Major phosphate-irrepressible acid phosphatase	777	20.7255	-0.981092	0.10445	0.754134	5.6772	4	-1.30488	-2.47063	0.997495	1.99653	11
1300	0.727273	M0N98_00181	FecR protein	999	24.5266	-1.01358	0.0969222	0.475349	2.98778	5	-1.05179	-2.0731	0.675915	1.59761	11
1301	0.681818	M0N98_01177-M0N98_01178	intergenic gap sequence		12.2007	-0.793431	0.160905	0.706701	5.0898	4	-1.56127	-2.95114	1.24563	2.37122	11
1302.5	0.681818	M0N98_00589	Outer membrane protein beta-barrel domain protein	588	16.9226	-1.00395	0.0990935	0.945851	8.82778	4	-1.27723	-2.42373	1.26781	2.40796	11
1302.5	0.681818	M0N98_01423	MatE	1323	32.2997	-1.29603	0.0505793	0.490269	3.09221	4	-1.07272	-2.1034	0.544535	1.45855	11
1304	0.636364	M0N98_00751	Helix-turn-helix domain protein	486	16.1665	-1.08746	0.0817594	0.933312	8.57653	3	-1.485	-2.79917	1.09301	2.13318	11
1305	0.727273	M0N98_03681	ABC transporter	1653	31.6994	-1.1904	0.0645062	0.582291	3.822	5	-0.935636	-1.91273	0.508786	1.42285	11
1306	0.727273	M0N98_01682	Pyridoxal-phosphate dependent enzyme	1365	31.6643	-1.27758	0.0527745	0.734898	5.43123	5	-0.895039	-1.85966	0.604361	1.52031	11
1307	0.772727	M0N98_02047	Exopolysaccharide biosynthesis protein YbjH	1218	28.8299	-1.51298	0.0306916	0.614019	4.11168	6	0.658732	1.57869	0.429669	1.34692	11
1308	0.727273	M0N98_00853	Sodium:neurotransmitter symporter family protein	1365	44.3276	-1.4803	0.0330899	0.972031	9.3763	5	-0.831844	-1.77996	0.655873	1.57557	11
1309	0.636364	M0N98_02153	Protein of unknown function (DUF1573)	414	8.90009	-0.949188	0.112412	0.524887	3.34879	3	-1.66334	-3.16749	0.840843	1.7911	11
1310	0.681818	M0N98_02977	Putative acid--amine ligase YgiC	1125	30.1935	-1.23603	0.0580725	0.377488	2.385	4	-1.09997	-2.1435	0.501292	1.41548	11
1311	0.636364	M0N98_04298	hypothetical protein	270	6.38704	-0.932703	0.116761	0.591563	3.90448	3	-1.69003	-3.22663	1.74338	3.3482	11
1312	0.681818	M0N98_03698	Galactoside O-acetyltransferase	576	12.892	-1.27718	0.0528221	1.00735	10.1707	4	-1.06948	-2.09868	1.0531	2.07498	11
1313	0.636364	M0N98_00022	Calcineurin-like phosphoesterase	1203	23.1323	-1.1224	0.0754398	0.536682	3.44098	3	-1.43919	-2.71169	0.818981	1.76416	11
1314	0.727273	M0N98_03843	TonB-dependent receptor P3	3540	101.278	-1.78807	0.0162905	1.70285	50.4491	5	-0.756718	-1.68964	0.75274	1.68499	11
1315	0.772727	M0N98_04129	Beta-galactosidase BoGH2A	2433	72.1287	-1.37046	0.0426128	0.609242	4.0667	6	-0.694875	-1.61874	0.443657	1.36005	11
1316	0.681818	M0N98_03962	Citrate synthase	1344	33.1818	-1.20725	0.0620513	0.407888	2.55793	4	-1.11225	-2.16182	0.506507	1.42061	11
1317	0.818182	M0N98_00200	MutS domain V	1800	47.0261	-1.72334	0.0189085	0.941298	8.7357	7	-0.424671	-1.34227	0.563085	1.47743	11
1318	0.590909	M0N98_00892	putative protein YcgM	618	10.1917	-0.985523	0.10339	0.413392	2.59055	2	-2.1553	-4.45461	1.2684	2.40894	11
1319	0.727273	M0N98_01695	Endonuclease MutS2	2511	17.9721	-1.28114	0.0523429	1.04933	11.203	5	-0.887701	-1.85023	0.604751	1.52072	11
1320	0.681818	M0N98_00008	Peptidase family M23	891	13.7651	-0.859652	0.138149	0.66408	4.61403	4	-1.43555	-2.70486	1.28037	2.42901	11
1321	0.772727	M0N98_03478	Type III restriction enzyme, res subunit	2355	39.1998	-1.34559	0.0451246	0.738979	5.4825	6	-0.699544	-1.62399	0.626625	1.54395	11
1322.5	0.727273	M0N98_00130	L-Rhamnulokinase	1479	35.7354	-1.14994	0.070804	0.635456	4.31973	5	-0.943318	-1.92295	0.501338	1.41553	11
1322.5	0.727273	M0N98_02157	Peptide-N-glycosidase F, N terminal	1251	32.387	-1.26763	0.0539965	0.755289	5.69232	5	-0.890895	-1.85433	0.85463	1.80829	11
1324	0.727273	M0N98_01739	Fimbrium subunit Fim1C	1071	29.7804	-1.23132	0.0587063	0.661962	4.59158	5	-0.907402	-1.87566	0.882288	1.8433	11
1325	0.727273	M0N98_03335	Dipeptidase A	1599	37.883	-1.2346	0.0582646	0.718319	5.2278	5	-0.904859	-1.87236	0.609675	1.52592	11
1326	0.727273	M0N98_00032	Glycosyl hydrolases family 43	1944	56.9028	-1.30602	0.0494293	1.19142	15.5388	5	0.873138	1.83164	0.910381	1.87954	11
1327.5	0.681818	M0N98_02254	protein of unknown function (DUF3805)	834	13.0324	-1.10996	0.077632	0.645618	4.42199	4	-1.16518	-2.24261	0.710718	1.63662	11
1327.5	0.681818	M0N98_02368	hypothetical protein	1236	19.9478	-1.16581	0.0682643	0.411633	2.58008	4	-1.1241	-2.17965	0.601726	1.51753	11
1329	0.636364	M0N98_01983	protein of unknown function (DUF4136)	633	14.8623	-1.02785	0.0937891	0.397198	2.49573	3	-1.51863	-2.86519	0.842185	1.79276	11
1330	0.818182	M0N98_03572	hypothetical protein	3462	30.9505	-1.60129	0.0250442	0.710612	5.13584	7	-0.440025	-1.35663	0.599495	1.51519	11
1331	0.681818	M0N98_02968	Superoxide dismutase (Mn/Fe)	618	19.6706	-1.14307	0.0719335	0.691475	4.91445	4	-1.1308	-2.18981	0.393084	1.3132	11
1332	0.590909	M0N98_03279	Heat shock protein 15	429	9.64806	-1.08898	0.0814743	0.291517	1.95667	2	-1.86359	-3.63912	0.588445	1.50363	11
1333.5	0.727273	M0N98_02607-M0N98_02608	intergenic gap sequence		4.9838	-1.03012	0.0933003	0.758899	5.73983	5	1.00383	2.00532	2.2242	4.67252	11
1333.5	0.727273	M0N98_04241	SusD-like protein P2	1674	55.3915	-1.56633	0.027144	0.817707	6.57215	5	-0.785148	-1.72327	0.537574	1.45153	11
1335	0.681818	M0N98_03099	Conjugative transposon protein TraN	981	13.4905	-1.06678	0.0857479	0.708271	5.10824	4	-1.1845	-2.27284	0.664619	1.58515	11
1336	0.636364	M0N98_00451-M0N98_00452	intergenic gap sequence		7.90459	-0.891693	0.128324	0.427584	2.6766	3	-1.70619	-3.26297	1.54191	2.9118	11
1337	0.636364	M0N98_02399	Antilisterial bacteriocin subtilosin biosynthesis protein AlbA	870	21.0135	-1.15951	0.0692605	0.329833	2.13714	3	-1.3598	-2.5665	0.810089	1.75332	11
1338	0.863636	M0N98_02988	Glycogen phosphorylase	2565	82.6661	-2.11991	0.00758732	1.34384	22.0721	8	-0.0985777	-1.07072	1.03182	2.04461	11
1339	0.636364	M0N98_03196	ATPase domain predominantly from Archaea	1134	10.3114	-1.00646	0.0985237	0.49359	3.11595	3	-1.52401	-2.87589	1.26176	2.39787	11
1340	0.681818	M0N98_02168	Biotin synthase	960	20.6283	-1.17032	0.0675579	0.668503	4.66126	4	-1.107	-2.15397	0.375954	1.2977	11
1341	0.636364	M0N98_00971	PPIC-type PPIASE domain protein	873	12.0639	-0.888865	0.129162	0.62889	4.2549	3	-1.70597	-3.26248	2.17045	4.50163	11
1342	0.818182	M0N98_00516	Propionyl-CoA:succinate CoA transferase	1494	43.4959	-2.21504	0.00609485	1.5331	34.1272	7	-0.305565	-1.2359	0.905668	1.87341	11
1343	0.772727	M0N98_00120	TonB-dependent receptor P3	3030	84.054	-1.77668	0.0167232	0.723951	5.29604	6	-0.567774	-1.48224	0.356885	1.28066	11
1344	0.863636	M0N98_02067	G-rich domain on putative tyrosine kinase	2412	39.658	-1.89286	0.0127978	0.653409	4.50204	8	-0.133953	-1.0973	0.673168	1.59457	11
1345	0.681818	M0N98_01546	2-oxoglutarate oxidoreductase subunit KorB	765	11.2601	-1.09676	0.0800279	1.01265	10.2956	4	-1.1401	-2.20396	1.18049	2.26654	11
1346	0.772727	M0N98_03116	Conjugative transposon protein TraD	2025	31.955	-1.29802	0.0503478	0.550267	3.55031	6	-0.686376	-1.60924	0.653088	1.57253	11
1347	0.727273	M0N98_01616	Starch-binding associating with outer membrane	1716	52.7633	-1.5055	0.0312247	0.91089	8.14497	5	-0.788262	-1.72699	0.701148	1.6258	11
1348	0.772727	M0N98_03865	alpha-L-rhamnosidase	3288	75.0378	-1.46099	0.0345945	0.742755	5.53038	6	-0.637298	-1.55541	0.589864	1.50511	11
1349	0.636364	M0N98_04338-M0N98_04339	intergenic gap sequence		19.6697	-1.07056	0.0850048	0.627196	4.23834	3	-1.4237	-2.68272	0.973208	1.9632	11
1350	0.545455	M0N98_03178-M0N98_03179	intergenic gap sequence		3.44554	-0.855175	0.139581	0.356465	2.2723	1	-3.50885	-11.3833	2.73992	6.68031	11
1351	0.636364	M0N98_02274	N-acetylmuramoyl-L-alanine amidase	498	8.47615	-0.934013	0.116409	0.652278	4.49033	3	-1.58242	-2.99472	0.565415	1.47981	11
1352	0.681818	M0N98_02863	UDP-Gal:alpha-D-GlcNAc-diphosphoundecaprenol beta-1,4-galactosyltransferase	714	15.1899	-1.10936	0.0777383	0.402417	2.52591	4	-1.12391	-2.17937	0.71418	1.64055	11
1353	0.772727	M0N98_01414	TonB-dependent receptor P26	3417	113.438	-1.93689	0.011564	1.89024	77.6669	6	-0.516109	-1.43009	0.650567	1.56978	11
1354	0.636364	M0N98_01292	3-isopropylmalate dehydratase small subunit 1	597	10.3285	-1.11915	0.0760072	0.629683	4.26268	3	-1.35845	-2.56409	1.19735	2.29318	11
1355	0.727273	M0N98_02868	Aminotransferase class I and II	1836	37.6409	-1.22302	0.0598388	0.833805	6.82032	5	-0.874037	-1.83278	1.02655	2.03715	11
1356	0.863636	M0N98_04226	6-bladed beta-propeller	1161	45.7093	-1.81466	0.0153228	0.693749	4.94025	8	-0.131654	-1.09555	1.23543	2.35451	11
1357	0.681818	M0N98_02872	Polysaccharide biosynthesis protein	1368	27.0639	-1.12133	0.0756265	0.5904	3.89404	4	-1.10911	-2.15712	1.09243	2.13232	11
1358	0.636364	M0N98_03876-M0N98_03877	intergenic gap sequence		7.0225	-1.05773	0.0875527	0.630905	4.2747	3	1.42098	2.67768	0.965078	1.95217	11
1359	0.590909	M0N98_03679	signal peptidase I protein	468	5.9586	-0.893957	0.127656	0.441727	2.7652	2	-2.21406	-4.6398	0.878516	1.83848	11
1360	0.772727	M0N98_00119	SusD-like protein P25	1767	43.1746	-1.4066	0.0392101	0.873918	7.48027	6	-0.636364	-1.55441	0.534927	1.44887	11
1361	0.863636	M0N98_02915	hypothetical protein	471	17.2187	-1.57131	0.0268342	0.686531	4.85882	8	-0.194688	-1.14448	1.97862	3.94116	11
1362	0.681818	M0N98_04201	hypothetical protein	486	16.8155	-1.0842	0.0823763	0.546082	3.51627	4	-1.12749	-2.18478	0.518961	1.43292	11
1363	0.636364	M0N98_01653	HU domain fused to wHTH, Ig, or Glycine-rich motif	540	10.0675	-0.932702	0.116761	0.537431	3.44692	3	-1.56336	-2.95541	0.846597	1.79825	11
1364	0.681818	M0N98_03370	Replication-associated recombination protein A	1278	18.4266	-1.03551	0.0921485	0.556462	3.60132	4	-1.16571	-2.24344	0.404366	1.32351	11
1365	0.772727	M0N98_01691	TonB-dependent receptor		88.8497	-1.40646	0.0392228	1.23275	17.0903	6	-0.633645	-1.55148	0.866302	1.82298	11
1366	0.727273	M0N98_00503	putative 5xTM membrane BCR, YitT family	897	37.91	-1.57733	0.0264651	1.25833	18.1271	5	-0.754764	-1.68736	0.444166	1.36053	11
1367	0.545455	M0N98_02074	Protein of unknown function (DUF3575)	573	9.29343	-0.992413	0.101762	0.368834	2.33795	1	-2.69667	-6.48304	1.13417	2.19492	11
1368	0.590909	M0N98_01174	Type III restriction enzyme, res subunit	318	3.15752	-0.637764	0.230269	0.427156	2.67397	2	-3.76796	-13.6229	2.50955	5.69441	11
1369	0.727273	M0N98_02924	Starch-binding protein SusD	1617	64.153	-1.94889	0.0112488	1.42779	26.7786	5	0.675736	1.59741	0.835034	1.7839	11
1370	0.636364	M0N98_02102	protein of unknown function (DUF4625)	489	11.6022	-0.965239	0.108333	0.398631	2.50398	3	-1.51282	-2.85368	1.04151	2.05838	11
1371	0.727273	M0N98_02956	Transcriptional regulatory protein ZraR	1332	29.82	-1.23789	0.0578238	0.727761	5.3427	5	-0.85238	-1.80548	1.07767	2.11062	11
1372	0.727273	M0N98_04215-M0N98_04216	intergenic gap sequence		52.5914	-1.4543	0.0351318	1.32291	21.0332	5	-0.781013	-1.71834	0.783479	1.72128	11
1373	0.681818	M0N98_02518	AAA domain, putative AbiEii toxin, Type IV TA system	1023	22.838	-1.2066	0.0621434	0.739736	5.49207	4	-1.04466	-2.06288	0.660041	1.58013	11
1374	0.681818	M0N98_04167-M0N98_04168	intergenic gap sequence		3.73537	-1.09659	0.080059	0.758291	5.7318	4	-1.1097	-2.15801	3.2432	9.46889	11
1375	0.681818	M0N98_02838	Regulatory protein AtoC	1338	24.7129	-1.20991	0.061672	0.743361	5.53811	4	-1.03691	-2.05182	0.917854	1.8893	11
1376	0.727273	M0N98_01076	Caffeyl-CoA reductase-Etf complex subunit CarE	1020	26.8659	-1.64799	0.0224913	1.14085	13.8309	5	-0.731296	-1.66013	1.3455	2.54118	11
1377	0.681818	M0N98_02515	tetrapyrrole (corrin/porphyrin) methylase	729	15.9397	-1.08216	0.0827642	0.59487	3.93433	4	-1.11248	-2.16217	0.900645	1.8669	11
1378	0.681818	M0N98_03100	Conjugative transposon protein TraM	1293	8.24752	-0.904325	0.124645	0.621181	4.18005	4	-1.2631	-2.40011	0.813514	1.75749	11
1379	0.818182	M0N98_01252	ABC-2 family transporter protein	1176	33.9451	-2.97326	0.00106351	2.1743	149.384	7	-0.163449	-1.11996	1.2776	2.42436	11
1380	0.681818	M0N98_04190	Conjugative transposon protein TraK	699	27.9775	-1.14498	0.0716169	0.570985	3.72379	4	-1.06383	-2.09047	0.713139	1.63937	11
1381	0.727273	M0N98_02526	YhcG PDDEXK nuclease domain protein	1104	28.0342	-1.24571	0.0567924	0.664431	4.61776	5	-0.83517	-1.78407	0.793832	1.73367	11
1382	0.681818	M0N98_04248	hypothetical protein	216	7.09901	-0.861354	0.137609	0.772225	5.91868	4	-1.30684	-2.47399	1.48645	2.80198	11
1383	0.863636	M0N98_00490	putative beta-L-arabinofuranosidase	3351	134.138	-1.97254	0.0106527	0.955036	9.01645	8	0.0615363	1.04358	0.761178	1.69487	11
1384	0.727273	M0N98_03757	Bifunctional oligoribonuclease and PAP phosphatase NrnA	1041	6.43384	-1.21609	0.0608006	1.06596	11.6401	5	-0.84854	-1.80068	1.55647	2.94134	11
1385	0.772727	M0N98_00041	TonB-dependent receptor P26	3309	107.149	-2.02811	0.00937328	1.62141	41.8222	6	-0.474244	-1.38919	0.731416	1.66027	11
1386	0.636364	M0N98_03317	AAA domain, putative AbiEii toxin, Type IV TA system	756	14.2727	-1.05746	0.0876065	0.58309	3.82904	3	-1.37094	-2.5864	0.808199	1.75102	11
1387	0.681818	M0N98_01497	2,5-diketo-D-gluconic acid reductase A	921	25.7822	-1.1387	0.0726605	0.445516	2.78944	4	-1.06037	-2.08547	1.66932	3.18065	11
1388	0.727273	M0N98_03753	Inner membrane symporter YicJ	1539	43.6013	-1.42294	0.0377624	0.713462	5.16966	5	-0.770986	-1.70644	0.556772	1.47097	11
1389	0.545455	M0N98_03113	AAA domain protein	765	6.83618	-0.908188	0.123541	0.43472	2.72095	1	-2.92118	-7.57466	2.22901	4.68812	11
1390	0.636364	M0N98_03140	Prokaryotic E2 family D	720	10.0405	-1.03437	0.0923902	0.574893	3.75745	3	-1.39551	-2.63082	0.882743	1.84388	11
1391	0.681818	M0N98_02362	Conjugative transposon protein TraN	915	14.5959	-0.972006	0.106658	0.713157	5.16603	4	-1.1915	-2.2839	0.783581	1.7214	11
1392	0.590909	M0N98_00696	ECF RNA polymerase sigma factor SigR	510	14.0549	-1.18304	0.0656084	0.422144	2.64328	2	-1.55863	-2.94575	0.269598	1.20547	11
1393	0.636364	M0N98_02984	AAA domain, putative AbiEii toxin, Type IV TA system	1389	30.3366	-1.30486	0.0495615	0.503476	3.18769	3	-1.1793	-2.26468	0.719545	1.64666	11
1394	0.681818	M0N98_03669	Glycosyl hydrolase family 20, catalytic domain	2007	55.2223	-1.5202	0.0301853	1.04458	11.081	4	-0.908141	-1.87663	0.675232	1.59685	11
1395	0.727273	M0N98_01601	Histidinol-phosphate aminotransferase	1041	35.6391	-1.11453	0.07682	0.476705	2.99713	5	-0.89308	-1.85714	0.631494	1.54917	11
1396	0.636364	M0N98_01938	DUF4130-containing protein of unknown function	768	13.3879	-0.975168	0.105884	0.503999	3.19153	3	-1.4566	-2.74461	1.04619	2.06507	11
1397	0.681818	M0N98_01890	hypothetical protein	486	12.0495	-1.05139	0.0888407	0.592684	3.91457	4	-1.1146	-2.16535	0.891053	1.85453	11
1398	0.863636	M0N98_01587	FtsX-like permease family protein	1272	37.9028	-1.93505	0.0116131	0.907739	8.0861	8	0.049268	1.03474	0.335377	1.26171	11
1399	0.636364	M0N98_00785	N5-carboxyaminoimidazole ribonucleotide mutase	510	6.47075	-0.877318	0.132642	0.443618	2.77727	3	-1.58069	-2.99112	1.87066	3.65699	11
1400	0.681818	M0N98_03087	hypothetical protein	819	8.91179	-0.928118	0.118	0.545413	3.51086	4	-1.20763	-2.30958	1.11706	2.16904	11
1401	0.772727	M0N98_00704	hypothetical protein	2424	85.2331	-1.56782	0.0270509	1.29919	19.9156	6	-0.554485	-1.46864	0.795718	1.73594	11
1402	0.545455	M0N98_03134	hypothetical protein	237	4.44644	-0.820985	0.151013	0.380821	2.40337	1	-3.27614	-9.68759	3.1201	8.69448	11
1403	0.681818	M0N98_01585	FtsX-like permease family protein	1251	36.964	-1.2096	0.0617167	0.591471	3.90365	4	-1.00596	-2.00828	0.69626	1.6203	11
1404	0.636364	M0N98_01647	Glucose-1-phosphate thymidylyltransferase 2	906	16.7237	-1.01685	0.0961947	0.383728	2.41951	3	-1.38454	-2.6109	0.842241	1.79283	11
1405	0.863636	M0N98_00028	TonB-dependent receptor SusC	2949	86.0468	-2.01648	0.00962767	1.16748	14.7056	8	0.0186788	1.01303	0.488121	1.40262	11
1406	0.772727	M0N98_01097	protein of unknown function (DUF4974)	987	31.1035	-1.3455	0.0451333	0.575289	3.76088	6	0.614518	1.53105	1.15013	2.21934	11
1407	0.727273	M0N98_02151	hypothetical protein	762	17	-1.19201	0.0642669	0.555581	3.59402	5	-0.836073	-1.78518	0.863959	1.82003	11
1408	0.636364	M0N98_03147	Fimbrillin-like protein	1635	5.74437	-0.892905	0.127966	0.761852	5.779	3	-1.5347	-2.89729	0.980537	1.9732	11
1409	0.681818	M0N98_02972	Phosphomethylpyrimidine synthase	1701	36.8227	-1.28538	0.0518344	0.968898	9.3089	4	-0.961585	-1.94745	0.555908	1.47009	11
1410	0.727273	M0N98_01044	CRISPR-associated protein (Cas_Csd1)	1716	41.3636	-0.987086	0.103018	0.741886	5.51932	5	-0.950386	-1.93239	1.02572	2.03598	11
1411	0.590909	M0N98_04018	Protein of unknown function (DUF3822)	825	17.1116	-1.18447	0.0653931	0.500796	3.16808	2	-1.51381	-2.85563	0.877647	1.83738	11
1412	0.772727	M0N98_03944	TonB-dependent receptor P3	3318	103.701	-1.75576	0.0175485	1.40612	25.4756	6	-0.492024	-1.40642	0.627532	1.54492	11
1413	0.636364	M0N98_04314-M0N98_04315	intergenic gap sequence		3.50405	-0.985806	0.103322	0.395359	2.48518	3	-1.40477	-2.64775	3.06218	8.35231	11
1414	0.727273	M0N98_01396-M0N98_01397	intergenic gap sequence		75.8101	-1.54229	0.0286884	0.866973	7.36162	5	-0.717022	-1.64379	0.674547	1.5961	11
1415	0.636364	M0N98_04313	hypothetical protein	267	7.9973	-0.880394	0.131706	0.604385	4.02148	3	-1.53157	-2.89101	2.26593	4.80964	11
1416	0.772727	M0N98_01240	Multidrug export protein MepA	1371	38.6103	-1.35605	0.0440504	0.439209	2.74922	6	-0.595069	-1.51054	0.528146	1.44207	11
1417	0.727273	M0N98_01094	Aspartate/alanine antiporter	1671	53.1287	-1.23061	0.0588016	0.717572	5.21881	5	-0.811373	-1.75488	0.630703	1.54832	11
1418	0.681818	M0N98_03094	hypothetical protein	927	19.4527	-1.09668	0.0800432	0.5873	3.86634	4	-1.05367	-2.07581	0.528417	1.44235	11
1419	0.727273	M0N98_03076	Phage integrase family protein	588	26.1215	-1.31147	0.0488125	1.11	12.8825	5	-0.775061	-1.71126	1.30506	2.47095	11
1420	0.772727	M0N98_01610	Cytosol non-specific dipeptidase	1458	50.9109	-1.77425	0.0168171	1.34791	22.2798	6	-0.479813	-1.39456	0.507637	1.42172	11
1421	0.681818	M0N98_00894	UbiA prenyltransferase family protein	891	3.64266	-0.716999	0.191867	0.649858	4.46537	4	-1.46915	-2.76859	1.59752	3.02623	11
1422	0.590909	M0N98_00849-M0N98_00850	intergenic gap sequence		3.74527	-0.772687	0.168777	0.385146	2.42743	2	-2.3783	-5.19922	4.04464	16.5028	11
1423	0.681818	M0N98_02647	Type III restriction enzyme, res subunit	1314	22.1656	-1.27972	0.0525143	0.898458	7.91513	4	-0.947612	-1.92868	0.588018	1.50318	11
1424	0.590909	M0N98_03145	hypothetical protein	852	14.2754	-1.09209	0.0808929	0.212922	1.63276	2	-1.5922	-3.01508	0.48562	1.40019	11
1425	0.863636	M0N98_04256	TIR-like domain (DUF1863) protein	612	24.811	-1.5122	0.0307466	0.504914	3.19826	8	0.138448	1.10072	1.54323	2.91445	11
1426	0.681818	M0N98_01391	Long-chain-alcohol dehydrogenase 2	1167	16.459	-1.24411	0.0570024	0.348312	2.23003	4	-0.961391	-1.94719	0.654417	1.57398	11
1427	0.636364	M0N98_03119	hypothetical protein	489	12.6859	-0.952491	0.11156	0.695969	4.96557	3	-1.41943	-2.6748	1.05952	2.08424	11
1428	0.727273	M0N98_00626	SusD family protein	1863	69.0117	-1.65088	0.0223417	1.4111	25.7689	5	-0.676899	-1.5987	0.729441	1.658	11
1429	0.727273	M0N98_02427	ATP synthase A chain	1092	15.1989	-1.00075	0.0998284	0.851865	7.10992	5	-0.918245	-1.88981	0.53995	1.45392	11
1430	0.681818	M0N98_03192	Transposase, Mutator family	393	7.21332	-0.920616	0.120056	0.588289	3.87516	4	-1.17869	-2.26371	1.05711	2.08075	11
1431	0.772727	M0N98_03188	Type III restriction enzyme, res subunit	2880	84.5446	-1.70031	0.0199385	0.900621	7.95465	6	-0.486314	-1.40086	0.407548	1.32643	11
1432	0.681818	M0N98_03005	Inner membrane transport permease YhhJ	1173	23.027	-1.19608	0.0636681	0.431848	2.70301	4	-0.977753	-1.9694	1.06492	2.09205	11
1433	0.636364	M0N98_00316	3-dehydroquinate dehydratase	423	5.30693	-0.822365	0.150534	0.535456	3.43128	3	-1.59046	-3.01145	0.802682	1.74434	11
1434	0.590909	M0N98_02070	Phage integrase SAM-like domain protein	942	12.5491	-1.01671	0.0962252	0.274113	1.87981	2	-1.67024	-3.18267	0.644127	1.56279	11
1435	0.590909	M0N98_04343	Phage derived protein Gp49-like (DUF891)	348	2.42934	-0.851124	0.140889	0.469338	2.94671	2	-2.06083	-4.17226	2.44356	5.43982	11
1436	0.727273	M0N98_01888-M0N98_01889	intergenic gap sequence		15.423	-1.25541	0.0555377	0.999715	9.99344	5	-0.780567	-1.71781	1.78857	3.45472	11
1437	0.681818	M0N98_01589	FtsX-like permease family protein	1245	43.9379	-1.27428	0.053176	0.549413	3.54334	4	-0.934324	-1.911	0.610103	1.52637	11
1438	0.727273	M0N98_01939	Radical SAM superfamily protein	1269	41.5239	-1.29971	0.0501517	0.70452	5.06431	5	-0.761287	-1.695	0.544824	1.45884	11
1439	0.681818	M0N98_01901	Resolvase, N terminal domain	645	19.8452	-1.11788	0.0762296	0.563551	3.66059	4	-1.01485	-2.02069	0.858107	1.81266	11
1440	0.818182	M0N98_03343	protein of unknown function (DUF4842)	1878	75.2232	-2.01434	0.00967528	0.962777	9.17861	7	-0.203167	-1.15122	0.975729	1.96663	11
1441	0.681818	M0N98_02947	Bacterial non-heme ferritin	483	9.27993	-0.946026	0.113233	0.709244	5.11969	4	-1.13336	-2.19368	1.11812	2.17064	11
1442	0.727273	M0N98_02113	3-((3aS,4S,7aS)-7a-methyl-1, 5-dioxo-octahydro-1H-inden-4-yl)propanoyl:CoA ligase	1656	37.991	-1.77643	0.0167327	1.33282	21.519	5	-0.62947	-1.547	0.772046	1.70769	11
1443	0.727273	M0N98_00791	Trans-4-hydroxy-L-proline dehydratase	2427	72.2979	-1.7106	0.0194714	1.05574	11.3696	5	-0.644781	-1.5635	0.614398	1.53092	11
1444	0.545455	M0N98_02428	ATP synthase subunit c	255	2.41134	-0.653975	0.221832	0.377446	2.38477	1	-5.09254	-34.1199	1.73925	3.33862	11
1445	0.636364	M0N98_02246	B12 binding domain protein	1803	24.7984	-1.09831	0.0797433	0.33099	2.14284	3	-1.22832	-2.34295	0.534046	1.44798	11
1446	0.727273	M0N98_00149-M0N98_00150	intergenic gap sequence		2.54635	-1.21925	0.0603595	1.00047	10.0109	5	0.784189	1.72212	2.52631	5.76095	11
1447	0.727273	M0N98_00147	Beta-1,4-mannooligosaccharide phosphorylase	1002	26.4995	-1.10649	0.0782554	0.839413	6.90897	5	-0.837071	-1.78642	0.715467	1.64201	11
1448	0.681818	M0N98_00074-M0N98_00075	intergenic gap sequence		3.39424	-1.21141	0.0614603	1.19578	15.6956	4	0.951782	1.93426	2.25704	4.7801	11
1449	0.636364	M0N98_01167	Acyltransferase family protein	498	16.0288	-1.1049	0.0785422	0.364164	2.31294	3	-1.22012	-2.32966	0.714648	1.64108	11
1450	0.863636	M0N98_02400	hypothetical protein	1554	43.4752	-1.72187	0.0189726	0.719035	5.23643	8	0.0281752	1.01972	1.144	2.20992	11
1451	0.818182	M0N98_02101	TonB dependent receptor	2160	50.2844	-1.84693	0.0142255	1.03557	10.8535	7	0.225345	1.16906	2.12892	4.3739	11
1452	0.772727	M0N98_03187	Type III restriction enzyme, res subunit	5187	109.541	-1.57861	0.0263867	1.44381	27.7849	6	-0.491795	-1.40619	0.855485	1.80937	11
1453	0.636364	M0N98_00834	Type III restriction enzyme, res subunit	2463	7.71467	-0.892836	0.127986	0.455174	2.85216	3	-1.4511	-2.73416	1.89372	3.71591	11
1454	0.545455	M0N98_02544	Cysteine-rich CWC	252	5.65167	-0.89693	0.126786	0.30114	2.00051	1	-2.57101	-5.94225	1.67988	3.20401	11
1455	0.545455	M0N98_01204-M0N98_01205	intergenic gap sequence		3.89199	-0.683615	0.207198	0.418994	2.62418	1	-4.09547	-17.0946	3.8846	14.77	11
1456.5	0.590909	M0N98_02857	AAA domain, putative AbiEii toxin, Type IV TA system	675	8.9568	-0.881691	0.131313	0.471305	2.96009	2	-1.86353	-3.63897	1.50534	2.83892	11
1456.5	0.590909	M0N98_03206	hypothetical protein	627	9.9559	-0.923416	0.119285	0.332668	2.15113	2	-1.77122	-3.41344	0.717343	1.64415	11
1458	0.863636	M0N98_00429-M0N98_00430	intergenic gap sequence		31.333	-1.56669	0.0271214	0.779205	6.01457	8	-0.0637868	-1.04521	1.22818	2.34271	11
1459	0.727273	M0N98_03332	hypothetical protein	1386	27.0783	-1.2912	0.0511445	1.01781	10.4185	5	-0.742873	-1.67351	0.458519	1.37413	11
1460	0.727273	M0N98_03246	hypothetical protein	1212	32.459	-1.21446	0.0610291	0.47122	2.95951	5	-0.771771	-1.70736	0.625325	1.54256	11
1461	0.636364	M0N98_02888	hypothetical protein	663	18.8191	-0.985186	0.10347	0.468547	2.94135	3	-1.30473	-2.47037	1.14871	2.21716	11
1462	0.590909	M0N98_03131	Protein of unknown function (DUF3945)	1767	4.56616	-0.762945	0.172605	0.407638	2.55645	2	-2.21107	-4.63017	1.45877	2.74875	11
1463	0.772727	M0N98_00414	TonB-dependent receptor SusC	3042	107.73	-1.36631	0.0430217	0.899468	7.93355	6	-0.539598	-1.45357	0.448308	1.36444	11
1464	0.818182	M0N98_04147	Beta-galactosidase	2913	66.3519	-1.7986	0.0159002	1.11279	12.9655	7	-0.215343	-1.16098	0.671509	1.59274	11
1465	0.818182	M0N98_02808	Bacteriodales T6SS TssH (ClpV) protein	2517	41.7975	-1.73338	0.0184765	1.27055	18.6445	7	-0.236369	-1.17802	0.758696	1.69196	11
1466	0.636364	M0N98_01137	hypothetical protein	372	4.60666	-0.720719	0.190231	0.501443	3.1728	3	-1.74115	-3.34302	0.878667	1.83868	11
1467	0.681818	M0N98_02561	Phage integrase SAM-like domain protein	672	17.622	-1.12499	0.0749903	0.55726	3.60795	4	-0.976944	-1.96829	0.673279	1.59469	11
1468	0.681818	M0N98_03739	Extracellular xylan exo-alpha-(1->2)-glucuronosidase	2046	42.0162	-1.32951	0.0468261	0.521954	3.32624	4	-0.887475	-1.84994	0.55146	1.46557	11
1469	0.681818	M0N98_03770	Barrel-sandwich domain of CusB or HlyD membrane-fusion	1068	28.3015	-1.11045	0.0775436	0.627458	4.2409	4	-0.985451	-1.97993	0.758999	1.69232	11
1470	0.727273	M0N98_04273	TetR protein often associated with Bacteriodales T6SS loci	717	26.5176	-1.07947	0.0832787	0.926294	8.43906	5	-0.830599	-1.77842	0.914068	1.88435	11
1471	0.681818	M0N98_03451	dTDP-glucose 4,6-dehydratase	939	31.5878	-1.20901	0.0618001	1.05756	11.4173	4	-0.92924	-1.90427	1.01793	2.02501	11
1472	0.545455	M0N98_03105	hypothetical protein	621	5.51935	-0.878737	0.132209	0.334632	2.16089	1	-2.54849	-5.85021	1.51153	2.85113	11
1473	0.681818	M0N98_03985	(2E,6E)-farnesyl diphosphate synthase	978	22.8461	-1.48052	0.0330731	1.28159	19.1243	4	-0.834057	-1.78269	0.677983	1.5999	11
1474	0.636364	M0N98_02637	PD-(D/E)XK nuclease family transposase	951	18.1728	-1.16932	0.0677137	0.951105	8.93521	3	-1.13907	-2.20239	1.02825	2.03955	11
1475	0.818182	M0N98_00380	KilA-N domain protein	855	28.7192	-1.48042	0.033081	0.463515	2.90747	7	-0.299781	-1.23096	1.13691	2.1991	11
1476	0.727273	M0N98_02245	Sodium/glucose cotransporter	1572	36.0999	-1.33438	0.0463042	0.902308	7.98562	5	-0.714553	-1.64097	0.567782	1.48224	11
1477	0.681818	M0N98_04106	Glycosyl hydrolases family 2	3030	87.7516	-1.4875	0.0325465	1.10522	12.7415	4	-0.829624	-1.77722	0.76333	1.6974	11
1478	0.818182	M0N98_04335-M0N98_04336	intergenic gap sequence		7.08731	-1.13108	0.0739463	0.493464	3.11504	7	-0.453258	-1.36913	1.7121	3.27637	11
1479	0.636364	M0N98_02721	hypothetical protein	351	9.46085	-1.07247	0.0846314	0.768082	5.86248	3	-1.20146	-2.29973	0.728055	1.6564	11
1480	0.590909	M0N98_02272	T_den_put_tspse family transposase/resolvase/recombinase		7.55536	-0.940746	0.114618	0.429121	2.68609	2	-1.66025	-3.1607	1.12376	2.17915	11
1481	0.727273	M0N98_02298	Nucleotidyl transferase AbiEii toxin, Type IV TA system	876	25.4572	-1.20308	0.0626497	0.643704	4.40254	5	-0.757952	-1.69109	0.836459	1.78566	11
1482.5	0.727273	M0N98_00415	Susd and RagB outer membrane lipoprotein	1704	49.4239	-1.20953	0.0617259	0.604283	4.02053	5	-0.755151	-1.68781	0.467688	1.38289	11
1482.5	0.727273	M0N98_01582	FtsX-like permease family protein	1299	38.0684	-1.24571	0.0567919	0.435964	2.72875	5	-0.735522	-1.665	0.439694	1.35632	11
1484	0.590909	M0N98_02171	hypothetical protein	654	9.9793	-0.872962	0.133979	0.437042	2.73554	2	-1.8031	-3.48969	1.17746	2.26178	11
1485	0.772727	M0N98_02620	Aminopeptidase E	1377	27.0558	-1.1627	0.0687537	1.01836	10.4317	6	-0.608294	-1.52446	0.710784	1.63669	11
1486	0.636364	M0N98_03565	D12 class N6 adenine-specific DNA methyltransferase	852	13.9712	-1.00843	0.0980766	0.542856	3.49024	3	-1.24385	-2.36829	0.584859	1.49989	11
1487	0.590909	M0N98_01147-M0N98_01148	intergenic gap sequence		11.8335	-0.878349	0.132328	0.476834	2.99802	2	-1.77652	-3.42599	1.41132	2.65981	11
1488	0.681818	M0N98_03741	Beta-xylosidase	1584	34.3591	-1.04513	0.0901296	0.429542	2.6887	4	-1.00475	-2.00659	0.533744	1.44768	11
1489	0.590909	M0N98_00679	Virulence-associated protein E	1251	25.5977	-0.910079	0.123004	0.503797	3.19005	2	1.6966	3.24136	0.624615	1.5418	11
1490	0.727273	M0N98_00065	hypothetical protein		79.4419	-1.73933	0.0182249	1.14195	13.8659	5	-0.591365	-1.50667	0.997242	1.99618	11
1491	0.636364	M0N98_02600-M0N98_02601	intergenic gap sequence		8.30693	-0.68578	0.206167	0.530336	3.39107	3	-1.79595	-3.47243	1.82469	3.5423	11
1492	0.636364	M0N98_02112	Miniconductance mechanosensitive channel YbdG	1350	26.7903	-0.949162	0.112419	0.5102	3.23743	3	-1.29713	-2.45739	0.739739	1.66987	11
1493	0.681818	M0N98_03870	GDSL-like Lipase/Acylhydrolase family protein	1275	26.5185	-1.07474	0.0841901	0.433851	2.71551	4	-0.979008	-1.97111	0.382963	1.30402	11
1494	0.636364	M0N98_02422	Exopolyphosphatase 2	915	22.0612	-1.04854	0.0894246	0.40469	2.53916	3	-1.2058	-2.30664	0.537156	1.45111	11
1495	0.681818	M0N98_00164	Bacteriodales T6SS TssH (ClpV) protein	2229	70.5581	-1.5686	0.0270022	0.988687	9.74288	4	-0.791674	-1.73108	0.475562	1.39046	11
1496	0.727273	M0N98_02592	MacB-like periplasmic core domain protein	765	20.1386	-0.987688	0.102876	0.749423	5.61595	5	-0.86237	-1.81802	0.919996	1.89211	11
1497.5	0.636364	M0N98_02781	Fructose-1, 6-bisphosphatase/inositol-1-monophosphatase	789	17.6193	-1.11579	0.0765967	0.490973	3.09723	3	-1.14648	-2.21373	0.720013	1.6472	11
1497.5	0.636364	M0N98_03675	Uracil-DNA glycosylase	663	11.7165	-0.884772	0.130385	0.517279	3.29063	3	-1.37206	-2.5884	1.03739	2.05251	11
1499	0.727273	M0N98_01981	Histidine kinase	1044	20.8353	-1.17083	0.0674791	0.852246	7.11617	5	-0.758936	-1.69224	1.38165	2.60566	11
1500	0.681818	M0N98_04117	Unsaturated rhamnogalacturonyl hydrolase YteR	1230	38.4716	-1.2198	0.0602836	0.685799	4.85064	4	-0.90094	-1.86728	0.797383	1.73795	11
1501	0.590909	M0N98_01149	UDP-glucose 6-dehydrogenase	519	12.6085	-1.04194	0.0907943	0.382246	2.41127	2	-1.48811	-2.8052	0.583993	1.49899	11
1502	0.636364	M0N98_00235	Protein of unknown function (DUF3467)	417	13.2295	-0.967212	0.107842	0.81376	6.51268	3	-1.27171	-2.41448	1.51385	2.8557	11
1503	0.636364	M0N98_01785	hypothetical protein	639	18.8515	-1.08217	0.0827615	0.507706	3.21889	3	-1.17404	-2.25643	0.858795	1.81352	11
1504	0.636364	M0N98_02970	Thiamine-phosphate synthase	627	10.1593	-0.833096	0.14686	0.579825	3.80036	3	-1.44843	-2.72912	0.753678	1.68609	11
1505	0.727273	M0N98_00700	Acetyl esterase Axe7A	1311	46.0441	-1.20262	0.0627167	0.608553	4.06026	5	-0.746765	-1.67803	0.534139	1.44808	11
1506	0.545455	M0N98_04317-M0N98_04318	intergenic gap sequence		5.91089	-0.874161	0.13361	0.432827	2.70912	1	-2.4265	-5.37589	1.4638	2.75834	11
1507	0.545455	M0N98_01337-M0N98_01338	intergenic gap sequence		2.76958	-0.66959	0.213998	0.364651	2.31553	1	-3.70605	-13.0507	2.10172	4.2922	11
1508	0.727273	M0N98_03405	Protein SphX	819	17.0387	-1.02356	0.0947197	0.74489	5.55763	5	-0.832322	-1.78055	0.372921	1.29497	11
1509	0.727273	M0N98_04108	TonB-dependent receptor P3	3300	91.4968	-1.39064	0.040678	1.33733	21.7436	5	-0.667841	-1.58869	0.669779	1.59083	11
1510	0.545455	M0N98_03677	HD domain protein	537	10.2844	-1.14285	0.0719697	0.354735	2.26326	1	-1.74237	-3.34583	0.935003	1.9119	11
1511	0.727273	M0N98_04234	hypothetical protein	627	6.80648	-1.29976	0.0501463	1.11281	12.966	5	0.696837	1.62095	1.84461	3.59156	11
1512	0.681818	M0N98_03867	Beta-galactosidase	2115	63.7624	-1.51199	0.0307619	1.0751	11.8878	4	-0.796246	-1.73658	0.635342	1.55331	11
1513	0.545455	M0N98_00646	hypothetical protein	276	5.49595	-0.750177	0.177755	0.423051	2.64881	1	-2.94699	-7.71137	2.79889	6.95905	11
1514	0.590909	M0N98_02839	Macro domain protein	627	12.7408	-0.981468	0.10436	0.289846	1.94916	2	-1.54455	-2.91712	0.568495	1.48298	11
1515	0.681818	M0N98_04336	antibacterial toxin BcpT (N-terminal segment)	663	24.5014	-0.951158	0.111903	0.640042	4.36558	4	-1.04577	-2.06446	1.12919	2.18736	11
1516	0.727273	M0N98_01317	Neutral endopeptidase	2013	47.7201	-1.35229	0.0444332	0.477587	3.00322	5	-0.669112	-1.59009	0.405358	1.32442	11
1517	0.727273	M0N98_00320	Competence protein ComM	1539	49.4194	-1.58481	0.0260129	1.08155	12.0658	5	-0.608921	-1.52512	0.393474	1.31355	11
1518	0.5	M0N98_04305	Protein of unknown function (DUF4099)	720	4.18092	-0.836464	0.145726	0.272516	1.87291	0	-3.70684	-13.0578	2.90349	7.48234	11
1519	0.727273	M0N98_00623	putative oxidoreductase UxuB	813	23.6463	-1.49132	0.0322608	0.834073	6.82453	5	0.62948	1.54701	1.73238	3.32276	11
1520	0.681818	M0N98_02482-M0N98_02483	intergenic gap sequence		19.4329	-1.17614	0.0666591	0.734768	5.42961	4	-0.904581	-1.872	0.566415	1.48084	11
1521	0.727273	M0N98_03686	Type I restriction modification DNA specificity domain protein	1356	33.1395	-0.984255	0.103692	0.853899	7.1433	5	-0.843113	-1.79392	0.989577	1.9856	11
1522	0.772727	M0N98_02617	TamB, inner membrane protein subunit of TAM complex	4461	84.2961	-2.17095	0.00674612	1.98306	96.1753	6	-0.296655	-1.22829	1.21814	2.32647	11
1523	0.727273	M0N98_01614	Two component regulator propeller	2820	94.2637	-1.79538	0.0160184	1.62656	42.3216	5	-0.553145	-1.46728	0.902536	1.86935	11
1524	0.590909	M0N98_00120-M0N98_00121	intergenic gap sequence		10.9766	-0.880741	0.131601	0.475655	2.98989	2	-1.68644	-3.21861	0.716298	1.64296	11
1525	0.727273	M0N98_03638	TonB dependent receptor	3738	100.068	-1.48903	0.0324316	1.19092	15.5209	5	-0.626792	-1.54413	0.676631	1.5984	11
1526	0.727273	M0N98_01725	CarboxypepD_reg-like domain protein	2688	82.73	-1.36636	0.0430172	1.07244	11.8153	5	-0.654082	-1.57361	0.720745	1.64803	11
1527	0.681818	M0N98_03664	Kelch motif protein	1224	38.3888	-1.09025	0.0812368	0.516971	3.28829	4	-0.939706	-1.91814	0.585593	1.50066	11
1528	0.590909	M0N98_00471	Bacterial PH domain protein	411	13.2943	-0.893359	0.127832	0.535624	3.43261	2	-1.65157	-3.14176	0.980355	1.97295	11
1529	0.681818	M0N98_01818	hypothetical protein	657	11.4482	-1.04268	0.0906399	0.949371	8.89961	4	-0.968804	-1.95722	1.10657	2.15333	11
1530	0.590909	M0N98_03955	AAA domain, putative AbiEii toxin, Type IV TA system	822	16.9163	-0.938037	0.115335	0.265797	1.84415	2	-1.57306	-2.97536	0.597568	1.51316	11
1531	0.772727	M0N98_03205	AAA domain protein	4932	122.513	-2.40949	0.00389507	2.24134	174.317	6	-0.253752	-1.1923	1.07607	2.10828	11
1532	0.5	M0N98_00312	Lipoprotein-releasing system transmembrane protein LolE	1239	2.75158	-0.731714	0.185475	0.280348	1.90699	0	-5.36054	-41.0851	3.01366	8.0761	11
1533	0.636364	M0N98_01460	Extended-spectrum beta-lactamase PER-1	966	30.2475	-0.847555	0.142051	0.694252	4.94597	3	-1.37608	-2.59563	1.41081	2.65886	11
1534	0.681818	M0N98_00634	Chitinase A1	1038	38.1251	-1.28752	0.0515794	0.889817	7.7592	4	-0.836308	-1.78547	0.642964	1.56153	11
1535	0.681818	M0N98_04131	Glycosyl hydrolases family 28	1335	36.2088	-1.11653	0.0764664	0.622436	4.19214	4	-0.916499	-1.88753	0.903089	1.87007	11
1536	0.545455	M0N98_01500	HU domain fused to wHTH, Ig, or Glycine-rich motif	474	3.83708	-0.713128	0.193585	0.399619	2.50968	1	-3.07422	-8.42234	1.50473	2.83772	11
1537.5	0.590909	M0N98_01507	EpsG family protein	1137	21.2439	-0.993615	0.101481	0.500457	3.16561	2	-1.47923	-2.788	1.81012	3.50671	11
1537.5	0.590909	M0N98_03579	Integrase core domain protein	1521	3.61206	-0.779549	0.166131	0.568086	3.69901	2	-1.88886	-3.70343	0.971475	1.96084	11
1539	0.681818	M0N98_02321	Tyrosine-protein kinase ptk	2379	48.1881	-1.12382	0.0751936	0.762341	5.7855	4	-0.91052	-1.87972	0.755349	1.68804	11
1540	0.727273	M0N98_01003	Glycosyl hydrolase family 20, catalytic domain	2082	54.7444	-1.36108	0.0435432	0.55109	3.55705	5	-0.646038	-1.56486	0.430393	1.3476	11
1541	0.590909	M0N98_02276-M0N98_02277	intergenic gap sequence		10.757	-0.903762	0.124807	0.414679	2.59824	2	-1.59799	-3.02721	1.06141	2.08698	11
1542	0.681818	M0N98_01495	Acetyltransferase (GNAT) domain protein	801	14.315	-1.08173	0.0828464	0.506269	3.20826	4	-0.926956	-1.90126	1.86574	3.64454	11
1543	0.681818	M0N98_01719	Protein of unknown function (DUF3843)	1170	39.5977	-1.26164	0.0547474	0.59534	3.93858	4	-0.837973	-1.78754	0.645186	1.56394	11
1544	0.727273	M0N98_00138	Two component regulator propeller	4161	128.258	-1.5346	0.029201	1.51516	32.7458	5	-0.58959	-1.50482	0.581024	1.49591	11
1545	0.681818	M0N98_00790	Choline trimethylamine-lyase activating enzyme	909	29.6571	-1.20743	0.0620254	0.705135	5.07149	4	-0.866515	-1.82325	0.5778	1.49257	11
1546	0.772727	M0N98_03260	Alanine dehydrogenase	1092	30.6454	-1.2328	0.0585062	0.604138	4.01919	6	-0.515283	-1.42927	1.43602	2.70573	11
1547	0.681818	M0N98_03507-M0N98_03508	intergenic gap sequence		8.34203	-0.798994	0.158857	0.765501	5.82775	4	-1.14493	-2.21136	1.377	2.59728	11
1548	0.5	M0N98_02429	ATP synthase subunit b	501	3.73537	-0.720352	0.190392	0.229886	1.6978	0	-5.04606	-33.0381	3.64326	12.4948	11
1549	0.590909	M0N98_02275	HU domain fused to wHTH, Ig, or Glycine-rich motif	495	7.82088	-0.94014	0.114778	0.276074	1.88831	2	-1.52485	-2.87757	0.633359	1.55117	11
1550	0.545455	M0N98_01150-M0N98_01151	intergenic gap sequence		4.28173	-0.682728	0.207621	0.36594	2.32241	1	-3.21049	-9.25663	3.29217	9.79587	11
1551	0.818182	M0N98_02713	HipA-like C-terminal domain protein	1494	29.6985	-1.88606	0.0129998	1.24066	17.4045	7	-0.0880082	-1.0629	0.660101	1.58019	11
1552	0.818182	M0N98_01430	TonB-dependent receptor P39	3531	85.2169	-1.60228	0.0249876	0.792265	6.19819	7	0.169523	1.12469	0.865147	1.82153	11
1553	0.681818	M0N98_03943	FecR protein	1161	33.4311	-1.24067	0.0574552	1.18452	15.2941	4	-0.842508	-1.79317	1.28234	2.43233	11
1554	0.772727	M0N98_02332	Serine acetyltransferase	498	9.18272	-1.25639	0.0554125	0.446203	2.79385	6	0.497016	1.41129	1.84696	3.59741	11
1555	0.545455	M0N98_03138	Prokaryotic Ubiquitin	222	3.49505	-0.693548	0.202513	0.474943	2.98499	1	-3.10254	-8.58933	2.58583	6.00363	11
1556	0.636364	M0N98_02939	Arginase family protein	795	14.1899	-0.921743	0.119745	0.566414	3.6848	3	-1.24216	-2.36552	0.836518	1.78573	11
1557	0.636364	M0N98_00459	Helix-turn-helix domain protein	498	10.5347	-0.854336	0.139851	0.443329	2.77542	3	-1.32237	-2.50077	0.953121	1.93606	11
1558	0.727273	M0N98_01266	NAD(P)-specific glutamate dehydrogenase	1335	39.7975	-1.16497	0.0683963	0.699703	5.00845	5	-0.715515	-1.64207	0.502664	1.41683	11
1559	0.590909	M0N98_00654	Family of unknown function (DUF3836)	420	7.42304	-0.769972	0.169835	0.51713	3.2895	2	-1.86593	-3.64504	0.963545	1.9501	11
1560	0.590909	M0N98_02117	MerR HTH family regulatory protein	288	5.45815	-0.704837	0.197316	0.509379	3.23131	2	-2.11435	-4.32995	2.23043	4.69274	11
1561	0.818182	M0N98_02041	Bacterial alpha-L-rhamnosidase 6 hairpin glycosidase domain protein	2145	52.5626	-1.73047	0.0186007	0.800809	6.32133	7	-0.122761	-1.08882	0.444044	1.36041	11
1562	0.818182	M0N98_03069	hypothetical protein	855	31.3141	-1.61065	0.0245106	0.715239	5.19085	7	-0.158801	-1.11636	1.32479	2.50496	11
1563	0.727273	M0N98_03072-M0N98_03073	intergenic gap sequence		5.18722	-1.03559	0.0921321	0.712863	5.16253	5	0.77958	1.71663	1.97851	3.94085	11
1564	0.681818	M0N98_02566	Adenosylcobalamin/alpha-ribazole phosphatase	531	10.2952	-0.893634	0.127752	0.536504	3.43957	4	-1.04507	-2.06346	0.828715	1.7761	11
1565	0.590909	M0N98_02054	Polysaccharide pyruvyl transferase	1116	13.5284	-0.899737	0.125969	0.535599	3.43241	2	-1.57068	-2.97045	1.56941	2.96783	11
1566	0.590909	M0N98_04064-M0N98_04065	intergenic gap sequence		5.29163	-0.801211	0.158048	0.550495	3.55218	2	-1.76793	-3.40564	3.46506	11.043	11
1567	0.5	M0N98_00851-M0N98_00852	intergenic gap sequence		2.81368	-0.731524	0.185556	0.209464	1.61981	0	-4.4333	-21.6051	3.2074	9.23687	11
1568	0.636364	M0N98_00369	3-oxoacyl-(acyl-carrier-protein) reductase FabG	729	18.622	-1.03557	0.092137	0.4878	3.07468	3	-1.13478	-2.19585	0.610141	1.52641	11
1569	0.772727	M0N98_00794	hypothetical protein	222	6.84248	-1.27063	0.0536259	0.570707	3.72141	6	-0.480464	-1.39519	2.03984	4.112	11
1570	0.636364	M0N98_00582	Phosphatidylglycerol--prolipoprotein diacylglyceryl transferase	822	22.8623	-0.979089	0.104933	0.49631	3.13552	3	-1.18515	-2.27387	0.470967	1.38604	11
1571	0.681818	M0N98_04253	RloB-like protein	621	21.2619	-1.08205	0.0827856	0.702861	5.04499	4	-0.912943	-1.88288	0.86284	1.81861	11
1572	0.545455	M0N98_03129-M0N98_03130	intergenic gap sequence		4.027	-0.739362	0.182238	0.453101	2.83858	1	-2.71037	-6.54488	2.27664	4.84549	11
1573	0.636364	M0N98_00573	D-aminoacyl-tRNA deacylase	453	14.2232	-0.906373	0.124059	0.576848	3.7744	3	-1.24265	-2.36632	0.485649	1.40022	11
1574	0.772727	M0N98_03721	AsmA-like C-terminal region	3006	78.0279	-1.58815	0.0258134	1.22666	16.8523	6	-0.368818	-1.29129	0.726152	1.65422	11
1575	0.590909	M0N98_00460	hypothetical protein	174	6.0189	-0.779472	0.166161	0.350944	2.24359	2	-1.81431	-3.5169	1.26371	2.40112	11
1576	0.727273	M0N98_03768	Outer membrane efflux protein	1488	40.5437	-1.26078	0.0548554	0.556963	3.60548	5	-0.657595	-1.57745	0.759569	1.69299	11
1577	0.545455	M0N98_04300	Tox-ART-HYD02 protein	480	5.88569	-0.762931	0.172611	0.372587	2.35823	1	-2.56512	-5.91806	1.7733	3.41836	11
1578	0.636364	M0N98_00564	L,D-transpeptidase catalytic domain	798	22.5932	-1.04975	0.0891758	0.339497	2.18523	3	-1.11625	-2.16782	0.641901	1.56038	11
1579	0.681818	M0N98_02414	N-acetylgalactosamine-6-O-sulfatase	1548	39.2817	-1.1718	0.0673286	0.481421	3.02985	4	-0.860271	-1.81538	0.640724	1.55911	11
1580	0.681818	M0N98_04099	Pectinesterase	1725	49.162	-1.15613	0.0698017	0.485244	3.05664	4	-0.871533	-1.82961	0.475772	1.39066	11
1581	0.590909	M0N98_00695-M0N98_00696	intergenic gap sequence		3.62106	-0.671047	0.213281	0.421449	2.63906	2	-2.21866	-4.6546	1.97363	3.92756	11
1582	0.818182	M0N98_04233	6-bladed beta-propeller	1173	25.9433	-1.76046	0.0173597	1.19646	15.7201	7	-0.089355	-1.06389	1.42288	2.68121	11
1583	0.681818	M0N98_02270	N-acetyl-alpha-D-glucosaminyl-diphospho-ditrans, octacis-undecaprenol 4-epimerase	1014	21.1125	-1.34873	0.0447996	1.0213	10.5026	4	-0.782315	-1.71989	0.963216	1.94965	11
1584	0.590909	M0N98_01386	NAD(P)H-binding protein	627	13.2889	-0.99355	0.101496	0.345715	2.21674	2	-1.42039	-2.67657	0.531185	1.44512	11
1585	0.772727	M0N98_02282	PD-(D/E)XK nuclease superfamily protein	1569	38.9721	-1.25298	0.0558496	0.597426	3.95754	6	-0.475416	-1.39032	0.351531	1.27591	11
1586	0.590909	M0N98_01465	hypothetical protein	1038	20.1611	-0.814435	0.153308	0.57473	3.75604	2	-1.68804	-3.22218	1.25227	2.38216	11
1587	0.727273	M0N98_00560	hypothetical protein	2928	104.887	-1.44617	0.0357954	1.27758	18.9488	5	-0.583615	-1.4986	0.793455	1.73322	11
1588	0.636364	M0N98_00563	LD-peptidase protein	1020	32.4734	-1.01524	0.0965522	0.397546	2.49773	3	-1.13095	-2.19003	0.661293	1.5815	11
1589	0.727273	M0N98_03716	N-acetylmuramoyl-L-alanine amidase	1230	29.9433	-1.23837	0.0577605	0.566496	3.68549	5	-0.653933	-1.57345	0.496811	1.41109	11
1590	0.727273	M0N98_03448	Histidine kinase-, DNA gyrase B-, and HSP90-like ATPase	1851	50.9667	-1.22386	0.0597227	0.856064	7.179	5	-0.661881	-1.58214	0.630063	1.54763	11
1591	0.545455	M0N98_04044-M0N98_04045	intergenic gap sequence		3.35824	-0.723933	0.188828	0.457149	2.86516	1	-2.69895	-6.49329	2.66177	6.32811	11
1592	0.772727	M0N98_03899	alpha-xylosidase BoGH31A		61.1998	-1.53221	0.0293624	0.671881	4.69765	6	-0.361279	-1.28456	0.683894	1.60647	11
1593	0.681818	M0N98_03515	Tox-NucA protein	858	27.2295	-1.20503	0.0623685	0.792263	6.19817	4	-0.827705	-1.77486	0.534551	1.44849	11
1594	0.681818	M0N98_00267	Histidine kinase-, DNA gyrase B-, and HSP90-like ATPase	1386	43.7768	-0.958416	0.110048	0.888579	7.73711	4	0.965802	1.95315	0.58661	1.50171	11
1595	0.727273	M0N98_01889	hypothetical protein	444	8.50855	-0.926569	0.118422	0.677954	4.76381	5	-0.81687	-1.76158	1.62012	3.074	11
1596	0.590909	M0N98_02849	Extended-spectrum beta-lactamase PER-1	960	22.2619	-1.05962	0.0871728	0.404343	2.53713	2	-1.31404	-2.48636	1.22607	2.33929	11
1597	0.727273	M0N98_03252	WG containing repeat protein	1695	46.8353	-1.4414	0.0361911	0.973318	9.40412	5	-0.57354	-1.48817	0.7983	1.73905	11
1598	0.590909	M0N98_03015	tRNA dimethylallyltransferase	924	15.6337	-0.937616	0.115447	0.399325	2.50799	2	-1.45723	-2.74581	0.726098	1.65416	11
1599	0.545455	M0N98_03545	hypothetical protein	201	5.25113	-0.792923	0.161093	0.306929	2.02735	1	-2.32405	-5.00736	1.95047	3.86499	11
1600	0.590909	M0N98_01383	Putative NAD(P)H-dependent FMN-containing oxidoreductase YwqN	540	11.1692	-0.904666	0.124547	0.381706	2.40828	2	-1.48457	-2.79834	0.664574	1.5851	11
1601	0.636364	M0N98_00978	Citrate transporter	1557	40.459	-1.14164	0.07217	0.467295	2.93288	3	-1.01883	-2.02628	0.773124	1.70897	11
1602	0.681818	M0N98_04235	Signal peptidase I	864	31.6409	-1.21361	0.0611491	0.421145	2.63721	4	-0.813087	-1.75697	0.717009	1.64377	11
1603	0.545455	M0N98_01458	NADPH-dependent 7-cyano-7-deazaguanine reductase	456	10.0558	-0.91099	0.122747	0.315007	2.06542	1	-1.91529	-3.7719	1.02931	2.04105	11
1604	0.545455	M0N98_01531	hypothetical protein	249	4.90459	-0.694527	0.202056	0.324977	2.11338	1	-2.76821	-6.81262	2.3256	5.01274	11
1605	0.636364	M0N98_02451	Hydroxyacylglutathione hydrolase GloC	639	15.8785	-0.957546	0.110269	0.503677	3.18917	3	-1.14228	-2.2073	1.03991	2.0561	11
1606	0.681818	M0N98_00940	B3/4 domain protein	660	25.5095	-0.926523	0.118434	0.700545	5.01817	4	-0.968097	-1.95626	0.860945	1.81623	11
1607	0.727273	M0N98_04158	Respiratory-chain NADH dehydrogenase, 49 Kd subunit	1560	52.0117	-1.47975	0.0331319	1.30819	20.3325	5	-0.549247	-1.46332	0.424499	1.34211	11
1608	0.590909	M0N98_01125	Family of unknown function (DUF5712)	948	5.65257	-0.757105	0.174942	0.436592	2.7327	2	-1.74094	-3.34254	1.17644	2.26018	11
1609	0.636364	M0N98_03602	D-xylose-proton symporter	1440	31.8308	-1.06533	0.0860345	0.407541	2.55588	3	-1.05813	-2.08224	0.560375	1.47465	11
1610	0.727273	M0N98_03665	Glycosyl hydrolase family 20, catalytic domain	2325	69.3681	-1.34584	0.0450988	0.799923	6.30845	5	-0.58417	-1.49918	0.478062	1.39287	11
1611.5	0.681818	M0N98_01390	Flavin reductase like domain protein	1005	16.6103	-0.842596	0.143683	0.578892	3.7922	4	-1.04026	-2.05659	0.691184	1.61461	11
1611.5	0.681818	M0N98_04223-M0N98_04224	intergenic gap sequence		23.0729	-1.01939	0.0956345	0.550184	3.54964	4	-0.906568	-1.87458	1.28526	2.43725	11
1613	0.5	M0N98_02889	hypothetical protein	201	5.45005	-0.771233	0.169343	0.307767	2.03127	0	-3.36725	-10.3192	2.86945	7.30786	11
1614	0.636364	M0N98_03605	Outer membrane protein TolC	1281	46.6589	-1.40307	0.0395307	0.856445	7.1853	3	-0.897677	-1.86306	0.72428	1.65208	11
1615	0.636364	M0N98_03636	Abhydrolase family protein	1245	35.6283	-0.915954	0.121352	0.669542	4.67242	3	1.17389	2.2562	2.45375	5.47839	11
1616	0.590909	M0N98_03429	Putative acetyltransferase	612	13.3141	-1.03578	0.0920924	0.429977	2.69139	2	-1.29947	-2.46138	0.775581	1.71188	11
1617	0.545455	M0N98_00524	Undecaprenyl-diphosphatase	801	2.71287	-0.554159	0.279152	0.483642	3.04538	1	-4.18832	-18.231	2.81807	7.05218	11
1618	0.681818	M0N98_00844	UDP-N-acetylglucosamine 4,6-dehydratase (inverting)	843	25.3438	-1.13753	0.0728563	1.05368	11.3158	4	-0.828365	-1.77567	1.21735	2.3252	11
1619	0.636364	M0N98_04143	SusD family protein	1803	56.6832	-1.05933	0.0872304	0.922103	8.35801	3	-1.05053	-2.07129	0.699737	1.62421	11
1620	0.636364	M0N98_04251	hypothetical protein	237	10.1296	-0.986198	0.103229	0.834213	6.82673	3	-1.10543	-2.15163	1.77401	3.42004	11
1621	0.590909	M0N98_02628-M0N98_02629	intergenic gap sequence		3.89829	-0.789234	0.162467	0.64292	4.39461	2	1.62975	3.09458	2.6591	6.31637	11
1622	0.636364	M0N98_03952	Phosphoglycolate phosphatase	654	20.6166	-0.918181	0.120731	0.804477	6.37496	3	-1.15829	-2.23193	0.757579	1.69065	11
1623	0.681818	M0N98_03927	SPFH domain / Band 7 family protein	951	26.3519	-1.17987	0.0660887	0.361697	2.29983	4	-0.805692	-1.74798	0.580845	1.49573	11
1624	0.5	M0N98_01904-M0N98_01905	intergenic gap sequence		3.89649	-0.702186	0.198524	0.320771	2.09301	0	-3.9398	-15.3461	3.34554	10.165	11
1625	0.681818	M0N98_04119	4-deoxy-L-threo-5-hexosulose-uronate ketol-isomerase	963	36.1773	-1.12794	0.0744832	0.564472	3.66836	4	-0.826841	-1.7738	0.674817	1.59639	11
1626	0.590909	M0N98_01577	Carbohydrate-binding family 9	642	18.7066	-0.863914	0.1368	0.786943	6.1227	2	-1.49502	-2.81868	1.37684	2.59699	11
1627	0.681818	M0N98_01324	Glycosyl hydrolase family 109 protein 1	1563	47.5572	-1.30606	0.0494246	0.7813	6.04366	4	-0.751292	-1.6833	0.61078	1.52708	11
1628	0.727273	M0N98_01668	Multidrug export protein MepA	1350	34.6553	-1.22043	0.0601963	0.648984	4.4564	5	-0.62066	-1.53758	0.508684	1.42275	11
1629	0.590909	M0N98_04332	hypothetical protein	192	4.60486	-0.76114	0.173325	0.496508	3.13695	2	-1.67642	-3.19634	0.696225	1.62026	11
1630	0.636364	M0N98_02996	ATP synthase F0, B subunit	591	5.33843	-0.996315	0.100852	0.665299	4.627	3	-1.09173	-2.1313	1.52293	2.87374	11
1631	0.636364	M0N98_00176	Phosphate-selective porin O and P	1080	28.0117	-1.10187	0.0790915	0.573167	3.74254	3	-1.01418	-2.01976	0.543834	1.45784	11
1632	0.545455	M0N98_04331	replication initiation protein	978	2.0072	-0.532471	0.293447	0.376674	2.38053	1	-4.54308	-23.3133	2.15125	4.44213	11
1633	0.727273	M0N98_03684	hypothetical protein	2835	81.1863	-1.74521	0.0179799	1.21356	16.3515	5	-0.453589	-1.36944	1.31949	2.49578	11
1634	0.772727	M0N98_04308	hypothetical protein	504	7.86319	-1.24565	0.0567997	0.463936	2.91029	6	-0.420367	-1.33827	2.45382	5.47864	11
1635	0.5	M0N98_02353	protein of unknown function (DUF4134)	276	2.44104	-0.654486	0.221572	0.306696	2.02626	0	-4.82578	-28.3599	3.27791	9.69948	11
1636	0.5	M0N98_03807	UDP-3-O-acyl N-acetylglycosamine deacetylase	1386	1.74887	-0.63994	0.229119	0.231245	1.70312	0	-6.41261	-85.1901	1.23392	2.35206	11
1637	0.590909	M0N98_01840	hypothetical protein	375	6.39334	-0.816078	0.152729	0.404234	2.5365	2	-1.55554	-2.93944	0.873952	1.83268	11
1638	0.772727	M0N98_04239	6-bladed beta-propeller	1155	24.3051	-3.00543	0.000987572	2.42042	263.28	6	0.0553699	1.03913	1.67326	3.18933	11
1639	0.727273	M0N98_00400	Two component regulator propeller	4068	122.033	-1.30363	0.0497018	1.02218	10.524	5	-0.575161	-1.48984	0.57424	1.48889	11
1640	0.681818	M0N98_02905	Phage portal protein	1233	42.4167	-1.16614	0.0682115	1.00459	10.1063	4	-0.801851	-1.74334	1.07015	2.09966	11
1641	0.590909	M0N98_01491	Coenzyme F420 hydrogenase/dehydrogenase, beta subunit C terminus	1824	42.6139	-0.863214	0.13702	0.609628	4.07032	2	-1.47612	-2.78199	1.07318	2.10407	11
1642	0.545455	M0N98_03054	Thioredoxin reductase	948	2.20612	-0.517763	0.303555	0.396065	2.48923	1	-4.95795	-31.0807	2.75699	6.75986	11
1643	0.727273	M0N98_01800	Type I restriction modification DNA specificity domain protein	1584	45.9721	-1.04146	0.0908957	0.823697	6.66342	5	-0.706693	-1.63206	0.812802	1.75662	11
1644	0.681818	M0N98_01803	N-6 DNA Methylase	1512	35.6814	-1.12858	0.0743736	0.575851	3.76575	4	-0.815137	-1.75946	0.64131	1.55975	11
1645	0.681818	M0N98_04021	Outer membrane protein beta-barrel family protein	2898	91.6202	-1.54076	0.0287896	1.54164	34.805	4	-0.670628	-1.59177	0.759229	1.69259	11
1646	0.772727	M0N98_00484	TonB-dependent receptor SusC	3030	86.2853	-1.26577	0.0542286	0.989593	9.76323	6	-0.398108	-1.31778	0.541836	1.45582	11
1647	0.727273	M0N98_01370	Two component regulator propeller	3960	125.564	-1.92094	0.0119965	1.86938	74.0252	5	-0.406808	-1.32575	0.868521	1.82579	11
1648	0.5	M0N98_03974	Dihydrofolate reductase	495	2.70927	-0.862728	0.137174	0.362093	2.30194	0	-2.65601	-6.30289	5.05755	33.3023	11
1649	0.772727	M0N98_02771	putative multidrug ABC transporter permease YbhR	1107	25.0567	-1.22009	0.0602436	0.756379	5.70662	6	-0.425206	-1.34276	1.488	2.80499	11
1650	0.681818	M0N98_00368	Tyrosine 2,3-aminomutase	1572	42.2601	-1.06375	0.0863475	0.585218	3.84785	4	-0.846	-1.79751	0.51186	1.42589	11
1651	0.636364	M0N98_04280	Cyclic nucleotide-binding domain protein	594	19.3285	-1.14633	0.071396	0.71524	5.19086	3	-0.96856	-1.95689	0.724306	1.65211	11
1652	0.681818	M0N98_00067	Alpha-L-fucosidase	1860	54.2853	-1.20855	0.0618662	0.582326	3.82231	4	-0.772894	-1.70869	0.409608	1.32832	11
1653	0.681818	M0N98_01758	hypothetical protein	603	14.9289	-0.7993	0.158745	0.602853	4.00731	4	-1.03445	-2.04834	0.881581	1.84239	11
1654	0.681818	M0N98_02837	AAA domain, putative AbiEii toxin, Type IV TA system	1227	20.8506	-1.13009	0.0741165	0.917228	8.26472	4	-0.808838	-1.7518	0.414033	1.33241	11
1655	0.545455	M0N98_02669	protein of unknown function (DUF5045)	687	11.4815	-0.933504	0.116546	0.217824	1.65129	1	-1.73067	-3.31882	1.03491	2.04899	11
1656	0.5	M0N98_03399-M0N98_03400	intergenic gap sequence		2.42034	-0.659592	0.218982	0.342211	2.19893	0	-4.3944	-21.0304	3.05518	8.31189	11
1657.5	0.590909	M0N98_00967	Family of unknown function (DUF6078)	435	4.89019	-0.784212	0.164357	0.420244	2.63175	2	-1.5796	-2.98888	0.64202	1.56051	11
1657.5	0.590909	M0N98_00980	Sulfate adenylyltransferase subunit 2	912	23.5113	-0.943855	0.113801	0.421057	2.63668	2	-1.34117	-2.53356	0.909339	1.87819	11
1659	0.636364	M0N98_00440	Arginine--tRNA ligase	1821	1.41134	-0.678486	0.209659	0.554992	3.58916	3	1.45813	2.74752	3.55986	11.793	11
1660	0.5	M0N98_04043	hypothetical protein	276	3.88029	-0.661601	0.217971	0.316426	2.07217	0	-4.27424	-19.3497	2.52757	5.76601	11
1661	0.681818	M0N98_02240	TonB-dependent receptor P26	3150	65.0855	-1.10191	0.0790846	0.573252	3.74327	4	-0.816745	-1.76143	0.698318	1.62261	11
1662	0.636364	M0N98_02277	Protein of unknown function (DUF3987)	1806	19.1521	-1.01445	0.096727	0.570118	3.71636	3	-1.04519	-2.06363	0.664274	1.58477	11
1663	0.590909	M0N98_04138	DUF3874-containing protein of unknown function	1398	18.568	-1.02221	0.095015	0.224152	1.67553	2	-1.2544	-2.38567	0.707729	1.63323	11
1664	0.772727	M0N98_04224-M0N98_04225	intergenic gap sequence		20.198	-1.71426	0.019308	0.98544	9.6703	6	-0.233108	-1.17536	1.61138	3.05543	11
1665	0.545455	M0N98_03556	TonB-dependent receptor P26	3426	5.30963	-0.757911	0.174618	0.383414	2.41777	1	-2.18529	-4.54817	1.84178	3.58453	11
1666	0.681818	M0N98_00733	Protein of unknown function (DUF3109)	582	20.6157	-1.12281	0.0753685	0.626261	4.22923	4	-0.801979	-1.74349	0.610394	1.52668	11
1667	0.636364	M0N98_03582	4Fe-4S binding domain protein	780	21.2025	-0.939975	0.114822	0.472717	2.96973	3	-1.10147	-2.14574	0.688303	1.61139	11
1668	0.545455	M0N98_03553	Divergent InlB B-repeat domain protein	1062	18.2142	-0.688341	0.204955	0.393289	2.47337	1	2.54837	5.84972	1.02101	2.02934	11
1669	0.681818	M0N98_03295	PAP2 superfamily protein	618	20.0333	-1.08686	0.0818727	0.538254	3.45346	4	-0.818887	-1.76404	1.14645	2.21369	11
1670	0.681818	M0N98_04271	hypothetical protein	546	3.9523	-1.15395	0.0701543	0.884809	7.67024	4	0.785328	1.72348	2.67353	6.3799	11
1671	0.772727	M0N98_03199	McrBC 5-methylcytosine restriction system component	1338	43.4158	-1.04221	0.0907389	0.807654	6.42177	6	-0.504278	-1.41841	0.669204	1.59019	11
1672	0.545455	M0N98_02212	Cysteine/Cysteine sulfinic acid decarboxylase	1197	2.37534	-0.555469	0.278311	0.318388	2.08156	1	-3.64115	-12.4766	2.27522	4.84072	11
1673	0.636364	M0N98_01035	Glycerol kinase	1497	28.6832	-0.962391	0.109046	0.535212	3.42935	3	-1.07302	-2.10384	0.454555	1.37036	11
1674	0.727273	M0N98_01743	Phage integrase family protein	1131	27.5032	-1.09409	0.0805218	0.702316	5.03867	5	-0.647451	-1.5664	0.810958	1.75438	11
1675	0.681818	M0N98_01309	GDSL-like Lipase/Acylhydrolase family protein	1092	38.775	-1.09652	0.0800727	0.999193	9.98144	4	-0.808523	-1.75142	0.825937	1.77269	11
1676	0.727273	M0N98_00282	hypothetical protein	1500	52.441	-1.29124	0.0511394	1.1319	13.5487	5	0.544168	1.45818	0.677946	1.59986	11
1677	0.590909	M0N98_03557	SusD family protein	1914	4.9802	-0.758674	0.174311	0.482364	3.03643	2	-1.58342	-2.9968	2.25849	4.78489	11
1678	0.636364	M0N98_01054	(FeFe) hydrogenase maturase subunit HydE	1035	19.3636	-0.97414	0.106135	0.511805	3.24942	3	-1.05647	-2.07984	0.519538	1.4335	11
1679	0.727273	M0N98_02324	Polysaccharide biosynthesis protein	1344	22.8272	-1.46173	0.0345359	0.486944	3.06863	5	-0.484832	-1.39942	1.52164	2.87118	11
1680	0.681818	M0N98_03004	ABC-2 family transporter protein	1191	32.5644	-1.09916	0.0795859	0.878149	7.55351	4	-0.801004	-1.74231	1.10151	2.14579	11
1681	0.818182	M0N98_01820	Conjugative transposon protein TraD	2187	51.3762	-1.40531	0.039327	0.751277	5.63997	7	0.0785054	1.05592	1.13308	2.19327	11
1682	0.727273	M0N98_01978	N-acetylmuramic acid 6-phosphate etherase	837	25.9397	-1.08785	0.0816858	0.805984	6.39711	5	-0.643499	-1.56211	1.18555	2.2745	11
1683	0.636364	M0N98_03984	TatD related DNase	774	21.1179	-0.90167	0.125409	0.743475	5.53956	3	-1.11053	-2.15925	1.31289	2.48439	11
1684	0.772727	M0N98_02247	Glycosyl hydrolases family 31	2247	37.8173	-1.11425	0.0768687	0.446665	2.79683	6	-0.449572	-1.36563	0.94786	1.92901	11
1685	0.636364	M0N98_00551	PAP2 superfamily protein	612	25.0594	-1.2344	0.0582913	1.23411	17.1439	3	-0.897808	-1.86323	0.885164	1.84697	11
1686	0.727273	M0N98_00661-M0N98_00662	intergenic gap sequence		4.53735	-1.08039	0.0831025	0.90353	8.00811	5	0.644542	1.56324	1.75256	3.36957	11
1687	0.681818	M0N98_02640	Type III restriction enzyme, res subunit	2292	24.5608	-1.1919	0.0642841	0.733291	5.41117	4	-0.752519	-1.68473	0.721575	1.64898	11
1688	0.636364	M0N98_03946	Thioredoxin-like protein	1167	34.2853	-1.19757	0.06345	0.771895	5.91419	3	-0.912042	-1.88171	0.980351	1.97294	11
1689	0.727273	M0N98_02680	hypothetical protein	2082	39.6706	-1.13643	0.0730407	0.474518	2.98207	5	-0.612937	-1.52937	0.412474	1.33097	11
1690	0.681818	M0N98_00039	TonB-dependent receptor P3	3102	94.7588	-1.13992	0.0724577	0.820894	6.62055	4	-0.771887	-1.7075	0.634513	1.55241	11
1691	0.590909	M0N98_00849	Inorganic triphosphatase	471	9.44734	-0.81522	0.153031	0.417614	2.61586	2	1.46614	2.76282	0.610407	1.52669	11
1692	0.636364	M0N98_00121	Glucuronoxylanase XynC	1515	33.6634	-1.16226	0.0688244	0.617894	4.14853	3	-0.924367	-1.89785	0.792595	1.73219	11
1693	0.681818	M0N98_01876	hypothetical protein	687	14.8119	-0.783309	0.164699	0.532324	3.40662	4	-1.01272	-2.01771	1.46287	2.75657	11
1694	0.727273	M0N98_04175	hypothetical protein	1578	53.1872	-1.34987	0.0446814	0.947613	8.86365	5	-0.506149	-1.42025	0.405592	1.32463	11
1695	0.727273	M0N98_03513	Carbohydrate family 9 binding domain-like protein	2040	55.676	-1.11465	0.0767979	0.516479	3.28457	5	-0.621435	-1.5384	0.466115	1.38138	11
1696	0.727273	M0N98_01913-M0N98_01914	intergenic gap sequence		39.2754	-1.38509	0.0412008	0.867678	7.37357	5	-0.49443	-1.40876	1.08438	2.12046	11
1697	0.727273	M0N98_01757	Conjugative transposon protein TraI relaxase/mobilization nuclease	1233	20.3762	-0.916279	0.121261	0.67569	4.73903	5	-0.742954	-1.6736	0.604463	1.52041	11
1698	0.545455	M0N98_00314	O-methyltransferase	639	13.0504	-0.829388	0.148119	0.301265	2.00108	1	-1.86962	-3.65436	0.553772	1.46792	11
1699	0.636364	M0N98_02568	Nicotinate-nucleotide--dimethylbenzimidazole phosphoribosyltransferase	1038	20.9505	-1.19224	0.0642338	0.379442	2.39575	3	-0.909201	-1.878	0.855142	1.80894	11
1700	0.681818	M0N98_02934-M0N98_02935	intergenic gap sequence		15.306	-0.98919	0.10252	0.702174	5.03703	4	-0.853807	-1.80726	1.21304	2.31825	11
1701	0.636364	M0N98_00544	Protein of unknown function (DUF3575)	1368	35.7984	-1.22424	0.0596709	0.641293	4.37817	3	-0.892359	-1.85621	0.368151	1.2907	11
1702	0.545455	M0N98_02219	Aspartate 1-decarboxylase	351	7.21422	-0.911514	0.122599	0.403299	2.53104	1	-1.66033	-3.16088	1.35806	2.5634	11
1703	0.727273	M0N98_03208	Protein of unknown function (DUF3584)	3663	76.5266	-1.67249	0.0212576	1.30109	20.0029	5	-0.412852	-1.33131	0.665492	1.58611	11
1704	0.772727	M0N98_04070	TonB-dependent receptor P3	2961	102.543	-1.65508	0.0221267	1.50436	31.9416	6	-0.206621	-1.15398	0.85982	1.81481	11
1705	0.727273	M0N98_00706	hypothetical protein	957	29.3879	-1.22831	0.0591134	0.555713	3.59511	5	-0.556011	-1.4702	1.40824	2.65413	11
1706	0.727273	M0N98_01777	helix-turn-helix domain protein		34.7561	-0.955779	0.110719	0.685349	4.84562	5	-0.70877	-1.63441	0.824112	1.77044	11
1707	0.636364	M0N98_02256	Phage integrase SAM-like domain protein	1203	28.4914	-1.1031	0.0788684	0.477343	3.00153	3	-0.943404	-1.92306	0.750108	1.68192	11
1708	0.5	M0N98_01711	Ethylmalonyl-CoA/methylmalonyl-CoA epimerase	414	6.45815	-0.784708	0.164169	0.174537	1.49464	0	-2.73211	-6.64427	0.883645	1.84503	11
1709	0.590909	M0N98_01772	OmpA family protein	960	17.0702	-0.896737	0.126842	0.465362	2.91986	2	-1.32513	-2.50556	0.694401	1.61821	11
1710	0.681818	M0N98_03798	Carbon starvation protein CstA	1431	48.6346	-1.4913	0.0322629	1.10057	12.6058	4	-0.63552	-1.5535	0.600825	1.51658	11
1711	0.681818	M0N98_00810	Putative nuclease YhcG		36.3483	-0.938281	0.115271	0.731491	5.38879	4	-0.878466	-1.83842	0.731746	1.66065	11
1712	0.590909	M0N98_02680-M0N98_02681	intergenic gap sequence		5.06391	-0.809203	0.155166	0.565887	3.68033	2	-1.45417	-2.73999	1.20575	2.30656	11
1713	0.590909	M0N98_02077	Phage integrase SAM-like domain protein	930	14.5482	-0.810962	0.154539	0.476263	2.99408	2	-1.45269	-2.73717	0.401237	1.32064	11
1714	0.5	M0N98_02388-M0N98_02389	intergenic gap sequence		2.37624	-0.608364	0.246398	0.166703	1.46792	0	-4.79466	-27.7547	2.93482	7.6466	11
1715	0.590909	M0N98_03102	Conjugative transposon protein TraK	624	6.89919	-0.772795	0.168735	0.508744	3.22659	2	-1.50388	-2.83605	1.16278	2.23888	11
1716	0.727273	M0N98_01417	hypothetical protein	1215	38.4176	-1.40504	0.0393517	0.792844	6.20646	5	-0.474507	-1.38944	0.619428	1.53627	11
1717	0.636364	M0N98_00982	Sulfotransferase family protein	1107	41.1404	-1.03416	0.092436	0.793826	6.22051	3	-0.982938	-1.97649	1.01978	2.02761	11
1718	0.5	M0N98_02206-M0N98_02207	intergenic gap sequence		3.44284	-0.641279	0.228413	0.186884	1.53774	0	-3.92781	-15.2191	1.89362	3.71568	11
1719	0.727273	M0N98_03670	N-terminal domain of BNR-repeat neuraminidase	1641	49.8335	-1.26262	0.0546238	0.590063	3.89101	5	-0.526103	-1.44003	0.534617	1.44856	11
1720	0.5	M0N98_01424-M0N98_01425	intergenic gap sequence		2.50135	-0.663038	0.217251	0.356696	2.27351	0	-3.63843	-12.4531	2.27882	4.85282	11
1721	0.681818	M0N98_03976	IgA Peptidase M64	1386	38.126	-0.940888	0.114581	0.714851	5.18622	4	-0.870723	-1.82858	0.95297	1.93585	11
1722	0.545455	M0N98_03328	protein of unknown function (DUF4494)	483	6.10891	-0.77046	0.169645	0.381679	2.40813	1	-1.9715	-3.92175	1.45195	2.73578	11
1723	0.636364	M0N98_02232	hypothetical protein	1734	44.1827	-1.53394	0.0292457	0.79076	6.17675	3	-0.773604	-1.70953	0.503668	1.41781	11
1724	0.727273	M0N98_02480	Dipeptide and tripeptide permease A	1662	47.8119	-1.88397	0.0130628	1.54913	35.4101	5	-0.340596	-1.26628	0.683771	1.60633	11
1725	0.636364	M0N98_01272	Acyl-(acyl-carrier-protein)--UDP-N- acetylglucosamine O-acyltransferase	768	33.7435	-1.00441	0.0989891	0.488732	3.08129	3	-1.00012	-2.00017	0.612264	1.52866	11
1726	0.681818	M0N98_03176	hypothetical protein	768	19.1089	-0.883129	0.130879	0.674412	4.72511	4	-0.905459	-1.87314	0.786779	1.72522	11
1727	0.772727	M0N98_01988	hypothetical protein	1317	26.6319	-1.28694	0.0516489	0.757415	5.72024	6	-0.312238	-1.24163	0.388666	1.30918	11
1728	0.681818	M0N98_03620	L-asparaginase 1	1044	24.5797	-1.03392	0.0924872	0.613624	4.10794	4	-0.807098	-1.74969	0.868926	1.8263	11
1729	0.636364	M0N98_01771	Fimbrillin-A associated anchor proteins Mfa1 and Mfa2	894	12.9982	-0.910056	0.123011	0.416217	2.60745	3	-1.0624	-2.0884	0.603383	1.51928	11
1730	0.772727	M0N98_00726	TonB-dependent receptor SusC	3129	110.769	-1.29972	0.0501508	1.13884	13.7669	6	-0.30642	-1.23664	0.558509	1.47275	11
1731	0.727273	M0N98_01087	Histidine kinase-, DNA gyrase B-, and HSP90-like ATPase	1497	39.9145	-1.08002	0.0831735	0.847548	7.03959	5	-0.616317	-1.53296	0.843528	1.79443	11
1732	0.681818	M0N98_00330	Glycosyl transferases group 1	1116	33.541	-1.08758	0.0817367	0.793316	6.21321	4	-0.773027	-1.70885	0.755028	1.68766	11
1733	0.681818	M0N98_03629	N-acetylmuramoyl-L-alanine amidase	807	23.5734	-1.03451	0.0923622	0.530399	3.39156	4	-0.802726	-1.74439	0.641488	1.55994	11
1734	0.636364	M0N98_04250	hypothetical protein	372	19.8821	-1.02199	0.0950635	0.518655	3.30107	3	-0.977182	-1.96862	0.783489	1.72129	11
1735	0.727273	M0N98_03858-M0N98_03859	intergenic gap sequence		2.17282	-0.95678	0.110464	0.843131	6.96836	5	0.686091	1.60892	2.62173	6.15486	11
1736	0.590909	M0N98_02048	Exopolysaccharide biosynthesis protein YbjH	729	18.4941	-0.994462	0.101283	0.41117	2.57733	2	-1.20318	-2.30247	0.750266	1.6821	11
1737	0.5	M0N98_03092	hypothetical protein	342	3.47435	-0.657374	0.220103	0.295019	1.97251	0	-3.57707	-11.9345	2.38253	5.21452	11
1738	0.772727	M0N98_00781-M0N98_00782	intergenic gap sequence		8	-1.25645	0.0554058	0.821533	6.63029	6	-0.321154	-1.24933	1.97736	3.93773	11
1739	0.590909	M0N98_00587	Outer membrane protein beta-barrel domain protein	690	20.0135	-1.01121	0.0974521	0.380973	2.40421	2	-1.18622	-2.27556	0.89696	1.86214	11
1740	0.681818	M0N98_01372	UPF0597 protein YhaM	1296	42.4941	-1.35081	0.0445856	0.929014	8.49207	4	-0.646344	-1.5652	0.623758	1.54088	11
1741	0.590909	M0N98_01712	Acetyltransferase (GNAT) domain protein	981	22.8164	-0.860723	0.137809	0.461662	2.89509	2	1.32855	2.5115	0.478436	1.39323	11
1742	0.590909	M0N98_03967	Putative beta-lactamase-inhibitor-like, PepSY-like	867	22.9523	-1.00312	0.0992839	0.54594	3.51512	2	-1.18614	-2.27544	0.802026	1.74355	11
1743	0.681818	M0N98_02175	AAA domain, putative AbiEii toxin, Type IV TA system	1449	36.9748	-1.17729	0.066483	0.992659	9.83238	4	-0.717165	-1.64395	0.853156	1.80645	11
1744	0.772727	M0N98_03322-M0N98_03323	intergenic gap sequence		10.0117	-1.18947	0.0646443	0.523913	3.34128	6	-0.344765	-1.26994	1.91324	3.76654	11
1745	0.636364	M0N98_00829	Prolyl tri/tetrapeptidyl aminopeptidase	1311	39.126	-1.32844	0.0469423	1.06948	11.735	3	-0.813435	-1.75739	1.12555	2.18185	11
1746	0.545455	M0N98_03745-M0N98_03747	intergenic gap sequence		3.66877	-0.556461	0.277676	0.352409	2.25117	1	-3.10385	-8.59708	3.17357	9.02275	11
1747	0.727273	M0N98_02893	hypothetical protein	1779	33.7651	-1.09167	0.0809711	0.743923	5.54528	5	-0.590943	-1.50623	1.18946	2.28067	11
1748	0.590909	M0N98_02953	AAA domain, putative AbiEii toxin, Type IV TA system	711	13.1782	-0.97654	0.105551	0.416799	2.61095	2	-1.20295	-2.3021	0.977306	1.96879	11
1749	0.681818	M0N98_01030	protein of unknown function (DUF5060)	1605	47.7678	-1.2632	0.0545501	0.710869	5.13888	4	-0.672289	-1.5936	0.643149	1.56173	11
1750	0.545455	M0N98_01363	6-carboxy-5,6,7,8-tetrahydropterin synthase	312	8.67867	-0.789996	0.162183	0.421648	2.64027	1	-1.82907	-3.55307	1.72854	3.31393	11
1751	0.545455	M0N98_03114	MobC-like protein	453	7.79478	-0.826244	0.149196	0.389155	2.44994	1	-1.73659	-3.33247	0.550502	1.46459	11
1752	0.727273	M0N98_04269	hypothetical protein	276	2.34383	-1.12247	0.0754277	0.925409	8.42187	5	0.569323	1.48383	2.77055	6.82367	11
1753	0.681818	M0N98_01586	FtsX-like permease family protein	1281	31.1458	-0.962675	0.108975	0.543718	3.49718	4	-0.826936	-1.77391	0.831088	1.77903	11
1754	0.545455	M0N98_02671	Conjugative transposon protein TraK	597	8.48785	-0.880912	0.131549	0.356359	2.27174	1	-1.61072	-3.05405	0.500785	1.41498	11
1755	0.636364	M0N98_00347	2-dehydro-3-deoxygluconokinase	1065	34.9883	-0.988048	0.10279	0.69572	4.96272	3	-0.978148	-1.96993	0.672169	1.59347	11
1756	0.590909	M0N98_01208	hypothetical protein	774	6.33843	-0.778903	0.166378	0.412211	2.58351	2	-1.42798	-2.69071	0.804555	1.74661	11
1757	0.636364	M0N98_03039	Ribosomal RNA small subunit methyltransferase E	702	14.8866	-1.09424	0.080494	0.800115	6.31124	3	-0.909686	-1.87864	1.89533	3.72008	11
1758	0.545455	M0N98_01670	Winged helix DNA-binding domain protein	330	6.84608	-0.861195	0.137659	0.380131	2.39956	1	-1.6416	-3.12013	0.720235	1.64745	11
1759.5	0.681818	M0N98_01302	DNA alkylation repair enzyme	669	17.9514	-1.06521	0.0860582	0.552648	3.56983	4	0.76012	1.69363	0.881888	1.84279	11
1759.5	0.681818	M0N98_03635	Hexitol phosphatase A	735	25.4734	-0.967532	0.107763	0.473216	2.97315	4	-0.81732	-1.76213	0.515781	1.42977	11
1761	0.636364	M0N98_01833	Helix-turn-helix domain protein	915	21.8803	-1.09977	0.0794752	0.445114	2.78685	3	-0.906359	-1.87431	0.62148	1.53845	11
1762	0.681818	M0N98_03331	Long-chain-fatty-acid--CoA ligase	1659	47.1935	-0.96129	0.109323	0.597476	3.958	4	0.819227	1.76446	0.902003	1.86866	11
1763	0.681818	M0N98_00514	AAA domain, putative AbiEii toxin, Type IV TA system	1593	56.8515	-1.02334	0.094767	0.606769	4.04361	4	-0.783461	-1.72126	0.420072	1.33799	11
1764	0.727273	M0N98_02179	Anaerobic C4-dicarboxylate transporter DcuA	1299	41.2196	-2.38923	0.00408101	2.41992	262.976	5	-0.216504	-1.16191	0.749986	1.68178	11
1765	0.681818	M0N98_03868	Glycosyl hydrolases family 43	2355	65.4122	-1.34509	0.0451765	0.89321	7.82005	4	-0.63307	-1.55086	0.808906	1.75188	11
1766	0.5	M0N98_02133	hypothetical protein	396	6.59856	-0.78822	0.162847	0.23039	1.69977	0	-2.49308	-5.62979	1.59059	3.01173	11
1767	0.5	M0N98_03241-M0N98_03242	intergenic gap sequence		2.18812	-0.614381	0.243007	0.28219	1.9151	0	-3.86483	-14.569	1.57342	2.97608	11
1768	0.545455	M0N98_02464	protein of unknown function (DUF4286)	306	6.63726	-0.706864	0.196398	0.347446	2.2256	1	-2.07649	-4.21779	1.3702	2.58506	11
1769	0.5	M0N98_01136	Protein of unknown function (DUF3408)	495	3.34743	-0.752826	0.176674	0.258737	1.81442	0	-2.60006	-6.06312	0.608459	1.52463	11
1770	0.681818	M0N98_02417	His Kinase A (phospho-acceptor) domain protein	1287	26	-1.06616	0.0858692	0.983179	9.62008	4	-0.754415	-1.68695	1.14725	2.21491	11
1771	0.636364	M0N98_02746	Ribosomal large subunit pseudouridine synthase D	927	26.7336	-1.09528	0.0803013	0.924986	8.41368	3	-0.900888	-1.86722	1.02863	2.04009	11
1772	0.590909	M0N98_01972	ECF RNA polymerase sigma factor SigW	552	12.8686	-0.903643	0.124841	0.378034	2.388	2	-1.23868	-2.35983	0.812002	1.75565	11
1773	0.545455	M0N98_01826	hypothetical protein	255	5.08281	-0.640727	0.228704	0.329477	2.13539	1	-2.37966	-5.20415	1.73764	3.3349	11
1774	0.727273	M0N98_00860	Purine nucleoside phosphorylase 1	810	18.5032	-1.36506	0.0431462	0.849688	7.07437	5	-0.437203	-1.35398	0.686294	1.60915	11
1775	0.590909	M0N98_01874	Bacterial PH domain protein	486	14.4374	-1.02353	0.0947257	0.428138	2.68002	2	-1.12955	-2.18791	0.862708	1.81845	11
1776	0.681818	M0N98_03440	Glycosyl transferases group 1	1152	20.9316	-1.20677	0.0621205	0.887306	7.71447	4	-0.675116	-1.59673	0.544789	1.45881	11
1777	0.5	M0N98_02744-M0N98_02745	intergenic gap sequence		2.52115	-0.588135	0.258146	0.326746	2.122	0	-4.15899	-17.8641	4.22284	18.6724	11
1778	0.636364	M0N98_01162	hypothetical protein	249	6.20792	-0.770968	0.169446	0.587499	3.86811	3	-1.1412	-2.20564	0.869491	1.82702	11
1779	0.727273	M0N98_03198	AAA domain (dynein-related subfamily)	1632	43.6301	-1.29171	0.0510841	1.0546	11.3396	5	-0.458449	-1.37406	1.02422	2.03386	11
1780	0.5	M0N98_00599	Uroporphyrinogen-III synthase HemD	750	1.84338	-0.562157	0.274058	0.392157	2.46693	0	-4.74316	-26.7815	1.71189	3.27589	11
1781	0.681818	M0N98_01675	Starch-binding associating with outer membrane	1422	41.4824	-1.00893	0.0979638	0.534649	3.42491	4	-0.778493	-1.71534	0.651016	1.57027	11
1782	0.636364	M0N98_01089	Protein of unknown function (DUF1232)	363	13.6562	-0.804943	0.156695	0.519378	3.30658	3	-1.10809	-2.1556	0.972335	1.96201	11
1783	0.590909	M0N98_03856	Oligogalacturonate lyase	1326	38.8812	-1.16188	0.0688848	0.3747	2.36974	2	-1.03122	-2.04375	0.437722	1.35446	11
1784.5	0.5	M0N98_00693	Shikimate kinase	528	5.77048	-0.741051	0.18153	0.21293	1.63279	0	-2.60668	-6.091	1.45748	2.74629	11
1784.5	0.5	M0N98_03085	protein of unknown function (DUF4313)	510	2.55626	-0.61634	0.241914	0.339948	2.1875	0	-3.68278	-12.8418	2.40267	5.28782	11
1786	0.5	M0N98_02487-M0N98_02488	intergenic gap sequence		3.71737	-0.686981	0.205598	0.392021	2.46616	0	-2.98824	-7.93508	1.54227	2.91252	11
1788	0.636364	M0N98_03750	Xylosidase/arabinosidase	972	20.8245	-1.05398	0.0883124	0.36133	2.29789	3	-0.913659	-1.88382	0.946539	1.92724	11
1788	0.636364	M0N98_03777	Protein of unknown function (DUF1573)	867	23.0261	-1.10823	0.0779411	0.545072	3.5081	3	-0.88476	-1.84646	0.638862	1.5571	11
1788	0.636364	M0N98_03883	Macrolide export protein MacA	1095	32.1467	-1.08272	0.082658	0.387283	2.4394	3	-0.896928	-1.8621	0.526665	1.44059	11
1790	0.545455	M0N98_00013	Gram-negative bacterial TonB protein C-terminal	894	15.8605	-0.808986	0.155244	0.308963	2.03687	1	-1.68958	-3.22564	0.720281	1.6475	11
1791	0.727273	M0N98_00684	hypothetical protein	729	21.1233	-1.13251	0.0737036	0.345084	2.21352	5	-0.529604	-1.44353	1.19317	2.28655	11
1792	0.681818	M0N98_03381	Exopolysaccharide biosynthesis protein YbjH	933	22.9703	-0.855929	0.139338	0.653685	4.50489	4	-0.879076	-1.8392	0.827126	1.77415	11
1793	0.681818	M0N98_04210	Transposase DDE domain protein	564	17.883	-0.817189	0.152339	0.661239	4.58394	4	-0.903831	-1.87103	0.756345	1.68921	11
1794	0.545455	M0N98_00831	Corrinoid adenosyltransferase	564	11.9064	-1.01393	0.0968432	0.252293	1.78769	1	-1.3807	-2.60395	1.11809	2.17059	11
1795	0.5	M0N98_04299	Protein of unknown function (DUF3791)	450	2.12781	-0.558464	0.276399	0.230846	1.70156	0	-4.72631	-26.4704	1.34032	2.53208	11
1796	0.727273	M0N98_04245-M0N98_04246	intergenic gap sequence		5.77318	-1.28224	0.0522107	0.920008	8.31778	5	0.451826	1.36777	2.2002	4.59543	11
1797	0.636364	M0N98_03815	Tetratricopeptide repeat protein	1344	34.1683	-1.15729	0.0696155	0.466525	2.92769	3	-0.848005	-1.80001	0.621709	1.5387	11
1798	0.681818	M0N98_02780	MORN repeat protein	1119	44.4626	-1.42457	0.0376206	1.51123	32.4515	4	-0.57866	-1.49346	1.24675	2.37306	11
1799	0.772727	M0N98_03772	hypothetical protein	1908	64.0639	-1.3388	0.0458355	1.0711	11.7789	6	-0.218559	-1.16357	0.558828	1.47307	11
1800	0.681818	M0N98_00118	Arylsulfate sulfotransferase AssT	1800	50.8812	-1.05516	0.0880723	0.765715	5.83063	4	-0.741826	-1.67229	0.77175	1.70734	11
1801	0.636364	M0N98_01128	Large polyvalent protein associated domain 23	2865	25.8416	-1.01612	0.0963561	0.404438	2.53769	3	-0.923229	-1.89636	0.368548	1.29105	11
1802	0.681818	M0N98_00290	Cobalt/magnesium transport protein CorA	924	25.0801	-1.0599	0.0871168	0.875245	7.50317	4	-0.734262	-1.66355	1.15294	2.22367	11
1803	0.681818	M0N98_00407	Raffinose synthase or seed imbibition protein Sip1	2076	65.7921	-1.33481	0.0462583	0.921543	8.34724	4	-0.607935	-1.52408	0.455038	1.37082	11
1804	0.545455	M0N98_03090	hypothetical protein	711	8.59226	-0.795547	0.160123	0.446438	2.79536	1	-1.68439	-3.21404	0.549792	1.46387	11
1805	0.772727	M0N98_00376	Beta-ketoacyl synthase, C-terminal domain	1731	36.7858	-1.52008	0.030194	0.789771	6.1627	6	0.140936	1.10262	0.28485	1.21828	11
1806	0.5	M0N98_02714	helix-turn-helix protein	309	2.32133	-0.571168	0.268431	0.28861	1.94361	0	-4.16359	-17.9211	3.08624	8.49279	11
1807	0.727273	M0N98_00193	O-acetyl-L-homoserine sulfhydrylase	1278	28.0945	-1.11191	0.0772841	0.551344	3.55913	5	-0.532116	-1.44605	0.561545	1.47585	11
1808	0.681818	M0N98_02149	Acetylxylan esterase	846	19.2061	-0.864336	0.136667	0.576311	3.76973	4	-0.857381	-1.81175	0.412117	1.33064	11
1809	0.590909	M0N98_04022	hypothetical protein	405	8.53645	-0.710364	0.194821	0.498573	3.15191	2	-1.48545	-2.80004	1.84809	3.60022	11
1810	0.681818	M0N98_01306	CarboxypepD_reg-like domain protein	3222	125.734	-1.71606	0.0192281	1.44669	27.9698	4	-0.494262	-1.4086	0.568383	1.48286	11
1811	0.590909	M0N98_01936	Family of unknown function (DUF5715)	675	15.4059	-0.879916	0.131851	0.58837	3.87588	2	-1.22725	-2.3412	0.851737	1.80467	11
1812	0.545455	M0N98_02076	Protein of unknown function (DUF3575)	567	13.2547	-0.881367	0.131411	0.46095	2.89034	1	-1.519	-2.86592	0.96361	1.95018	11
1813	0.772727	M0N98_03387	hypothetical protein	1239	29.6742	-1.53977	0.0288555	0.721845	5.27042	6	0.12666	1.09176	1.49861	2.8257	11
1814	0.727273	M0N98_04261-M0N98_04262	intergenic gap sequence		54.1944	-1.67007	0.0213764	1.55802	36.1425	5	-0.309315	-1.23912	0.930554	1.90601	11
1815	0.590909	M0N98_01421	RNA polymerase sigma factor CnrH	561	16.3276	-0.766023	0.171386	0.601494	3.99479	2	-1.37595	-2.59539	1.03144	2.04406	11
1816	0.5	M0N98_02065	HU domain fused to wHTH, Ig, or Glycine-rich motif	429	7.17552	-0.792238	0.161347	0.251763	1.78551	0	-2.27863	-4.85215	0.806163	1.74855	11
1817	0.5	M0N98_03344-M0N98_03345	intergenic gap sequence		1.9658	-0.547189	0.283669	0.29755	1.98404	0	-4.70187	-26.0258	2.37181	5.17591	11
1818	0.5	M0N98_00784	GcpE protein	1845	3.0207	-0.582626	0.261441	0.277913	1.89632	0	-3.84358	-14.356	2.86207	7.27057	11
1819	0.590909	M0N98_00636	tRNA-specific 2-thiouridylase MnmA	1095	33.7129	-1.11436	0.0768499	0.583821	3.83549	2	-1.03041	-2.04261	0.724908	1.6528	11
1820	0.545455	M0N98_00022-M0N98_00023	intergenic gap sequence		3.81728	-0.864672	0.136561	0.294774	1.9714	1	-1.52987	-2.8876	2.82445	7.08344	11
1821	0.772727	M0N98_03075	Tox-JAB1 protein	447	22.6175	-1.61051	0.0245181	1.1067	12.7851	6	0.091888	1.06576	3.44357	10.8797	11
1822	0.636364	M0N98_00319	Thioredoxin-like protein	1068	33.4689	-0.991558	0.101963	0.630244	4.26819	3	-0.923413	-1.8966	0.814128	1.75823	11
1823	0.772727	M0N98_00142-M0N98_00143	intergenic gap sequence		12.2556	-1.74176	0.0181233	1.03941	10.95	6	-0.049976	-1.03525	1.672	3.18657	11
1824	0.590909	M0N98_02522-M0N98_02523	intergenic gap sequence		14.1476	-0.906773	0.123944	0.47833	3.00836	2	-1.18702	-2.27681	0.632895	1.55067	11
1825	0.681818	M0N98_00281	Two component regulator propeller	4041	134.821	-1.85415	0.0139911	1.57386	37.4854	4	-0.453439	-1.3693	0.554459	1.46862	11
1826	0.681818	M0N98_04047	Peptidase family S41	1440	39.3609	-1.01538	0.0965201	0.632213	4.28759	4	-0.747206	-1.67854	0.822439	1.76839	11
1827	0.772727	M0N98_04246	TolB-like 6-blade propeller-like protein	1008	25.2592	-1.76511	0.0171749	0.902159	7.98287	6	-0.0386479	-1.02715	1.35538	2.55864	11
1828	0.636364	M0N98_01650	dTDP-glucose 4,6-dehydratase	1077	35.3618	-1.08358	0.0824929	0.391304	2.46209	3	-0.869185	-1.82663	0.606103	1.52214	11
1829	0.545455	M0N98_02726	hypothetical protein	474	7.87129	-0.802811	0.157467	0.29474	1.97124	1	-1.62744	-3.08963	1.07614	2.10839	11
1830	0.590909	M0N98_04216	NVEALA protein	267	10.7426	-0.934803	0.116198	0.376139	2.3776	2	-1.15457	-2.22618	0.661932	1.5822	11
1831	0.545455	M0N98_02025	Family of unknown function (DUF6452)	549	7.86679	-0.632514	0.23307	0.379331	2.39514	1	-2.23897	-4.72061	1.55239	2.93302	11
1832	0.727273	M0N98_03642	N-acetylneuraminate lyase	915	24.1125	-1.41049	0.0388603	1.19708	15.7427	5	0.366689	1.28939	1.85354	3.61386	11
1833	0.590909	M0N98_02925	Cyclic nucleotide-binding domain protein	603	18.1863	-0.844483	0.14306	0.39895	2.50582	2	-1.24411	-2.36872	1.08147	2.1162	11
1834	0.590909	M0N98_02419	Calcineurin-like phosphoesterase	804	19.9658	-0.741795	0.181219	0.499087	3.15564	2	1.38615	2.61381	0.821239	1.76692	11
1835	0.545455	M0N98_01501-M0N98_01502	intergenic gap sequence		5.57876	-0.853581	0.140094	0.330365	2.13976	1	-1.5317	-2.89126	0.70381	1.6288	11
1836	0.590909	M0N98_02317	Phage integrase SAM-like domain protein	1224	21.6832	-0.841755	0.143961	0.353499	2.25683	2	-1.24416	-2.3688	0.470878	1.38595	11
1837	0.545455	M0N98_00131-M0N98_00132	intergenic gap sequence		4.81278	-0.689176	0.204562	0.432463	2.70684	1	-1.95074	-3.86571	1.95099	3.86639	11
1838	0.590909	M0N98_02391	hypothetical protein	1368	38.6445	-0.64004	0.229066	0.536227	3.43738	2	1.60979	3.05208	3.3615	10.2781	11
1839	0.5	M0N98_04015	Alanine--tRNA ligase	2616	4.58776	-0.821062	0.150986	0.355319	2.26631	0	-2.09994	-4.28691	1.49228	2.81334	11
1840	0.5	M0N98_03788-M0N98_03789	intergenic gap sequence		1.26193	-0.542586	0.286691	0.0610071	1.15082	0	4.40689	21.2132	0.603285	1.51917	11
1841	0.590909	M0N98_02120	Trifunctional nucleotide phosphoesterase protein YfkN	1743	36.9757	-1.00617	0.0985897	0.409652	2.56834	2	-1.09167	-2.1312	0.565937	1.48035	11
1842	0.5	M0N98_03338	Capsule assembly protein Wzi	1488	4.37534	-0.640071	0.229049	0.241778	1.74493	0	-3.09264	-8.53058	2.17429	4.51362	11
1843	0.727273	M0N98_03857	SusD family protein	2304	74.8119	-1.35034	0.0446336	1.08537	12.1723	5	0.378185	1.29971	0.411289	1.32987	11
1844	0.5	M0N98_01554-M0N98_01555	intergenic gap sequence		2.54635	-0.533142	0.292994	0.238407	1.73144	0	-4.67264	-25.5038	1.45996	2.751	11
1845	0.5	M0N98_00664	Outer membrane protein beta-barrel domain protein	648	24.0072	-0.745213	0.179799	0.300888	1.99934	0	2.3636	5.14653	0.624976	1.54219	11
1846	0.681818	M0N98_03940	protein of unknown function (DUF4861)	1215	37.432	-0.978471	0.105082	0.494654	3.12359	4	-0.755228	-1.6879	0.750056	1.68186	11
1847	0.5	M0N98_02418	Putative beta-lactamase-inhibitor-like, PepSY-like	438	7.37354	-0.833362	0.14677	0.290757	1.95325	0	-2.05235	-4.14782	0.93613	1.91339	11
1848	0.590909	M0N98_02724	Reverse transcriptase (RNA-dependent DNA polymerase)	969	21.7498	-0.930269	0.117417	0.551749	3.56245	2	-1.13819	-2.20104	1.1398	2.2035	11
1849	0.5	M0N98_03508-M0N98_03509	intergenic gap sequence		1.66787	-0.52861	0.296067	0.262917	1.83196	0	-4.70162	-26.0214	2.45053	5.46618	11
1850	0.5	M0N98_00208	Translation initiation factor IF-1	219	2.16202	-0.534855	0.29184	0.230009	1.69828	0	-4.4498	-21.8536	2.94773	7.71534	11
1851	0.545455	M0N98_01574	CirY - colitis induced sigma factor	537	11.2196	-0.699055	0.199961	0.338594	2.18069	1	-1.86527	-3.64336	1.2615	2.39744	11
1852	0.5	M0N98_01157-M0N98_01158	intergenic gap sequence		2.40954	-0.524526	0.298864	0.257987	1.81129	0	-4.75696	-27.0388	3.13259	8.77007	11
1853	0.681818	M0N98_01307-M0N98_01308	intergenic gap sequence		7.9883	-1.05952	0.0871929	0.927382	8.46022	4	0.695673	1.61964	1.05527	2.0781	11
1854	0.727273	M0N98_04261	RadC-like JAB domain protein	618	29.595	-1.52511	0.0298463	0.793758	6.21954	5	-0.308999	-1.23885	0.528066	1.442	11
1855	0.545455	M0N98_02316	Protein of unknown function (DUF3945)	1836	11.9694	-0.805946	0.156334	0.282686	1.91728	1	-1.56888	-2.96674	0.594383	1.50983	11
1856	0.590909	M0N98_02982	Inner membrane ABC transporter permease protein YdcV	792	20.8758	-1.11168	0.0773242	0.474103	2.97922	2	-0.999219	-1.99892	0.744399	1.67528	11
1857	0.727273	M0N98_01605	Reverse rubrerythrin-1	552	13.4905	-1.46591	0.0342048	0.75593	5.70073	5	0.32467	1.25238	1.53856	2.90505	11
1858	0.636364	M0N98_01807	Phage integrase family protein	1167	24.3249	-1.0591	0.0872768	0.58374	3.83478	3	-0.852659	-1.80583	0.518379	1.43234	11
1859	0.772727	M0N98_03682	putative nucleotidyltransferase	1086	31.477	-1.29337	0.0508892	0.50171	3.17476	6	-0.172544	-1.12704	0.740443	1.67069	11
1860	0.636364	M0N98_04173	6-phosphogluconolactonase	1167	31.6346	-0.832174	0.147172	0.6859	4.85177	3	-1.01287	-2.01792	1.27977	2.42801	11
1861	0.590909	M0N98_03161	Lipocalin-like domain protein	456	18.2925	-0.932937	0.116698	0.465732	2.92235	2	-1.12426	-2.17989	0.538929	1.45289	11
1862	0.5	M0N98_04342-M0N98_04343	intergenic gap sequence		5.83798	-0.697859	0.200512	0.186748	1.53726	0	-2.55885	-5.89238	1.05897	2.08345	11
1863	0.681818	M0N98_00818	Outer membrane protein beta-barrel family protein	2307	98.1728	-1.50758	0.0310759	1.46465	29.1508	4	-0.49847	-1.41271	0.523286	1.43723	11
1864	0.636364	M0N98_01233	Outer membrane protein beta-barrel family protein	2307	75.5878	-1.4602	0.0346574	1.15936	14.4332	3	-0.688608	-1.61173	0.612607	1.52902	11
1865	0.5	M0N98_00676-M0N98_00677	intergenic gap sequence		1.87039	-0.525197	0.298403	0.129271	1.3467	0	-4.4938	-22.5304	2.89914	7.4598	11
1866	0.545455	M0N98_02948-M0N98_02949	intergenic gap sequence		13.4266	-0.876755	0.132814	0.352224	2.25021	1	-1.44702	-2.72645	1.20306	2.30228	11
1867	0.636364	M0N98_00113	Aldo/keto reductase family protein	1383	33.928	-1.13476	0.0733236	0.430157	2.69251	3	-0.80238	-1.74398	0.437163	1.35394	11
1868	0.681818	M0N98_00071	SusD family protein	1836	49.0468	-1.27737	0.0527997	0.510692	3.2411	4	-0.570292	-1.48482	0.430217	1.34744	11
1869	0.545455	M0N98_01543	Bacterial extracellular solute-binding protein, family 3	819	18.7921	-0.86211	0.137369	0.596448	3.94865	1	-1.45396	-2.73959	1.11345	2.16363	11
1870	0.5	M0N98_04317	Helix-turn-helix domain protein	387	5.61926	-0.696583	0.201102	0.34023	2.18892	0	-2.51975	-5.73483	1.20233	2.30111	11
1871	0.636364	M0N98_01358	hypothetical protein	801	26.4752	-1.11265	0.077153	0.687863	4.87375	3	-0.810663	-1.75402	1.52339	2.87466	11
1872	0.545455	M0N98_01364	7-carboxy-7-deazaguanine synthase	546	13.9514	-0.907035	0.12387	0.335872	2.16707	1	-1.38117	-2.60479	1.02975	2.04166	11
1873	0.5	M0N98_01750	protein of unknown function (DUF4134)	423	7.07741	-0.788112	0.162888	0.255149	1.79949	0	-2.08306	-4.23705	1.6024	3.03648	11
1874	0.590909	M0N98_00539-M0N98_00540	intergenic gap sequence		7.41044	-0.730809	0.185862	0.438807	2.74667	2	-1.33634	-2.52509	0.702427	1.62724	11
1875	0.636364	M0N98_01947	Putative acetolactate synthase small subunit	555	13.8695	-0.934651	0.116238	0.606926	4.04507	3	-0.914684	-1.88516	1.22451	2.33676	11
1876	0.636364	M0N98_01639	Glycosyltransferase WbsX	1113	18.4581	-0.811805	0.154239	0.663675	4.60972	3	-1.01213	-2.01689	1.15553	2.22766	11
1877	0.5	M0N98_02462-M0N98_02463	intergenic gap sequence		3.22412	-0.541584	0.287353	0.241453	1.74362	0	-3.88935	-14.8188	3.13693	8.79648	11
1878	0.727273	M0N98_03908	TonB-dependent receptor SusC	3072	97.4392	-1.65073	0.0223497	1.43646	27.3187	5	-0.249522	-1.18881	0.712851	1.63904	11
1879	0.5	M0N98_00576	Octaprenyl diphosphate synthase	975	1.84248	-0.525182	0.298413	0.294426	1.96982	0	-4.20863	-18.4894	1.71629	3.2859	11
1880	0.590909	M0N98_00487	putative beta-L-arabinofuranosidase	2436	76.1782	-0.62183	0.238875	0.678256	4.76712	2	1.57328	2.97581	1.66688	3.17528	11
1881	0.5	M0N98_01750-M0N98_01751	intergenic gap sequence		4.58416	-0.675964	0.21088	0.209274	1.6191	0	-2.58201	-5.98775	1.61928	3.07222	11
1882	0.681818	M0N98_03235	Trk system potassium uptake protein TrkH		45.5293	-1.24211	0.0572647	0.769418	5.88056	4	-0.572279	-1.48687	0.557633	1.47185	11
1883	0.681818	M0N98_02957	Sensor protein kinase WalK	1323	27.6976	-1.03269	0.0927483	0.726137	5.32276	4	-0.685247	-1.60798	0.948329	1.92964	11
1884	0.681818	M0N98_02379	Large polyvalent protein associated domain 29	1020	14.6643	-1.01158	0.0973683	0.603058	4.0092	4	-0.69876	-1.62311	0.785299	1.72345	11
1885	0.590909	M0N98_00688	UPF0053 inner membrane protein YtfL	1287	30.3456	-0.959447	0.109787	0.497547	3.14447	2	-1.07159	-2.10175	0.43397	1.35095	11
1886	0.5	M0N98_00888-M0N98_00889	intergenic gap sequence		1.25833	-0.493336	0.321118	0.210066	1.62206	0	-5.58081	-47.862	1.54319	2.91438	11
1887	0.681818	M0N98_01029	Response regulator receiver domain protein	4323	118.404	-1.49807	0.0317633	1.43823	27.4301	4	-0.481718	-1.39641	0.960611	1.94613	11
1888	0.636364	M0N98_00184	AAA domain protein	3468	96.3321	-1.36711	0.0429426	1.44775	28.038	3	-0.689755	-1.61301	0.803009	1.74474	11
1889	0.590909	M0N98_00006	hypothetical protein	1245	25.883	-0.923354	0.119301	0.419622	2.62798	2	-1.10393	-2.14939	1.23893	2.36023	11
1890	0.681818	M0N98_01891-M0N98_01892	intergenic gap sequence		26.1404	-0.972755	0.106474	0.965669	9.23994	4	-0.720886	-1.64819	0.823574	1.76978	11
1891	0.636364	M0N98_01096	ECF RNA polymerase sigma-E factor	582	18.0036	-0.770584	0.169596	0.567401	3.69318	3	-1.03745	-2.0526	0.931006	1.9066	11
1892	0.727273	M0N98_01091-M0N98_01092	intergenic gap sequence		8.61206	-1.17845	0.0663059	0.799492	6.30219	5	0.417915	1.336	2.00248	4.00689	11
1893	0.590909	M0N98_00910	UPF0073 inner membrane protein YqfA	636	23.1197	-1.0912	0.0810585	0.468267	2.93946	2	-0.977239	-1.96869	0.611518	1.52787	11
1894	0.5	M0N98_00675	Aminopeptidase YwaD	1005	5.13951	-0.66693	0.215313	0.241774	1.74491	0	-2.5837	-5.99475	1.69411	3.23578	11
1895	0.5	M0N98_01882	Single-strand binding protein family protein	612	14.6562	-0.714682	0.192894	0.294058	1.96815	0	2.33154	5.03344	0.850106	1.80263	11
1896	0.636364	M0N98_02395	hypothetical protein	501	14.0756	-1.15826	0.0694606	0.53343	3.41531	3	-0.771448	-1.70698	1.30578	2.47217	11
1897	0.545455	M0N98_01489	Gram-negative bacterial TonB protein C-terminal	687	15.144	-0.724986	0.188371	0.386471	2.43485	1	-1.66469	-3.17045	1.03794	2.05329	11
1898	0.681818	M0N98_03792	Glycosyl hydrolase-like 10	1500	42.8776	-1.28289	0.052133	0.871562	7.4398	4	-0.5442	-1.45821	0.556836	1.47104	11
1899	0.545455	M0N98_02718	hypothetical protein	345	4.9649	-0.546144	0.284352	0.373002	2.36049	1	-2.49819	-5.64975	2.95034	7.7293	11
1900	0.681818	M0N98_03637	SusD-like protein P38	1590	53.5626	-1.19826	0.0633488	0.92648	8.44268	4	-0.583211	-1.49818	0.905705	1.87346	11
1901	0.5	M0N98_02511-M0N98_02512	intergenic gap sequence		2.11611	-0.533449	0.292786	0.18157	1.51904	0	-3.80741	-14.0005	2.30686	4.94806	11
1902	0.5	M0N98_01534-M0N98_01535	intergenic gap sequence		4.9874	-0.628664	0.235145	0.260263	1.8208	0	-2.8217	-7.06997	1.48865	2.80626	11
1903	0.590909	M0N98_02005	Exodeoxyribonuclease	759	18.4644	-0.938148	0.115306	0.559654	3.62789	2	-1.07615	-2.10841	1.42566	2.68637	11
1904	0.636364	M0N98_02094	Cobalt/magnesium transport protein CorA	1041	23.6598	-0.743363	0.180567	0.679764	4.7837	3	-1.05745	-2.08125	1.21774	2.32582	11
1905	0.590909	M0N98_00828	Propionyl-CoA carboxylase beta chain	1533	27.7408	-0.955155	0.110878	0.434274	2.71815	2	-1.06219	-2.0881	0.503065	1.41722	11
1906	0.681818	M0N98_01369	Putative DNA-binding domain protein	648	22.8704	-0.926381	0.118473	0.456709	2.86226	4	-0.740399	-1.67064	0.468371	1.38355	11
1907	0.636364	M0N98_04154	Trk system potassium uptake protein TrkH	1455	36.5509	-0.839065	0.144856	0.502118	3.17774	3	-0.968682	-1.95705	0.51994	1.4339	11
1908	0.681818	M0N98_00546	Fimbrillin-like protein	990	37.2511	-0.986176	0.103234	0.719413	5.24098	4	-0.700872	-1.62549	0.822901	1.76896	11
1909	0.5	M0N98_02063-M0N98_02064	intergenic gap sequence		2.67597	-0.637392	0.230467	0.24319	1.75061	0	-2.75938	-6.77105	2.12542	4.36329	11
1910	0.772727	M0N98_00190	protein of unknown function (DUF4221)	1155	32.3141	-1.24507	0.0568762	0.539458	3.46304	6	-0.148675	-1.10855	1.23536	2.35441	11
1911	0.545455	M0N98_02068	Polysaccharide biosynthesis/export protein	792	15.1143	-0.811434	0.154371	0.294855	1.97176	1	-1.47015	-2.77051	0.793687	1.7335	11
1912	0.636364	M0N98_01062	Glycosyl hydrolase family 109 protein 1	1416	32.9541	-0.980883	0.1045	0.473155	2.97273	3	-0.863142	-1.819	0.746474	1.67769	11
1913	0.590909	M0N98_02838-M0N98_02839	intergenic gap sequence		9.72817	-0.822432	0.150511	0.474307	2.98063	2	-1.18131	-2.26782	1.03052	2.04275	11
1914	0.5	M0N98_02140-M0N98_02141	intergenic gap sequence		1.69217	-0.498129	0.317593	0.012516	1.02924	0	4.53695	23.2145	0.554311	1.46847	11
1915	0.727273	M0N98_01048	CRISPR-associated endonuclease Cas2	291	10.8938	-1.2185	0.060464	0.279302	1.9024	5	-0.376296	-1.298	1.34812	2.5458	11
1916	0.681818	M0N98_00719	Glucosidase YgjK	1935	53.0081	-1.18266	0.0656652	0.43125	2.69929	4	-0.582306	-1.49724	0.432841	1.34989	11
1917	0.545455	M0N98_01160	Serine acetyltransferase	297	7.13051	-0.627605	0.235719	0.510115	3.23679	1	-1.99456	-3.98494	3.24458	9.47798	11
1918	0.636364	M0N98_02557	hypothetical protein	1254	27.8965	-1.03226	0.0928406	0.477584	3.0032	3	-0.826591	-1.77349	0.502355	1.41652	11
1919	0.5	M0N98_00536-M0N98_00537	intergenic gap sequence		0.954995	-0.527902	0.29655	0.462865	2.90312	0	3.77604	13.6994	3.38257	10.4293	11
1920	0.636364	M0N98_00672	Histidine kinase-, DNA gyrase B-, and HSP90-like ATPase	1539	43.8623	-1.06742	0.0856204	1.04943	11.2055	3	-0.806006	-1.74836	1.03522	2.04942	11
1921	0.590909	M0N98_04177	Low specificity L-threonine aldolase	1017	26.955	-0.750765	0.177515	0.458242	2.87238	2	-1.25396	-2.38495	0.656864	1.57665	11
1922	0.681818	M0N98_00997	PQQ-like domain protein	2457	72.5635	-1.05846	0.0874054	0.602513	4.00417	4	-0.646108	-1.56494	0.662425	1.58274	11
1923	0.727273	M0N98_04237	hypothetical protein	570	29.2457	-0.986841	0.103076	0.742748	5.5303	5	-0.516272	-1.43025	0.604882	1.52085	11
1924	0.681818	M0N98_04204	6-bladed beta-propeller	1164	41.2295	-1.05465	0.0881757	0.823634	6.66245	4	-0.648815	-1.56788	1.03622	2.05085	11
1925	0.590909	M0N98_01493	3-oxoacyl-(acyl-carrier-protein) synthase 3	978	31.2754	-0.80118	0.158059	0.773498	5.93606	2	-1.19685	-2.29238	1.15404	2.22536	11
1926	0.727273	M0N98_02819	hypothetical protein	1098	9.25743	-1.45137	0.0353695	0.708723	5.11355	5	-0.274762	-1.20979	1.31404	2.48637	11
1927	0.727273	M0N98_03175	Phage integrase family protein	1107	23.7219	-1.14979	0.0708292	0.661531	4.58702	5	-0.410222	-1.32889	0.623015	1.54009	11
1928	0.681818	M0N98_00800	Thioredoxin-like protein	1236	37.7003	-0.982071	0.104215	0.803115	6.35499	4	-0.687385	-1.61036	0.962189	1.94826	11
1929	0.545455	M0N98_03112	Protein of unknown function (DUF3408)	432	7.11521	-0.665185	0.21618	0.554686	3.58663	1	-1.79315	-3.46571	2.31879	4.98914	11
1930	0.636364	M0N98_02169	Adenosylmethionine-8-amino-7-oxononanoate aminotransferase	1272	31.0837	-1.03381	0.0925104	0.350751	2.24259	3	-0.815825	-1.7603	0.617373	1.53408	11
1931	0.590909	M0N98_01347	HxlR-like helix-turn-helix	357	9.27273	-0.743318	0.180585	0.542167	3.48471	2	-1.25175	-2.3813	0.752188	1.68435	11
1932	0.590909	M0N98_01671	H(+)/Cl(-) exchange transporter ClcA	1599	40.1008	-1.10417	0.0786743	0.705824	5.07953	2	-0.938163	-1.91609	0.585494	1.50055	11
1933	0.636364	M0N98_02330	UDP-2,3-diacetamido-2,3-dideoxy-D-glucuronate 2-epimerase	1182	22.9541	-1.06963	0.0851858	0.500491	3.16585	3	-0.793614	-1.73341	0.618232	1.53499	11
1934	0.681818	M0N98_02383	protein of unknown function (DUF4313)	498	9.54545	-0.808453	0.155435	0.646757	4.4336	4	-0.804352	-1.74636	0.806422	1.74887	11
1935.5	0.5	M0N98_00916-M0N98_00917	intergenic gap sequence		14.9883	-0.840592	0.144347	0.256439	1.80484	0	-1.79671	-3.47428	0.966391	1.95395	11
1935.5	0.5	M0N98_02371-M0N98_02372	intergenic gap sequence		1.9784	-0.624759	0.237269	0.438115	2.7423	0	-2.73122	-6.64018	2.5701	5.93851	11
1937	0.636364	M0N98_04142	TonB-dependent receptor P3	3387	89.3582	-1.05059	0.0890042	0.984067	9.63977	3	-0.802216	-1.74378	0.906868	1.87497	11
1938	0.5	M0N98_03531	hypothetical protein	2064	3.90459	-0.544278	0.285576	0.297309	1.98294	0	-3.4178	-10.6871	2.70388	6.5155	11
1939	0.772727	M0N98_02914-M0N98_02915	intergenic gap sequence		12.9658	-1.37831	0.0418496	0.776993	5.98402	6	-0.052095	-1.03677	1.92174	3.78879	11
1940	0.636364	M0N98_03701	Protein of unknown function (DUF3737)	867	24.9028	-1.06787	0.0855326	0.482117	3.03471	3	-0.789637	-1.72864	0.563299	1.47764	11
1941	0.5	M0N98_03805-M0N98_03806	intergenic gap sequence		2.36004	-0.494423	0.320315	0.213471	1.63482	0	4.25084	19.0384	2.12093	4.34975	11
1942	0.772727	M0N98_02739	UvrD/REP helicase N-terminal domain protein	1776	21.2484	-1.24834	0.056449	0.392167	2.46699	6	-0.116078	-1.08378	1.4861	2.80131	11
1943	0.590909	M0N98_02759	Biosynthetic peptidoglycan transglycosylase	717	13.964	-0.890305	0.128734	0.44837	2.80783	2	-1.0864	-2.12343	0.933838	1.91035	11
1944	0.727273	M0N98_01669	Pyridine nucleotide-disulfide oxidoreductase	2502	50.5869	-1.52118	0.0301176	0.846538	7.02325	5	-0.224919	-1.16871	0.708873	1.63453	11
1945	0.636364	M0N98_02176	Dihydrodipicolinate synthetase family protein	933	23.36	-1.14181	0.0721428	0.548522	3.53608	3	-0.749999	-1.68179	0.828726	1.77612	11
1946	0.545455	M0N98_02346-M0N98_02347	intergenic gap sequence		12.4644	-0.866472	0.135997	0.421517	2.63947	1	-1.34705	-2.54391	0.500875	1.41507	11
1947	0.5	M0N98_00510-M0N98_00511	intergenic gap sequence		1.82718	-0.785789	0.163761	0.214868	1.64009	0	-1.89676	-3.72376	4.94967	30.9028	11
1948	0.5	M0N98_01555-M0N98_01556	intergenic gap sequence		3.05851	-0.530189	0.294993	0.151275	1.41669	0	-3.55948	-11.7899	1.4931	2.81494	11
1949	0.636364	M0N98_03003-M0N98_03004	intergenic gap sequence		20.6697	-0.978038	0.105187	0.648529	4.45174	3	-0.837546	-1.78701	0.531103	1.44503	11
1950	0.636364	M0N98_03058	Murein DD-endopeptidase MepS/Murein LD-carboxypeptidase	513	15.802	-0.813449	0.153657	0.572972	3.74086	3	-0.954864	-1.9384	0.977536	1.9691	11
1951	0.727273	M0N98_02885	hypothetical protein	669	27.6508	-0.971126	0.106874	0.693643	4.93905	5	-0.50223	-1.4164	1.27425	2.41873	11
1952	0.590909	M0N98_03263	hypothetical protein	510	15.2844	-0.846036	0.142549	0.538712	3.4571	2	-1.12331	-2.17847	0.609546	1.52578	11
1953	0.636364	M0N98_03511	N-acetylmuramoyl-L-alanine amidase	420	10.8587	-0.741809	0.181214	0.490241	3.09201	3	-1.01917	-2.02675	0.77018	1.70548	11
1954	0.5	M0N98_01500-M0N98_01501	intergenic gap sequence		6.25563	-0.701365	0.1989	0.436596	2.73272	0	-2.21239	-4.63443	1.91598	3.77371	11
1955	0.5	M0N98_00456	Inner membrane protein YqaA	468	10.8956	-0.800585	0.158276	0.256692	1.80589	0	-1.8431	-3.5878	0.8465	1.79813	11
1956	0.681818	M0N98_01736	Sodium/glutamate symporter	1380	39.2358	-0.936196	0.115825	0.874074	7.48298	4	-0.698052	-1.62231	0.78792	1.72658	11
1957	0.5	M0N98_00448-M0N98_00449	intergenic gap sequence		2.14581	-0.519298	0.302484	0.280134	1.90605	0	-3.63196	-12.3974	3.7863	13.7971	11
1958	0.727273	M0N98_03183	Conjugative transposon protein TraI relaxase/mobilization nuclease	939	14.1593	-1.33063	0.046706	0.803602	6.36212	5	0.286618	1.21978	1.5428	2.91359	11
1959	0.636364	M0N98_01751	Phage integrase family protein	1173	26.2889	-1.1168	0.0764182	0.431058	2.6981	3	-0.753451	-1.68582	0.30662	1.23681	11
1960	0.636364	M0N98_04034	Imm17 protein	216	12.937	-0.713792	0.193289	0.584879	3.84485	3	-1.05201	-2.07342	1.36738	2.58002	11
1961	0.5	M0N98_01295-M0N98_01296	intergenic gap sequence		1.54185	-0.679186	0.209322	0.284799	1.92663	0	-2.31435	-4.9738	5.175	36.1268	11
1962	0.545455	M0N98_02672	hypothetical protein	489	7.43114	-0.736819	0.183308	0.439102	2.74854	1	-1.52588	-2.87963	1.64554	3.12866	11
1963	0.636364	M0N98_02758	Protein of unknown function (DUF1460)	879	25.1215	-1.1834	0.065554	0.825304	6.68812	3	-0.717701	-1.64456	1.04788	2.06749	11
1964	0.590909	M0N98_01866	YspA SLOG family protein	405	11.4545	-0.773072	0.168627	0.437897	2.74092	2	-1.18522	-2.27399	0.757579	1.69065	11
1965	0.590909	M0N98_04203	hypothetical protein	195	11.2304	-0.671422	0.213097	0.524958	3.34933	2	-1.34259	-2.53607	0.982319	1.97564	11
1966	0.5	M0N98_00012	Protein/nucleic acid deglycase 3	552	9.32853	-0.711255	0.194422	0.30169	2.00304	0	-2.14136	-4.41178	1.13526	2.19658	11
1967	0.5	M0N98_02755-M0N98_02756	intergenic gap sequence		2.85239	-0.546143	0.284352	0.310276	2.04304	0	-3.22779	-9.36832	3.67077	12.7354	11
1968	0.5	M0N98_02100-M0N98_02101	intergenic gap sequence		1.78398	-0.500363	0.315963	0.290026	1.94996	0	-3.82551	-14.1773	4.60189	24.2833	11
1969	0.681818	M0N98_04164	NAD(P)H-quinone oxidoreductase chain 4 1	1482	43.658	-1.34772	0.0449032	1.07748	11.9532	4	-0.468444	-1.38362	0.585167	1.50021	11
1970	0.681818	M0N98_02326	Glycosyl transferases group 1	1170	15.7291	-1.18701	0.0650111	0.418461	2.62096	4	-0.540482	-1.45446	1.57321	2.97566	11
1971	0.681818	M0N98_02097	Protein DedA	645	12.4374	-1.17085	0.0674763	0.319161	2.08527	4	-0.547974	-1.46203	2.04712	4.13281	11
1972	0.636364	M0N98_01262	Pyruvate phosphate dikinase, AMP/ATP-binding domain	2958	81.6139	-0.842266	0.143792	0.658011	4.55	3	0.919916	1.89201	0.43612	1.35296	11
1973	0.5	M0N98_03635-M0N98_03636	intergenic gap sequence		1.40774	-0.530091	0.295059	0.163501	1.45714	0	-3.40773	-10.6128	4.37189	20.7047	11
1974	0.545455	M0N98_02537-M0N98_02538	intergenic gap sequence		7.75428	-0.642431	0.227808	0.417257	2.61371	1	-1.78106	-3.4368	1.93835	3.83266	11
1975	0.590909	M0N98_03057	AAA domain, putative AbiEii toxin, Type IV TA system	708	12.5986	-0.832848	0.146944	0.43112	2.69848	2	-1.11371	-2.16402	1.02796	2.03914	11
1976	0.545455	M0N98_01895-M0N98_01896	intergenic gap sequence		3.48965	-0.659935	0.218809	0.505822	3.20495	1	-1.71816	-3.29017	1.28308	2.43357	11
1977	0.5	M0N98_01812	DNA N-6-adenine-methyltransferase (Dam)	483	8.59046	-0.731126	0.185727	0.212034	1.62942	0	-2.02667	-4.07463	1.1351	2.19634	11
1978	0.727273	M0N98_01920	Xanthine permease XanP	1332	40.8506	-1.00672	0.0984648	0.655542	4.5242	5	-0.464574	-1.37991	0.627537	1.54493	11
1979	0.5	M0N98_01727-M0N98_01728	intergenic gap sequence		1.67147	-0.491595	0.322407	0.250452	1.78013	0	-3.99642	-15.9603	4.32897	20.0978	11
1980.5	0.636364	M0N98_02231	SusD family protein	2010	44.8758	-1.01827	0.0958798	0.890896	7.7785	3	-0.794976	-1.73505	0.737788	1.66762	11
1980.5	0.636364	M0N98_03227	putative enoyl-CoA hydratase 1	465	13.2169	-0.835018	0.146212	0.583459	3.83229	3	-0.920155	-1.89232	0.93511	1.91204	11
1982	0.636364	M0N98_01623	hypothetical protein	1254	39.0072	-0.948949	0.112474	0.63173	4.28282	3	-0.834242	-1.78292	0.705821	1.63107	11
1983	0.5	M0N98_01578-M0N98_01579	intergenic gap sequence		1.73267	-0.467497	0.340803	0.200268	1.58587	0	-4.68567	-25.7352	3.37443	10.3706	11
1984	0.636364	M0N98_02059	oligosaccharide repeat unit polymerase	1428	17.1746	-1.22675	0.0593262	0.37649	2.37953	3	-0.685647	-1.60842	1.88605	3.69623	11
1985	0.5	M0N98_03549	Conjugative transposon protein TraN	1155	1.49775	-0.456387	0.349633	0.202685	1.59472	0	-5.51313	-45.6685	2.69836	6.49062	11
1986	0.5	M0N98_01558-M0N98_01559	intergenic gap sequence		1.60396	-0.459475	0.347156	0.22493	1.67853	0	-5.09142	-34.0935	2.83781	7.14932	11
1987	0.772727	M0N98_01649	dTDP-4-dehydrorhamnose reductase	861	20.9127	-1.31676	0.0482214	0.674378	4.72474	6	0.0403011	1.02833	0.924854	1.89849	11
1988	0.681818	M0N98_01436	Two component regulator propeller	3951	108.059	-1.46219	0.034499	1.14092	13.8331	4	-0.419977	-1.33791	0.8263	1.77313	11
1989	0.772727	M0N98_03839	hypothetical protein	2118	58.7219	-1.26747	0.0540175	0.599857	3.97976	6	-0.0665844	-1.04723	0.384645	1.30554	11
1990	0.727273	M0N98_00284	SusD-like protein P2	1632	57.081	-1.3633	0.0433213	1.22866	16.9301	5	-0.248585	-1.18804	0.42082	1.33869	11
1991	0.636364	M0N98_02408	Bacterial Ig-like domain protein	1089	23.2844	-1.00733	0.0983255	0.782656	6.06256	3	-0.797179	-1.7377	0.798977	1.73987	11
1992	0.545455	M0N98_01533	Glycosyl hydrolases family 25	867	18.7984	-0.782856	0.164871	0.420342	2.63234	1	-1.42061	-2.67698	0.851151	1.80394	11
1993	0.5	M0N98_02843-M0N98_02844	intergenic gap sequence		3.48875	-0.609449	0.245782	0.261908	1.82771	0	-2.6255	-6.17098	2.17515	4.51633	11
1994	0.545455	M0N98_03098	Conjugative transposon protein TraO	573	6.9676	-0.656803	0.220393	0.365889	2.32214	1	-1.70218	-3.25391	0.769006	1.7041	11
1995	0.545455	M0N98_00353-M0N98_00354	intergenic gap sequence		4.37804	-0.565704	0.271829	0.398066	2.50072	1	-2.09057	-4.25917	2.90083	7.46854	11
1996	0.5	M0N98_00913-M0N98_00914	intergenic gap sequence		1.50495	-0.472365	0.337004	0.137474	1.37238	0	-4.38736	-20.9279	2.94948	7.72473	11
1997	0.590909	M0N98_01870	Protein of unknown function (DUF4099)	759	12.6985	-0.821976	0.150669	0.547201	3.52534	2	-1.11012	-2.15864	0.75116	1.68315	11
1998	0.636364	M0N98_00063	Phosphate-selective porin O and P	1146	38.9973	-0.973363	0.106325	0.797517	6.2736	3	-0.814452	-1.75863	0.784369	1.72234	11
[truncated: 4,857 more rows]
