# Supplementary material for: High-throughput analyses of Phocaeicola vulgatus reveal fitness determinants for gut colonization and during colitis
Source: Gut Microbes. 2026 Apr 23;18(1):2661410. doi: 10.1080/19490976.2026.2661410 (PMC13114119; doi:10.1080/19490976.2026.2661410)
Supplement: Dataset_6_RBTnSeq_colitis.xlsx [file KGMI_A_2661410_SM0286.xlsx]

## Sheet: DSS-colitis
Dataset 6. RB-TnSeq analyses of DSS-treated mice and control groups
RB-TnSeq analysis from feces of mice treated with DSS at D14
Genes highlighted gray were also significant in the untreated D14 compared to D7 mice and are not considered as impacting fitness during DSS-induced colitis
Genes highlighted yellow were further analyzed in this study
			CAZymes (best hit <= e-value 1e-18)
rank	locus tag	PUL no.	glycosylhydrolases	polysaccharide lyases	carbohydrate esterases	mean inf TA sites	mean log10pval	mean pval	sd log10pval	sd pval	pval 0.05	mean log2fc	mean FC	sd log2fc	log2fc.2	annotation
1	M0N98_01142					9.39604	-4.33669	4.60587e-05	0.836919	6.86941	11	5.91684	60.4153	2.03386	11	UpxY transcriptional antitermination factor
2	M0N98_00964					31.5959	-5.20074	6.29876e-06	3.54124	3477.28	11	-5.2093	-36.9961	4.18101	11	Type III restriction enzyme, res subunit
3	M0N98_03670	PUL44	GH33: 1.4e-88			24.0765	-2.13636	0.00730537	1.09665	12.4926	9	-5.10634	-34.4479	4.57729	11	N-terminal domain of BNR-repeat neuraminidase
4	M0N98_02988					40.8785	-4.53517	2.91629e-05	3.7069	5092.12	9	-4.93504	-30.5911	6.03873	11	Glycogen phosphorylase
5	M0N98_01316					19.4716	-1.37288	0.0423764	0.56067	3.63639	8	-5.63886	-49.8272	5.39197	11	AAA domain, putative AbiEii toxin, Type IV TA system
6	M0N98_03603					22.6454	-1.84006	0.0144522	1.26723	18.5027	7	-5.05354	-33.2098	5.10453	11	Sulfatase
7	M0N98_02924	PUL39				44.721	-3.64463	0.00022666	2.47627	299.412	11	-3.83455	-14.2664	3.05697	11	Starch-binding protein SusD
8	M0N98_02143					39.1269	-2.1404	0.00723767	1.68291	48.1844	6	-5.15637	-35.6633	4.15751	11	Carboxypeptidase regulatory-like domain protein
9	M0N98_00516					22.0954	-2.11504	0.00767291	1.81836	65.8197	6	-5.16109	-35.7801	4.81577	11	Propionyl-CoA:succinate CoA transferase
10	M0N98_01156					2.11341	-1.37092	0.0425676	0.995516	9.89728	6	Inf	#VALUE!	NA	11	hypothetical protein
11	M0N98_03838	PUL46	GH115: 4.6e-244			22.9217	-1.69905	0.0199961	1.30149	20.0212	7	-4.66983	-25.4542	4.28887	11	glycosyl hydrolase family 115
12	M0N98_01066					21.3186	-1.66141	0.0218067	1.39873	25.0454	6	-5.01264	-32.2816	3.91371	11	Imidazolonepropionase
13	M0N98_02141					47.0702	-6.65406	2.21789e-07	5.00327	100755	11	-3.58082	-11.9656	3.6582	11	Major Facilitator Superfamily protein
14	M0N98_03417					25.3033	-1.64196	0.0228055	1.07051	11.7628	6	-4.90159	-29.89	4.48763	11	SLBB domain protein
15	M0N98_01114					26.9406	-1.81817	0.0151996	1.72786	53.4391	6	-4.82445	-28.3338	3.34656	11	Alpha-hemolysin translocation ATP-binding protein HlyB
16	M0N98_01102	PUL23				30.9127	-2.1784	0.00663131	1.91287	81.8214	5	-5.55197	-46.9148	3.84665	11	SusD family protein
17	M0N98_02923	PUL39				79.1134	-6.11053	7.75302e-07	4.4927	31095.4	11	-3.46176	-11.0177	2.66915	11	TonB-dependent receptor P3
18	M0N98_00097	PUL3				42.2781	-1.9627	0.0108968	1.41502	26.0027	6	-4.73816	-26.6887	3.47233	11	TonB-dependent receptor SusC
19	M0N98_02177					22.5302	-1.54751	0.0283461	1.02598	10.6164	6	-4.82258	-28.2971	5.13876	11	Sodium/glucose cotransporter
20	M0N98_03923					13.2889	-1.56724	0.0270868	0.911577	8.15788	5	-5.56919	-47.4782	4.87207	11	FecR protein
21	M0N98_01973					10.1422	-1.25291	0.0558582	0.605556	4.03233	6	-4.89111	-29.6736	3.48031	11	Ribonuclease Z
22	M0N98_03934					16.9973	-1.80767	0.0155716	1.25091	17.8199	5	-5.11758	-34.7171	5.03054	11	Lipoyl synthase
23	M0N98_01539					32.0135	-1.62194	0.0238812	1.4002	25.1303	6	-4.69419	-25.8876	4.11484	11	hypothetical protein
24	M0N98_01068					13.8578	-1.3436	0.0453318	0.950769	8.92831	5	-6.06688	-67.0365	4.19655	11	Glutamate formimidoyltransferase
25	M0N98_03761	PUL45				6.59856	-1.33936	0.0457761	0.726324	5.32506	5	-7.09239	-136.465	4.54373	11	EcfO - stress induced sigma factor
26	M0N98_01941	PUL34				46.441	-2.59695	0.0025296	1.98198	95.9351	9	-3.88482	-14.7723	3.94843	11	TonB-dependent receptor P39
27	M0N98_01140-M0N98_01142					6.49595	-1.37858	0.0418237	0.674419	4.72519	7	4.42833	21.5307	2.52916	11	intergenic gap sequence
28	M0N98_03390					12.2169	-1.25902	0.0550781	0.808167	6.42935	5	-5.37008	-41.3577	5.296	11	dTDP-4-dehydro-6-deoxy-alpha-D-glucopyranose 2,3-dehydratase
29	M0N98_01334					18.3942	-1.50447	0.0312989	1.1305	13.5053	6	-4.6114	-24.4439	4.58085	11	2,3-bisphosphoglycerate-independent phosphoglycerate mutase
30	M0N98_00365	PUL10				20.0054	-1.29104	0.0511633	0.668586	4.66215	5	-5.21059	-37.0291	5.18673	11	Bacterial Ig-like domain (group 3)
31	M0N98_04067	PUL51				29.3825	-2.10163	0.00791349	1.89407	78.3553	6	-4.51023	-22.7885	3.70071	11	Starch-binding associating with outer membrane
32	M0N98_02161					11.937	-1.19488	0.0638438	0.713609	5.17141	6	-4.71742	-26.3079	4.02962	11	PspC domain protein
33	M0N98_02450					35.8353	-2.25363	0.00557664	1.48731	30.7118	8	-4.0385	-16.4327	3.1811	11	Glycine dehydrogenase (decarboxylating)
34	M0N98_04075	PUL51				58.9235	-3.39455	0.000403134	2.56917	370.827	7	-4.21757	-18.6043	3.30627	11	TonB-dependent receptor P3
35	M0N98_03609					31.8182	-1.72954	0.0186404	1.09627	12.4815	6	-4.48708	-22.4257	4.87374	11	Prolyl oligopeptidase family protein
36	M0N98_01707					12.7912	-1.51457	0.0305796	1.42477	26.5931	6	-4.51694	-22.8946	3.38496	11	Glutaconyl-CoA decarboxylase subunit beta
37	M0N98_00820					17.7228	-1.47233	0.033703	1.16921	14.7642	6	-4.52621	-23.0422	3.46929	11	Bacterial regulatory protein, luxR family
38	M0N98_01074					35.9199	-2.50098	0.00315517	2.03935	109.484	7	-4.20531	-18.447	3.03711	11	Acyl-CoA dehydrogenase C terminal
39	M0N98_01094					24.4824	-1.38838	0.04089	1.25873	18.1439	5	-4.84675	-28.775	3.20254	11	Aspartate/alanine antiporter
40	M0N98_01081					16.8641	-1.26971	0.0537393	0.91924	8.3031	5	-4.94202	-30.7394	3.1294	11	Signal peptidase I
41	M0N98_01106					27.5797	-1.96581	0.0108192	2.01162	102.711	4	-5.23759	-37.7288	3.87432	11	Polyphosphate kinase
42	M0N98_01088					37.3186	-2.20675	0.00621225	2.7602	575.708	5	-4.67851	-25.6077	3.00479	11	Outer membrane protein beta-barrel family protein
43	M0N98_01090	PUL22				60.2988	-3.01412	0.000968005	3.7762	5973.1	5	-4.63885	-24.9134	3.27978	11	TonB-dependent receptor P3
44	M0N98_00343					28.1584	-2.91387	0.00121936	2.94033	871.622	5	-4.63383	-24.8268	3.34659	11	2-oxoglutarate oxidoreductase subunit KorA
45	M0N98_02085	PUL36				35.3492	-2.24692	0.00566338	2.37349	236.315	4	-4.99985	-31.9966	3.74697	11	TonB-dependent receptor P3
46	M0N98_03205					57.1818	-2.73656	0.00183417	2.51624	328.276	9	-3.66119	-12.6511	3.03217	11	AAA domain protein
47	M0N98_02549					24.2529	-1.65713	0.0220227	1.09321	12.3941	7	-4.17402	-18.0511	4.19137	11	Colicin I receptor
48	M0N98_00963					26.0819	-2.89876	0.00126252	1.91127	81.5204	8	-3.89641	-14.8914	2.71605	11	Bacteriodales T6SS TssH (ClpV) protein
49	M0N98_01484					56.6112	-3.2184	0.000604787	2.66393	461.247	9	-3.6331	-12.4072	2.93269	11	Aspartate/alanine antiporter
50	M0N98_00345					18.7066	-1.13281	0.0736523	0.595605	3.94099	6	-4.55259	-23.4675	4.68782	11	2-amino-3-ketobutyrate coenzyme A ligase
51	M0N98_01091	PUL22				22.1152	-1.33779	0.0459423	1.09039	12.3138	5	-4.69529	-25.9073	3.04724	11	SusD-like protein P38
52	M0N98_00076					24.1863	-2.54742	0.0028352	2.48786	307.508	6	-4.30307	-19.7402	2.88587	11	Putative threonine/serine exporter
53	M0N98_03642					11.505	-1.24999	0.056235	0.674942	4.73088	4	-5.8913	-59.3552	5.02406	11	N-acetylneuraminate lyase
54	M0N98_01269					14.4086	-1.53301	0.0293085	1.33636	21.6951	4	-5.01717	-32.3832	4.89471	11	putative efflux pump periplasmic linker TtgA
55	M0N98_03989					33.8884	-3.68771	0.000205253	2.46543	292.033	10	-3.24349	-9.47084	2.96008	11	ATP-dependent 6-phosphofructokinase 1
56	M0N98_03202					18.0756	-1.67694	0.0210408	1.2187	16.5463	5	-4.57905	-23.9018	4.36584	11	ATPase family associated with various cellular activities (AAA)
57	M0N98_03252					21.1071	-1.46982	0.0338985	0.896444	7.8785	5	-4.61039	-24.4268	4.27605	11	WG containing repeat protein
58	M0N98_01439	PUL29	GH43_31: 4e-103			35.8155	-1.85793	0.0138697	1.59881	39.7021	6	-4.27976	-19.4239	4.47388	11	Glycosyl hydrolases family 43
59	M0N98_03753	PUL45				20.0576	-1.3198	0.0478851	0.76119	5.77019	4	-5.03003	-32.6731	5.28889	11	Inner membrane symporter YicJ
60	M0N98_04059					42.0918	-1.71272	0.0193769	1.39625	24.9027	5	-4.5179	-22.9099	4.23491	11	Multidrug resistance protein MdtB
61	M0N98_04076	PUL51				35.9118	-2.28	0.00524804	1.53669	34.41	7	-4.02731	-16.3057	2.98954	11	SusD-like protein P2
62	M0N98_00095	PUL3				12.1251	-1.09775	0.0798447	0.78871	6.14767	4	-5.56923	-47.4795	4.48212	11	hypothetical protein
63	M0N98_04285					35.0225	-1.39601	0.0401784	1.26013	18.2025	5	-4.52348	-22.9987	3.65176	11	Conjugative transposon protein TraG
64	M0N98_01301					34.3015	-2.18285	0.00656367	1.26161	18.2646	7	-3.98107	-15.7914	3.05987	11	Peptidase family M49
65	M0N98_03985					10.4473	-1.62987	0.0234494	1.98803	97.2819	3	-5.7282	-53.0101	4.73074	11	(2E,6E)-farnesyl diphosphate synthase
66	M0N98_00052					10.6877	-1.06041	0.0870147	0.732338	5.39931	4	-5.26253	-38.3867	5.17305	11	Inner membrane protein YohK
67	M0N98_04073	PUL51				63.018	-2.87814	0.00132392	2.01687	103.962	8	-3.7172	-13.1519	2.8831	11	TonB-dependent receptor P3
68	M0N98_03954					16.8191	-1.38061	0.0416282	1.12138	13.2245	5	-4.5084	-22.7596	5.40164	11	Protein of unknown function (DUF4435)
69	M0N98_03233					17.9631	-1.49021	0.0323436	1.32057	20.9203	5	-4.46982	-22.159	4.1369	11	RNA pseudouridylate synthase
70	M0N98_04296					21.9226	-1.25367	0.0557605	0.918372	8.28652	5	-4.55391	-23.4889	3.54405	11	hypothetical protein
71	M0N98_01992					25.8137	-1.93786	0.0115382	0.714609	5.18333	10	-2.96056	-7.78427	2.49786	11	4-hydroxythreonine-4-phosphate dehydrogenase
72	M0N98_03407					14.937	-1.82199	0.0150664	1.55407	35.8155	4	-4.65868	-25.2582	4.34849	11	Tetratricopeptide repeat protein
73	M0N98_01117					28.649	-1.96987	0.0107185	2.17515	149.675	5	-4.39597	-21.0533	2.79837	11	Tetratricopeptide repeat protein
74	M0N98_04290					25.928	-1.34712	0.0449657	1.01549	10.363	4	-4.78487	-27.567	4.68961	11	Conjugative transposon protein TraJ
75	M0N98_01145					3.72907	-3.01727	0.000961021	1.4183	26.2001	10	2.74897	6.72235	2.55925	11	G-rich domain on putative tyrosine kinase
76	M0N98_04108	PUL52				42.2187	-1.56648	0.0271345	1.23501	17.1794	5	-4.41804	-21.3777	4.38299	11	TonB-dependent receptor P3
77	M0N98_01103	PUL23				44.4995	-2.00071	0.00998355	2.40713	255.348	4	-4.60183	-24.2823	3.217	11	TonB-dependent receptor P26
78	M0N98_02468					31.5878	-2.53462	0.00292	1.61518	41.227	8	-3.63016	-12.3819	2.48687	11	Patatin-like phospholipase
79	M0N98_01274					17.3384	-1.48208	0.0329553	1.29239	19.6058	4	-4.66087	-25.2966	4.69813	11	Outer membrane efflux protein
80	M0N98_02941					24.4509	-1.49694	0.0318467	0.819158	6.59413	8	-3.7198	-13.1756	3.66086	11	Sodium/hydrogen exchanger family protein
81	M0N98_01674	PUL31				42.9406	-1.81725	0.0152317	1.18179	15.1983	5	-4.34257	-20.2882	3.9449	11	TonB dependent receptor
82	M0N98_01485					42.0423	-5.63705	2.30649e-06	3.29302	1963.47	10	-2.22791	-4.68455	1.43731	11	hypothetical protein
83	M0N98_03741		GH43_10: 1.6e-98			16.9469	-1.32357	0.0474714	0.736888	5.45618	5	-4.42947	-21.5478	3.70027	11	Beta-xylosidase
84	M0N98_01100	PUL23	GH63: 1.9e-161			28.1944	-1.81681	0.0152473	2.6475	444.117	4	-4.56574	-23.6823	3.09619	11	Glucosidase YgjK
85	M0N98_01259					23.018	-1.7726	0.0168809	1.11316	12.9767	7	-3.89269	-14.853	4.20509	11	protein of unknown function (DUF3440)
86	M0N98_01324		GH109: 2e-154			23.6265	-1.63778	0.0230263	1.12618	13.3714	6	-4.12309	-17.4251	4.38283	11	Glycosyl hydrolase family 109 protein 1
87	M0N98_02458					15.0441	-1.23516	0.0581895	0.51808	3.29671	3	-5.25377	-38.1541	5.08963	11	Long-chain-fatty-acid--CoA ligase FadD15
88	M0N98_02255					18.8254	-1.65068	0.0223522	1.47034	29.5353	5	-4.31994	-19.9724	4.3181	11	AAA domain, putative AbiEii toxin, Type IV TA system
89	M0N98_03434					14.9001	-1.14996	0.0708012	0.662221	4.59432	4	-4.74924	-26.8944	4.92604	11	AAA domain, putative AbiEii toxin, Type IV TA system
90	M0N98_00551					13.7858	-1.32027	0.047833	0.874126	7.48386	3	-5.04686	-33.0564	5.15346	11	PAP2 superfamily protein
91	M0N98_02548					25.9595	-1.62038	0.0239672	1.11611	13.065	5	-4.30774	-19.8043	4.69999	11	Colicin I receptor
92	M0N98_02942					13.2853	-1.33917	0.0457965	0.872877	7.46238	3	-4.9878	-31.7306	5.11313	11	ATP-dependent 6-phosphofructokinase 1
93	M0N98_02128					34.5959	-1.86534	0.0136351	1.49773	31.4583	5	-4.27114	-19.3082	3.11619	11	Histidine kinase-, DNA gyrase B-, and HSP90-like ATPase
94	M0N98_02041		GH78: 2.8e-115			23.8479	-1.1293	0.0742504	1.01867	10.4392	3	-5.62815	-49.4586	5.27203	11	Bacterial alpha-L-rhamnosidase 6 hairpin glycosidase domain protein
95	M0N98_01726					21.3015	-1.24489	0.0569004	0.89714	7.89115	4	-4.63846	-24.9067	4.48861	11	Protein of unknown function (DUF4876)
96	M0N98_03795		GH20: 8.1e-118			33.2952	-1.68406	0.0206988	1.29102	19.5443	6	-4.05615	-16.635	4.23389	11	Glycosyl hydrolase family 20, catalytic domain
97	M0N98_01836	PUL33				21.1152	-1.466	0.0341976	0.923306	8.38119	5	-4.30874	-19.818	3.67181	11	Susd and RagB outer membrane lipoprotein
98	M0N98_01189					8.55266	-0.993308	0.101553	0.726959	5.33285	4	-4.86058	-29.0523	3.94055	11	Fimbrillin-like protein
99	M0N98_00618					14.9055	-1.18476	0.0653484	1.26924	18.5884	4	-4.66318	-25.337	3.97957	11	Protein of unknown function (DUF2851)
100	M0N98_01526					22.9775	-1.14759	0.0711892	1.17329	14.9036	4	-4.6833	-25.693	4.05817	11	Radical SAM N-terminal
101	M0N98_01272					16.0351	-1.31635	0.0482669	0.847993	7.04682	7	-3.90286	-14.9582	2.31503	11	Acyl-(acyl-carrier-protein)--UDP-N- acetylglucosamine O-acyltransferase
102	M0N98_03605					20.8299	-1.4427	0.0360826	1.028	10.666	6	-4.08517	-16.973	3.52445	11	Outer membrane protein TolC
103	M0N98_02089	PUL36	GH106: 2.1e-256			20.3231	-1.39901	0.0399019	1.40688	25.5202	4	-4.53724	-23.2192	3.26431	11	alpha-L-rhamnosidase
104	M0N98_03189					52.6841	-2.42706	0.00374056	1.71097	51.4013	8	-3.45517	-10.9675	2.64624	11	type II restriction m6 adenine DNA methyltransferase, Alw26I/Eco31I/Esp3I family
105	M0N98_01917					22.396	-1.4017	0.0396553	1.10442	12.7181	4	-4.53475	-23.1791	4.59702	11	Methionine synthase
106	M0N98_00159					12.8821	-1.07917	0.0833362	0.782334	6.05807	4	-4.71778	-26.3145	4.79931	11	hypothetical protein
107	M0N98_00038	PUL1				21.8353	-1.21791	0.0605468	1.23631	17.2311	4	-4.62035	-24.596	4.27164	11	SusD-like protein P25
108	M0N98_00594			PL22: 3.3e-28		43.1908	-1.71934	0.0190834	1.48787	30.7514	6	-4.02981	-16.3341	3.44718	11	putative tricorn protease
109	M0N98_03737					13.6607	-1.1404	0.0723775	0.732731	5.4042	4	-4.65089	-25.1222	4.45902	11	Heme chaperone HemW
110	M0N98_04052					35.6472	-1.50862	0.0310011	1.2672	18.5013	4	-4.48052	-22.3239	4.59398	11	protein of unknown function (DUF4450)
111	M0N98_03392					18.306	-1.37297	0.0423672	1.36622	23.239	4	-4.51375	-22.8442	4.32873	11	Glycosyl transferases group 1
112	M0N98_02247		GH31_3: 4.2e-160			19.4941	-1.33295	0.0464572	0.930139	8.5141	4	-4.52591	-23.0374	5.24557	11	Glycosyl hydrolases family 31
113	M0N98_03911					12.3267	-1.11449	0.0768262	0.659963	4.57049	3	-5.0714	-33.6236	4.34221	11	D-threo-aldose 1-dehydrogenase
114	M0N98_01483					24.9091	-1.37949	0.0417361	0.890936	7.77922	6	-4.06401	-16.7258	3.00618	11	Bifunctional aspartate aminotransferase and L-aspartate beta-decarboxylase
115	M0N98_03993					66.7327	-2.54735	0.00283566	2.30726	202.888	7	-3.71255	-13.1096	3.08135	11	Bacterial Alpha-2-macroglobulin MG10 domain protein
116	M0N98_00458					51.1269	-1.95742	0.01103	2.07314	118.343	5	-4.18604	-18.2022	3.6503	11	hypothetical protein
117	M0N98_02853					21.4941	-1.31278	0.0486653	0.93175	8.54574	5	-4.29144	-19.5818	3.82155	11	Membrane dipeptidase (Peptidase family M19)
118	M0N98_01113					18.1125	-1.12719	0.0746119	1.1547	14.2791	4	-4.61728	-24.5436	2.8237	11	type I secretion membrane fusion protein, HlyD family
119	M0N98_01415	PUL28				20.2772	-1.78618	0.0163614	0.809433	6.44812	7	-3.73784	-13.3414	2.8412	11	FecR protein
120	M0N98_00691					29.5401	-1.54166	0.0287305	1.10405	12.7072	5	-4.22477	-18.6975	3.51296	11	Vitamin B12 transporter BtuB
121	M0N98_02746					12.6418	-1.40618	0.0392485	0.989414	9.75919	5	-4.25278	-19.0641	3.18478	11	Ribosomal large subunit pseudouridine synthase D
122	M0N98_03663	PUL44	GH20: 8.3e-116			20.8155	-1.66535	0.0216098	1.2684	18.5523	7	-3.7507	-13.4609	2.29617	11	Glycosyl hydrolase family 20, catalytic domain
123	M0N98_01414	PUL28				57.1062	-2.50227	0.00314577	1.50734	32.1619	8	-3.37262	-10.3576	2.75443	11	TonB-dependent receptor P26
124	M0N98_00099					17.6886	-1.14883	0.070985	1.26404	18.3669	3	-4.95385	-30.9926	4.26296	11	Peptide-N-glycosidase F, N terminal
125	M0N98_01101	PUL23	GH2: 1.6e-231			63.1017	-3.61706	0.000241514	4.04826	11175.3	7	-3.6687	-12.7171	1.98958	11	Beta-galactosidase
126	M0N98_02780					24.9775	-1.93966	0.0114904	1.22495	16.7863	8	-3.3946	-10.5166	3.33156	11	MORN repeat protein
127	M0N98_03665	PUL44	GH20: 1.1e-120			35.5356	-2.24151	0.00573441	1.71917	52.381	8	-3.35855	-10.2571	2.45066	11	Glycosyl hydrolase family 20, catalytic domain
128	M0N98_03738				CE20: 5.7e-83	18.3195	-1.22097	0.0601222	0.722095	5.27345	4	-4.53665	-23.2095	5.00131	11	Carbohydrate esterase, sialic acid-specific acetylesterase
129	M0N98_02891					29.5761	-1.60011	0.0251127	1.00955	10.2224	7	-3.73985	-13.36	2.98121	11	Chaperone of endosialidase
130	M0N98_00280	PUL9				21.559	-1.10592	0.0783568	0.97957	9.54048	3	-4.95662	-31.0522	4.25679	11	Histidine phosphatase superfamily (branch 2)
131	M0N98_00478	PUL14	GH127: 8.5e-208			29.8668	-1.4593	0.0347296	1.3854	24.2886	5	-4.21474	-18.5679	3.52716	11	putative beta-L-arabinofuranosidase
132	M0N98_03065					15.3771	-1.17599	0.0666826	0.77747	5.99059	5	-4.31643	-19.924	3.25154	11	L-fucose-proton symporter
133	M0N98_02094					10.7552	-0.891463	0.128392	0.77844	6.00399	4	-4.84906	-28.8213	4.46305	11	Cobalt/magnesium transport protein CorA
134	M0N98_02157					15.3492	-1.28912	0.0513905	1.02194	10.518	4	-4.47762	-22.2791	4.58976	11	Peptide-N-glycosidase F, N terminal
135	M0N98_04026					15.1404	-0.999585	0.100096	0.755465	5.69462	3	-5.15611	-35.657	4.83831	11	DNA polymerase IV
136	M0N98_01567					27.2493	-1.63203	0.0233331	1.33366	21.5607	5	-4.16706	-17.9642	3.05374	11	putative ABC transporter ATP-binding protein YbiT
137	M0N98_02989					18.5437	-1.43141	0.0370332	1.19594	15.7016	4	-4.42919	-21.5436	3.37997	11	Glycogen synthase
138	M0N98_02913					28.3285	-1.62594	0.0236622	1.32604	21.1857	6	-3.94629	-15.4153	3.40762	11	hypothetical protein
139	M0N98_01736					20.4248	-1.40861	0.0390289	1.24726	17.6709	5	-4.20753	-18.4754	3.90881	11	Sodium/glutamate symporter
140	M0N98_03999					13.4923	-1.00372	0.0991465	0.544278	3.50169	3	-5.09356	-34.1441	4.44015	11	Magnesium transporter MgtE
141	M0N98_01086					19.6022	-1.40906	0.0389889	1.41864	26.2206	4	-4.41674	-21.3585	2.90446	11	Miniconductance mechanosensitive channel YbdG
142	M0N98_04316					37.6913	-1.30483	0.0495642	1.30241	20.0636	4	-4.4506	-21.8658	3.3274	11	Conjugative transposon protein TraD
143	M0N98_02072					14.2232	-1.12698	0.074648	0.961185	9.14503	4	-4.53654	-23.2078	4.60145	11	Fimbrillin-A associated anchor proteins Mfa1 and Mfa2
144	M0N98_03908	PUL49				48.5509	-1.77346	0.0168476	1.32317	21.0459	6	-3.90411	-14.9711	3.07097	11	TonB-dependent receptor SusC
145	M0N98_02124		GH143: 1.1e-294			31.0162	-1.19451	0.0638987	0.846704	7.02593	5	-4.27078	-19.3033	3.30834	11	BNR repeat-like domain protein
146	M0N98_03635					11.8812	-1.18483	0.0653392	0.873468	7.47254	4	-4.49862	-22.6057	4.53901	11	Hexitol phosphatase A
147	M0N98_02772					13.4068	-1.4113	0.0387887	1.10394	12.7038	5	-4.17659	-18.0834	3.29196	11	putative multidrug ABC transporter permease YbhR
148	M0N98_01884					25.6751	-2.04096	0.00909998	1.71717	52.1401	6	-3.87306	-14.6523	4.07478	11	Reverse transcriptase (RNA-dependent DNA polymerase)
149	M0N98_00043	PUL1				60.0945	-2.77285	0.00168715	3.73226	5398.32	4	-4.28769	-19.5309	3.50855	11	Two component regulator propeller
150	M0N98_01270					28.9964	-1.62019	0.0239776	1.0587	11.4473	7	-3.658	-12.6231	2.56621	11	Efflux pump membrane transporter BepE
151	M0N98_02567					8.70747	-0.942109	0.114259	0.599893	3.98009	3	-5.16436	-35.8614	5.03159	11	Adenosylcobinamide-GDP ribazoletransferase
152	M0N98_01601					15.82	-1.22787	0.0591737	1.01365	10.3193	4	-4.45633	-21.9528	3.97746	11	Histidinol-phosphate aminotransferase
153	M0N98_03664	PUL44				17.3969	-1.37626	0.0420475	1.03587	10.8611	3	-4.64335	-24.9913	4.02622	11	Kelch motif protein
154	M0N98_01990					10.5941	-1.22448	0.0596371	0.99071	9.78835	5	-4.23474	-18.8271	3.26707	11	Dual-specificity RNA methyltransferase RlmN
155	M0N98_04297					14.2619	-0.998018	0.100457	0.775067	5.95754	3	-4.98314	-31.6282	4.34973	11	OmpA family protein
156	M0N98_02230	PUL37				34.2934	-1.46305	0.034431	1.01096	10.2557	6	-3.92667	-15.207	4.07044	11	CarboxypepD_reg-like domain protein
157	M0N98_00033	PUL1				51.9946	-2.54449	0.00285439	3.36469	2315.74	5	-4.0548	-16.6194	3.11863	11	TonB-dependent receptor P3
158	M0N98_02649					6.70117	-0.895941	0.127075	0.504885	3.19805	3	-5.42137	-42.8543	4.67739	11	Hydroxypyruvate reductase
159	M0N98_02138					10.1782	-0.980639	0.104559	0.806191	6.40016	4	-4.61188	-24.452	3.66954	11	Multidrug export protein MepA
160	M0N98_01589					19.5878	-1.1461	0.0714327	0.807448	6.41871	5	-4.25415	-19.0821	3.81668	11	FtsX-like permease family protein
161	M0N98_00496					32.1116	-1.33779	0.0459425	1.26753	18.5154	4	-4.3892	-20.9546	3.74713	11	Helix-hairpin-helix motif protein
162	M0N98_00184					49.9748	-1.89763	0.0126582	1.88335	76.4453	6	-3.84054	-14.3258	3.30701	11	AAA domain protein
163	M0N98_03208					34.4707	-1.65529	0.0221161	1.12894	13.4568	7	-3.61156	-12.2233	3.54445	11	Protein of unknown function (DUF3584)
164	M0N98_00673					31.0324	-1.65277	0.0222448	1.19925	15.8218	7	-3.60628	-12.1786	2.81791	11	Outer membrane protein beta-barrel family protein
165	M0N98_04314					11.1188	-0.866196	0.136083	0.684621	4.8375	4	-4.76063	-27.1076	4.02447	11	hypothetical protein
166	M0N98_00842					9.78038	-0.892534	0.128076	0.464529	2.91426	3	-5.29126	-39.1586	4.91235	11	hypothetical protein
167	M0N98_01072					6.44554	-0.892544	0.128073	0.516089	3.28163	3	-5.29041	-39.1356	3.74562	11	Acyl-coenzyme A thioesterase PaaI
168	M0N98_03221					11.7912	-1.34786	0.0448886	0.917716	8.27402	5	-4.14566	-17.6997	3.87169	11	SpoU rRNA Methylase family protein
169	M0N98_02127				CE19: 2e-131	10.6517	-0.925937	0.118594	0.618167	4.15114	3	-5.07198	-33.6371	4.40902	11	hypothetical protein
170	M0N98_03620					10.9406	-1.0419	0.0908025	0.708279	5.10834	3	-4.8256	-28.3564	4.72808	11	L-asparaginase 1
171	M0N98_00034	PUL1				28.5401	-1.62035	0.023969	1.79387	62.2119	5	-4.08962	-17.0254	2.88116	11	SusD-like protein P38
172	M0N98_02551					13.9964	-1.22803	0.0591526	1.22169	16.6605	4	-4.41203	-21.2889	4.33233	11	Cobyrinate a,c-diamide synthase
173	M0N98_04066	PUL51				15.3276	-1.16044	0.0691136	0.989743	9.7666	4	-4.44412	-21.7677	4.05244	11	GTP-binding GTPase N-terminal
174	M0N98_02893					15.3546	-1.29229	0.0510158	1.02225	10.5257	3	-4.61767	-24.5503	4.73628	11	hypothetical protein
175	M0N98_03331					32.622	-2.15214	0.00704471	1.32004	20.8949	8	-3.13794	-8.80268	2.89909	11	Long-chain-fatty-acid--CoA ligase
176	M0N98_02228	PUL37				51.4446	-2.73959	0.0018214	2.53051	339.242	8	-3.10224	-8.58751	2.30945	11	Two component regulator propeller
177	M0N98_03843	PUL46				47.5311	-1.9306	0.0117326	1.73649	54.5121	6	-3.81089	-14.0344	3.27232	11	TonB-dependent receptor P3
178	M0N98_02125		GH78: 3.4e-160			20.0738	-1.17054	0.0675244	1.02862	10.6812	3	-4.68533	-25.7292	4.64561	11	Alpha-L-rhamnosidase
179	M0N98_03282					11.3321	-1.08884	0.0815001	0.671429	4.69277	4	-4.46742	-22.1222	3.55716	11	Aminomethyltransferase
180	M0N98_01129					9.91089	-0.962811	0.108941	0.939735	8.70433	3	-4.91869	-30.2463	3.4636	11	hypothetical protein
181	M0N98_04027					10.9676	-0.996628	0.100779	0.924692	8.40799	3	-4.85151	-28.8701	4.27749	11	Imm-ADP-RGHD protein
182	M0N98_01079					16.7777	-1.20745	0.0620232	1.25283	17.899	2	-5.07969	-33.8174	3.75165	11	TolB-like 6-blade propeller-like protein
183	M0N98_02530					16.9622	-1.17264	0.0671981	0.707319	5.09705	5	-4.1837	-18.1727	4.19876	11	1-deoxy-D-xylulose-5-phosphate synthase
184	M0N98_00929					43.5653	-2.10181	0.00791022	2.26056	182.205	6	-3.76624	-13.6067	2.9414	11	Efflux pump membrane transporter BepE
185	M0N98_00265					13.6697	-1.2925	0.0509917	1.25719	18.0796	4	-4.33618	-20.1985	4.21711	11	Peptidase family S41
186	M0N98_01257					27.5581	-1.6231	0.0238177	1.43135	26.9989	7	-3.53294	-11.575	2.4842	11	hypothetical protein
187	M0N98_04119					17.4752	-1.24604	0.0567491	0.967938	9.28833	4	-4.35784	-20.5041	4.01056	11	4-deoxy-L-threo-5-hexosulose-uronate ketol-isomerase
188	M0N98_01876					6.94329	-1.05651	0.0877991	0.88952	7.75389	3	-4.72884	-26.5169	4.11659	11	hypothetical protein
189	M0N98_03743					50.009	-2.23157	0.00586714	2.05719	114.074	8	-3.03385	-8.18995	2.9736	11	Two component regulator propeller
190	M0N98_01952					15.4545	-1.27523	0.0530602	1.35705	22.7534	2	-4.92849	-30.4525	5.05716	11	UPF0053 protein
191	M0N98_01083					21.9442	-1.63038	0.0234217	1.45492	28.5052	5	-4.03153	-16.3535	3.15279	11	Outer membrane protein OprM
192	M0N98_00854					14.2106	-1.32806	0.0469829	1.18211	15.2095	4	-4.31513	-19.906	4.02735	11	Helix-hairpin-helix motif protein
193	M0N98_01685					6.26283	-0.87634	0.132941	0.790994	6.18007	3	-5.07012	-33.5938	4.52552	11	protein of unknown function (DUF4738)
194	M0N98_00508	PUL15				54.2547	-1.65484	0.022139	1.99389	98.6028	4	-4.2357	-18.8397	3.56684	11	TonB-dependent receptor SusC
195	M0N98_03389					9.0486	-0.890064	0.128806	0.806775	6.40877	3	-5.0108	-32.2404	5.15298	11	dTDP-3,4-didehydro-2,6-dideoxy-alpha-D-glucose 3-reductase
196	M0N98_01326					24.0117	-1.86285	0.0137135	1.40881	25.6336	7	-3.45563	-10.9711	2.09645	11	23S rRNA 5-hydroxycytidine synthase
197	M0N98_04255					25.3762	-1.28034	0.0524401	1.10095	12.6169	4	-4.32374	-20.0252	3.85362	11	Sir2- and TIR-associating SLOG family protein
198	M0N98_03688					17.1656	-1.02481	0.094447	0.656118	4.5302	3	-4.74415	-26.7999	4.7094	11	Type I restriction modification DNA specificity domain protein
199	M0N98_02635					12.7156	-1.09602	0.0801645	0.745703	5.56805	3	-4.67668	-25.5752	4.79029	11	protein of unknown function (DUF1972)
200	M0N98_00734					18.5986	-1.10523	0.0784815	0.624053	4.20778	4	-4.40943	-21.2506	4.163	11	Phosphate-selective porin O and P
201	M0N98_00919					17.4698	-1.44783	0.0356594	0.854949	7.1606	5	-4.04823	-16.5439	2.89624	11	Major Facilitator Superfamily protein
202	M0N98_03190					45.8812	-2.26126	0.00547951	1.90745	80.8063	7	-3.41302	-10.6518	2.80484	11	hypothetical protein
203	M0N98_00546					18.2385	-1.06893	0.0853234	1.02723	10.6471	3	-4.68327	-25.6923	4.49818	11	Fimbrillin-like protein
204	M0N98_03875	PUL48	GH106: 0			36.6688	-1.73666	0.0183377	1.69197	49.2009	6	-3.75757	-13.5252	2.98301	11	Putative beta-glucuronidase
205	M0N98_03472					6.85509	-0.836953	0.145562	0.592474	3.91267	3	-5.17127	-36.0335	4.45151	11	Glutamate synthase (NADPH) small chain
206	M0N98_03416					12.2313	-0.991119	0.102066	0.701404	5.0281	4	-4.47992	-22.3147	4.40391	11	Chain length determinant protein
207	M0N98_03394					10.4626	-0.865281	0.13637	0.53196	3.40377	3	-5.03117	-32.699	4.6242	11	Glucosyltransferase 3
208	M0N98_00040	PUL1				38.1422	-1.6289	0.023502	1.98736	97.1323	4	-4.21689	-18.5956	3.56146	11	SusD family protein
209	M0N98_01261					20.2385	-1.43334	0.0368686	0.705612	5.07706	7	-3.52896	-11.5431	3.08566	11	NAD-specific glutamate dehydrogenase
210	M0N98_00961					12.4329	-0.881462	0.131383	0.584938	3.84537	3	-4.95193	-30.9513	4.07412	11	Bacterial trigger factor protein (TF)
211	M0N98_04057					14.865	-0.95348	0.111306	0.774538	5.95028	4	-4.50154	-22.6515	3.85135	11	Peptidase family M28
212	M0N98_01097	PUL23				12.9559	-0.873179	0.133912	0.697465	4.98271	3	-4.96255	-31.1801	3.58128	11	protein of unknown function (DUF4974)
213	M0N98_01644					16.865	-1.01292	0.097069	0.725279	5.31226	3	-4.70848	-26.1452	4.29586	11	protein of unknown function (DUF1972)
214	M0N98_02471					8.91179	-0.924223	0.119063	0.662406	4.59628	3	-4.83979	-28.6366	4.37885	11	Phosphate-selective porin O and P
215	M0N98_00001					11.9046	-1.03642	0.0919562	1.08234	12.0876	2	-5.19581	-36.6517	4.72843	11	Malate dehydrogenase
216	M0N98_02168					8.09181	-0.951526	0.111808	0.641476	4.38002	3	-4.78993	-27.6638	3.75488	11	Biotin synthase
217	M0N98_00615	PUL16				43.2619	-1.5202	0.0301859	1.7328	54.0501	4	-4.21943	-18.6284	3.78487	11	TonB-dependent Receptor Plug Domain protein
218	M0N98_02170					7.67237	-1.10372	0.0787562	0.711347	5.14454	4	-4.38012	-20.8232	3.13154	11	8-amino-7-oxononanoate synthase
219	M0N98_03937					22.5536	-1.49955	0.0316559	1.13721	13.7155	5	-4.01085	-16.1207	3.10531	11	GldB-like gliding motility-associated lipoprotein
220	M0N98_02806					10.3924	-1.01426	0.0967706	0.761469	5.7739	2	-5.2371	-37.7159	5.20829	11	Patatin-like phospholipase
221	M0N98_02808					22.8443	-1.75355	0.017638	1.54748	35.2765	5	-3.96131	-15.5766	4.12242	11	Bacteriodales T6SS TssH (ClpV) protein
222.5	M0N98_00623					9.64266	-0.775105	0.16784	0.440214	2.75558	3	-5.83526	-57.0937	5.45201	11	putative oxidoreductase UxuB
222.5	M0N98_04047					17.3807	-1.08378	0.0824559	0.818456	6.58348	3	-4.63087	-24.776	4.30717	11	Peptidase family S41
224	M0N98_02134					14.4239	-1.11635	0.0764987	0.847738	7.04268	4	-4.36054	-20.5425	2.75337	11	Clostripain family protein
225	M0N98_02749					26.9352	-1.85984	0.013809	1.02733	10.6495	8	-2.90512	-7.49079	2.42326	11	Dipeptidyl-peptidase 5
226	M0N98_02197					6.49505	-0.926019	0.118572	0.626927	4.23572	3	-4.81122	-28.0751	4.1108	11	Oxygen regulatory protein NreC
227	M0N98_00281	PUL9				66.7255	-2.74275	0.0018082	2.76502	582.126	7	-3.33778	-10.1105	2.42735	11	Two component regulator propeller
228	M0N98_02156					13.2511	-1.08918	0.0814366	0.558777	3.62057	3	-4.61485	-24.5024	4.35014	11	protein of unknown function (DUF4301)
229	M0N98_01330					19.2781	-1.32494	0.0473218	0.828628	6.7395	5	-4.04259	-16.4794	3.65463	11	FAD binding domain protein
230	M0N98_03151					17.2169	-1.05588	0.0879263	0.496904	3.13982	3	-4.64423	-25.0064	5.0043	11	Histidine kinase-, DNA gyrase B-, and HSP90-like ATPase
231	M0N98_01069					31.1665	-2.2337	0.00583848	2.32453	211.122	7	-3.34619	-10.1696	2.12334	11	Urocanate hydratase
232	M0N98_01069-M0N98_01070					9.0351	-0.960906	0.109419	0.804846	6.38038	2	-5.71339	-52.4688	4.11748	11	intergenic gap sequence
233	M0N98_00361	PUL10				52.9883	-2.18364	0.00655182	1.45382	28.4331	8	-2.78343	-6.88489	2.80615	11	Histidine kinase-, DNA gyrase B-, and HSP90-like ATPase
234	M0N98_04021					43.4707	-2.22455	0.00596278	1.62269	41.9464	8	-2.77226	-6.83179	1.07458	11	Outer membrane protein beta-barrel family protein
235	M0N98_03187					49.6796	-2.05461	0.00881845	1.69565	49.6196	7	-3.34955	-10.1933	2.46641	11	Type III restriction enzyme, res subunit
236	M0N98_00627	PUL17				25.027	-1.46993	0.0338898	1.68817	48.7718	4	-4.20893	-18.4933	3.67467	11	N-acetylglucosamine-6-O-sulfatase
237	M0N98_02702-M0N98_02703					25.063	-1.57955	0.0263302	1.20736	16.1198	7	-3.42731	-10.7578	2.15126	11	intergenic gap sequence
238	M0N98_02271					8.51485	-0.84531	0.142788	0.52075	3.31703	3	-4.95854	-31.0934	4.59285	11	Exopolysaccharide biosynthesis protein YbjH
239	M0N98_04164					22.306	-1.36096	0.043555	1.38299	24.1539	4	-4.22878	-18.7496	3.25435	11	NAD(P)H-quinone oxidoreductase chain 4 1
240	M0N98_03033					35.1971	-1.94712	0.0112948	2.03722	108.948	5	-3.91297	-15.0634	3.03521	11	Aldehyde dehydrogenase family protein
241	M0N98_01431	PUL29				19.5905	-1.22643	0.0593704	1.10708	12.7962	4	-4.28266	-19.4629	3.82646	11	Starch-binding associating with outer membrane
242	M0N98_01070					11.3393	-0.943611	0.113865	0.869564	7.40566	2	-5.59148	-48.2173	3.99039	11	S-adenosylmethionine:tRNA ribosyltransferase-isomerase
243	M0N98_03235					20.2412	-1.28396	0.0520048	0.643701	4.40252	6	-3.80264	-13.9543	2.8237	11	Trk system potassium uptake protein TrkH
244	M0N98_00151	PUL7				22.1917	-1.13189	0.0738086	0.885144	7.67616	3	-4.54737	-23.3828	4.7562	11	Susd and RagB outer membrane lipoprotein
245	M0N98_00006					9.61566	-0.945842	0.113281	1.08021	12.0285	3	-4.7171	-26.3021	4.31629	11	hypothetical protein
246	M0N98_03830					15.0189	-1.13056	0.0740355	0.690415	4.90248	4	-4.31226	-19.8665	4.09711	11	5'-nucleotidase, C-terminal domain
247	M0N98_02521					8.70207	-0.951649	0.111777	0.789998	6.16593	3	-4.70713	-26.1208	4.42871	11	Cobalamin biosynthesis bifunctional protein CbiET
248	M0N98_01099	PUL23				31.2268	-1.67534	0.0211182	1.83922	69.0583	4	-4.1449	-17.6905	2.39785	11	SusD-like protein P2
249	M0N98_01894					22.3843	-1.40389	0.0394554	1.02084	10.4914	4	-4.19547	-18.3216	4.54609	11	OmpA family protein
250	M0N98_00928					17.0414	-0.978153	0.105159	0.59453	3.93125	3	-4.67671	-25.5759	4.86551	11	Multidrug resistance protein MdtE
251	M0N98_01098	PUL23				63.0369	-2.99884	0.00100267	3.21983	1658.95	5	-3.86969	-14.6182	3.3961	11	TonB-dependent receptor P3
252	M0N98_02172					5.91449	-1.02584	0.0942238	0.955636	9.02893	3	-4.61751	-24.5477	3.90872	11	Methyltransferase domain protein
253	M0N98_03606					36.8461	-1.9993	0.0100162	2.06998	117.484	6	-3.63403	-12.4151	2.81154	11	Multidrug resistance protein MexB
254	M0N98_02581					16.5545	-1.6694	0.0214092	1.52859	33.7747	4	-4.13509	-17.5706	3.53184	11	Lon protease 2
255	M0N98_02083	PUL36				43.3294	-1.84669	0.0142334	1.86696	73.6141	5	-3.8932	-14.8583	4.27344	11	TonB-dependent receptor P3
256	M0N98_01628					19.9352	-1.28735	0.0515997	0.952826	8.97069	3	-4.44492	-21.7798	4.45637	11	Putative ATP-dependent DNA helicase recG C-terminal
257	M0N98_00427					12.2052	-0.865451	0.136317	0.686735	4.86111	3	-4.82862	-28.4158	4.60859	11	Glycosyl transferase family 2
258	M0N98_00028	PUL1				36.0765	-1.0888	0.0815073	1.34385	22.0727	3	-4.5497	-23.4205	4.79929	11	TonB-dependent receptor SusC
259	M0N98_02562					8.49865	-1.03775	0.091674	0.8039	6.36649	4	-4.3427	-20.29	3.86945	11	hypothetical protein
260	M0N98_00271	PUL9				69.9145	-2.73657	0.00183413	2.86396	731.066	6	-3.57306	-11.9014	2.80089	11	Histidine kinase-, DNA gyrase B-, and HSP90-like ATPase
261	M0N98_02235	PUL37				29.0909	-2.04164	0.00908584	1.83984	69.1568	8	-2.3783	-5.19923	3.06326	11	Family of unknown function (DUF6298)
262	M0N98_04279-M0N98_04280					7.08731	-0.868477	0.13537	0.617582	4.14555	3	-4.8001	-27.8595	4.27519	11	intergenic gap sequence
263	M0N98_01307	PUL26				23.8461	-1.21899	0.0603961	0.794615	6.23183	4	-4.23624	-18.8467	4.36654	11	Starch-binding associating with outer membrane
264	M0N98_02586					25.9343	-1.53069	0.0294654	0.698214	4.9913	8	-2.7901	-6.91678	2.05201	11	FtsX-like permease family protein
265	M0N98_03742		GH43_29: 6e-117		CE1: 1e-51	26.1215	-1.76273	0.0172691	1.42891	26.8481	6	-3.61767	-12.2752	2.61011	11	Glycosyl hydrolases family 43
266	M0N98_01356					21.4149	-1.59353	0.0254961	1.29829	19.8742	5	-3.90047	-14.9334	2.5771	11	Xaa-Pro aminopeptidase
267	M0N98_03594					10.3969	-0.981315	0.104396	0.649245	4.45907	3	-4.61473	-24.5003	4.09196	11	Putative carbohydrate metabolism domain protein
268	M0N98_02158					9.81458	-1.04266	0.0906441	0.937401	8.65767	3	-4.55458	-23.4998	4.50725	11	DNA alkylation repair enzyme
269.5	M0N98_00037	PUL1	GH43_9: 2e-165			32.8533	-1.70017	0.0199447	1.6586	45.5613	5	-3.87587	-14.6809	2.94364	11	Glycosyl hydrolases family 43
269.5	M0N98_02150					20.5977	-1.41085	0.0388283	0.986634	9.69692	5	-3.92943	-15.2362	4.29111	11	OPT oligopeptide transporter protein
271	M0N98_00737	PUL19	GH13_10: 1.2e-47			34.5212	-1.38422	0.0412839	1.23736	17.2726	4	-4.1543	-17.8061	4.1849	11	Alpha amylase, catalytic domain
272	M0N98_01900					11.6697	-1.16842	0.0678549	0.971377	9.36218	2	-4.74019	-26.7263	4.10202	11	hypothetical protein
273	M0N98_04158					27.3006	-1.61566	0.0242293	1.75928	57.4487	4	-4.1072	-17.2342	3.36326	11	Respiratory-chain NADH dehydrogenase, 49 Kd subunit
274	M0N98_00736					16.0756	-1.22812	0.0591404	0.937747	8.66457	4	-4.213	-18.5455	2.97485	11	Type IX secretion system protein PorV
275	M0N98_00062					14.045	-1.1309	0.073977	0.688061	4.87597	4	-4.26244	-19.192	2.25091	11	Anaerobic sulfatase-maturating enzyme
276	M0N98_00644					30.1071	-1.49056	0.0323175	1.12595	13.3645	5	-3.90499	-14.9802	3.47962	11	protein of unknown function (DUF389)
277	M0N98_00878					30.8335	-1.87898	0.0132136	1.81634	65.5144	7	-3.24186	-9.4601	2.15506	11	Peptidase family M28
278	M0N98_02557					11.1035	-1.09943	0.0795371	0.924435	8.40302	3	-4.50269	-22.6696	4.58443	11	hypothetical protein
279	M0N98_00677					10.1179	-0.89383	0.127694	0.450226	2.81985	3	-4.71341	-26.2348	3.62999	11	Phosphate acetyltransferase
280	M0N98_02866					11.1008	-1.10288	0.0789078	0.861044	7.26179	3	-4.49836	-22.6017	4.06815	11	Putative glycosyltransferase EpsF
281	M0N98_00072	PUL2				42.9829	-1.59216	0.0255766	1.82161	66.3147	4	-4.1027	-17.1805	3.35542	11	TonB-dependent receptor P3
282	M0N98_00136	PUL6				27.2277	-1.31342	0.048594	1.05463	11.3404	4	-4.1702	-18.0035	3.77333	11	SusD-like protein P25
283	M0N98_03581					12.9658	-0.943372	0.113927	0.739539	5.48958	4	-4.39119	-20.9836	4.91314	11	YceG-like family protein
284	M0N98_04114	PUL53				34.7579	-1.52872	0.029599	1.40269	25.275	5	-3.89111	-14.8368	3.19125	11	SusD family protein
285	M0N98_00342					13.0639	-1.27742	0.0527935	1.18131	15.1814	3	-4.40425	-21.1744	5.17662	11	2-oxoglutarate oxidoreductase subunit KorB
286	M0N98_03460					30.4338	-1.8388	0.0144944	1.27598	18.879	7	-3.22248	-9.33391	2.39559	11	PAS fold protein
287	M0N98_04287					12.3348	-0.807502	0.155775	0.715928	5.1991	3	-4.86733	-29.1885	3.93695	11	Conjugative transposon protein TraG
288	M0N98_02234	PUL37		PL1_2: 7.3e-59		20.5329	-1.4588	0.0347695	1.11193	12.9398	4	-4.11475	-17.3246	4.13597	11	hypothetical protein
289	M0N98_01265					17.7165	-1.15612	0.0698047	0.791673	6.18975	3	-4.45075	-21.8681	4.54695	11	Putative carbohydrate metabolism domain protein
290	M0N98_03941		GH43_10: 1.1e-106			20.6274	-1.14285	0.0719695	0.952222	8.95822	2	-4.72713	-26.4856	4.80023	11	Beta-xylosidase
291	M0N98_03833	PUL46				72.297	-3.31267	0.000486774	2.7906	617.44	7	-3.11922	-8.6892	2.36541	11	Two component regulator propeller
292	M0N98_01943					8.83168	-0.991939	0.101873	0.647713	4.44338	3	-4.56498	-23.6699	3.98331	11	FKBP-type peptidyl-prolyl cis-trans isomerase SlyD
293	M0N98_00026	PUL1	GH31_4: 1.2e-172			27.8182	-1.18235	0.0657121	1.19919	15.8195	3	-4.43511	-21.6323	3.84802	11	Glycosyl hydrolases family 31
294	M0N98_02164		GH133: 2e-101			19.3618	-1.05655	0.0877915	0.650246	4.46937	5	-4.06386	-16.7241	3.16497	11	Glycogen debranching enzyme N terminal
295	M0N98_04334					24.3492	-1.01153	0.0973803	0.753354	5.66701	4	-4.30722	-19.7972	3.21111	11	hypothetical protein
296	M0N98_03370					8.31143	-0.877903	0.132464	0.467987	2.93756	3	-4.70253	-26.0378	4.46733	11	Replication-associated recombination protein A
297.5	M0N98_02053					11.5851	-0.905171	0.124402	0.836286	6.8594	3	-4.66025	-25.2856	3.50971	11	Glycosyl transferases group 1
297.5	M0N98_02078	PUL36	GH138: 0			19.7696	-0.826598	0.149074	0.629742	4.26326	3	-4.79889	-27.8362	4.12526	11	Glycosyl hydrolase family 20, domain 2
299	M0N98_02084	PUL36				15.676	-0.827566	0.148742	0.699876	5.01044	3	-4.79586	-27.7779	4.4831	11	SusD-like protein
300	M0N98_03088					6.93519	-0.773253	0.168557	0.593275	3.9199	3	-4.91271	-30.1213	3.99047	11	Large polyvalent protein associated domain 29
301	M0N98_02040		GH141: 1e-220			16.4446	-0.906263	0.12409	0.819698	6.60234	3	-4.64754	-25.0638	4.12174	11	Right handed beta helix region
302	M0N98_04050		GH105: 1.7e-114			17.1845	-1.12394	0.075172	1.03336	10.7984	4	-4.22396	-18.687	3.63273	11	Unsaturated rhamnogalacturonyl hydrolase YteR
303	M0N98_03267					7.93969	-0.881111	0.131489	0.559291	3.62486	3	-4.68532	-25.729	4.36039	11	HTH-type transcriptional regulator CysL
304	M0N98_01982					7.68407	-0.892003	0.128232	0.713966	5.17567	2	-5.10216	-34.3482	5.14972	11	Outer membrane protein beta-barrel domain protein
305	M0N98_00575					12.7066	-0.944267	0.113693	0.763198	5.79693	3	-4.58651	-24.0257	4.07147	11	DeoC/LacD family aldolase
306	M0N98_01804					34.063	-1.77378	0.0168354	1.41527	26.0178	7	-3.16808	-8.98847	1.82878	11	Type III restriction enzyme, res subunit
307	M0N98_03772					31.0558	-2.18102	0.00659145	2.6041	401.887	5	-3.77476	-13.6873	3.04194	11	hypothetical protein
308	M0N98_01969	PUL35				41.7129	-1.88991	0.0128851	1.58603	38.5504	6	-3.49914	-11.3069	2.68607	11	TonB-dependent receptor P26
309	M0N98_01027	PUL21				50.3375	-1.83285	0.0146945	1.46024	28.856	6	-3.50627	-11.363	2.51912	11	TonB-dependent receptor P26
310	M0N98_01406					13.2115	-1.00675	0.0984587	0.831984	6.79179	3	-4.50751	-22.7456	4.84899	11	AhpC/TSA family protein
311	M0N98_01308	PUL26				11.8938	-0.894129	0.127606	0.618563	4.15493	3	-4.63669	-24.8761	4.98271	11	GDSL-like Lipase/Acylhydrolase family protein
312	M0N98_02576					17.081	-1.37859	0.0418229	0.860913	7.2596	6	-3.61142	-12.2221	2.52342	11	Phosphoserine phosphatase
313	M0N98_02776					4.25563	-0.903802	0.124795	0.568574	3.70317	3	-4.62072	-24.6022	3.04522	11	TetR protein often associated with Bacteriodales T6SS loci
314	M0N98_03725					5.48335	-0.831817	0.147293	0.78966	6.16112	3	-4.73489	-26.6284	4.03397	11	Threonylcarbamoyladenosine tRNA methylthiotransferase MtaB
315	M0N98_01233					38.234	-1.95413	0.0111139	1.41146	25.7906	6	-3.46933	-11.0757	2.73073	11	Outer membrane protein beta-barrel family protein
316	M0N98_00706					15.2205	-1.12222	0.0754701	1.05171	11.2645	2	-4.67305	-25.511	4.54811	11	hypothetical protein
317	M0N98_01918					10.3528	-0.857413	0.138863	0.423554	2.65188	2	-5.17721	-36.1823	5.08994	11	Nucleotidyl transferase
318	M0N98_02539					5.93159	-0.877882	0.13247	0.97789	9.50363	2	-5.055	-33.2435	4.51034	11	hypothetical protein
319.5	M0N98_01578		GH73: 6.2e-35			12.0135	-1.02107	0.0952635	0.789038	6.1523	3	-4.47628	-22.2585	4.14196	11	Autolysin
319.5	M0N98_03810					9.16202	-0.918363	0.120681	0.499456	3.15832	3	-4.58027	-23.9221	3.93469	11	tRNA dimethylallyltransferase
321	M0N98_01873					12.0423	-1.07391	0.0843518	0.809056	6.44252	2	-4.69859	-25.9667	4.59739	11	Toprim-like protein
322	M0N98_02489					7.43834	-0.856565	0.139134	0.441496	2.76373	2	-5.14517	-35.3876	4.69305	11	Altronate dehydratase
323	M0N98_01616	PUL30				25.4473	-1.21255	0.0612989	0.833373	6.81355	5	-3.92631	-15.2032	3.36651	11	Starch-binding associating with outer membrane
324	M0N98_01065					7.37354	-0.819854	0.151407	0.637005	4.33516	2	-5.56057	-47.1951	3.89572	11	Methenyltetrahydrofolate cyclohydrolase
325	M0N98_00319					15.9523	-1.20066	0.0629996	1.0046	10.1065	4	-4.14725	-17.7193	3.74949	11	Thioredoxin-like protein
326	M0N98_03336					14.9712	-1.4866	0.0326136	1.22198	16.6718	6	-3.54299	-11.6559	2.51352	11	Peptidase C1-like family protein
327	M0N98_02035		GH95: 8.2e-292			24.4914	-1.14827	0.0710773	0.710472	5.13419	5	-3.94663	-15.4189	2.96515	11	Glycosyl hydrolase family 65, N-terminal domain
328	M0N98_00465					15.2205	-0.941339	0.114462	0.957206	9.06163	3	-4.5411	-23.2813	4.12989	11	protein of unknown function (DUF4861)
329	M0N98_02662					5.24392	-0.895695	0.127147	0.806526	6.40509	2	-4.95614	-31.0418	4.23217	11	Methyltransferase domain protein
330	M0N98_00828					13.0189	-1.12797	0.0744775	0.834546	6.83197	3	-4.39714	-21.0704	4.31056	11	Propionyl-CoA carboxylase beta chain
331	M0N98_01958					9.66157	-0.889788	0.128888	0.784529	6.08877	3	-4.60598	-24.3521	4.26897	11	Alkaline phosphatase PafA
332	M0N98_01245					9.045	-0.88843	0.129292	0.59697	3.9534	3	-4.60606	-24.3535	4.35589	11	Protein of unknown function (DUF975)
333	M0N98_00986					46.1431	-1.65427	0.0221683	2.09042	123.147	6	-3.48371	-11.1867	2.83244	11	Outer membrane protein beta-barrel family protein
334	M0N98_00962					8.25923	-1.01859	0.0958097	0.594132	3.92765	3	-4.46061	-22.0179	2.93738	11	ATP-dependent Clp protease proteolytic subunit
335	M0N98_04125	PUL54				21.108	-1.24209	0.0572674	0.955699	9.03023	4	-4.11179	-17.2891	4.17639	11	Lactaldehyde dehydrogenase
336	M0N98_00193					15.2745	-1.18961	0.0646239	0.772348	5.92035	4	-4.13389	-17.5559	4.37155	11	O-acetyl-L-homoserine sulfhydrylase
337	M0N98_00626	PUL17				34.7957	-1.62663	0.0236249	1.6924	49.249	4	-4.00887	-16.0986	3.4191	11	SusD family protein
338	M0N98_03514		GH29: 1.2e-100			19.7939	-1.27454	0.0531452	1.09723	12.5092	3	-4.30971	-19.8314	3.97526	11	Alpha-L-fucosidase
339	M0N98_04011		GH23: 2.1e-21			30.396	-1.87994	0.0131844	1.44469	27.8414	6	-3.43372	-10.8057	2.65022	11	Transglycosylase SLT domain protein
340	M0N98_01305-M0N98_01306					10.1071	-0.893392	0.127823	0.867126	7.36421	2	-4.94127	-30.7235	4.72429	11	intergenic gap sequence
341	M0N98_00738	PUL19				21.4725	-1.44598	0.0358113	1.61057	40.7911	4	-4.03544	-16.3979	3.30756	11	Outer membrane protein SusF
342	M0N98_02186					15.6292	-1.03846	0.0915258	0.599319	3.97484	5	-3.99769	-15.9744	3.09546	11	Cytochrome bd-I ubiquinol oxidase subunit 2
343	M0N98_01140					10.3726	-0.754788	0.175878	0.554936	3.58869	3	-4.82366	-28.3183	2.88678	11	Phage integrase SAM-like domain protein
344	M0N98_01306	PUL26				63.9703	-3.27485	0.000531066	3.35617	2270.73	6	-3.37256	-10.3572	2.25801	11	CarboxypepD_reg-like domain protein
345	M0N98_00276	PUL9				8.9847	-0.908133	0.123557	0.932662	8.56372	2	-4.88531	-29.5545	4.18479	11	Glycerophosphoryl diester phosphodiesterase family protein
346	M0N98_00480	PUL14	GH97: 1.8e-190			34.6895	-1.32333	0.0474974	1.25025	17.793	5	-3.83788	-14.2994	2.93332	11	Glycoside hydrolase 97
347	M0N98_00479	PUL14	GH43_34: 2.1e-80			25.7318	-1.15308	0.0702935	1.2467	17.6482	3	-4.3586	-20.5149	3.4395	11	Glycosyl hydrolases family 43
348	M0N98_01332					13.8182	-0.964656	0.108479	0.680978	4.79709	2	-4.78448	-27.5595	5.63871	11	DNA repair protein RadA
349	M0N98_01352		GH84: 5.1e-115			30.3303	-1.21621	0.0607839	0.719402	5.24085	6	-3.63596	-12.4317	2.97347	11	O-GlcNAcase
350	M0N98_01629					14.1638	-0.989864	0.102361	0.739854	5.49357	4	-4.24549	-18.9679	4.07641	11	Phage integrase SAM-like domain protein
351	M0N98_00915					9.027	-0.888702	0.12921	0.651899	4.48641	2	-4.93835	-30.6613	4.66244	11	Phosphatidylglycerol--prolipoprotein diacylglyceryl transferase
352	M0N98_00865					18.4716	-1.12787	0.0744951	0.69599	4.96581	5	-3.93289	-15.2727	3.26865	11	Glycerate 2-kinase
353	M0N98_00469					17.396	-0.948339	0.112632	0.701429	5.0284	3	-4.50552	-22.7141	3.30568	11	Dihydrolipoyl dehydrogenase
354	M0N98_01029	PUL21				59.2664	-2.11503	0.00767304	1.67711	47.5455	7	-2.91781	-7.557	2.74001	11	Response regulator receiver domain protein
355	M0N98_01831		GH31_4: 4.5e-183			33.2385	-1.43671	0.0365841	1.12296	13.2727	6	-3.51773	-11.4536	2.97662	11	Alpha-xylosidase BoGH31A
356	M0N98_00185					19.6598	-1.0466	0.0898263	0.791989	6.19425	3	-4.42387	-21.4644	4.5383	11	Protein of unknown function (DUF418)
357	M0N98_01370					62.3474	-2.68093	0.00208483	2.09453	124.318	7	-2.85231	-7.22155	3.42378	11	Two component regulator propeller
358	M0N98_03984					9.28353	-0.864756	0.136535	0.47417	2.97968	2	-4.99018	-31.783	4.34635	11	TatD related DNase
359	M0N98_03947	PUL50				16.5662	-0.926836	0.118349	0.682506	4.814	3	-4.52343	-22.9979	4.11355	11	Redoxin
360	M0N98_00446					28.3672	-2.53186	0.00293857	2.64191	438.442	4	-3.92722	-15.2129	3.26743	11	PAP2 superfamily protein
361	M0N98_04260					9.16562	-0.796434	0.159796	0.639209	4.35721	3	-4.7093	-26.1602	4.75086	11	Resolvase, N terminal domain
362	M0N98_02757					22.8641	-1.61484	0.0242751	1.4377	27.3967	6	-3.44925	-10.9227	2.75787	11	Conserved carboxylase domain protein
363	M0N98_01436	PUL29				53.6607	-1.97745	0.010533	1.98068	95.6491	5	-3.69867	-12.984	3.1976	11	Two component regulator propeller
364	M0N98_02659					12.5743	-1.33654	0.046074	0.966287	9.25309	4	-4.04399	-16.4953	3.47944	11	Sensor protein KdpD
365	M0N98_02655					15.8326	-1.44722	0.0357088	1.09659	12.4909	6	-3.48822	-11.2217	1.82701	11	Putative phosphatase
366	M0N98_03244					8.33933	-0.843024	0.143541	0.500438	3.16547	3	-4.62777	-24.7228	4.31498	11	Outer membrane protein beta-barrel domain protein
367	M0N98_01437	PUL29				36.874	-1.60978	0.0245593	1.13185	13.5471	7	-3.02707	-8.15154	2.12931	11	TonB-dependent receptor P3
368	M0N98_01082					10.3384	-0.887633	0.129529	0.81327	6.50534	2	-4.89459	-29.7452	3.31807	11	hypothetical protein
369	M0N98_02441					19.1539	-1.22766	0.0592019	0.93741	8.65785	4	-4.09026	-17.0329	3.6851	11	DNA helicase IV
370	M0N98_02119					21.7633	-1.22838	0.0591046	1.14019	13.8097	4	-4.08935	-17.0223	2.68887	11	Histidine kinase-, DNA gyrase B-, and HSP90-like ATPase
371	M0N98_03896					9.74797	-0.831629	0.147357	0.62668	4.23331	2	-5.0501	-33.1307	4.99981	11	Protein of unknown function (DUF3316)
372.5	M0N98_02145					17.9613	-0.984365	0.103666	0.789817	6.16335	2	-4.71387	-26.2432	4.61993	11	protein of unknown function (DUF5017)
372.5	M0N98_04247					8.44914	-0.86783	0.135572	0.492877	3.11084	2	-4.93889	-30.6729	4.50428	11	IS66 family transposase ISBvu3
374	M0N98_02532					27.5833	-1.73219	0.0185274	1.14644	14.0101	6	-3.40878	-10.6205	2.98945	11	Colicin I receptor
375	M0N98_02090	PUL36			CE20: 3.1e-91	14.7345	-0.754069	0.17617	0.522169	3.32789	3	-4.78075	-27.4884	4.39073	11	Carbohydrate esterase, sialic acid-specific acetylesterase
376	M0N98_02520					16.0792	-1.12376	0.0752033	0.581456	3.81466	4	-4.1256	-17.4554	3.86873	11	tetrapyrrole (corrin/porphyrin) methylase
377	M0N98_00428					15.0828	-1.5148	0.0305631	2.36277	230.551	3	-4.20018	-18.3815	3.11826	11	Core-2/I-Branching enzyme
378	M0N98_03359					31.4563	-1.765	0.0171793	1.15391	14.2531	7	-2.90909	-7.51144	2.99849	11	Transglutaminase-like superfamily protein
379	M0N98_02578					5.57876	-0.80433	0.156917	0.507431	3.21685	2	-5.12672	-34.9379	4.7709	11	D-ribitol-5-phosphate phosphatase
380	M0N98_00978					16.2628	-1.05889	0.0873183	0.718912	5.23495	4	-4.16273	-17.9105	3.56693	11	Citrate transporter
381	M0N98_04054					13.1197	-0.882564	0.13105	0.505736	3.20432	2	-4.87958	-29.4374	4.45959	11	PD-(D/E)XK nuclease superfamily protein
382	M0N98_03030					9.30333	-0.995072	0.101141	0.796262	6.2555	2	-4.68716	-25.7618	4.3648	11	Histidine kinase
383	M0N98_01570					4.72727	-0.935752	0.115944	0.771929	5.91465	2	-4.76874	-27.2605	3.56433	11	Cytidine deaminase
384	M0N98_02238	PUL38				38.6706	-2.06356	0.00863845	1.45484	28.4997	7	-2.77539	-6.84659	3.83	11	TonB-dependent receptor P26
385	M0N98_03838-M0N98_03839					5.93159	-0.854244	0.13988	0.581198	3.8124	3	-4.58602	-24.0175	3.67793	11	intergenic gap sequence
386	M0N98_02609					6.17552	-0.717804	0.191512	0.405309	2.54278	3	-4.84524	-28.745	4.52025	11	Protein of unknown function (DUF2023)
387	M0N98_01278					13.342	-0.988119	0.102773	0.840014	6.91854	4	-4.206	-18.4558	4.33327	11	hypothetical protein
388	M0N98_02724					9.20252	-0.911461	0.122614	0.383461	2.41803	2	-4.79679	-27.7957	4.46317	11	Reverse transcriptase (RNA-dependent DNA polymerase)
389	M0N98_02173					8.84338	-1.02049	0.0953913	0.699705	5.00846	2	-4.64845	-25.0798	4.00712	11	ATP-dependent dethiobiotin synthetase BioD 1
390	M0N98_03387					16.7318	-1.10197	0.0790741	1.0638	11.5825	1	-4.92878	-30.4587	5.23084	11	hypothetical protein
391	M0N98_03723					13.324	-0.971125	0.106875	0.540198	3.46895	2	-4.70088	-26.0079	4.83208	11	Radical SAM superfamily protein
392	M0N98_02187					12.7714	-1.13943	0.0725388	0.695042	4.95499	5	-3.87934	-14.7163	2.62942	11	Cytochrome bd-II ubiquinol oxidase subunit 1
393	M0N98_03168					6.89919	-0.946568	0.113092	0.477911	3.00546	1	-5.48791	-44.8771	4.19045	11	Anaphase-promoting complex, cyclosome, subunit 3
394	M0N98_04098	PUL52				68.6454	-2.42227	0.00378207	2.60707	404.638	6	-3.30355	-9.87344	2.69038	11	Ntox33 protein
395	M0N98_03402					5.55266	-0.737469	0.183034	0.423573	2.65199	3	-4.78134	-27.4997	4.6617	11	AAA domain, putative AbiEii toxin, Type IV TA system
396	M0N98_00064					9.18902	-0.856562	0.139135	0.832396	6.79823	3	-4.56457	-23.6632	3.28958	11	Major phosphate-irrepressible acid phosphatase
397	M0N98_01853					6.38974	-0.740288	0.181849	0.53648	3.43938	3	-4.76992	-27.2827	4.22778	11	TIR domain protein
398	M0N98_03337					25.4311	-1.56231	0.0273963	1.07667	11.9309	6	-3.40388	-10.5845	2.34044	11	Dipeptidyl peptidase IV (DPP IV) N-terminal region
399	M0N98_03199					20.1368	-1.34989	0.0446801	1.00793	10.1844	4	-4.00101	-16.0112	3.23943	11	McrBC 5-methylcytosine restriction system component
400	M0N98_01170					15.279	-0.963327	0.108811	0.852999	7.12851	3	-4.43707	-21.6616	3.29261	11	UDP-galactopyranose mutase
401	M0N98_04306					9.27183	-0.948886	0.11249	1.0186	10.4376	2	-4.70751	-26.1276	4.18153	11	Protein of unknown function (DUF3945)
402	M0N98_00363	PUL10				46.2205	-1.96747	0.0107777	1.52717	33.6645	6	-3.31534	-9.95444	3.18773	11	TonB-dependent receptor SusC
403	M0N98_00482	PUL14				16.2295	-0.908856	0.123351	0.664978	4.62358	3	-4.48739	-22.4304	3.37741	11	protein of unknown function (DUF4859)
404	M0N98_01085					39.0279	-1.97425	0.0106109	2.35855	228.323	5	-3.63495	-12.4231	3.94232	11	Efflux pump membrane transporter BepE
405	M0N98_04127					22.4014	-1.12723	0.0746048	0.750823	5.63408	4	-4.09376	-17.0744	3.3491	11	Bacterial alpha-L-rhamnosidase 6 hairpin glycosidase domain protein
406	M0N98_02519					8.38344	-0.844649	0.143005	0.586508	3.85929	2	-4.91	-30.0648	4.80931	11	CbiD
407	M0N98_02131					12.7579	-0.932908	0.116706	0.632702	4.29242	3	-4.45327	-21.9063	3.76269	11	Trypsin-like peptidase domain protein
408	M0N98_03751	PUL45	GH10: 2.5e-100			9.44014	-0.84392	0.143245	0.596515	3.94925	2	-4.9081	-30.0252	4.87206	11	Endo-1,4-beta-xylanase A
409	M0N98_00027	PUL1				23.324	-1.28659	0.05169	1.50894	32.2805	3	-4.23076	-18.7752	3.20964	11	Starch-binding associating with outer membrane
410	M0N98_02122					19.7219	-0.950228	0.112143	0.769836	5.88621	4	-4.20934	-18.4985	3.21376	11	TonB dependent receptor
411	M0N98_02044					9.0306	-0.747075	0.17903	0.488358	3.07863	2	-5.43092	-43.139	4.71507	11	GDP-L-fucose synthase
412	M0N98_03356					15.5104	-1.13173	0.0738365	0.700489	5.01751	2	-4.52558	-23.0322	4.57584	11	Glutamate decarboxylase
413	M0N98_00864					43.7408	-2.16299	0.00687092	1.81858	65.8532	7	-2.48427	-5.5955	1.54654	11	L-fucokinase
414	M0N98_02601					9.47705	-0.896665	0.126863	0.634497	4.3102	3	-4.48809	-22.4414	4.30822	11	Small-conductance mechanosensitive channel
415	M0N98_02688					7.52475	-0.819265	0.151612	0.479143	3.014	2	-4.9506	-30.9228	4.9215	11	Protein of unknown function (DUF1653)
416	M0N98_00617	PUL16				11.856	-1.30869	0.0491257	1.23648	17.2377	4	-4.00093	-16.0103	3.04982	11	Calcineurin-like phosphoesterase
417	M0N98_04280					8.9613	-0.777914	0.166758	0.487885	3.07528	2	-5.09267	-34.123	4.24793	11	Cyclic nucleotide-binding domain protein
418	M0N98_02543					6.16562	-1.35376	0.0442835	1.67993	47.8548	4	-3.97818	-15.7598	4.46089	11	Biotin carboxylase
419	M0N98_00399					12.4383	-0.864769	0.136531	0.574138	3.75092	2	-4.83009	-28.4448	4.69183	11	ATP-dependent 6-phosphofructokinase 2
420	M0N98_02439					10.8893	-1.19178	0.0643021	1.01797	10.4226	4	-4.04739	-16.5342	3.00647	11	Family of unknown function (DUF5690)
421	M0N98_04096					32.1251	-1.37607	0.042066	1.11612	13.0652	5	-3.7323	-13.2903	2.72993	11	Dipeptidyl peptidase IV (DPP IV) N-terminal region
422	M0N98_00791					36.8497	-1.93551	0.0116008	1.66462	46.1971	7	-2.5533	-5.86976	2.08876	11	Trans-4-hydroxy-L-proline dehydratase
423	M0N98_02184					15.387	-1.20802	0.0619415	0.678259	4.76715	5	-3.81304	-14.0553	4.42701	11	Glucose-6-phosphate 1-dehydrogenase
424	M0N98_01422					24.0288	-1.38737	0.0409858	0.932475	8.56002	6	-3.41908	-10.6966	3.39491	11	Outer membrane protein beta-barrel domain protein
425	M0N98_03003-M0N98_03004					7.60396	-0.856304	0.139218	0.388631	2.44699	2	-4.84231	-28.6868	4.40865	11	intergenic gap sequence
426	M0N98_03616					8.12331	-0.948817	0.112508	0.770958	5.90144	3	-4.42219	-21.4394	3.45994	11	Anthranilate phosphoribosyltransferase 2
427	M0N98_04106	PUL52	GH2: 1.3e-74			38.5437	-1.31274	0.0486698	1.32867	21.314	4	-3.98951	-15.8841	3.95864	11	Glycosyl hydrolases family 2
428	M0N98_02513					8.77138	-0.858866	0.138399	0.453474	2.84102	2	-4.82906	-28.4244	5.02561	11	Altronate oxidoreductase
429	M0N98_03198					21.3564	-1.47817	0.0332531	1.67064	46.8424	4	-3.9355	-15.3004	4.1666	11	AAA domain (dynein-related subfamily)
430.5	M0N98_00556					13.1269	-1.12756	0.074549	1.02573	10.6103	3	-4.28521	-19.4973	3.86441	11	Inner membrane protein YrbG
430.5	M0N98_02535					14.5752	-1.28217	0.0522194	1.13011	13.4931	3	-4.21273	-18.542	4.22874	11	5,10-methylenetetrahydrofolate reductase
432	M0N98_00183		GH36: 5.6e-210			10.1665	-0.845093	0.142859	0.738217	5.47289	2	-4.8599	-29.0385	4.48271	11	Alpha-galactosidase AgaA
433	M0N98_03671	PUL44				21.7201	-1.3415	0.0455515	0.927926	8.47082	6	-3.42975	-10.776	2.45465	11	SusD-like protein P2
434	M0N98_03816					19.7795	-1.33289	0.0464628	1.1787	15.0902	4	-3.97049	-15.6761	3.00496	11	Gram-negative bacterial TonB protein C-terminal
435	M0N98_02016					6.32493	-0.746895	0.179104	0.448983	2.81179	2	-5.22381	-37.37	4.20396	11	Peptidase family S41
436	M0N98_02323					14.6436	-1.09978	0.0794737	1.01704	10.4001	4	-4.08346	-16.9529	3.54559	11	UDP-N-acetyl-D-mannosamine dehydrogenase
437	M0N98_01542		GH109: 1.4e-23			14.4482	-1.10634	0.0782814	0.590099	3.89134	5	-3.84446	-14.3647	2.91075	11	Oxidoreductase P35
438	M0N98_00707					14.0999	-1.16553	0.0683084	0.965237	9.23075	4	-4.04367	-16.4917	2.79066	11	Radical SAM superfamily protein
439	M0N98_03853	PUL47	GH2: 1.3e-60			28.27	-1.29366	0.0508553	0.917956	8.27857	3	-4.19815	-18.3556	3.98589	11	Beta-glucuronidase
440	M0N98_01690	PUL32				22.4707	-1.2199	0.0602698	0.704888	5.0686	6	-3.49574	-11.2804	2.28644	11	Starch-binding associating with outer membrane
441	M0N98_03922					25.5311	-1.21944	0.0603344	0.915082	8.22397	5	-3.78576	-13.792	3.53275	11	CarboxypepD_reg-like domain protein
442	M0N98_01108-M0N98_01109					8.06301	-0.804596	0.156821	0.744989	5.55891	2	-4.92898	-30.463	3.29277	11	intergenic gap sequence
443	M0N98_02179					17.6868	-1.09664	0.0800492	0.749669	5.61913	3	-4.28979	-19.5594	3.58515	11	Anaerobic C4-dicarboxylate transporter DcuA
444	M0N98_03811		GH29: 2.7e-88			21.9982	-1.35421	0.0442375	1.06065	11.4986	5	-3.7128	-13.1119	3.06451	11	Alpha-L-fucosidase
445	M0N98_01030					22.5356	-1.46615	0.0341859	1.35026	22.4006	4	-3.92214	-15.1594	2.78044	11	protein of unknown function (DUF5060)
446	M0N98_00792					30.2907	-2.14408	0.00717662	1.85095	70.9488	6	-3.22655	-9.3603	2.08547	11	Phosphoribulokinase / Uridine kinase family protein
447	M0N98_02223					20.153	-1.77498	0.0167888	1.44778	28.0402	5	-3.60798	-12.193	2.42618	11	Protein YhgF
448	M0N98_02287					13.3618	-1.06773	0.0855608	0.879895	7.58394	5	-3.8686	-14.6071	3.5418	11	Sodium:solute symporter family protein
449	M0N98_04330-end					8.78218	-0.732369	0.185196	0.504637	3.19622	2	-5.29072	-39.1441	4.26261	11	NA
450	M0N98_01171					9.21152	-0.801385	0.157985	0.873232	7.46847	2	-4.93311	-30.5502	3.99988	11	Exopolysaccharide biosynthesis protein YbjH
451	M0N98_03592					7.10711	-0.834548	0.14637	0.697788	4.98641	3	-4.53473	-23.1787	3.69814	11	Outer membrane protein 40
452	M0N98_03681					13.4032	-0.918804	0.120558	0.784639	6.0903	3	-4.42741	-21.517	4.7024	11	ABC transporter
453	M0N98_00182-M0N98_00183					13.7903	-0.982095	0.104209	0.931345	8.53779	3	-4.36757	-20.6428	3.95302	11	intergenic gap sequence
454	M0N98_02423					15.9703	-1.33399	0.0463455	0.903453	8.00669	5	-3.71492	-13.1311	2.85187	11	Peptidase family M28
455	M0N98_01602					10.1701	-0.99562	0.101014	0.861559	7.27041	4	-4.13273	-17.5419	3.42836	11	Histidine biosynthesis bifunctional protein HisB
456	M0N98_01041					29.0045	-1.35924	0.0437285	1.15501	14.2893	4	-3.94224	-15.3721	3.45207	11	Type III restriction enzyme, res subunit
457	M0N98_01315	PUL27	GH165: 3e-218			28.9343	-1.46996	0.0338872	0.770915	5.90086	7	-2.78238	-6.87987	1.87902	11	hypothetical protein
458	M0N98_02957					10.9883	-0.838453	0.14506	0.550262	3.55027	3	-4.52235	-22.9806	4.34105	11	Sensor protein kinase WalK
459	M0N98_02684					9.37894	-1.04498	0.0901614	0.647428	4.44046	4	-4.0987	-17.133	3.37209	11	Phage integrase SAM-like domain protein
460	M0N98_00433					19.6319	-1.29103	0.0511651	1.29871	19.8935	3	-4.18494	-18.1883	3.0232	11	Glycosyl transferase family 2
461	M0N98_04020					31.0549	-1.594	0.0254681	1.16038	14.4672	6	-3.30705	-9.89737	2.74339	11	Major cardiolipin synthase ClsA
462	M0N98_00029	PUL1				40.468	-1.38254	0.0414435	1.52326	33.3623	3	-4.15024	-17.7561	3.30665	11	Helix-turn-helix domain protein
463	M0N98_04068	PUL51				67.4167	-3.28903	0.000514009	2.81159	648.02	7	-1.45638	-2.7442	2.69105	11	TonB-dependent receptor P3
464	M0N98_02031					22.1755	-1.54467	0.0285319	1.17195	14.8575	5	-3.63805	-12.4498	2.77191	11	Type III restriction enzyme, res subunit
465	M0N98_02904					4.46715	-0.775269	0.167776	0.728054	5.34631	2	-4.98457	-31.6595	4.15263	11	hypothetical protein
466	M0N98_01472					21.4239	-0.885278	0.130233	0.790912	6.17891	3	-4.45759	-21.9719	3.98849	11	Dipeptidyl-peptidase 7
467	M0N98_01374					27.0837	-1.38581	0.0411333	1.11971	13.1736	4	-3.92843	-15.2257	4.20028	11	Helix-turn-helix domain protein
468	M0N98_01892-M0N98_01893					6.32853	-0.790863	0.161859	0.588956	3.88111	2	-4.94238	-30.7471	4.73806	11	intergenic gap sequence
469	M0N98_00437					18.6526	-0.934308	0.11633	0.484516	3.05152	1	-5.07305	-33.6621	5.40166	11	Dolichyl-phosphate-mannose-protein mannosyltransferase
470	M0N98_00137	PUL6				41.649	-1.83641	0.0145744	2.10822	128.298	4	-3.84212	-14.3415	3.20345	11	TonB-dependent receptor P3
471	M0N98_01505					8.12781	-0.702447	0.198405	0.541736	3.48126	2	-6.03774	-65.6964	4.66131	11	Polysaccharide pyruvyl transferase
472	M0N98_02338-M0N98_02339					5.31233	-0.83067	0.147683	0.561341	3.64201	2	-4.82108	-28.2676	4.67748	11	intergenic gap sequence
473	M0N98_00776					6.71827	-0.797875	0.159267	0.497301	3.14268	3	-4.56409	-23.6553	4.29834	11	Acetyltransferase (GNAT) domain protein
474	M0N98_03957					11.0126	-1.04436	0.0902904	0.915246	8.22708	2	-4.52969	-23.0979	4.09345	11	short chain dehydrogenase
475	M0N98_00795					11.685	-0.946029	0.113233	0.922776	8.37098	3	-4.38493	-20.8927	3.60599	11	FKBP-type peptidyl-prolyl cis-trans isomerase
476	M0N98_01372					19.9541	-1.31905	0.0479674	0.86577	7.34124	4	-3.94215	-15.3711	3.62339	11	UPF0597 protein YhaM
477	M0N98_02491					6.74077	-0.95524	0.110856	0.99452	9.87462	2	-4.60974	-24.4157	2.71562	11	2-dehydro-3-deoxygluconokinase
478	M0N98_00138	PUL6				64.7516	-2.15388	0.00701646	1.80973	64.5246	6	-3.17459	-9.02918	2.7827	11	Two component regulator propeller
479	M0N98_00640					51.7813	-1.86515	0.0136411	2.1591	144.246	5	-3.5587	-11.7835	2.96896	11	hypothetical protein
480	M0N98_02729					11.4437	-1.01865	0.0957967	0.819572	6.60043	3	-4.31048	-19.842	4.68285	11	Calcineurin-like phosphoesterase
481	M0N98_01835	PUL33				30.1539	-1.6202	0.0239772	1.08004	12.0237	7	-2.4131	-5.32616	1.60565	11	TonB-dependent Receptor Plug Domain protein
482	M0N98_00078					5.25293	-0.859799	0.138102	0.746523	5.57857	1	-6.03056	-65.3702	3.5231	11	Ribosomal large subunit pseudouridine synthase D
483	M0N98_01498					21.2745	-1.10185	0.0790959	0.980768	9.56683	3	-4.25383	-19.0779	3.33115	11	MatE
484	M0N98_00324					20.8704	-1.45273	0.035259	1.30319	20.0995	5	-3.63393	-12.4143	3.13956	11	Acyltransferase family protein
485	M0N98_02563					3.10531	-0.71445	0.192997	0.531741	3.40205	2	-5.24829	-38.0096	4.45235	11	hypothetical protein
486	M0N98_00442	PUL13				12.018	-0.96264	0.108983	0.836413	6.86141	1	-4.94855	-30.879	4.58489	11	SusD-like protein P38
487	M0N98_00039	PUL1				44.7039	-1.59129	0.0256278	1.81467	65.2631	5	-3.59888	-12.1163	2.56148	11	TonB-dependent receptor P3
488	M0N98_00081					9.46805	-0.889884	0.128859	0.813781	6.513	1	-5.202	-36.8093	4.04499	11	NigD-like C-terminal beta sandwich domain protein
489	M0N98_00806					11.2844	-0.9924	0.101765	0.910167	8.13144	3	-4.32116	-19.9894	4.23284	11	Fic/DOC family protein
490	M0N98_01271					11.8245	-0.69871	0.20012	0.436764	2.73378	2	-5.43577	-43.2843	5.96677	11	Cation efflux system protein CusC
491	M0N98_03789					5.79028	-0.784021	0.164429	0.694307	4.9466	2	-4.90542	-29.9694	4.06663	11	Response regulator receiver domain protein
492	M0N98_01157					3.0162	-2.51975	0.00302168	2.01342	103.139	7	0.303053	1.23375	2.14925	11	Polysaccharide pyruvyl transferase
493	M0N98_01384					6.67777	-0.722434	0.189481	0.399848	2.51101	2	-5.1426	-35.3246	4.70916	11	Glyoxal reductase
494	M0N98_02517					11.1188	-1.08451	0.0823163	0.999536	9.98932	3	-4.25491	-19.0922	3.59444	11	Hemin transport system permease protein HmuU
495	M0N98_02424					4.28173	-0.737817	0.182887	0.695853	4.96424	2	-5.0454	-33.0229	3.68774	11	ATP synthase subunit beta
496	M0N98_00096	PUL3				23.5059	-0.939328	0.114993	1.21084	16.2494	2	-4.60417	-24.3217	3.61661	11	SusD family protein
497	M0N98_03669	PUL44	GH20: 2e-57			23.4797	-1.43331	0.0368711	1.22484	16.7818	4	-3.88268	-14.7503	4.50508	11	Glycosyl hydrolase family 20, catalytic domain
498	M0N98_04226					26.225	-1.27175	0.0534874	1.41042	25.7291	4	-3.93883	-15.3358	3.53094	11	6-bladed beta-propeller
499	M0N98_01540					42.6319	-2.13512	0.00732616	2.01531	103.588	6	-3.12494	-8.72371	3.11397	11	hypothetical protein
500	M0N98_03480					4.57606	-0.808604	0.15538	0.639825	4.3634	2	-4.81739	-28.1955	3.85587	11	Nucleotidyltransferase domain protein
501	M0N98_01586					15.288	-1.05949	0.087199	1.07696	11.9389	4	-4.04621	-16.5207	3.15222	11	FtsX-like permease family protein
502	M0N98_04058					12.9982	-0.899667	0.125989	0.677867	4.76285	1	-5.07469	-33.7004	4.882	11	Toluene efflux pump periplasmic linker protein TtgG
503	M0N98_00274	PUL9				54.9775	-2.52326	0.00299738	2.76023	575.751	6	-3.09255	-8.53002	2.40726	11	TonB-dependent receptor P3
504	M0N98_00969					20.6391	-0.915965	0.121349	0.748386	5.60255	2	-4.62212	-24.6262	4.66623	11	Inosine-5'-monophosphate dehydrogenase
505	M0N98_00407	PUL11				32.4572	-1.51376	0.0306367	1.54148	34.7918	4	-3.85542	-14.4742	2.83811	11	Raffinose synthase or seed imbibition protein Sip1
506	M0N98_03850	PUL47		PL26: 0		41.4365	-1.81433	0.0153346	1.44836	28.0776	6	-3.15861	-8.92967	2.04211	11	YetA-like protein
507	M0N98_02391-M0N98_02392					6.49865	-0.761196	0.173302	0.664044	4.61365	2	-4.93259	-30.5391	5.02511	11	intergenic gap sequence
508	M0N98_03305		GH2: 1.5e-95			23.9181	-1.38013	0.041674	1.17178	14.852	5	-3.62701	-12.3549	2.76573	11	Putative beta-glucuronidase
509	M0N98_03027					29.9658	-1.39736	0.0400534	1.27508	18.8398	5	-3.62117	-12.305	3.29376	11	efflux RND transporter permease subunit
510	M0N98_03906	PUL49				6.0306	-0.777999	0.166725	0.544286	3.50175	3	-4.54989	-23.4236	4.48339	11	L-fucose mutarotase
511	M0N98_01474					8.52295	-0.769242	0.170121	0.503623	3.18877	2	-4.8966	-29.7868	3.40449	11	Acyltransferase
512	M0N98_03170					8.56436	-0.879614	0.131943	0.940474	8.71916	2	-4.67382	-25.5247	4.15889	11	UPF0365 protein
513	M0N98_00625	PUL17				48.3195	-1.7489	0.0178278	2.11121	129.183	4	-3.813	-14.0549	3.18015	11	TonB dependent receptor
514	M0N98_01153					8.82358	-1.67062	0.0213491	1.45428	28.4627	7	-1.54828	-2.92469	5.54679	11	Coenzyme F420 hydrogenase/dehydrogenase, beta subunit C terminus
515	M0N98_03073					30.4329	-1.17899	0.0662225	0.533674	3.41723	6	-3.42161	-10.7154	2.53771	11	hypothetical protein
516	M0N98_03269					15.5995	-1.77113	0.0169381	1.71134	51.4448	5	-3.52045	-11.4752	2.83465	11	Bacteriodales T6SS TssH (ClpV) protein
517	M0N98_00505			PL22: 1.1e-25		51.1026	-1.84856	0.0141722	2.24225	174.683	3	-4.02095	-16.234	2.9001	11	putative tricorn protease
518	M0N98_00982					20.4473	-1.16216	0.0688406	0.863507	7.3031	5	-3.73272	-13.2942	2.79434	11	Sulfotransferase family protein
519	M0N98_02550					18.7795	-1.36282	0.0433688	0.943355	8.77717	4	-3.87749	-14.6974	3.99029	11	Aspartate/alanine antiporter
520	M0N98_00035	PUL1	GH43_17: 9.2e-94			13.8326	-1.0035	0.0991982	0.864658	7.32247	4	-4.06994	-16.7948	3.25608	11	Glycosyl hydrolases family 43
521	M0N98_03754	PUL45	GH16_3: 6.3e-47			18.1359	-1.18458	0.0653764	0.822939	6.6518	5	-3.71705	-13.1505	2.85032	11	Keratan-sulfate endo-1,4-beta-galactosidase
522	M0N98_02256					12.3204	-1.0828	0.0826415	0.721233	5.263	3	-4.22776	-18.7362	3.67217	11	Phage integrase SAM-like domain protein
523	M0N98_02077					5.68947	-0.708265	0.195765	0.640236	4.36753	2	-5.09194	-34.1057	3.59895	11	Phage integrase SAM-like domain protein
524	M0N98_01592					13.4716	-0.997005	0.100692	0.724751	5.3058	4	-4.06947	-16.7893	2.73332	11	Signal transduction histidine-protein kinase AtoS
525	M0N98_03875-M0N98_03876					12.0162	-1.0244	0.094537	0.758747	5.73783	2	-4.48712	-22.4263	4.34426	11	intergenic gap sequence
526	M0N98_03736					22.64	-1.50836	0.0310197	1.08296	12.105	6	-3.21168	-9.2643	3.18064	11	Elongation factor G
527	M0N98_00749					37.4203	-1.56394	0.0272934	1.75582	56.9931	3	-4.04671	-16.5265	3.33821	11	putative PL29 family lyase N-terminal domain-containing protein
528	M0N98_02480					22.0711	-1.80651	0.0156131	1.09426	12.4241	7	0.0545712	1.03855	2.10757	11	Dipeptide and tripeptide permease A
529	M0N98_02211					18.36	-1.36699	0.0429542	1.22901	16.9436	4	-3.8667	-14.5879	3.68548	11	AAA domain, putative AbiEii toxin, Type IV TA system
530	M0N98_00566					16.1737	-0.911681	0.122552	0.873146	7.467	3	-4.35651	-20.4851	3.99417	11	Nucleoside recognition
531	M0N98_00474					24.5545	-1.24454	0.056945	1.12585	13.3613	5	-3.66379	-12.6739	2.782	11	PD-(D/E)XK nuclease superfamily protein
532	M0N98_00484	PUL14				38.595	-1.37263	0.0424002	1.66829	46.59	4	-3.86093	-14.5297	3.28997	11	TonB-dependent receptor SusC
533	M0N98_02856					24.0918	-1.34166	0.0455349	0.887901	7.72504	5	-3.60656	-12.181	3.22578	11	FtsX-like permease family protein
534	M0N98_03713					32.036	-1.53314	0.0292996	1.44781	28.0418	4	-3.818	-14.1037	2.96747	11	Colicin I receptor
535	M0N98_03445					12.5617	-0.992642	0.101709	0.572871	3.73999	2	-4.50246	-22.666	4.62426	11	Glycosyl transferases group 1
536	M0N98_01420					21.5698	-1.2064	0.0621734	0.7581	5.72928	6	-3.36748	-10.3208	2.50773	11	Heparan-alpha-glucosaminide N-acetyltransferase, catalytic
537	M0N98_03335					16.414	-1.06381	0.0863359	0.746722	5.58113	4	-4.00776	-16.0863	3.63357	11	Dipeptidase A
538	M0N98_04104	PUL52	GH31_9: 5.1e-230			37.3636	-1.5664	0.0271394	1.53869	34.5692	5	-3.52744	-11.531	2.79716	11	Glycosyl hydrolases family 31
539	M0N98_04062	PUL51	GH89: 5.5e-251			23.4671	-1.42159	0.0378799	1.33128	21.4427	4	-3.83656	-14.2863	2.96505	11	Alpha-N-acetylglucosaminidase (NAGLU) tim-barrel domain protein
540	M0N98_03188					40.739	-2.01106	0.00974849	1.75953	57.4811	5	-3.44308	-10.876	2.74695	11	Type III restriction enzyme, res subunit
541	M0N98_03371					18.9676	-1.18017	0.0660442	1.01805	10.4243	5	-3.6902	-12.908	3.5969	11	hypothetical protein
542	M0N98_03638	PUL43				45.2673	-2.16041	0.00691181	2.24327	175.093	6	-2.98308	-7.90672	3.19945	11	TonB dependent receptor
543	M0N98_01087					16.5554	-1.05918	0.0872613	1.28124	19.1091	2	-4.44232	-21.7406	2.88431	11	Histidine kinase-, DNA gyrase B-, and HSP90-like ATPase
544	M0N98_02545					28.8155	-1.39946	0.0398604	0.918489	8.28875	7	-2.03201	-4.08974	2.95013	11	Anaerobic ribonucleoside-triphosphate reductase
545	M0N98_03622					14.7642	-1.01273	0.0971124	0.822355	6.64286	3	-4.25015	-19.0293	3.52553	11	Histidine kinase-, DNA gyrase B-, and HSP90-like ATPase
546	M0N98_03893					9.40954	-0.983124	0.103962	0.645693	4.42275	2	-4.50158	-22.6523	4.56609	11	FKBP-type peptidyl-prolyl cis-trans isomerase
547	M0N98_00045	PUL1	GH154: 1.3e-103			24.676	-0.905445	0.124324	0.885231	7.67769	3	-4.34896	-20.3782	4.74802	11	putative protein conserved in bacteria (DUF2264)
548	M0N98_01970					6.47075	-0.746859	0.179119	0.586235	3.85687	2	-4.88459	-29.5398	3.68832	11	Spy - stress induced periplasmic chaperone
549	M0N98_00154	PUL7	GH92: 1.9e-181			36.9199	-1.58212	0.0261749	1.48315	30.4194	5	-3.5085	-11.3805	2.43029	11	Glycosyl hydrolase family 92
550	M0N98_00009					3.25833	-0.773128	0.168605	0.657881	4.54863	2	-4.80649	-27.9832	3.50858	11	Nucleoside diphosphate kinase
551	M0N98_02142-M0N98_02143					5.59406	-0.742171	0.181063	0.543464	3.49513	2	-4.89308	-29.7142	3.62536	11	intergenic gap sequence
552	M0N98_01178					6.48425	-0.814398	0.153321	0.513593	3.26282	1	-5.34774	-40.7222	4.47541	11	hypothetical protein
553	M0N98_04258					32.784	-1.33967	0.0457437	1.42941	26.8788	3	-4.07557	-16.8605	3.10841	11	AAA domain, putative AbiEii toxin, Type IV TA system
554.5	M0N98_00477	PUL14				33.3924	-1.46005	0.0346693	1.65764	45.4608	3	-4.03978	-16.4473	3.22897	11	Prolyl tripeptidyl peptidase
554.5	M0N98_01036					16.315	-1.10161	0.0791394	0.930142	8.51416	3	-4.18167	-18.1472	4.12266	11	L-fucose isomerase, C-terminal domain
556	M0N98_02400					25.234	-1.325	0.0473156	0.985523	9.67216	5	-3.58301	-11.9838	2.664	11	hypothetical protein
557	M0N98_00106	PUL4				43.9676	-1.2264	0.059374	0.812665	6.49628	5	-3.63781	-12.4478	2.97803	11	TonB-dependent receptor SusC
558	M0N98_02440					7.34293	-0.873103	0.133936	0.772102	5.91701	3	-4.37563	-20.7585	4.01629	11	hypothetical protein
559	M0N98_02531					9.36454	-0.841798	0.143947	0.634291	4.30816	2	-4.66267	-25.3281	4.68074	11	Periplasmic binding protein
560	M0N98_00488	PUL14				44.8794	-1.60596	0.0247766	1.3897	24.5303	5	-3.48174	-11.1714	2.6874	11	TonB-dependent receptor SusC
561	M0N98_00152	PUL7				41.5635	-1.33832	0.0458855	1.04333	11.0492	4	-3.83698	-14.2905	3.30241	11	TonB-dependent receptor SusC
562	M0N98_01493					14.8488	-0.912609	0.12229	0.6671	4.64623	2	-4.55364	-23.4845	3.94675	11	3-oxoacyl-(acyl-carrier-protein) synthase 3
563	M0N98_03049					15.5302	-1.25956	0.0550104	0.824343	6.67333	5	-3.60927	-12.2039	3.141	11	Ribosomal RNA large subunit methyltransferase I
564	M0N98_03637	PUL43				24.5365	-1.21638	0.0607605	0.691623	4.91612	3	-4.11188	-17.2901	4.73785	11	SusD-like protein P38
565	M0N98_03857	PUL47				37.9388	-1.27972	0.0525149	0.912103	8.16776	5	-3.59085	-12.049	3.2058	11	SusD family protein
566	M0N98_04338-M0N98_04339					8.50675	-0.713529	0.193406	0.384515	2.4239	2	-4.94472	-30.7971	4.27241	11	intergenic gap sequence
567	M0N98_03935					23.4779	-1.41228	0.038701	1.43183	27.0291	4	-3.80582	-13.9851	3.48683	11	hypothetical protein
568	M0N98_01430	PUL29				45.5383	-1.85279	0.014035	2.09233	123.689	5	-3.4176	-10.6856	3.06331	11	TonB-dependent receptor P39
569	M0N98_03501					9.40684	-0.715479	0.19254	0.511764	3.2491	2	-4.9352	-30.5945	5.00348	11	Acyltransferase family protein
570	M0N98_02449					29.649	-1.54077	0.0287891	1.37335	23.6241	5	-3.48082	-11.1643	2.65759	11	Prolyl oligopeptidase family protein
571	M0N98_03430					11.568	-0.970241	0.107093	0.641576	4.38103	3	-4.25768	-19.1289	4.58568	11	protein of unknown function (DUF4422)
572	M0N98_00735					29.5662	-1.32323	0.0475087	1.22385	16.7435	4	-3.83136	-14.2349	2.72246	11	Subtilase family protein
573	M0N98_00431-M0N98_00432					8.94419	-1.10179	0.0791068	0.985322	9.66766	2	-4.38126	-20.8396	4.42197	11	intergenic gap sequence
574	M0N98_01885					13.5356	-1.04898	0.0893341	0.748568	5.6049	4	-3.97007	-15.6715	3.2228	11	Zincin-like metallopeptidase
575	M0N98_02571					8.0243	-0.81096	0.15454	0.659766	4.56842	1	-5.16367	-35.8442	4.86531	11	CCDC81-like prokaryotic HU domain 1
576	M0N98_00432-M0N98_00433					17.18	-1.50525	0.0312427	2.24557	176.022	3	-4.00299	-16.0332	3.15866	11	intergenic gap sequence
577	M0N98_01738					20.1422	-1.40943	0.0389558	1.37339	23.6261	4	-3.79217	-13.8534	2.94639	11	Fimbrillin-like protein
578	M0N98_03281					31.3726	-1.63264	0.0233004	1.18312	15.2446	5	-3.43551	-10.8191	3.09012	11	Sodium/hydrogen exchanger family protein
579	M0N98_00429-M0N98_00430					18.5275	-1.0318	0.0929401	0.620702	4.17544	4	-3.97985	-15.7781	3.54399	11	intergenic gap sequence
580	M0N98_01888-M0N98_01889					6.08371	-0.845916	0.142588	0.688278	4.87841	2	-4.62197	-24.6236	3.39782	11	intergenic gap sequence
581	M0N98_01126					6.79118	-0.664811	0.216366	0.529269	3.38275	2	-5.13975	-35.2548	4.18929	11	Conjugative transposon protein TraD
582	M0N98_00543		GH29: 2.2e-77			31.9559	-1.92511	0.0118821	2.08258	120.942	5	-3.38691	-10.4607	2.54402	11	Alpha-L-fucosidase
583	M0N98_01262					44.928	-2.08001	0.00831747	1.721	52.6022	6	-2.8611	-7.26568	2.5702	11	Pyruvate phosphate dikinase, AMP/ATP-binding domain
584	M0N98_03449					12.279	-0.890314	0.128732	0.470021	2.95135	2	-4.5585	-23.5637	4.4777	11	Endonuclease/Exonuclease/phosphatase family protein
585	M0N98_02573					17.0873	-1.62178	0.0238902	1.36418	23.1305	5	-3.43575	-10.8209	2.60198	11	protein of unknown function (DUF4738)
586	M0N98_01803					15.9271	-0.903172	0.124976	0.619455	4.16347	3	-4.30622	-19.7834	3.88729	11	N-6 DNA Methylase
587	M0N98_00149	PUL7	GH97: 5.2e-229			22.0513	-1.17592	0.0666924	1.05607	11.3782	5	-3.63266	-12.4033	2.64926	11	Glucan 1,4-alpha-glucosidase SusB
588	M0N98_03345					7.76328	-0.874434	0.133526	1.07623	11.9187	1	-4.92662	-30.4131	4.5952	11	hypothetical protein
589	M0N98_00634		GH18: 7.3e-67			18.6202	-0.930505	0.117353	0.684036	4.83099	3	-4.27679	-19.384	4.24989	11	Chitinase A1
590	M0N98_02321					22.973	-1.40833	0.0390548	1.4237	26.5276	3	-4.01642	-16.1832	3.69351	11	Tyrosine-protein kinase ptk
591	M0N98_02068					5.9667	-0.681347	0.208283	0.503588	3.18851	2	-5.01069	-32.2379	3.75657	11	Polysaccharide biosynthesis/export protein
592	M0N98_00635					36.9019	-1.51471	0.0305696	1.77443	59.4881	3	-3.99257	-15.9178	3.14265	11	Peptidase family M1 domain protein
593	M0N98_00381				CE4: 7.3e-29	7.27903	-0.799413	0.158704	0.567353	3.69278	3	-4.42755	-21.5191	3.94957	11	Peptidoglycan-N-acetylglucosamine deacetylase
594	M0N98_01314	PUL27				28.9532	-1.32565	0.0472446	0.987975	9.72692	6	-3.16868	-8.99224	2.23507	11	SusD family protein
595	M0N98_02232	PUL37		PL1_2: 8e-62		19.6607	-1.29461	0.0507441	0.989715	9.76597	4	-3.82253	-14.1481	3.59801	11	hypothetical protein
596	M0N98_04083					11.6688	-1.30719	0.0492963	1.21281	16.3232	5	-3.54152	-11.6441	3.25013	11	Cardiolipin synthase
597	M0N98_03662	PUL44	GH92: 1.1e-171			24.6121	-1.07395	0.0843437	0.659657	4.56727	4	-3.9371	-15.3174	3.66166	11	Glycosyl hydrolase family 92
598	M0N98_03432					9.50315	-1.03087	0.0931391	0.760501	5.76104	2	-4.40654	-21.208	4.65838	11	putative glycosyltransferase
599	M0N98_03509					3.73537	-0.772515	0.168844	0.572792	3.73931	1	-5.43079	-43.1352	4.36596	11	HU domain fused to wHTH, Ig, or Glycine-rich motif
600	M0N98_02417					12.3582	-1.01895	0.0957294	0.60718	4.04744	3	-4.19088	-18.2634	4.56892	11	His Kinase A (phospho-acceptor) domain protein
601.5	M0N98_00568					10.1782	-0.787949	0.162949	0.676528	4.74819	2	-4.69462	-25.8954	4.34793	11	hypothetical protein
601.5	M0N98_03171					5.75968	-0.670057	0.213768	0.376258	2.37825	2	-5.04099	-32.9223	4.24446	11	Purine nucleoside phosphorylase DeoD-type
603	M0N98_00051					13.9919	-0.867881	0.135556	0.835579	6.84824	3	-4.33255	-20.1478	3.35316	11	Phosphatidylglycerol lysyltransferase, C-terminal
604	M0N98_04327					14.9316	-0.835729	0.145972	0.529355	3.38341	1	-5.00878	-32.1953	4.42503	11	DNA primase TraC
605	M0N98_02195					6.90189	-0.856262	0.139232	0.495607	3.13045	2	-4.5854	-24.0073	4.05236	11	Tryptophan-rich protein TspO
606	M0N98_02057					9.37354	-0.880317	0.13173	0.775248	5.96002	2	-4.54771	-23.3881	3.8031	11	Putative O-antigen transporter
607	M0N98_03777					9.78398	-0.844793	0.142957	0.516524	3.28492	2	-4.59975	-24.2473	4.63983	11	Protein of unknown function (DUF1573)
608	M0N98_02142					14.387	-1.10115	0.0792234	1.11767	13.112	3	-4.12713	-17.4739	3.78763	11	AAA domain, putative AbiEii toxin, Type IV TA system
609	M0N98_01960					16.0576	-1.2507	0.0561438	1.22071	16.623	4	-3.82993	-14.2208	3.86519	11	Family of unknown function (DUF6340)
610	M0N98_00996					10.64	-0.880118	0.13179	0.620643	4.17487	3	-4.31303	-19.8771	3.29606	11	Endonuclease/Exonuclease/phosphatase family protein
611	M0N98_03283					16.6436	-1.39722	0.0400662	0.967633	9.28182	5	-3.47016	-11.0821	3.13499	11	Peptidase T
612	M0N98_03129					25.5797	-1.83897	0.0144887	1.78041	60.3134	6	-2.83036	-7.11251	2.88583	11	AAA domain protein
613	M0N98_01276					34.1251	-1.44512	0.035882	1.17308	14.8963	5	-3.4502	-10.9298	2.85791	11	Multidrug resistance protein MdtC
614	M0N98_00287					21.4896	-1.77361	0.0168419	1.71157	51.4721	4	-3.68748	-12.8837	2.66946	11	HTH-type transcriptional repressor CytR
615	M0N98_00775					3.14941	-0.743853	0.180363	0.688696	4.8831	2	-4.77295	-27.3401	4.52703	11	Acyltransferase
616	M0N98_01185					9.48335	-0.810134	0.154834	0.614226	4.11363	2	-4.63789	-24.8968	2.96407	11	D12 class N6 adenine-specific DNA methyltransferase
617.5	M0N98_02192					10.2565	-0.920655	0.120045	0.547348	3.52653	3	-4.25827	-19.1367	4.58571	11	Macrolide export ATP-binding/permease protein MacB
617.5	M0N98_03247					18.2565	-0.983002	0.103991	0.748385	5.60254	3	-4.20413	-18.4319	4.08868	11	WG containing repeat protein
619	M0N98_04212					9.24572	-1.04468	0.0902228	0.773417	5.93494	4	-3.93469	-15.2919	2.95614	11	Transposase DDE domain protein
620	M0N98_00468					19.7327	-0.939281	0.115006	0.564609	3.66952	4	-4.02364	-16.2643	3.66456	11	D-alanyl-D-alanine carboxypeptidase DacB
621	M0N98_00871					6.45005	-0.686136	0.205999	0.517257	3.29046	2	-4.9203	-30.2802	4.75153	11	hypothetical protein
622	M0N98_02621					7.91899	-0.764645	0.171931	0.325046	2.11371	1	-5.26555	-38.4671	4.9364	11	hypothetical protein
623	M0N98_01759					12.4671	-0.815337	0.15299	0.557329	3.60852	1	-4.99884	-31.9743	5.02638	11	hypothetical protein
624.5	M0N98_04060					18.982	-0.920071	0.120207	0.79901	6.29521	3	-4.25194	-19.0529	3.88389	11	Outer membrane efflux protein BepC
624.5	M0N98_04061					24.6391	-1.03852	0.0915131	0.564529	3.66884	3	-4.15153	-17.772	5.33843	11	putative amino acid permease YhdG
626	M0N98_01743					12.6103	-0.736049	0.183633	0.406936	2.55232	2	-4.77101	-27.3034	4.63405	11	Phage integrase family protein
627	M0N98_02683					6.51845	-0.765041	0.171775	0.353871	2.25877	1	-5.25169	-38.0992	4.285	11	Protein of unknown function (DUF3575)
628	M0N98_01169					3.32133	-1.61782	0.0241091	1.59645	39.4867	6	-2.88873	-7.40617	4.19307	11	protein of unknown function (DUF4422)
629	M0N98_04238					23.2943	-1.31196	0.0487578	1.07108	11.7783	4	-3.77919	-13.7293	3.02116	11	hypothetical protein
630	M0N98_01610					24.7867	-1.17834	0.0663217	0.731846	5.3932	5	-3.57471	-11.915	2.67142	11	Cytosol non-specific dipeptidase
631	M0N98_03959					9.19532	-0.764047	0.172168	0.441688	2.76496	2	-4.69459	-25.8948	4.50313	11	3-oxo-5-alpha-steroid 4-dehydrogenase
632	M0N98_00624					17.063	-0.981535	0.104344	0.718855	5.23426	4	-3.97289	-15.7021	3.11566	11	Mannonate dehydratase
633	M0N98_00164					37.3654	-1.7602	0.01737	1.69124	49.1178	4	-3.6609	-12.6486	3.39237	11	Bacteriodales T6SS TssH (ClpV) protein
634	M0N98_03661	PUL44	GH2: 1.9e-120			29.7012	-1.21902	0.0603928	0.85889	7.22587	6	-3.19244	-9.14154	2.77805	11	Beta-galactosidase BoGH2A
635.5	M0N98_00720		GH2: 3e-216			48.739	-1.89039	0.0128709	1.70714	50.9495	5	-3.3101	-9.91838	2.80908	11	Beta-galactosidase
635.5	M0N98_02457					12.7129	-1.04752	0.0896352	0.656792	4.53724	5	-3.66786	-12.7097	3.72561	11	Acetyltransferase (GNAT) domain protein
637	M0N98_03867	PUL48	GH42: 5.8e-123			31.2358	-1.39383	0.0403806	1.30392	20.1337	4	-3.73834	-13.3461	2.79647	11	Beta-galactosidase
638	M0N98_01623					18.8902	-0.956621	0.110504	0.653803	4.50613	3	-4.20538	-18.4479	4.35116	11	hypothetical protein
639.5	M0N98_03263					7.0297	-0.886744	0.129795	0.692763	4.92905	4	-4.06236	-16.7068	3.68754	11	hypothetical protein
639.5	M0N98_03854	PUL47	GH106: 6.2e-273			28.9982	-1.23064	0.0587982	1.19374	15.6221	4	-3.80961	-14.0219	2.93949	11	alpha-L-rhamnosidase
641	M0N98_01008	PUL20				8.62916	-0.77046	0.169645	0.375256	2.37277	1	-5.14814	-35.4605	4.75602	11	RNA polymerase sigma-H factor
642	M0N98_03442					15.4689	-1.24926	0.0563304	1.27595	18.8779	3	-4.02632	-16.2946	3.97043	11	Glycosyl transferases group 1
643	M0N98_03866	PUL48	GH105: 1.4e-88			16.7192	-0.953314	0.111349	0.60058	3.98639	1	-4.67864	-25.6101	5.03727	11	Unsaturated 3S-rhamnoglycuronyl hydrolase
644	M0N98_00874					21.64	-1.09879	0.079655	0.894402	7.84156	4	-3.87411	-14.6631	4.77954	11	Tetratricopeptide repeat protein
645	M0N98_03385					13.6796	-0.760046	0.173762	0.509939	3.23548	2	-4.68352	-25.6968	5.69592	11	PglH-like protein glycosylation alpha-1,4-N-acetyl-D-galactosaminyltransferase
646	M0N98_01238					28.8254	-1.52875	0.0295971	1.27168	18.6932	5	-3.37147	-10.3494	2.27215	11	Tetratricopeptide repeat protein
647	M0N98_00900					9.0081	-1.0313	0.0930472	0.753661	5.67102	2	-4.35458	-20.4579	3.07677	11	UPF0701 protein YicC
648	M0N98_03711					13.4644	-0.928021	0.118026	0.556322	3.60017	4	-4.0065	-16.0722	3.91677	11	Arsenical-resistance protein Acr3
649	M0N98_01109					6.46355	-0.741094	0.181512	0.550642	3.55338	1	-5.38247	-41.7144	4.41142	11	Outer membrane protein beta-barrel family protein
650	M0N98_01560					11.4176	-0.884899	0.130347	0.577289	3.77823	1	-4.78683	-27.6044	5.07688	11	Aldose 1-epimerase
651	M0N98_01615	PUL30				35.568	-1.49687	0.0318515	1.13808	13.7429	5	-3.37608	-10.3825	2.51328	11	TonB-dependent receptor P3
652	M0N98_02226					8.86499	-0.926041	0.118566	0.431744	2.70237	3	-4.21905	-18.6235	4.15	11	Abi-like protein
653	M0N98_00284	PUL9				28.946	-1.67173	0.0212947	1.36879	23.3769	5	-3.31837	-9.9754	2.61835	11	SusD-like protein P2
654	M0N98_02027					16.6841	-1.26067	0.0548693	0.846671	7.0254	5	-3.47852	-11.1465	2.8022	11	Protein of unknown function (DUF4199)
655	M0N98_01936					6.79928	-0.875061	0.133333	0.589832	3.88895	3	-4.27118	-19.3087	3.7983	11	Family of unknown function (DUF5715)
656	M0N98_03559	PUL41				3.42214	-0.705089	0.197202	0.667183	4.64711	2	-4.79342	-27.7308	4.95179	11	Peptidase M60, enhancin and enhancin-like
657	M0N98_04336					10.622	-0.733737	0.184613	0.554325	3.58365	1	-5.42956	-43.0983	4.85534	11	antibacterial toxin BcpT (N-terminal segment)
658	M0N98_02199					26.1674	-1.51179	0.0307756	1.22677	16.8568	5	-3.35782	-10.2519	2.62662	11	Lactate utilization protein B
659	M0N98_00853					20.1746	-1.11248	0.0771834	0.64662	4.4322	4	-3.84499	-14.37	3.68531	11	Sodium:neurotransmitter symporter family protein
660	M0N98_03994-M0N98_03995					8.40324	-0.840624	0.144336	0.39004	2.45493	1	-4.86137	-29.0683	4.67394	11	intergenic gap sequence
661	M0N98_00334					5.0225	-0.774132	0.168216	0.565092	3.6736	1	-5.04716	-33.0632	4.55412	11	5'-methylthioadenosine/S-adenosylhomocysteine nucleosidase
662	M0N98_01295					22.1233	-1.27335	0.0532907	1.00857	10.1992	5	-3.46181	-11.0181	2.96507	11	AhpC/TSA family protein
663	M0N98_03199-M0N98_03200					13.4221	-1.27339	0.0532851	1.15692	14.3522	3	-3.99334	-15.9263	3.2091	11	intergenic gap sequence
665	M0N98_03386					9.81908	-0.743491	0.180513	0.445253	2.78775	2	-4.69279	-25.8625	4.78703	11	Glycosyl transferase family 2
665	M0N98_03401					3.83978	-0.672391	0.212623	0.50988	3.23504	2	-4.88031	-29.4522	3.65054	11	putative PhoU-like phosphate-specific transport system accessory protein
665	M0N98_04292					5.0468	-0.6745	0.211592	0.554506	3.58514	2	-4.86878	-29.2179	3.7228	11	hypothetical protein
667	M0N98_02466		GH13_14: 6.4e-118			24.7966	-1.61328	0.0243626	1.37995	23.9853	6	-2.68821	-6.44514	3.09074	11	Pullulanase
668	M0N98_00754-M0N98_00755					6.74437	-0.721719	0.189793	0.57691	3.77494	2	-4.7362	-26.6526	4.61867	11	intergenic gap sequence
669	M0N98_03383					9.38614	-0.751225	0.177327	0.703233	5.04932	2	-4.67536	-25.5519	4.37273	11	NAD(P)-binding Rossmann-like domain protein
670	M0N98_03840	PUL46				28.3357	-1.50492	0.0312662	1.30963	20.4	5	-3.34348	-10.1505	2.29257	11	hypothetical protein
671	M0N98_03056					7.65347	-0.73102	0.185772	0.431098	2.69835	2	-4.71131	-26.1967	4.36887	11	Family of unknown function (DUF5687)
672	M0N98_01175					7.47255	-0.752496	0.176809	0.332804	2.15181	1	-5.14277	-35.3288	3.99416	11	hypothetical protein
673	M0N98_03068					22.5752	-1.15241	0.0704021	0.880184	7.58898	6	-3.17888	-9.05602	2.69853	11	Resolvase, N terminal domain
674	M0N98_00012					3.25653	-0.635066	0.231704	0.726392	5.32589	2	-5.03217	-32.7215	3.2405	11	Protein/nucleic acid deglycase 3
675	M0N98_00613	PUL16				15.4419	-1.09124	0.0810506	0.830749	6.77249	4	-3.85175	-14.4375	2.86267	11	Lactaldehyde reductase
676	M0N98_01028	PUL21				30.5833	-1.47614	0.033409	1.49991	31.6164	5	-3.34622	-10.1698	2.65403	11	SusD-like protein P2
677	M0N98_04074	PUL51				27.2439	-1.54856	0.0282774	1.1427	13.8901	6	-2.71485	-6.56525	3.23591	11	Starch-binding associating with outer membrane
678	M0N98_04293					22.5203	-0.941854	0.114326	0.729472	5.36379	4	-3.96731	-15.6415	3.70665	11	Conjugative transposon protein TraM
679	M0N98_03595					5.28893	-0.743439	0.180535	0.61387	4.11026	1	-5.18357	-36.3422	4.30806	11	SPOR domain protein
680.5	M0N98_00071	PUL2				21.288	-1.19563	0.0637345	0.961938	9.16091	4	-3.78712	-13.8051	3.4393	11	SusD family protein
680.5	M0N98_02954					10.9694	-1.1068	0.0781996	1.03997	10.964	4	-3.83315	-14.2526	3.0975	11	HlyD family secretion protein
682	M0N98_03017					6.62196	-0.794298	0.160584	0.444503	2.78293	1	-4.9499	-30.9078	4.96932	11	Large-conductance mechanosensitive channel
683	M0N98_04070	PUL51				50.9865	-1.94334	0.0113937	1.77612	59.7195	6	-2.13091	-4.37995	2.07278	11	TonB-dependent receptor P3
684	M0N98_03079					18.811	-0.954502	0.111045	0.599279	3.97447	3	-4.16601	-17.9512	4.08438	11	N-6 DNA Methylase
685	M0N98_01095					22.6931	-1.35642	0.0440134	1.61575	41.2808	3	-3.94415	-15.3924	3.14368	11	AAA domain, putative AbiEii toxin, Type IV TA system
686	M0N98_03809					6.32133	-0.760601	0.17354	0.447721	2.80363	1	-5.0562	-33.2713	4.51876	11	Plasmid pRiA4b ORF-3-like protein
687	M0N98_03448					25.9226	-1.8045	0.0156855	1.78567	61.0479	4	-3.59579	-12.0904	2.93851	11	Histidine kinase-, DNA gyrase B-, and HSP90-like ATPase
688	M0N98_01753					4.08821	-0.758779	0.174269	0.497104	3.14126	2	-4.64779	-25.0683	2.92841	11	Helix-turn-helix domain protein
689	M0N98_02959					18.7723	-1.14448	0.0716994	0.807757	6.42327	4	-3.81476	-14.072	2.99324	11	Glutamine synthetase
690	M0N98_00683					6.22592	-0.751771	0.177104	0.381126	2.40506	1	-5.10091	-34.3185	4.5913	11	hypothetical protein
691	M0N98_01824					16.514	-0.985288	0.103446	0.593296	3.92009	3	-4.1358	-17.5792	3.94123	11	PRTRC system ParB family protein
692	M0N98_02740					18.3942	-1.16205	0.068857	0.617777	4.14741	4	-3.79571	-13.8874	3.62707	11	Conjugative transposon protein TraI relaxase/mobilization nuclease
693	M0N98_03023					36.2754	-1.56118	0.0274675	1.56768	36.9555	6	-2.64878	-6.27136	1.75585	11	Efflux pump membrane transporter BepE
694	M0N98_03321					14.144	-0.914634	0.121721	0.569856	3.71412	3	-4.19815	-18.3556	4.23162	11	Glycosyltransferase like family 2
695	M0N98_01758					7.24572	-0.824399	0.149831	0.581636	3.81624	2	-4.53081	-23.1158	3.95465	11	hypothetical protein
696	M0N98_01950-M0N98_01951					5.73807	-0.735725	0.18377	0.425698	2.66501	2	-4.67767	-25.5929	4.8343	11	intergenic gap sequence
697.5	M0N98_00547					12.7282	-0.950032	0.112194	0.625841	4.22513	3	-4.15856	-17.8588	3.95387	11	Helix-turn-helix domain protein
697.5	M0N98_01702					21.4131	-0.931727	0.117023	0.817607	6.57063	3	-4.17728	-18.092	4.08968	11	Zinc-transporting ATPase
699	M0N98_04135	PUL54				33.081	-1.14742	0.0712159	1.25912	18.1604	4	-3.79655	-13.8955	2.69555	11	TonB-dependent receptor P3
700	M0N98_01300					4.40414	-0.762688	0.172708	0.518204	3.29764	1	-5.01244	-32.2772	5.38338	11	Helix-turn-helix domain protein
701	M0N98_00388					43.0162	-1.45224	0.0352991	1.39159	24.6371	5	-3.33117	-10.0643	2.25744	11	Acyltransferase
702	M0N98_01786					23.7813	-1.28363	0.0520436	1.07637	11.9226	4	-3.72079	-13.1846	2.81018	11	Chromosome partition protein Smc
703	M0N98_03446					16.4185	-1.22761	0.0592095	0.986131	9.68571	3	-3.98413	-15.825	4.72212	11	Poly-beta-1,6-N-acetyl-D-glucosamine synthase
704	M0N98_02081	PUL36	GH137: 7.1e-155			39.5257	-1.66094	0.0218303	1.68117	47.992	4	-3.5967	-12.098	2.98957	11	Malectin domain protein
705	M0N98_01256					7.65617	-0.714541	0.192956	0.471302	2.96007	1	-5.35609	-40.9585	4.85932	11	Malate dehydrogenase
706	M0N98_00514					27.9982	-1.11102	0.0774428	0.96493	9.22424	4	-3.81629	-14.087	2.89594	11	AAA domain, putative AbiEii toxin, Type IV TA system
707	M0N98_03276					3.59046	-0.647344	0.225245	0.526434	3.36073	3	-4.57862	-23.8947	4.05068	11	Protein of unknown function (DUF3276)
708	M0N98_04129	PUL54	GH2: 9.9e-113			32.7687	-1.25041	0.0561811	1.08512	12.1652	5	-3.43085	-10.7842	2.82733	11	Beta-galactosidase BoGH2A
709	M0N98_02637					8.28713	-0.947386	0.112879	0.436781	2.73389	2	-4.38099	-20.8358	3.92206	11	PD-(D/E)XK nuclease family transposase
710	M0N98_03598					3.32043	-0.730908	0.18582	0.491855	3.10352	1	-5.17054	-36.0153	3.90816	11	hypothetical protein
711	M0N98_03672	PUL44				43.018	-1.83738	0.0145419	1.23397	17.1383	6	-2.02396	-4.06699	1.67488	11	TonB-dependent receptor P39
712	M0N98_01044					17.5527	-0.996353	0.100843	0.535736	3.43349	3	-4.11318	-17.3058	4.94773	11	CRISPR-associated protein (Cas_Csd1)
713	M0N98_01445					6.71197	-0.661388	0.218078	0.445033	2.78633	2	-4.85816	-29.0037	4.22028	11	Amino-transferase class IV
714	M0N98_00041	PUL1				49.9379	-1.9369	0.0115639	1.92248	83.6519	6	-1.86298	-3.63759	3.07057	11	TonB-dependent receptor P26
715	M0N98_03362					23.225	-1.33423	0.0463203	1.19825	15.7851	5	-3.37435	-10.3701	2.35873	11	Histidine kinase-, DNA gyrase B-, and HSP90-like ATPase
716	M0N98_00305					6.72817	-0.703817	0.19778	0.605335	4.03027	1	-5.54985	-46.8459	4.49346	11	protein of unknown function (DUF6242)
717	M0N98_00044	PUL1				18.1458	-1.02723	0.0939233	0.867845	7.3764	3	-4.09284	-17.0635	3.13469	11	Protein of unknown function (DUF3810)
718	M0N98_02937					10.5257	-1.09859	0.0796915	0.754215	5.67826	4	-3.81721	-14.0959	2.48627	11	Exopolyphosphatase 2
719	M0N98_04140	PUL55				4.32043	-0.73914	0.182331	0.661933	4.59127	2	-4.65634	-25.2173	3.86927	11	ECF RNA polymerase sigma factor SigW
720	M0N98_03006					8.07651	-0.86662	0.13595	0.646286	4.4288	2	-4.4611	-22.0255	4.74773	11	Colistin resistance protein EmrA
721	M0N98_02652		GH20: 1.6e-109			22.7552	-1.3356	0.0461739	1.05201	11.2724	6	-2.84408	-7.18046	2.28277	11	Glycosyl hydrolase family 20, catalytic domain
722	M0N98_02144					26.928	-1.40354	0.0394872	1.48961	30.8751	3	-3.90275	-14.9571	3.10377	11	CarboxypepD_reg-like domain protein
723	M0N98_01152					6.07021	-3.65592	0.00022084	3.52609	3358.06	6	-0.243276	-1.18368	5.5037	11	NAD dependent epimerase/dehydratase family protein
724	M0N98_01704					12.1296	-0.837617	0.145339	0.48304	3.04117	2	-4.50106	-22.6441	4.33995	11	NADP-dependent 3-hydroxy acid dehydrogenase YdfG
725	M0N98_01002	PUL20	GH2: 1.2e-87			39.7858	-1.71266	0.0193795	1.33446	21.6005	6	-2.10082	-4.28953	3.66655	11	Beta-galactosidase
726	M0N98_03801					7.58686	-0.778789	0.166422	0.517698	3.2938	2	-4.5759	-23.8497	4.25127	11	hypothetical protein
727	M0N98_00430					14.9307	-1.30523	0.0495189	1.1262	13.372	4	-3.69568	-12.9572	2.74769	11	Glycosyl transferase family 2
728	M0N98_04051					24.0531	-1.28965	0.0513269	1.18693	15.379	3	-3.94045	-15.353	3.16158	11	Glycosyl hydrolase family 65, N-terminal domain
729	M0N98_00362	PUL10	GH97: 2.8e-183			28.4383	-1.30698	0.0493193	1.26126	18.25	4	-3.69437	-12.9454	3.03884	11	Retaining alpha-galactosidase
730	M0N98_01528					28.3987	-1.15293	0.0703181	0.94861	8.88403	3	-4.00377	-16.0418	3.08606	11	hypothetical protein
731	M0N98_01626					17.8209	-1.00691	0.0984209	0.714951	5.18742	3	-4.09431	-17.0809	4.21019	11	haloacid dehalogenase-like hydrolase
732	M0N98_01440	PUL29	GH43_31: 2.1e-102			15.2988	-0.950662	0.112031	0.69564	4.96181	3	-4.1334	-17.55	3.99686	11	Glycosyl hydrolases family 43
733	M0N98_04165					23.8938	-1.08838	0.0815862	1.25307	17.9088	3	-4.03633	-16.4081	3.33952	11	NAD(P)H-quinone oxidoreductase subunit 2
734	M0N98_00719		GH63: 3.7e-126			27.0315	-1.10307	0.0788732	0.808077	6.42802	4	-3.79536	-13.8841	3.04016	11	Glucosidase YgjK
735	M0N98_00801					4.63276	-0.741871	0.181188	0.520396	3.31434	1	-5.03207	-32.7192	4.49771	11	Transcription elongation factor GreA
736	M0N98_01447					18.2979	-1.03844	0.09153	1.12923	13.4656	2	-4.28063	-19.4356	3.56509	11	putative MFS-type transporter YhhS
737	M0N98_02194					8.63546	-1.06145	0.0868055	0.710605	5.13576	5	-3.54799	-11.6964	2.19305	11	Transcriptional regulatory protein BtsR
738	M0N98_03593-M0N98_03594					7.06481	-0.742609	0.18088	0.37316	2.36135	1	-5.02705	-32.6056	4.93044	11	intergenic gap sequence
739	M0N98_01489					6.20252	-0.855777	0.139387	0.820098	6.60843	2	-4.45748	-21.9703	3.36494	11	Gram-negative bacterial TonB protein C-terminal
740	M0N98_03127					7.68407	-0.797327	0.159468	0.615404	4.12481	2	-4.53095	-23.118	3.87172	11	Transposase DDE domain protein
741	M0N98_01164					4.14851	-2.15339	0.00702433	1.4997	31.6013	6	-0.346208	-1.27122	4.06194	11	hypothetical protein
742	M0N98_01302					11.8551	-1.06494	0.0861109	0.654696	4.51539	4	-3.81678	-14.0918	2.90392	11	DNA alkylation repair enzyme
743.5	M0N98_01737					12.5689	-1.02618	0.0941494	0.884637	7.6672	3	-4.0703	-16.799	3.41775	11	hypothetical protein
743.5	M0N98_03976					16.9343	-0.991093	0.102072	0.814622	6.52563	3	-4.09746	-17.1182	3.67049	11	IgA Peptidase M64
745	M0N98_00067	PUL2	GH29: 5.3e-79			25.0009	-1.2054	0.0623159	1.49136	31.0001	3	-3.96222	-15.5864	2.67059	11	Alpha-L-fucosidase
746	M0N98_02350					10.2682	-0.855554	0.139459	0.574438	3.75352	1	-4.72193	-26.3901	5.22392	11	Bacteriophage abortive infection AbiH
747	M0N98_00481	PUL14				30	-1.3155	0.0483619	1.47433	29.808	4	-3.66163	-12.655	2.25455	11	Family of unknown function (DUF6055)
748	M0N98_01600					12.9991	-0.953934	0.11119	0.852929	7.12737	2	-4.33765	-20.2192	4.75631	11	Histidinol dehydrogenase
749	M0N98_03426					11.3537	-0.891335	0.12843	0.696733	4.97432	3	-4.18767	-18.2228	4.10766	11	Glycosyl transferase family 2
750	M0N98_02251					15.6643	-1.39559	0.0402174	1.34406	22.083	4	-3.62375	-12.327	2.53723	11	hypothetical protein
751	M0N98_03872	PUL48				8.05581	-0.75307	0.176575	0.46239	2.89995	1	-4.95504	-31.0181	4.90872	11	protein of unknown function (DUF4450)
752	M0N98_02123					30.9451	-1.68371	0.0207154	1.51158	32.4774	5	-3.19007	-9.12655	3.61082	11	TIGR00238: KamA family protein
753	M0N98_00057					4.51935	-0.784312	0.164319	0.756714	5.71103	2	-4.53995	-23.2628	3.21597	11	Fe-S protein maturation auxiliary factor SufT
754	M0N98_03907	PUL49				21.9388	-1.2547	0.0556284	1.02978	10.7097	4	-3.68771	-12.8858	2.53449	11	SusD-like protein P25
755	M0N98_00567-M0N98_00568					3.75698	-0.63515	0.23166	0.5547	3.58674	2	-4.88704	-29.59	4.23158	11	intergenic gap sequence
756	M0N98_01073					10.1728	-0.838852	0.144927	0.740395	5.50041	1	-4.73925	-26.7089	3.57418	11	Histidine carboxylase PI chain
757	M0N98_00063					18.09	-1.06605	0.085892	1.05523	11.3562	3	-4.0304	-16.3408	2.96161	11	Phosphate-selective porin O and P
758	M0N98_03621					6.67867	-0.871675	0.134377	0.637105	4.33616	2	-4.42491	-21.4799	3.17004	11	Transcriptional regulatory protein SrrA
759	M0N98_02555					12.4419	-1.18836	0.0648103	0.977987	9.50577	4	-3.72019	-13.1792	3.89737	11	Cobalamin biosynthesis protein CobD
760	M0N98_02086	PUL36				12.8308	-0.93369	0.116496	1.33162	21.4596	1	-4.58239	-23.9572	3.77785	11	SusD-like protein P38
761	M0N98_04246-M0N98_04247					11.1827	-0.937967	0.115354	0.587375	3.86701	2	-4.34009	-20.2534	3.87433	11	intergenic gap sequence
762	M0N98_04086					3.38254	-0.696653	0.20107	0.921052	8.3378	1	-5.18924	-36.4851	3.68544	11	PSP1 C-terminal conserved region
763	M0N98_03464					20.3987	-1.19947	0.0631733	0.918451	8.28802	4	-3.71059	-13.0918	3.12307	11	Glutamine--fructose-6-phosphate aminotransferase (isomerizing)
764.5	M0N98_00146-M0N98_00147					8.14491	-0.830208	0.14784	0.796009	6.25185	2	-4.46558	-22.0939	4.00244	11	intergenic gap sequence
764.5	M0N98_01422-M0N98_01423					5.94959	-0.853602	0.140087	0.637493	4.34004	2	-4.43988	-21.7038	4.11685	11	intergenic gap sequence
766	M0N98_01325					15.4077	-1.06238	0.0866209	0.763001	5.7943	3	-4.02413	-16.2699	3.91157	11	Homoserine O-acetyltransferase
767	M0N98_02210					5.23492	-0.733403	0.184756	0.531339	3.39891	1	-4.98474	-31.6632	3.81976	11	Putative TrmH family tRNA/rRNA methyltransferase
768	M0N98_01037					12.0954	-0.722311	0.189535	0.567645	3.69526	2	-4.62727	-24.7143	4.93233	11	Ureide permease
769	M0N98_00090					10.9847	-0.733372	0.184769	0.744692	5.55511	1	-4.9781	-31.5179	3.70992	11	Glutamate 5-kinase
770	M0N98_01675	PUL31				18.7471	-1.06326	0.0864451	1.03413	10.8177	3	-4.01907	-16.2129	3.63966	11	Starch-binding associating with outer membrane
771	M0N98_03174					7.9586	-0.78389	0.164479	0.562645	3.65296	2	-4.52123	-22.9628	4.37591	11	Helix-turn-helix domain protein
772	M0N98_02902					8.45185	-0.722885	0.189284	0.311931	2.05084	1	-5.02236	-32.4998	4.61761	11	Caudovirus prohead serine protease
773	M0N98_01358					12.2727	-0.925231	0.118787	0.790534	6.17354	3	-4.12571	-17.4567	4.09552	11	hypothetical protein
774	M0N98_02097					6.92439	-0.681	0.208449	0.444639	2.7838	1	-5.26679	-38.5	4.1829	11	Protein DedA
775	M0N98_02754					11.5374	-0.97918	0.104911	0.803101	6.35479	2	-4.29285	-19.6009	4.30269	11	UDP-2,3-diacetamido-2,3-dideoxy-D-glucuronate 2-epimerase
776	M0N98_03842	PUL46				26.9559	-1.19103	0.0644123	0.977851	9.50278	4	-3.7001	-12.997	3.02718	11	SusD family protein
777	M0N98_02547					15.5509	-1.03255	0.0927791	0.680305	4.78967	2	-4.24891	-19.0129	4.49074	11	Sirohydrochlorin cobaltochelatase CbiKP
778	M0N98_03341					21.1998	-1.36917	0.0427394	1.06845	11.7072	6	-2.40578	-5.29923	3.80852	11	Aspartate ammonia-lyase
779	M0N98_03928					23.0387	-1.23017	0.0588613	1.11592	13.0594	3	-3.9188	-15.1243	3.42704	11	PIF1-like helicase
780.5	M0N98_01084					14.3096	-1.03631	0.0919783	1.22529	16.7994	2	-4.2441	-18.9496	2.4728	11	Efflux pump periplasmic linker BepF
780.5	M0N98_01130					5.39334	-0.668761	0.214407	0.476396	2.99499	2	-4.73146	-26.5651	2.92751	11	KilA-N domain protein
782	M0N98_03353					17.0162	-1.20147	0.0628824	0.993023	9.84063	5	-3.37418	-10.3689	2.50782	11	L-threonine ammonia-lyase
783	M0N98_03859					13.5941	-0.724189	0.188717	0.459717	2.88215	1	-4.98751	-31.7242	5.15878	11	Phage integrase SAM-like domain protein
784	M0N98_04018					5.07831	-0.640862	0.228632	0.547121	3.52469	2	-4.81686	-28.1851	3.85722	11	Protein of unknown function (DUF3822)
785	M0N98_03812					9.63816	-0.803353	0.15727	0.372033	2.35523	1	-4.76625	-27.2134	5.03586	11	hypothetical protein
786	M0N98_04155					8.93879	-0.813619	0.153596	0.573414	3.74468	2	-4.46391	-22.0684	4.51794	11	hypothetical protein
787	M0N98_03860	PUL48				52.9352	-2.38299	0.00414007	2.41457	259.761	5	-2.98395	-7.91148	1.82348	11	TonB-dependent receptor P3
788	M0N98_00283	PUL9				48.4275	-1.88236	0.0131111	1.64335	43.9896	5	-3.06395	-8.3626	3.36208	11	TonB-dependent receptor P3
789	M0N98_00445-M0N98_00446					5.87579	-0.914657	0.121715	0.629334	4.25926	3	-4.12551	-17.4542	3.07708	11	intergenic gap sequence
790	M0N98_02671					3.29883	-0.66227	0.217636	0.442776	2.77189	1	-5.68379	-51.4033	4.65073	11	Conjugative transposon protein TraK
791	M0N98_03213					19.6499	-1.10786	0.0780078	0.684151	4.83227	4	-3.73771	-13.3402	2.97314	11	hypothetical protein
792	M0N98_01147					17.441	-1.64246	0.0227794	1.29057	19.5239	6	-0.567622	-1.48208	3.47517	11	Type III restriction enzyme, res subunit
793	M0N98_01689	PUL32				14.7426	-0.991984	0.101863	0.801708	6.33444	2	-4.27088	-19.3047	4.47355	11	Calcineurin-like phosphoesterase
794	M0N98_02227	PUL37	GH2: 7.8e-92			23.9469	-1.22219	0.0599533	1.02343	10.5542	5	-3.34367	-10.1518	2.70978	11	Beta-galactosidase
795	M0N98_04242	PUL56				60.4644	-1.88193	0.0131241	1.65771	45.4686	5	-3.05239	-8.29587	3.10152	11	TonB-dependent receptor P3
796	M0N98_00169					13.7399	-0.976574	0.105542	0.790627	6.17485	2	-4.2835	-19.4744	4.06176	11	Bacterial regulatory protein, luxR family
797	M0N98_00616	PUL16				21.1692	-1.07693	0.0837667	1.32784	21.2738	3	-3.99089	-15.8992	3.26299	11	Starch-binding associating with outer membrane
798	M0N98_03029					11.9082	-0.912146	0.122421	0.761334	5.77211	2	-4.3373	-20.2143	4.19289	11	Outer membrane efflux protein
799	M0N98_03882					15.7939	-1.04853	0.0894265	0.987211	9.70983	2	-4.22026	-18.6392	4.01897	11	Macrolide export ATP-binding/permease protein MacB
800	M0N98_01248					22.0207	-1.27478	0.0531158	0.979981	9.5495	4	-3.62369	-12.3265	2.54046	11	Tox-MPTase01 protein
801	M0N98_02233	PUL37				5.9883	-0.877103	0.132708	0.882719	7.63342	2	-4.38173	-20.8465	3.81322	11	Protein of unknown function (DUF3826)
802	M0N98_01161					5.19532	-1.60648	0.0247467	1.37055	23.4721	6	-0.365888	-1.28867	4.88225	11	N,N'-diacetyllegionaminic acid synthase
803	M0N98_02402					14.0477	-0.947421	0.11287	0.576489	3.77128	2	-4.2944	-19.622	4.10761	11	Subtilase family protein
804	M0N98_01071					11.8776	-1.11992	0.0758724	1.17386	14.9232	3	-3.95156	-15.4717	2.67439	11	protein of unknown function (DUF2027)
805	M0N98_02285					10.0333	-0.869471	0.135061	0.765605	5.82914	2	-4.38824	-20.9407	5.02797	11	Type III restriction enzyme, res subunit
806	M0N98_03032					3.43024	-0.755474	0.175601	0.555761	3.59551	1	-4.84519	-28.744	3.64901	11	hypothetical protein
807	M0N98_01488					37.5194	-1.27152	0.0535157	0.856165	7.18067	4	-3.61921	-12.2882	3.42748	11	Type III restriction enzyme, res subunit
808	M0N98_03696-M0N98_03697					5.32853	-0.66665	0.215452	0.441047	2.76088	2	-4.70422	-26.0683	4.13267	11	intergenic gap sequence
809	M0N98_01986					5.45725	-0.674438	0.211623	0.408328	2.56052	1	-5.19565	-36.6477	4.53866	11	hypothetical protein
810	M0N98_02537					29.0495	-1.28012	0.052466	0.768549	5.8688	5	-3.28369	-9.73844	2.39712	11	Ribonucleoside-diphosphate reductase 1 subunit alpha
811	M0N98_02746-M0N98_02747					8.42394	-0.914421	0.121781	0.840235	6.92205	4	-3.88948	-14.82	3.71585	11	intergenic gap sequence
812	M0N98_02807					16.1314	-1.17513	0.0668151	0.801651	6.33361	4	-3.672	-12.7462	4.28119	11	Histidine kinase-, DNA gyrase B-, and HSP90-like ATPase
813	M0N98_00557					15.6436	-1.2264	0.0593742	1.1895	15.4703	3	-3.89591	-14.8863	3.0026	11	Calcineurin-like phosphoesterase
814	M0N98_02855					32.0315	-1.53931	0.0288859	1.08539	12.1727	6	0.403956	1.32313	2.58488	11	FtsX-like permease family protein
815	M0N98_03666	PUL44	GH2: 1.4e-108			29.0081	-1.3955	0.040225	1.10966	12.8725	5	-3.19688	-9.16976	2.91562	11	Exo-beta-D-glucosaminidase
816	M0N98_03024					25.5383	-1.52253	0.0300238	1.28962	19.4814	5	-3.1202	-8.69508	2.23588	11	Outer membrane protein OprM
817	M0N98_01146					2.0171	-1.26732	0.054035	0.433573	2.71377	4	3.60903	12.2019	2.95478	11	Bacterial sugar transferase
818	M0N98_01089					6.20972	-0.667094	0.215232	0.541703	3.48099	1	-5.21347	-37.1033	4.06309	11	Protein of unknown function (DUF1232)
819	M0N98_03513					27.3987	-1.49816	0.0317573	1.20718	16.1133	5	-3.12438	-8.7203	2.68129	11	Carbohydrate family 9 binding domain-like protein
820	M0N98_01520					15.1971	-1.05848	0.0874016	0.852294	7.11695	3	-3.97802	-15.7581	3.63701	11	Aminotransferase class I and II
821	M0N98_01588					17.9541	-0.986405	0.10318	0.599647	3.97784	3	-4.03167	-16.3551	3.39908	11	FtsX-like permease family protein
822	M0N98_01921-M0N98_01922					2.55716	-0.705705	0.196922	0.617885	4.14844	1	-4.96007	-31.1265	3.52747	11	intergenic gap sequence
823	M0N98_01460					12.6049	-0.811148	0.154473	0.738985	5.48258	1	-4.69306	-25.8673	3.7852	11	Extended-spectrum beta-lactamase PER-1
824	M0N98_01309-M0N98_01310					4.68407	-0.685534	0.206284	0.379722	2.3973	1	-5.05202	-33.1749	4.3065	11	intergenic gap sequence
825	M0N98_03835	PUL46	GH105: 2.9e-86			21.0738	-1.62222	0.0238659	2.09882	125.551	4	-3.45858	-10.9935	2.97825	11	Glycosyl Hydrolase Family 88
826	M0N98_03411					16.3672	-1.1408	0.0723103	1.02697	10.6407	4	-3.6776	-12.7958	3.5435	11	GDP-mannose 4,6-dehydratase
827	M0N98_00800					18.1053	-1.09919	0.0795804	0.808749	6.43797	2	-4.1633	-17.9176	4.16928	11	Thioredoxin-like protein
828	M0N98_03767					36.7624	-1.2566	0.0553863	1.05679	11.397	5	-3.27118	-9.65435	2.44431	11	AcrB/AcrD/AcrF family protein
829	M0N98_02781					7.33483	-0.92974	0.11756	0.493241	3.11345	1	-4.51727	-22.8999	4.04686	11	Fructose-1, 6-bisphosphatase/inositol-1-monophosphatase
830	M0N98_00253					28.4194	-1.3116	0.0487973	1.06602	11.6418	4	-3.5729	-11.9001	2.58406	11	Creatinase/Prolidase N-terminal domain protein
831	M0N98_01078					5.08911	-0.651283	0.223212	0.50958	3.23281	1	-5.41527	-42.6735	4.11165	11	NVEALA protein
832	M0N98_02628					3.54635	-0.653108	0.222276	0.392836	2.47079	1	-5.35507	-40.9295	3.66206	11	Glycosyl transferase family 2
833	M0N98_00617-M0N98_00618					3.52295	-0.600118	0.25112	0.483077	3.04143	2	-4.88402	-29.5281	4.34437	11	intergenic gap sequence
834	M0N98_00639					67.4221	-2.70777	0.00195987	3.70921	5119.29	5	-2.81265	-7.02576	2.02523	11	hypothetical protein
835	M0N98_04275					21.5374	-1.01387	0.0968557	0.781179	6.04197	3	-3.99751	-15.9724	2.92051	11	Conjugative transposon protein TraI relaxase/mobilization nuclease
836	M0N98_01740					16.1323	-0.805912	0.156346	0.539158	3.46065	3	-4.20665	-18.4641	4.3796	11	Fimbrium subunit Fim1C
837	M0N98_01891-M0N98_01892					14.3744	-1.17747	0.066456	0.856548	7.18701	4	-3.63707	-12.4413	3.27355	11	intergenic gap sequence
838	M0N98_02169					13.4833	-1.10766	0.0780447	0.832664	6.80242	3	-3.92837	-15.225	3.35146	11	Adenosylmethionine-8-amino-7-oxononanoate aminotransferase
839	M0N98_01006	PUL20				45.4077	-1.39488	0.0402828	1.02668	10.6336	5	-3.14123	-8.82274	2.56619	11	TonB-dependent receptor P3
840	M0N98_00046	PUL1		PL42: 1.3e-122		14.9406	-1.00912	0.097921	0.822268	6.64153	2	-4.21195	-18.5321	4.31042	11	BNR repeat-containing family member
841	M0N98_00841					46.0882	-1.77059	0.0169595	2.06665	116.588	5	-2.95505	-7.75457	2.82311	11	hypothetical protein
842	M0N98_01355					16.2421	-0.928991	0.117763	0.680007	4.78638	4	-3.83899	-14.3104	3.9119	11	Aminopeptidase E
843	M0N98_03615					5.9883	-0.649382	0.224191	0.379855	2.39803	1	-5.33901	-40.4764	4.8162	11	Aminodeoxychorismate synthase component 2
844	M0N98_01938					5.63816	-0.86695	0.135847	0.661545	4.58717	2	-4.35439	-20.4551	4.94768	11	DUF4130-containing protein of unknown function
845	M0N98_03377					8.88209	-0.973322	0.106335	0.702706	5.0432	4	-3.79844	-13.9137	2.91777	11	Toprim-like protein
846	M0N98_03041					11.8956	-0.791672	0.161558	0.541249	3.47735	1	-4.70975	-26.1684	5.35318	11	Nucleoside permease NupG
847	M0N98_02092					11.8245	-0.778183	0.166655	0.514588	3.27031	2	-4.45759	-21.9719	2.82264	11	Choloylglycine hydrolase
848	M0N98_03350					7.59496	-0.691774	0.203342	0.391961	2.46582	1	-4.96743	-31.2858	4.51706	11	Proton-translocating ferredoxin:NAD(+) oxidoreductase complex subunit C
849	M0N98_01313	PUL27				42.1881	-1.83063	0.0147696	1.94456	88.0162	4	-3.39387	-10.5113	3.00507	11	TonB-dependent receptor P3
850	M0N98_02568					7.67327	-0.849361	0.141462	0.513327	3.26082	3	-4.14846	-17.7342	4.095	11	Nicotinate-nucleotide--dimethylbenzimidazole phosphoribosyltransferase
851	M0N98_00962-M0N98_00963					2.05671	-0.632405	0.233128	0.332968	2.15262	1	-6.04295	-65.9338	3.41852	11	intergenic gap sequence
852	M0N98_02231	PUL37				21.5482	-1.27291	0.0533442	0.817001	6.56146	6	-2.06718	-4.19066	5.02469	11	SusD family protein
853	M0N98_03944	PUL50				47.3096	-1.75744	0.0174807	1.86469	73.2303	4	-3.40023	-10.5577	3.35692	11	TonB-dependent receptor P3
854	M0N98_01889-M0N98_01890					4.66787	-0.737266	0.183119	0.756547	5.70883	2	-4.51565	-22.8741	4.24913	11	intergenic gap sequence
855	M0N98_04122					14.369	-1.0493	0.089268	0.606639	4.0424	4	-3.71686	-13.1488	2.58762	11	hypothetical protein
856	M0N98_03612-M0N98_03613					5.70477	-0.713197	0.193554	0.472251	2.96655	2	-4.55686	-23.537	4.29399	11	intergenic gap sequence
857	M0N98_02074					2.77678	-0.653191	0.222233	0.937569	8.66102	1	-5.1783	-36.2095	3.55412	11	Protein of unknown function (DUF3575)
858	M0N98_01676	PUL31				17.3312	-0.994447	0.101287	0.81525	6.53507	2	-4.20851	-18.488	4.17805	11	AhpC/TSA family protein
859	M0N98_01760					12.1548	-0.919511	0.120362	0.780419	6.03141	2	-4.27198	-19.3195	4.52257	11	Tox-NucA protein
860	M0N98_00074	PUL2				57.9559	-2.26411	0.00544371	2.62471	421.414	5	-2.70938	-6.54039	2.66797	11	Two component regulator propeller
861	M0N98_02075					7.32133	-0.655321	0.221146	0.586959	3.86331	2	-4.6703	-25.4624	3.38522	11	DUF3868-containing protein of unknown function
862	M0N98_02773					9.37804	-0.717676	0.191568	0.396834	2.49364	1	-4.85347	-28.9094	4.85158	11	AAA domain, putative AbiEii toxin, Type IV TA system
863	M0N98_01015					29.7759	-1.66662	0.0215465	1.73883	54.8061	4	-3.3951	-10.5203	2.37309	11	Histidine kinase-, DNA gyrase B-, and HSP90-like ATPase
864	M0N98_00170		GH27: 1.2e-64			27.0342	-1.33808	0.0459115	1.17722	15.0392	4	-3.50541	-11.3562	3.68722	11	Alpha galactosidase A
865	M0N98_02916					9.0342	-0.824703	0.149726	0.575799	3.7653	2	-4.38428	-20.8833	4.14708	11	hypothetical protein
866	M0N98_02868					15.2997	-0.880389	0.131708	0.627938	4.24559	3	-4.0977	-17.1211	3.79715	11	Aminotransferase class I and II
867	M0N98_00275	PUL9				21.9496	-1.43445	0.0367747	1.27143	18.6824	4	-3.45457	-10.963	2.82387	11	SusD family protein
868	M0N98_00510	PUL15				21.1035	-0.725341	0.188217	0.882689	7.6329	2	-4.51325	-22.8362	3.43972	11	Arylsulfatase
869	M0N98_03072					8.72727	-0.874228	0.13359	0.584207	3.83891	2	-4.31736	-19.9368	4.13131	11	Winged helix-turn-helix DNA-binding protein
870	M0N98_00293					46.0837	-2.06503	0.00860925	2.4672	293.222	4	-3.33425	-10.0858	2.70273	11	CarboxypepD_reg-like domain protein
871	M0N98_03332					9.58866	-0.700167	0.19945	0.594061	3.927	1	-4.8898	-29.6468	4.90488	11	hypothetical protein
872	M0N98_00146	PUL7	GH109: 1.5e-166			17.1917	-1.23524	0.0581787	1.108	12.8232	4	-3.56182	-11.809	3.24751	11	Glycosyl hydrolase family 109 protein 1
873	M0N98_02368					8.41314	-0.812413	0.154024	0.61444	4.11567	3	-4.16452	-17.9327	3.35444	11	hypothetical protein
874	M0N98_04115	PUL53				47.4779	-1.67718	0.021029	1.87327	74.6905	5	-2.88755	-7.40015	2.70768	11	TonB-dependent receptor P3
875	M0N98_00818					50.7759	-2.17825	0.00663362	2.22409	167.531	5	-2.67325	-6.37865	2.11902	11	Outer membrane protein beta-barrel family protein
876	M0N98_01035					12.5104	-0.99175	0.101918	1.08739	12.2291	2	-4.19667	-18.3368	3.81926	11	Glycerol kinase
877	M0N98_02590					14.7273	-1.01578	0.0964323	0.718906	5.23488	4	-3.71861	-13.1647	3.47204	11	FtsX-like permease family protein
878	M0N98_04061-M0N98_04062					2.9721	-0.605147	0.248229	0.444569	2.78336	2	-4.79093	-27.6831	4.03223	11	intergenic gap sequence
879	M0N98_02207					9.45005	-0.696434	0.201171	0.427016	2.67311	1	-4.88751	-29.5997	4.5623	11	Ferrous iron transport protein B
880	M0N98_00082					4.53015	-0.638553	0.229851	0.438113	2.74229	1	-5.19704	-36.683	4.02097	11	Rhodanese-like domain protein
881	M0N98_01563					12.1746	-0.810193	0.154813	1.10498	12.7346	2	-4.386	-20.9082	3.74303	11	Aldose 1-epimerase
882.5	M0N98_03438					9.91809	-0.699417	0.199794	0.443113	2.77404	2	-4.54756	-23.3858	4.75562	11	Glycosyl transferase family 2
882.5	M0N98_04229					10.1809	-0.835804	0.145947	0.630022	4.26602	2	-4.35627	-20.4818	4.2386	11	hypothetical protein
884	M0N98_01931					15.901	-1.07636	0.0838774	1.03502	10.8397	3	-3.90773	-15.0087	3.68072	11	hypothetical protein
885	M0N98_00562					15.1134	-0.876642	0.132849	0.811626	6.48076	3	-4.09114	-17.0434	3.98008	11	Phage integrase SAM-like domain protein
886.5	M0N98_01105					8.23312	-0.700829	0.199146	0.426945	2.67267	1	-4.8607	-29.0547	3.55133	11	Calcineurin-like phosphoesterase superfamily domain protein
886.5	M0N98_02047					12.3015	-0.721434	0.189918	0.722474	5.27805	1	-4.81099	-28.0705	4.80734	11	Exopolysaccharide biosynthesis protein YbjH
888	M0N98_02082	PUL36				16.568	-0.748339	0.178509	0.506171	3.20753	3	-4.24183	-18.9199	2.96533	11	Aspartate/alanine antiporter
889	M0N98_00779					6.19712	-0.745698	0.179598	0.603522	4.01349	2	-4.46901	-22.1465	4.58845	11	Tetratricopeptide repeat protein
890	M0N98_02617					39.1899	-2.00515	0.00988219	2.18282	152.341	5	-2.66785	-6.35479	2.76224	11	TamB, inner membrane protein subunit of TAM complex
891	M0N98_04173					13.9667	-0.85643	0.139178	0.799168	6.2975	2	-4.32438	-20.0341	4.11715	11	6-phosphogluconolactonase
892	M0N98_01739					12.162	-0.876181	0.13299	0.647033	4.43643	2	-4.30111	-19.7135	4.90556	11	Fimbrium subunit Fim1C
893	M0N98_01486					40.9316	-1.32179	0.0476658	1.26791	18.5315	4	-3.48541	-11.1999	3.14336	11	Tetratricopeptide repeat protein
894	M0N98_03849					13.5545	-0.893547	0.127777	0.541989	3.48328	2	-4.2795	-19.4204	4.43199	11	PD-(D/E)XK nuclease superfamily protein
895	M0N98_02202					23.9199	-1.39336	0.0404242	1.46157	28.9449	4	-3.44469	-10.8881	3.05167	11	Formate acetyltransferase
896	M0N98_00742	PUL19				42.4581	-1.78025	0.0165864	2.16384	145.828	4	-3.33833	-10.1143	3.18073	11	TonB-dependent receptor SusC
897	M0N98_00728					10.7264	-0.816243	0.152671	0.464424	2.91356	3	-4.14676	-17.7133	4.33911	11	Ribonuclease HII
898	M0N98_00741	PUL19				28.6085	-1.40393	0.0394519	1.68503	48.4209	4	-3.43687	-10.8293	3.4929	11	Starch-binding protein SusD
899	M0N98_04330					8.42574	-0.803523	0.157209	0.549745	3.54605	2	-4.38705	-20.9234	2.99727	11	protein of unknown function (DUF4134)
900	M0N98_00669					9.87309	-0.859293	0.138263	0.566305	3.68388	3	-4.10107	-17.1611	2.79655	11	D-alanyl-D-alanine dipeptidase
901	M0N98_01922					4.79928	-0.75233	0.176876	0.624833	4.21534	1	-4.72376	-26.4238	3.90667	11	hypothetical protein
902	M0N98_04094					28.3942	-1.14791	0.0711354	0.99824	9.95956	3	-3.85928	-14.513	3.25533	11	Phosphate transporter family protein
903	M0N98_03019					16.3177	-1.43269	0.0369243	1.54958	35.447	4	-3.42727	-10.7575	2.6396	11	GMP synthase C terminal domain protein
904	M0N98_01064					17.0279	-1.20526	0.0623359	0.846839	7.02812	4	-3.55572	-11.7592	3.37872	11	Histidine ammonia-lyase
905.5	M0N98_02364					4.78578	-0.605344	0.248117	0.459617	2.88149	2	-4.76647	-27.2177	4.7499	11	TraQ conjugal transfer protein
905.5	M0N98_03422					13.73	-1.0222	0.0950165	0.853811	7.14185	2	-4.15525	-17.8178	3.34676	11	Bacterial sugar transferase
907	M0N98_00380					15.0873	-0.919045	0.120491	0.900405	7.95069	3	-4.02722	-16.3047	3.36463	11	KilA-N domain protein
908	M0N98_00073	PUL2				21.09	-0.964886	0.108421	0.846495	7.02255	4	-3.74691	-13.4256	2.96078	11	Acetylxylan esterase
909	M0N98_00434					30.5491	-1.12371	0.0752121	0.864575	7.32107	5	-3.2737	-9.67125	3.57209	11	Sulfatase
910	M0N98_03497					5.58506	-0.68438	0.206833	0.565373	3.67598	1	-4.88657	-29.5804	4.41382	11	Glycosyl transferase family 2
911	M0N98_01004	PUL20	GH2: 4.4e-118			40.5104	-1.81944	0.0151552	2.04709	111.454	5	-2.67639	-6.39252	3.20652	11	Putative beta-glucuronidase
912	M0N98_04243-M0N98_04244					14.5158	-0.937568	0.11546	0.94516	8.81374	3	-4.00912	-16.1014	3.45337	11	intergenic gap sequence
913	M0N98_00490	PUL14	GH146: 4.7e-141			80.5734	-3.00569	0.00098698	4.49632	31356	5	-2.31687	-4.98251	2.63701	11	putative beta-L-arabinofuranosidase
914.5	M0N98_00628	PUL17				60.6283	-2.39559	0.00402167	2.87098	742.985	4	-3.26796	-9.63285	2.3816	11	Response regulator receiver domain protein
914.5	M0N98_02918					24.9298	-1.45216	0.0353049	1.13182	13.5463	4	-3.40652	-10.6038	2.34598	11	Resolvase, N terminal domain
916	M0N98_01396-M0N98_01397					34.6526	-1.56353	0.0273195	1.54428	35.0172	5	-2.86036	-7.26194	3.46965	11	intergenic gap sequence
917	M0N98_01335					14.1629	-1.05371	0.0883671	0.515378	3.27626	2	-4.11981	-17.3854	4.06522	11	Threonine synthase
918	M0N98_00068	PUL2	GH2: 3.5e-210			45.4014	-2.03657	0.00919251	2.38231	241.161	5	-2.4899	-5.6174	3.97565	11	Beta-galactosidase
919	M0N98_03254					22.9199	-1.25225	0.0559437	0.944128	8.79282	5	-3.12036	-8.69605	2.35266	11	Tetratricopeptide repeat protein
920.5	M0N98_01080					5.83168	-0.607815	0.246709	0.457796	2.86943	1	-5.50428	-45.3893	4.26025	11	hypothetical protein
920.5	M0N98_01791					2.87849	-0.606944	0.247204	0.472063	2.96526	1	-5.53358	-46.3206	4.13991	11	Helix-turn-helix domain protein
922	M0N98_04272					23.6274	-1.06214	0.0866675	1.00024	10.0056	3	-3.89255	-14.8517	2.67244	11	Putative pyridoxal phosphate-dependent acyltransferase
923	M0N98_03255					10.3996	-1.0134	0.0969617	0.522989	3.33418	3	-3.92547	-15.1944	3.73112	11	Protein LacX, plasmid
924	M0N98_01777					15.6274	-1.0194	0.0956316	0.852383	7.11841	2	-4.13706	-17.5945	4.15566	11	helix-turn-helix domain protein
925	M0N98_00748					5.62196	-0.828244	0.14851	0.814773	6.5279	1	-4.56555	-23.6792	3.86078	11	hypothetical protein
926.5	M0N98_01258					6.38974	-0.695091	0.201794	0.644082	4.40638	1	-4.82214	-28.2885	4.21524	11	putative protein YbdM
926.5	M0N98_02925	PUL39				6.55716	-0.691005	0.203702	0.471174	2.9592	1	-4.83156	-28.4737	4.31129	11	Cyclic nucleotide-binding domain protein
928	M0N98_01131					6.18182	-0.637848	0.230224	0.496792	3.13901	1	-5.06574	-33.4919	3.07155	11	hypothetical protein
929	M0N98_01627					10.7642	-0.771105	0.169393	0.411974	2.58211	1	-4.65535	-25.1999	4.36186	11	hypothetical protein
930	M0N98_01407		GH123: 6.3e-235			21.4797	-1.24408	0.0570054	0.935083	8.61158	5	-3.11363	-8.65558	2.8925	11	protein of unknown function (DUF4091)
931	M0N98_00065					40.2052	-1.49002	0.032358	1.53063	33.9337	4	-3.37307	-10.3608	3.01248	11	hypothetical protein
932	M0N98_02190					8.88479	-0.891284	0.128445	1.18674	15.3724	1	-4.47854	-22.2934	4.38109	11	Macrolide export protein MacA
933	M0N98_03427					14.7759	-1.04265	0.0906461	0.77593	5.96939	3	-3.89913	-14.9195	3.57415	11	Glycosyl transferase family group 2
934	M0N98_03913					18.3834	-1.01228	0.097211	0.867208	7.3656	3	-3.92279	-15.1662	3.3604	11	L-fucose-proton symporter
935	M0N98_04217					24.4401	-0.956438	0.110551	0.489197	3.08458	5	-3.42788	-10.762	2.88131	11	TolB-like 6-blade propeller-like protein
936	M0N98_04014					10.5068	-0.839626	0.144669	0.532424	3.40741	1	-4.54746	-23.3842	4.01632	11	Peptidase family M23
937.5	M0N98_00997					36.3726	-1.44717	0.0357135	1.36582	23.2176	4	-3.38339	-10.4352	2.54844	11	PQQ-like domain protein
937.5	M0N98_03782					12.0585	-1.01255	0.0971519	0.862203	7.28119	4	-3.67215	-12.7476	3.81235	11	Hydroxypyruvate reductase
939	M0N98_01513					10.3015	-0.832305	0.147128	0.641558	4.38085	2	-4.32105	-19.9878	3.2446	11	protein of unknown function (DUF1972)
940	M0N98_01076					15.5797	-1.38683	0.0410364	1.23799	17.2979	5	-2.93178	-7.63052	2.98151	11	Caffeyl-CoA reductase-Etf complex subunit CarE
941	M0N98_00320					23.0135	-1.13199	0.0737929	0.544196	3.50103	4	-3.56812	-11.8607	2.99443	11	Competence protein ComM
942	M0N98_00279	PUL9	GH92: 1.5e-160			33.8416	-1.30853	0.0491441	1.12424	13.312	5	-3.03102	-8.17386	2.93349	11	Glycosyl hydrolase family 92
943	M0N98_02634					9.9874	-0.772254	0.168945	0.533739	3.41774	2	-4.39935	-21.1025	4.4396	11	Glycosyl transferases group 1
944	M0N98_00629	PUL17	GH95: 5.6e-268			32.6454	-1.58705	0.0258794	1.64475	44.1319	4	-3.33777	-10.1104	3.18329	11	Glycosyl hydrolase family 65, N-terminal domain
945	M0N98_02524					4.955	-0.690687	0.203851	0.379244	2.39466	1	-4.82316	-28.3084	4.68269	11	Flavodoxin
946	M0N98_01254					9.08641	-0.659139	0.21921	0.357862	2.27962	1	-4.94155	-30.7294	4.69364	11	Outer membrane protein TolC
947	M0N98_01806					13.1629	-0.928566	0.117878	0.885579	7.68385	2	-4.20775	-18.4781	4.09427	11	Phage integrase family protein
948	M0N98_00930					21.6733	-1.29256	0.0509842	0.97655	9.47437	5	-3.03568	-8.20033	2.7239	11	Cation efflux system protein CusC
949	M0N98_01886					5.91179	-0.864688	0.136556	0.47634	2.99461	1	-4.50642	-22.7283	4.21827	11	hypothetical protein
950.5	M0N98_01752					9.9595	-0.907681	0.123686	0.863975	7.31096	2	-4.2296	-18.7602	3.76188	11	Phage integrase family protein
950.5	M0N98_03942	PUL50				6.05401	-0.664799	0.216372	0.592204	3.91025	2	-4.57035	-23.7582	3.79697	11	Sigma-70, region 4
952	M0N98_00621					9.63096	-0.766644	0.171142	0.760548	5.76167	2	-4.40216	-21.1438	3.65098	11	Signal peptidase I
953.5	M0N98_01059					21.6148	-1.24928	0.056327	1.02306	10.5454	5	-3.08712	-8.49797	2.56892	11	Multidrug export protein MepA
953.5	M0N98_03238					34.117	-1.89468	0.0127443	2.18271	152.304	5	-2.40534	-5.2976	4.33176	11	Efflux pump membrane transporter BepE
955	M0N98_01614	PUL30				44.811	-1.706	0.0196787	1.86253	72.8675	4	-3.29758	-9.83264	2.27242	11	Two component regulator propeller
956	M0N98_00346					13.9793	-1.04771	0.0895957	0.953659	8.98792	3	-3.88571	-14.7813	2.56372	11	putative epimerase/dehydratase
957.5	M0N98_02678					7.40054	-0.738029	0.182798	0.408334	2.56056	1	-4.69866	-25.968	4.58846	11	ORF6N domain protein
957.5	M0N98_03955					6.58506	-0.662218	0.217662	0.45064	2.82254	1	-4.91728	-30.2168	4.49106	11	AAA domain, putative AbiEii toxin, Type IV TA system
959	M0N98_01721					17.3195	-1.17708	0.0665145	0.726337	5.32522	3	-3.80784	-14.0047	3.89936	11	Major Facilitator Superfamily protein
960	M0N98_04206					29.3654	-1.26879	0.0538535	1.38201	24.0997	3	-3.75557	-13.5064	3.04789	11	6-bladed beta-propeller
961	M0N98_00843					16.8956	-1.35822	0.0438306	1.2156	16.4285	4	-3.4063	-10.6022	2.37198	11	NUDIX domain protein
962	M0N98_04240	PUL56	GH29: 1.1e-79			25.5671	-1.08817	0.0816263	0.839942	6.91739	3	-3.85812	-14.5014	3.33872	11	Alpha-L-fucosidase
963	M0N98_01453					14.7768	-0.761727	0.17309	0.614986	4.12085	1	-4.65034	-25.1126	3.73424	11	Arginine deiminase
964	M0N98_01950					16.2016	-1.20425	0.0624808	0.924293	8.40027	3	-3.79076	-13.8399	3.44311	11	Gram-negative bacterial TonB protein C-terminal
965	M0N98_00586					24.6796	-1.19401	0.0639727	1.06996	11.748	4	-3.5073	-11.3711	2.91004	11	Tetratricopeptide repeat protein
966	M0N98_02592					9.22412	-1.00386	0.0991161	0.870003	7.41315	3	-3.91121	-15.045	3.09183	11	MacB-like periplasmic core domain protein
967.5	M0N98_00166					14.7003	-0.882973	0.130926	0.509006	3.22854	3	-4.03397	-16.3812	3.5846	11	hypothetical protein
967.5	M0N98_01682					15.2079	-0.970979	0.106911	0.774402	5.94843	3	-3.94238	-15.3735	3.63816	11	Pyridoxal-phosphate dependent enzyme
969	M0N98_00826					14.2817	-1.0791	0.0833489	0.902508	7.98929	4	-3.59244	-12.0624	3.22597	11	Biotin carboxylase
970	M0N98_02174-M0N98_02175					6.66157	-0.646271	0.225803	0.387273	2.43934	1	-4.97555	-31.4622	4.7827	11	intergenic gap sequence
971	M0N98_04218-M0N98_04219					7.58416	-0.648465	0.224665	0.428645	2.68315	2	-4.6026	-24.2953	4.2986	11	intergenic gap sequence
972	M0N98_01327					8.0036	-0.805637	0.156446	0.854107	7.14672	2	-4.33614	-20.198	3.32837	11	hypothetical protein
973	M0N98_02909					7.9883	-0.801686	0.157875	0.71123	5.14316	2	-4.34088	-20.2645	4.27723	11	hypothetical protein
974	M0N98_02054					4.81188	-0.619952	0.23991	0.531585	3.40083	1	-5.10233	-34.3522	3.67093	11	Polysaccharide pyruvyl transferase
975	M0N98_00266					40.4158	-2.02089	0.00953027	1.96165	91.5492	5	-2.09822	-4.2818	5.92584	11	Outer membrane protein beta-barrel family protein
976.5	M0N98_00438					21.6733	-0.843795	0.143286	0.725321	5.31277	2	-4.29095	-19.5752	4.21097	11	Sulfatase
976.5	M0N98_02553					13.685	-1.02834	0.0936834	0.747545	5.59172	2	-4.10979	-17.2652	4.02076	11	Cobyric acid synthase
978	M0N98_00400	PUL11				64.0072	-2.13824	0.00727373	2.04187	110.12	4	-3.21614	-9.293	2.2822	11	Two component regulator propeller
979	M0N98_00127					13.5824	-0.818416	0.151909	0.728724	5.35457	2	-4.3187	-19.9553	3.27604	11	Argininosuccinate synthase
980	M0N98_00798					4.59226	-0.733484	0.184721	0.721081	5.26116	1	-4.69686	-25.9355	4.40533	11	Rubredoxin
981	M0N98_00694					23.7219	-1.20664	0.062138	0.945981	8.83041	4	-3.4871	-11.213	2.67978	11	Biosynthetic arginine decarboxylase
982	M0N98_03381					10.4419	-0.856474	0.139164	0.685561	4.84798	2	-4.2748	-19.3572	3.90397	11	Exopolysaccharide biosynthesis protein YbjH
983	M0N98_03077					8.41584	-0.864189	0.136713	0.801077	6.32524	3	-4.04934	-16.5567	3.66353	11	protein of unknown function (DUF4121)
984	M0N98_02522					10.8182	-0.981811	0.104277	0.960714	9.13512	2	-4.14555	-17.6985	4.54116	11	Precorrin-8X methylmutase
985	M0N98_02045					6.91899	-0.644044	0.226963	0.787724	6.13372	1	-4.96519	-31.237	3.9908	11	GDP-mannose 4,6-dehydratase
986	M0N98_00441	PUL13				23.5302	-1.26967	0.0537438	1.42841	26.8168	3	-3.74238	-13.3835	3.49508	11	TonB-dependent receptor P3
987	M0N98_02236	PUL38				5.40954	-0.675618	0.211048	0.368634	2.33687	2	-4.52855	-23.0796	4.19064	11	ECF RNA polymerase sigma factor SigM
988	M0N98_03721					37.4815	-1.70521	0.0197148	1.63929	43.5798	4	-3.27987	-9.71269	2.87843	11	AsmA-like C-terminal region
989	M0N98_00654					2.57426	-0.656721	0.220434	0.643195	4.39739	1	-4.9076	-30.0147	3.5136	11	Family of unknown function (DUF3836)
990	M0N98_02667					6.90639	-0.841624	0.144005	0.573275	3.74348	2	-4.28691	-19.5204	4.20765	11	hypothetical protein
991	M0N98_04169					15.9469	-0.825	0.149624	0.727347	5.33761	3	-4.09157	-17.0485	3.49542	11	Putative metal chaperone YciC
992	M0N98_02888					6.91179	-0.737801	0.182894	0.534124	3.42077	2	-4.42581	-21.4932	3.86748	11	hypothetical protein
993	M0N98_03503					10.5968	-0.918833	0.12055	0.666635	4.64125	4	-3.74201	-13.3801	3.63275	11	CDP-abequose synthase
994	M0N98_03291					29.5536	-1.25052	0.0561667	1.02143	10.5059	4	-3.44226	-10.8699	2.81	11	UvrD/REP helicase N-terminal domain protein
995	M0N98_02990					3.37984	-0.60042	0.250946	0.501635	3.17421	1	-5.25241	-38.1182	4.14775	11	V-type sodium ATPase subunit K
996	M0N98_00347					17.9586	-1.06298	0.0865017	0.909024	8.11007	2	-4.07986	-16.9107	4.42036	11	2-dehydro-3-deoxygluconokinase
997	M0N98_02968					9.71737	-0.90388	0.124773	0.659891	4.56973	3	-3.99533	-15.9483	3.81852	11	Superoxide dismutase (Mn/Fe)
998	M0N98_01693	PUL32				11.8191	-0.712763	0.193748	0.599662	3.97798	2	-4.45419	-21.9202	4.73002	11	protein of unknown function (DUF4974)
999	M0N98_03799					20.4806	-1.07275	0.0845768	0.648569	4.45214	4	-3.57655	-11.9302	2.99611	11	Glycosyl hydrolase-like 10
1000	M0N98_00349					25.7516	-1.48389	0.0328178	1.43617	27.3007	4	-3.32222	-10.002	3.35485	11	Dipeptidyl carboxypeptidase
1001	M0N98_03962					15.0504	-0.903472	0.12489	0.741493	5.51434	2	-4.20863	-18.4895	3.65287	11	Citrate synthase
1002	M0N98_02454					21.2718	-1.24587	0.0567716	0.889257	7.7492	4	-3.43874	-10.8434	2.98535	11	Copper-exporting P-type ATPase
1003	M0N98_03343					39.2295	-1.93886	0.0115118	1.71471	51.8448	4	-3.2107	-9.258	2.34784	11	protein of unknown function (DUF4842)
1004	M0N98_03798					21.5572	-1.02607	0.0941745	0.649776	4.46454	4	-3.61606	-12.2615	2.56317	11	Carbon starvation protein CstA
1005	M0N98_03753-M0N98_03754					3.94599	-0.617857	0.24107	0.410071	2.57082	1	-5.05634	-33.2745	4.42505	11	intergenic gap sequence
1006	M0N98_00091					6.72097	-0.769228	0.170127	0.483856	3.04688	1	-4.60769	-24.3812	3.36737	11	Putative bifunctional phosphatase/peptidyl-prolyl cis-trans isomerase
1007	M0N98_03333					15.0252	-1.19325	0.0640838	0.974958	9.4397	4	-3.47772	-11.1404	2.63096	11	protein of unknown function (DUF3943)
1008	M0N98_03845	PUL46				11.6283	-0.855954	0.13933	0.834294	6.82802	2	-4.26216	-19.1883	4.05126	11	ECF RNA polymerase sigma-E factor
1009	M0N98_03144					6.26013	-0.798051	0.159202	0.423008	2.64855	1	-4.56	-23.5883	4.13928	11	Protein of unknown function (DUF3575)
1010	M0N98_01159					5.90909	-2.55235	0.00280319	2.83165	678.656	5	-1.25816	-2.3919	4.47793	11	Glycosyl transferases group 1
1011	M0N98_00690					39.6229	-1.48462	0.0327631	1.04955	11.2085	5	-2.65376	-6.29306	2.96629	11	Tetratricopeptide repeat protein
1012	M0N98_02317					9.71737	-0.795464	0.160153	0.588901	3.88062	3	-4.11002	-17.2679	3.9504	11	Phage integrase SAM-like domain protein
1013	M0N98_00672					21.9028	-1.19402	0.0639707	1.042	11.0155	4	-3.46109	-11.0127	3.90579	11	Histidine kinase-, DNA gyrase B-, and HSP90-like ATPase
1014	M0N98_00817					3.84698	-0.619766	0.240013	0.377635	2.3858	1	-5.02773	-32.621	4.26197	11	hypothetical protein
1015	M0N98_00408	PUL11				26.2241	-1.46297	0.0344374	1.03971	10.9574	5	-2.65659	-6.30542	2.29127	11	Arylsulfatase
1016	M0N98_00382					9.18542	-0.625323	0.236961	0.385074	2.42702	1	-4.98962	-31.7705	4.74915	11	Outer membrane lipoprotein carrier protein LolA
1017	M0N98_00836					7.63546	-0.719593	0.190725	0.454456	2.84745	1	-4.69033	-25.8184	4.69709	11	Putative low molecular weight protein-tyrosine-phosphatase
1018	M0N98_01574					4.08461	-0.604637	0.248521	0.38735	2.43977	1	-5.11257	-34.5968	3.26362	11	CirY - colitis induced sigma factor
1019	M0N98_01336					6.66967	-0.639454	0.229375	0.331571	2.14571	1	-4.93479	-30.5857	4.72169	11	AAA domain, putative AbiEii toxin, Type IV TA system
1020	M0N98_03649					13.7534	-0.959789	0.109701	0.445378	2.78855	2	-4.13372	-17.5539	3.96237	11	Solvent efflux pump periplasmic linker SrpA
1021	M0N98_03956					11.9001	-0.720846	0.190175	0.482624	3.03826	1	-4.68424	-25.7096	4.41343	11	EamA-like transporter family protein
1022	M0N98_00873					3.59586	-0.646657	0.225602	0.506631	3.21093	2	-4.56163	-23.6149	4.71905	11	hypothetical protein
1023	M0N98_01725					39.5005	-1.65251	0.0222581	1.55387	35.7986	4	-3.23601	-9.42187	2.40041	11	CarboxypepD_reg-like domain protein
1024	M0N98_00200					22.3708	-1.20092	0.0629624	0.98964	9.76426	4	-3.44059	-10.8573	4.13851	11	MutS domain V
1025	M0N98_01129-M0N98_01130					3.18722	-0.574154	0.266591	0.495877	3.1324	1	-5.77825	-54.8817	4.37175	11	intergenic gap sequence
1026	M0N98_01983					5.63906	-0.661449	0.218048	0.626032	4.22699	1	-4.82314	-28.308	4.44651	11	protein of unknown function (DUF4136)
1027	M0N98_02661					4.32763	-0.619398	0.240216	0.471869	2.96393	1	-4.99244	-31.8328	3.43942	11	NUDIX domain protein
1028	M0N98_03862-M0N98_03863					4.08281	-0.62212	0.238715	0.461967	2.89713	2	-4.60222	-24.2888	4.37694	11	intergenic gap sequence
1029	M0N98_01895					17.1683	-1.15109	0.0706164	0.707731	5.10189	5	-3.07396	-8.4208	3.03914	11	Plasmid recombination enzyme
1030	M0N98_02677					4.83888	-0.766773	0.171091	0.506152	3.20739	2	-4.34492	-20.3213	4.04344	11	helix-turn-helix protein
1031	M0N98_00019					5.76958	-0.671086	0.213262	0.541183	3.47683	2	-4.49726	-22.5845	3.67574	11	hypothetical protein
1032	M0N98_03266					14.0018	-1.3153	0.0483838	1.3552	22.6567	3	-3.67053	-12.7332	2.56354	11	UPF0324 inner membrane protein YeiH
1033	M0N98_04121					38.4392	-1.21955	0.0603183	1.05321	11.3035	4	-3.41806	-10.689	2.46457	11	AAA domain protein
1034	M0N98_03246					14.0369	-1.05117	0.088885	0.793242	6.21215	4	-3.55427	-11.7474	2.717	11	hypothetical protein
1035	M0N98_03599			PL22: 2.8e-20		38.4572	-1.66022	0.0218667	1.37802	23.8794	4	-3.21008	-9.25404	2.65084	11	putative tricorn protease
1036	M0N98_01880					20.2745	-0.940197	0.114763	0.87836	7.55719	2	-4.13662	-17.5893	3.27387	11	MutS domain I
1037	M0N98_04145	PUL55				9.78578	-0.93259	0.116791	0.807078	6.41324	2	-4.14439	-17.6842	3.59266	11	GDSL-like Lipase/Acylhydrolase
1038	M0N98_01581					16.4842	-1.03741	0.0917476	1.11997	13.1817	4	-3.56363	-11.8239	2.53503	11	Macrolide export ATP-binding/permease protein MacB
1039	M0N98_04198					25.775	-1.20718	0.0620618	1.28897	19.452	3	-3.72751	-13.2462	3.73206	11	Conjugative transposon protein TraD
1040	M0N98_03796					6.75518	-0.689741	0.204295	0.402233	2.52483	1	-4.72224	-26.3958	4.01064	11	hypothetical protein
1041	M0N98_02328					12.2862	-0.929363	0.117662	0.768747	5.87147	2	-4.14384	-17.6775	3.59331	11	UDP-2-acetamido-2,6-beta-L-arabino-hexul-4-ose reductase
1042	M0N98_01622					10.6706	-0.727853	0.187132	0.558385	3.6173	2	-4.39785	-21.0807	3.96771	11	Carboxynorspermidine synthase
1043	M0N98_02301-M0N98_02302					4.77678	-0.652273	0.222704	0.511307	3.24569	1	-4.83748	-28.5909	4.64667	11	intergenic gap sequence
1044	M0N98_02193					11.4725	-0.900334	0.125796	0.601535	3.99517	5	-3.41144	-10.6401	3.03067	11	Histidine kinase
1045	M0N98_04294					13.8533	-0.632876	0.232876	0.421234	2.63775	1	-4.89675	-29.79	3.82882	11	Conjugative transposon protein TraN
1046	M0N98_03885					14.0135	-1.04897	0.0893374	0.961431	9.15022	3	-3.81856	-14.1092	2.96469	11	hypothetical protein
1047	M0N98_00351					2.85509	-0.596294	0.253341	0.477612	3.00339	1	-5.0874	-33.9985	3.69195	11	Rhomboid family protein
1048	M0N98_01014					19.784	-1.09476	0.0803965	0.741215	5.51081	3	-3.78553	-13.7898	2.8009	11	Transcriptional regulatory protein ZraR
1049	M0N98_00933					27.2376	-1.31297	0.0486442	1.05709	11.405	3	-3.65471	-12.5944	2.90416	11	Major Facilitator Superfamily protein
1050	M0N98_02391					20.5419	-1.62794	0.0235539	1.57319	37.4271	5	-1.81297	-3.51365	3.17411	11	hypothetical protein
1051	M0N98_04340					5.75068	-0.588828	0.257734	0.406764	2.55132	1	-5.12971	-35.0104	4.14157	11	BcpI immunity protein
1052	M0N98_00790					14.2745	-1.01989	0.0955229	0.712283	5.15565	4	-3.56661	-11.8484	3.91295	11	Choline trimethylamine-lyase activating enzyme
1053	M0N98_00327					8.68767	-0.701322	0.19892	0.510591	3.24034	2	-4.42705	-21.5118	3.18284	11	Opine dehydrogenase
1054	M0N98_01284					5.21062	-0.821439	0.150855	0.508805	3.22705	2	-4.26139	-19.1781	4.25746	11	hypothetical protein
1055	M0N98_02243					7.51935	-0.900491	0.12575	0.649638	4.46312	3	-3.94741	-15.4272	3.94339	11	Uroporphyrinogen decarboxylase
1056	M0N98_00517					3.93339	-0.623909	0.237734	0.416046	2.60643	1	-4.92484	-30.3755	4.09348	11	hypothetical protein
1057	M0N98_01518					11.9523	-0.8111	0.15449	0.86217	7.28064	2	-4.26837	-19.2712	3.20628	11	Thiamine pyrophosphate enzyme, C-terminal TPP binding domain
1058	M0N98_03251					3.009	-0.602201	0.249919	0.474542	2.98223	1	-5.0293	-32.6566	3.10089	11	hypothetical protein
1059	M0N98_03829					10.8038	-0.850588	0.141063	0.455982	2.85747	2	-4.22189	-18.6601	4.24949	11	Trifunctional nucleotide phosphoesterase protein YfkN
1060	M0N98_02063					11.09	-0.859872	0.138079	0.56639	3.6846	2	-4.21112	-18.5214	3.27326	11	Protein of unknown function (DUF3987)
1061	M0N98_00981					19.8677	-1.26626	0.0541673	0.858746	7.22347	3	-3.67178	-12.7443	2.77838	11	Bifunctional enzyme CysN/CysC
1062	M0N98_02589					28.0135	-1.47431	0.03355	1.34669	22.2173	5	-2.18189	-4.53746	1.46673	11	FtsX-like permease family protein
1063	M0N98_03057					4.62916	-0.68845	0.204904	0.396116	2.48952	1	-4.70216	-26.031	3.60384	11	AAA domain, putative AbiEii toxin, Type IV TA system
1064	M0N98_02990-M0N98_02991					1.35104	-0.568979	0.269787	0.430468	2.69444	1	-5.34323	-40.5951	3.17853	11	intergenic gap sequence
1065	M0N98_00409					15.5392	-0.874668	0.133454	0.639622	4.36136	2	-4.18913	-18.2412	3.66256	11	Ribonuclease-III-like protein
1066	M0N98_02248		GH141: 3.2e-211			23.7147	-1.42816	0.0373113	1.22199	16.6719	5	-2.31972	-4.99236	2.88189	11	Right handed beta helix region
1067	M0N98_03026					6.86679	-0.744074	0.180271	0.556909	3.60503	2	-4.35293	-20.4345	4.10718	11	HlyD family secretion protein
1068	M0N98_00924					6.70207	-0.679926	0.208965	0.732818	5.40527	1	-4.7141	-26.2473	4.42075	11	Protein of unknown function (DUF3256)
1069	M0N98_01266					18.7741	-1.25414	0.0557012	1.02725	10.6476	4	-3.34581	-10.1669	2.32682	11	NAD(P)-specific glutamate dehydrogenase
1070	M0N98_01368					20.5311	-1.25277	0.0558771	0.916616	8.25308	5	-2.80586	-6.99274	1.6552	11	Amino-acid carrier protein AlsT
1071	M0N98_02043					9.35374	-0.598506	0.252054	0.453941	2.84408	2	-4.62862	-24.7374	4.02976	11	Mannose-1-phosphate guanylyltransferase RfbM
1072	M0N98_02181					18.2781	-1.16749	0.0680003	0.978555	9.51821	4	-3.4117	-10.642	2.47519	11	Phosphate-selective porin O and P
1073	M0N98_02442					19.9388	-1.33979	0.0457312	1.22207	16.6752	4	-3.2902	-9.78248	2.25243	11	Protein of unknown function (DUF3584)
1074	M0N98_03398					11.4653	-1.00499	0.0988582	0.708169	5.10704	2	-4.05704	-16.6453	4.51771	11	Transcription antitermination protein RfaH
1075	M0N98_04105	PUL52	GH2: 6.6e-68			40.7246	-1.39845	0.0399534	1.40955	25.6775	3	-3.58545	-12.004	3.2079	11	Glycosyl hydrolases family 2
1076	M0N98_00285	PUL9	GH30_4: 2.3e-176			29.2664	-1.17419	0.0669585	0.901075	7.96297	4	-3.40036	-10.5587	3.1365	11	O-Glycosyl hydrolase family 30
1077	M0N98_02626					9.46265	-0.906199	0.124108	0.617522	4.14497	3	-3.92619	-15.202	4.01192	11	Putative O-antigen transporter
1078	M0N98_03200					5.25383	-0.73705	0.183211	0.369826	2.34329	1	-4.5908	-24.0973	4.21346	11	hypothetical protein
1079	M0N98_00544					16.0162	-0.89938	0.126072	0.677169	4.7552	3	-3.93162	-15.2593	2.69336	11	Protein of unknown function (DUF3575)
1080	M0N98_01732					15.9316	-1.00024	0.0999444	0.520901	3.31819	4	-3.55635	-11.7644	2.67317	11	protein of unknown function (DUF4857)
1081	M0N98_00588					28.6553	-1.59956	0.0251444	1.53356	34.1631	5	-1.37189	-2.5881	6.61872	11	Tetratricopeptide repeat protein
1082	M0N98_00883					11.477	-1.04222	0.0907357	0.923758	8.38993	3	-3.79388	-13.8699	3.10275	11	protein of unknown function (DUF4488)
1083	M0N98_02261					6.79028	-0.682033	0.207954	0.396082	2.48933	1	-4.69027	-25.8174	4.88879	11	Polysaccharide pyruvyl transferase
1084	M0N98_02258					10.5545	-0.916852	0.121101	0.583728	3.83467	2	-4.12392	-17.4351	4.01762	11	hypothetical protein
1085	M0N98_03678		GH171: 1.7e-113			15.9073	-1.09493	0.080365	0.692188	4.92252	4	-3.44955	-10.9249	3.1454	11	Protein of unknown function (DUF1343)
1086	M0N98_04261-M0N98_04262					30.1071	-1.69154	0.020345	1.42087	26.3552	5	0.168212	1.12366	5.75326	11	intergenic gap sequence
1087.5	M0N98_04168		GH28: 6.7e-80			19.5527	-1.02771	0.093819	0.876947	7.53263	3	-3.79973	-13.9262	3.09598	11	Glycosyl hydrolases family 28
1087.5	M0N98_04204					21.1854	-0.983091	0.10397	1.07116	11.7805	3	-3.83724	-14.2931	3.18421	11	6-bladed beta-propeller
1089	M0N98_03715					12.6562	-0.828563	0.148401	0.473176	2.97287	2	-4.22416	-18.6896	3.75937	11	Sodium Bile acid symporter family protein
1090	M0N98_00726	PUL18				57.1026	-1.62851	0.0235229	1.638	43.451	4	-3.12887	-8.74752	2.4268	11	TonB-dependent receptor SusC
1091	M0N98_00725	PUL18				27.2142	-1.23082	0.0587737	0.78523	6.0986	5	-2.75499	-6.75046	2.81697	11	SusD-like protein P2
1092	M0N98_03404					10.7174	-1.01553	0.0964868	0.821465	6.62926	3	-3.8092	-14.0179	3.56107	11	Binding-protein-dependent transport system inner membrane component
1093	M0N98_00118	PUL5				23.9712	-0.944181	0.113715	0.669648	4.67356	4	-3.60997	-12.2098	3.55215	11	Arylsulfate sulfotransferase AssT
1094	M0N98_03268					4.81548	-0.713422	0.193454	0.567117	3.69077	1	-4.61784	-24.5533	3.89487	11	Family of unknown function (DUF6621)
1095	M0N98_01815					5.36994	-0.693387	0.202587	0.464103	2.91141	1	-4.65794	-25.2452	3.40537	11	hypothetical protein
1096.5	M0N98_00464				CE4: 4.1e-23	4.46895	-0.615729	0.242254	0.456752	2.86254	2	-4.55757	-23.5485	3.69588	11	Peptidoglycan-N-acetylglucosamine deacetylase
1096.5	M0N98_01396					10.6553	-0.815618	0.152891	0.467634	2.93518	2	-4.23098	-18.7781	4.24481	11	Helix-turn-helix domain protein
1098	M0N98_01543					9.46085	-0.808746	0.15533	0.650632	4.47334	2	-4.23753	-18.8635	3.24707	11	Bacterial extracellular solute-binding protein, family 3
1099	M0N98_02897					3.80378	-0.639458	0.229373	0.407803	2.55742	1	-4.80519	-27.958	4.36192	11	Protein of unknown function (DUF3168)
1100	M0N98_02067					15.2925	-0.784179	0.16437	0.603794	4.01601	3	-4.05878	-16.6653	3.87074	11	G-rich domain on putative tyrosine kinase
1101	M0N98_01441	PUL29	GH43_3: 1.1e-106			13.4383	-1.10311	0.0788656	1.00389	10.09	3	-3.73375	-13.3036	3.69244	11	Extracellular exo-alpha-(1->5)-L-arabinofuranosidase ArbA
1102	M0N98_03868	PUL48	GH43_18: 1.8e-128			32.0342	-1.37762	0.0419164	1.04754	11.1569	5	-2.1207	-4.34903	4.16642	11	Glycosyl hydrolases family 43
1103	M0N98_02005					7.14311	-0.590717	0.256615	0.395011	2.4832	1	-5.0018	-32.04	4.32683	11	Exodeoxyribonuclease
1104	M0N98_00179					48.0432	-1.4303	0.0371275	1.30609	20.2343	4	-3.20603	-9.22809	2.40809	11	TonB-dependent receptor P3
1105	M0N98_02070					4.78488	-0.634547	0.231981	0.433126	2.71098	2	-4.51203	-22.8168	3.84088	11	Phage integrase SAM-like domain protein
1106	M0N98_02104					9.973	-0.655843	0.22088	0.374237	2.36721	1	-4.752	-26.946	4.23666	11	L-lactate permease
1107	M0N98_00393					38.27	-1.23697	0.0579475	1.00359	10.0831	4	-3.32423	-10.016	2.86483	11	Histidine kinase-, DNA gyrase B-, and HSP90-like ATPase
1108	M0N98_02719-M0N98_02720					3.34293	-0.638378	0.229944	0.480606	3.02417	1	-4.80155	-27.8875	4.73527	11	intergenic gap sequence
1109	M0N98_01067					4.66337	-0.66825	0.21466	0.298274	1.98735	0	-5.30778	-39.6097	4.03633	11	PD-(D/E)XK nuclease superfamily protein
1110	M0N98_01762					5.9613	-0.58639	0.259185	0.341999	2.19786	1	-5.01643	-32.3665	4.97414	11	Fimbrillin-like protein
1111	M0N98_01782					16.2412	-0.898568	0.126308	0.92889	8.48966	2	-4.12887	-17.495	3.97614	11	Conjugative transposon protein TraG
1112	M0N98_00141	PUL6				11.9586	-0.724204	0.188711	0.726531	5.32759	3	-4.12701	-17.4725	4.23413	11	Ion transport protein
1113	M0N98_03650					31.1224	-1.53866	0.0289296	1.4033	25.3106	4	-3.13424	-8.78014	2.97622	11	Efflux pump membrane transporter BepE
1114	M0N98_02375					11.3096	-0.744306	0.180175	0.536174	3.43695	2	-4.3139	-19.889	4.1131	11	Transposase IS66 family protein
1115	M0N98_02940					27.0927	-1.60285	0.0249546	1.53979	34.6568	5	-0.188611	-1.13967	2.31973	11	Glycogen phosphorylase
1116	M0N98_01940	PUL34				13.8839	-0.946253	0.113174	0.891535	7.78996	2	-4.08085	-16.9222	3.65435	11	Redoxin
1117	M0N98_02485					9.78578	-0.801738	0.157856	0.353033	2.25441	1	-4.45732	-21.9679	4.39825	11	Type-2 restriction enzyme EcoRII
1118	M0N98_03780					12.0558	-0.861401	0.137594	0.602896	4.0077	3	-3.94649	-15.4174	3.17577	11	TolB-like 6-blade propeller-like protein
1119	M0N98_03076					11.7093	-0.842784	0.14362	0.603382	4.01219	2	-4.19003	-18.2526	4.30609	11	Phage integrase family protein
1120	M0N98_02137					13.2664	-0.660172	0.218689	0.448112	2.80616	2	-4.44693	-21.8102	3.71147	11	K(+)/H(+) antiporter NhaP2
1121	M0N98_02282					20.1512	-1.44262	0.0360894	1.43201	27.0405	3	-3.52637	-11.5224	2.63131	11	PD-(D/E)XK nuclease superfamily protein
1122	M0N98_00162					3.19532	-0.591091	0.256395	0.544992	3.50746	1	-4.95226	-30.9583	3.83634	11	Pyridoxamine 5'-phosphate oxidase like protein
1123	M0N98_04035					19.2259	-0.80448	0.156863	0.763733	5.80407	3	-4.01349	-16.1503	4.34096	11	Plasmid pRiA4b ORF-3-like protein
1124	M0N98_03108					5.47345	-0.700408	0.199339	0.24109	1.74217	0	-4.99672	-31.9274	4.56023	11	YspA SLOG family protein
1125	M0N98_03870	PUL48			CE12: 7e-69	11.7642	-0.893565	0.127772	0.686824	4.8621	2	-4.12021	-17.3902	4.69685	11	GDSL-like Lipase/Acylhydrolase family protein
1126	M0N98_01495					7.19802	-0.670458	0.213571	0.565327	3.67559	2	-4.42114	-21.4238	4.18616	11	Acetyltransferase (GNAT) domain protein
1127	M0N98_00065-M0N98_00067					2.39514	-0.546022	0.284432	0.464542	2.91435	1	-5.28813	-39.0738	3.33648	11	intergenic gap sequence
1128	M0N98_02269					11.0495	-0.836699	0.145647	0.523268	3.33632	2	-4.1863	-18.2055	4.7654	11	N-acetylglucosaminyl-diphospho-decaprenol L-rhamnosyltransferase
1129	M0N98_01561					7.61566	-0.82347	0.150152	0.800162	6.31192	2	-4.19883	-18.3643	3.61315	11	Galactokinase
1130	M0N98_03074					14.2736	-1.12955	0.0742083	0.852185	7.11516	4	-3.37067	-10.3436	3.48954	11	DUF3871-containing protein of unknown function
1131	M0N98_03851	PUL47			CE12: 1.9e-112	19.6913	-0.940609	0.114655	0.608052	4.05557	3	-3.84169	-14.3372	4.16924	11	GDSL-like Lipase/Acylhydrolase family protein
1132	M0N98_02240	PUL38				29.8776	-1.78427	0.0164336	1.89336	78.228	4	-2.983	-7.90629	1.73168	11	TonB-dependent receptor P26
1133	M0N98_02415					9.76328	-0.983454	0.103883	1.20577	16.061	2	-4.0295	-16.3306	4.60831	11	NigD-like C-terminal beta sandwich domain protein
1134	M0N98_00330					15.0792	-0.988338	0.102722	0.994762	9.88012	1	-4.2379	-18.8683	4.17055	11	Glycosyl transferases group 1
1135	M0N98_00645					31.3528	-1.32306	0.0475275	1.58506	38.4646	3	-3.56336	-11.8217	3.31151	11	Dipeptidyl-peptidase 7
1136	M0N98_00835					12.1521	-0.84654	0.142384	0.696976	4.9771	4	-3.70961	-13.0829	3.72031	11	putative phosphatase YcdX
1137	M0N98_02490					4.30333	-0.680979	0.208459	0.401576	2.52102	1	-4.64139	-24.9573	3.41255	11	Periplasmic binding protein domain protein
1138	M0N98_02242	PUL38				14.4401	-1.26846	0.0538941	1.12354	13.2904	2	-3.85486	-14.4687	4.26915	11	Histidine phosphatase superfamily (branch 2)
1139	M0N98_02620					12.6976	-0.958013	0.110151	0.574325	3.75254	2	-4.04424	-16.4982	4.05004	11	Aminopeptidase E
1140	M0N98_03351					4.20972	-0.596371	0.253296	0.419163	2.6252	1	-4.89941	-29.8449	4.57805	11	Na(+)-translocating ferredoxin:NAD(+) oxidoreductase complex subunit B
1141	M0N98_03441					14.4239	-1.19325	0.0640844	1.04546	11.1035	4	-3.30821	-9.90537	2.35144	11	hypothetical protein
1142	M0N98_02416					6.82538	-0.867437	0.135695	0.752416	5.65479	3	-3.91981	-15.1349	2.88517	11	Alkaline phosphatase synthesis transcriptional regulatory protein SphR
1143	M0N98_04048					19.1323	-0.984657	0.103596	0.481401	3.02971	3	-3.79091	-13.8413	5.03922	11	DNA damage-inducible protein F
1144	M0N98_00021					22.171	-0.934333	0.116323	1.03915	10.9434	3	-3.83703	-14.2909	3.08179	11	AAA domain protein
1145	M0N98_01828					3.71737	-0.647617	0.225104	0.41018	2.57146	0	-5.37559	-41.5159	4.15219	11	Single-strand binding protein family protein
1146	M0N98_01438	PUL29				16.91	-1.06641	0.0858203	0.910733	8.14204	3	-3.7158	-13.1391	4.62252	11	SusD-like protein P2
1147	M0N98_01647					6.53195	-0.776385	0.167346	0.667291	4.64826	2	-4.2405	-18.9024	3.98001	11	Glucose-1-phosphate thymidylyltransferase 2
1148	M0N98_03015					4.71287	-0.653806	0.221919	0.311595	2.04925	0	-5.25091	-38.0785	4.39155	11	tRNA dimethylallyltransferase
1149	M0N98_00202					11.306	-0.888007	0.129418	0.614256	4.11392	3	-3.8929	-14.8552	3.74693	11	hypothetical protein
1150	M0N98_00565-M0N98_00566					4.30423	-0.624366	0.237484	0.465657	2.92184	2	-4.49053	-22.4794	2.72291	11	intergenic gap sequence
1151	M0N98_03740		GH115: 1.6e-278			27.9217	-1.30102	0.0500014	1.1916	15.5453	5	-1.94879	-3.8605	3.11174	11	glycosyl hydrolase family 115
1152	M0N98_01820					24.0783	-1.32254	0.0475836	0.689476	4.89188	5	-1.71109	-3.27408	2.73304	11	Conjugative transposon protein TraD
1153	M0N98_00704					44.0909	-1.60541	0.0248079	1.53885	34.5821	4	-3.0263	-8.14717	3.37491	11	hypothetical protein
1154	M0N98_01333					32.306	-1.17707	0.0665167	0.711796	5.14987	5	-2.64359	-6.24884	3.03513	11	Bifunctional aspartokinase/homoserine dehydrogenase 1
1155	M0N98_03055					20.1602	-1.06819	0.0854701	0.590255	3.89274	2	-3.94624	-15.4147	3.47486	11	Peptidase M16 inactive domain protein
1156	M0N98_01724-M0N98_01725					4.07921	-0.578743	0.263789	0.347485	2.22579	1	-4.95143	-30.9405	4.37928	11	intergenic gap sequence
1157	M0N98_03873	PUL48				10.3456	-0.707088	0.196296	0.51236	3.25357	2	-4.33387	-20.1662	5.10025	11	hypothetical protein
1158	M0N98_00700				CE7: 1.4e-87	21.7093	-1.00605	0.0986164	0.764146	5.8096	4	-3.45872	-10.9946	2.76219	11	Acetyl esterase Axe7A
1159	M0N98_00824					7.80738	-0.654676	0.221475	0.438852	2.74695	1	-4.68967	-25.8067	4.76434	11	L-methionine sulfoximine/L-methionine sulfone acetyltransferase
1160	M0N98_03391					7.57516	-0.664627	0.216458	0.297568	1.98412	0	-5.10549	-34.4274	4.54689	11	hypothetical protein
1161	M0N98_00120	PUL5				38.4905	-0.982931	0.104008	0.794695	6.23298	4	-3.49074	-11.2413	2.96044	11	TonB-dependent receptor P3
1162	M0N98_01719					19.0414	-1.13318	0.07359	1.02947	10.7022	4	-3.33491	-10.0904	2.58616	11	Protein of unknown function (DUF3843)
1163	M0N98_01650					15.3834	-1.00353	0.0991912	0.588962	3.88116	4	-3.46155	-11.0161	2.2267	11	dTDP-glucose 4,6-dehydratase
1164.5	M0N98_02564					2.35914	-0.532885	0.293167	0.392312	2.46781	1	-5.34757	-40.7174	4.63003	11	hypothetical protein
1164.5	M0N98_03719					3.83708	-0.617462	0.241289	0.674468	4.72572	1	-4.7904	-27.6728	4.8382	11	FMN reductase (NAD(P)H)
1166	M0N98_03455		GH13_38: 9.4e-185			17.1332	-1.10979	0.0776624	0.714825	5.18591	4	-3.34423	-10.1558	2.15041	11	Neopullulanase 2
1167	M0N98_02263					4.91629	-0.585945	0.259451	0.392228	2.46733	1	-4.91558	-30.1813	4.64907	11	hypothetical protein
1168	M0N98_04239					15.7264	-1.00353	0.0991899	1.13412	13.6182	2	-3.99309	-15.9235	3.33586	11	6-bladed beta-propeller
1169	M0N98_02367					4.93879	-0.66805	0.214758	0.668617	4.66248	2	-4.40188	-21.1397	4.55685	11	M42 glutamyl aminopeptidase
1170	M0N98_03240					18.0594	-1.16474	0.0684316	0.907407	8.07992	4	-3.3065	-9.89363	2.22732	11	hypothetical protein
1171	M0N98_00485-M0N98_00486					11.0306	-0.780891	0.165618	0.753945	5.67473	2	-4.22739	-18.7314	3.17544	11	intergenic gap sequence
1172	M0N98_01904					3.17732	-0.547646	0.28337	0.353947	2.25916	1	-5.13429	-35.1216	4.13488	11	Large polyvalent protein-associated domain 11
1173.5	M0N98_00364	PUL10				19.9406	-0.95337	0.111335	0.549998	3.54812	2	-4.03043	-16.3411	3.07225	11	SusD-like protein P2
1173.5	M0N98_03223-M0N98_03224					4.63816	-0.793883	0.160737	0.80445	6.37456	2	-4.21007	-18.5079	3.24864	11	intergenic gap sequence
1175	M0N98_02136					8.53105	-0.656996	0.220295	0.62605	4.22717	1	-4.67188	-25.4904	4.13982	11	Divalent metal cation transporter MntH
1176	M0N98_00546-M0N98_00547					12.8983	-1.06262	0.0865725	0.809222	6.44499	4	-3.38828	-10.4707	3.16459	11	intergenic gap sequence
1177	M0N98_00414	PUL12				57.243	-1.82912	0.0148211	2.27908	190.141	4	-2.8876	-7.40038	2.29589	11	TonB-dependent receptor SusC
1178	M0N98_03692					17.0117	-1.21039	0.061604	1.11216	12.9466	4	-3.26425	-9.6081	2.5145	11	Protein of unknown function DUF262
1179	M0N98_00322					3.56166	-0.694061	0.202273	0.45686	2.86325	1	-4.58244	-23.9581	4.38395	11	Methionine--tRNA ligase
1180	M0N98_03914					16.9262	-1.08874	0.0815188	0.82315	6.65503	3	-3.67814	-12.8006	3.94481	11	putative zinc-type alcohol dehydrogenase-like protein YjmD
1181	M0N98_02836					6.42844	-0.588695	0.257813	0.577306	3.77838	2	-4.55547	-23.5144	4.15084	11	Glycine betaine/choline transport system permease protein OusW
1182	M0N98_02935					9.38704	-0.918836	0.120549	0.708552	5.11154	2	-4.05772	-16.6531	3.74427	11	Ig-like domain protein
1183	M0N98_04201					7.88389	-0.695919	0.20141	0.565929	3.68069	1	-4.57826	-23.8887	4.25111	11	hypothetical protein
1184	M0N98_03656					30.2385	-1.60297	0.0249476	1.83222	67.9552	4	-2.97056	-7.8384	2.58129	11	CarboxypepD_reg-like domain protein
1185	M0N98_04078					1.59946	-0.605564	0.247991	0.428532	2.68245	1	-4.81309	-28.1115	4.06999	11	SMC-like chromosome segregation protein
1186	M0N98_00560					51.225	-1.77505	0.0167859	2.00527	101.22	4	-2.88094	-7.36631	3.03333	11	hypothetical protein
1187	M0N98_03996					9.66967	-0.71624	0.192203	0.736381	5.4498	1	-4.53839	-23.2375	4.02022	11	Cytosol non-specific dipeptidase
1188	M0N98_03498					12.4392	-1.06527	0.0860457	0.811519	6.47917	2	-3.92866	-15.228	3.45094	11	Glycosyl transferases group 1
1189	M0N98_02288					4.0324	-0.637257	0.230538	0.348632	2.23168	0	-5.25841	-38.277	3.47998	11	Recombination protein RecR
1190	M0N98_03004					14.6112	-1.01316	0.0970148	0.988614	9.74123	2	-3.96265	-15.5911	3.68617	11	ABC-2 family transporter protein
1191	M0N98_02073					9.33573	-0.653521	0.222064	0.111371	1.29232	0	-5.10236	-34.353	4.18628	11	DUF3868-containing protein of unknown function
1192	M0N98_02088	PUL36	GH2: 1.8e-123			29.4059	-1.17962	0.0661277	0.970016	9.33288	4	-3.25701	-9.56002	3.57409	11	Beta-galactosidase
1193	M0N98_01671					18.2187	-0.942038	0.114278	0.836634	6.8649	4	-3.50734	-11.3714	2.80684	11	H(+)/Cl(-) exchange transporter ClcA
1194	M0N98_04186					39.7471	-1.36088	0.0435636	1.33577	21.6655	4	-3.08869	-8.50726	2.32493	11	Conjugative transposon protein TraG
1195	M0N98_00859					5.42304	-0.77833	0.166598	0.921172	8.34011	2	-4.20768	-18.4773	3.30007	11	Thiamine-monophosphate kinase
1196	M0N98_04309					11.5743	-0.762047	0.172963	0.610061	4.07438	1	-4.45003	-21.857	4.40148	11	hypothetical protein
1197	M0N98_03965					22.3186	-1.15885	0.0693672	1.11577	13.0548	2	-3.86548	-14.5755	3.30046	11	AAA domain protein
1198	M0N98_02536-M0N98_02537					2.0144	-0.516943	0.304128	0.434416	2.71904	1	-5.55615	-47.051	3.3767	11	intergenic gap sequence
1199	M0N98_04133	PUL54	GH2: 1.6e-147			41.6949	-1.45642	0.0349609	1.2894	19.4713	4	-2.99151	-7.95305	2.09256	11	Beta-galactosidase
1200	M0N98_02616					2.37894	-0.589413	0.257387	0.535956	3.43523	1	-4.84075	-28.6557	4.04148	11	Putative agmatine deiminase
1201	M0N98_03814					15.7795	-0.917104	0.121031	0.643931	4.40485	4	-3.53692	-11.607	2.60724	11	AhpC/TSA family protein
1202	M0N98_04000					6.79748	-0.6153	0.242493	0.463256	2.90573	1	-4.7491	-26.8919	4.1252	11	protein of unknown function (DUF349)
1203	M0N98_02859					20.009	-0.953109	0.111401	0.651635	4.48368	3	-3.7722	-13.663	3.61577	11	Dipeptidyl carboxypeptidase
1204	M0N98_04130	PUL54	GH115: 4.4e-230			32.4617	-1.4319	0.0369917	1.44068	27.5854	4	-3.00742	-8.04126	3.59208	11	glycosyl hydrolase family 115
1205	M0N98_04110	PUL52				9.25923	-0.851888	0.140641	0.816217	6.54964	4	-3.63701	-12.4408	2.88063	11	Sigma-70, region 4
1206	M0N98_01649					8.55266	-0.581548	0.262091	0.436159	2.72998	1	-4.8604	-29.0486	5.07802	11	dTDP-4-dehydrorhamnose reductase
1207	M0N98_01827					5.31773	-0.67794	0.209923	0.654753	4.51599	1	-4.58272	-23.9628	4.49177	11	Sporulation initiation inhibitor protein Soj
1208.5	M0N98_02175					16.5896	-1.24366	0.0570612	1.2221	16.6762	4	-3.1776	-9.04803	3.78318	11	AAA domain, putative AbiEii toxin, Type IV TA system
1208.5	M0N98_03443					13.8254	-1.16569	0.0682824	0.99057	9.78521	4	-3.25434	-9.54231	2.53494	11	Methyltransferase domain protein
1210	M0N98_01896					7.64536	-0.837814	0.145273	0.676557	4.74851	3	-3.90699	-15.0011	4.76295	11	hypothetical protein
1211	M0N98_03363					9.72457	-0.87842	0.132306	0.789859	6.16395	3	-3.8574	-14.4942	4.26813	11	Na(+)/H(+) antiporter NhaA
1212	M0N98_03864	PUL48		PL11: 1.5e-161		21.9064	-1.05044	0.0890348	0.901556	7.97179	3	-3.67145	-12.7414	4.14606	11	Rhamnogalacturonan endolyase YesW
1213	M0N98_01442	PUL29	GH182: 4.9e-107			29.7255	-1.66668	0.0215437	2.00879	102.045	4	-2.82282	-7.07544	2.48066	11	hypothetical protein
1214	M0N98_03218-M0N98_03219					8.39874	-0.803702	0.157144	0.431889	2.70327	1	-4.38557	-20.9021	4.23918	11	intergenic gap sequence
1215	M0N98_01908-M0N98_01909					5.19802	-0.648793	0.224495	0.47559	2.98944	2	-4.40449	-21.1779	3.96625	11	intergenic gap sequence
1216	M0N98_04142	PUL55				40.7705	-1.18448	0.0653914	1.32327	21.0508	4	-3.22244	-9.33364	3.19451	11	TonB-dependent receptor P3
1217	M0N98_03465					9.67957	-0.687169	0.205509	0.507678	3.21868	1	-4.55923	-23.5758	4.50739	11	Glutamine synthetase
1218	M0N98_01968	PUL35				23.1341	-1.14459	0.0716827	1.10124	12.6252	3	-3.5924	-12.062	2.93438	11	Starch-binding associating with outer membrane
1219	M0N98_03285-M0N98_03286					15.8047	-1.14284	0.0719707	0.814768	6.52781	3	-3.59553	-12.0882	3.65209	11	intergenic gap sequence
1220	M0N98_02523					3.84518	-0.680674	0.208605	0.429711	2.68974	1	-4.56877	-23.7321	3.87461	11	Flavoredoxin
1221	M0N98_01380					16.0531	-1.08441	0.082336	0.788627	6.14649	4	-3.31487	-9.95121	2.25288	11	Histidine kinase-, DNA gyrase B-, and HSP90-like ATPase
1222	M0N98_03296				CE20: 1.5e-64	20.4032	-1.15432	0.0700933	0.862955	7.29381	3	-3.5813	-11.9696	3.46695	11	Carbohydrate esterase, sialic acid-specific acetylesterase
1223	M0N98_01555					9.58866	-0.847443	0.142088	1.17755	15.0504	1	-4.32406	-20.0295	3.1295	11	FGGY-like carbohydrate kinase
1224	M0N98_02095					6.045	-0.628653	0.235151	0.473313	2.97381	1	-4.6903	-25.8179	4.05713	11	Leucine-responsive regulatory protein
1225.5	M0N98_01150					6.32853	-1.08073	0.0830371	0.942917	8.76834	4	-3.31559	-9.95615	5.26978	11	Acyltransferase family protein
1225.5	M0N98_02858					17.8461	-1.11843	0.0761333	0.76193	5.78003	4	-3.28223	-9.72857	2.31765	11	FtsX-like permease family protein
1227	M0N98_02566					3.56706	-0.641702	0.228191	0.617547	4.14521	1	-4.66121	-25.3026	4.42079	11	Adenosylcobalamin/alpha-ribazole phosphatase
1228	M0N98_00476	PUL14		PL10_1: 7.2e-110	CE8: 4.5e-22	32.5725	-1.24284	0.0571683	1.18042	15.1502	4	-3.15698	-8.91962	3.62992	11	Pectic acid lyase
1229	M0N98_03909	PUL49	GH29: 2.3e-99			15.4761	-0.860802	0.137784	0.87623	7.52021	3	-3.87323	-14.6541	2.77583	11	Alpha-L-fucosidase
1230	M0N98_01529		GH110: 9.1e-225			16.7345	-0.679702	0.209073	0.686927	4.86326	1	-4.56778	-23.7158	4.7282	11	Alpha-1,3-galactosidase B
1231	M0N98_01998					13.523	-0.946565	0.113093	0.746218	5.57465	3	-3.76116	-13.5588	3.37478	11	L-fucose-proton symporter
1232	M0N98_00142-M0N98_00143					7.58506	-0.707139	0.196273	0.329494	2.13547	0	-4.81794	-28.2062	4.33659	11	intergenic gap sequence
1233	M0N98_02336					14.9964	-1.01444	0.0967301	0.887131	7.71136	4	-3.37997	-10.4105	2.67072	11	UDP-N-acetylglucosamine 2-epimerase
1234	M0N98_02388					4.72277	-0.608112	0.24654	0.30062	1.99811	1	-4.7463	-26.8397	3.88467	11	hypothetical protein
1235	M0N98_02510					10.1404	-1.32622	0.0471828	1.35561	22.6785	4	-3.0645	-8.36577	2.0655	11	Transcriptional regulatory protein, C terminal
1236	M0N98_03119					5.27903	-0.605634	0.247951	0.661202	4.58355	1	-4.7561	-27.0226	4.29462	11	hypothetical protein
1237	M0N98_02699-M0N98_02700					4.18542	-0.5682	0.270271	0.35156	2.24678	1	-4.89128	-29.6772	4.68876	11	intergenic gap sequence
1238	M0N98_02284					7.06481	-0.765148	0.171732	0.426785	2.67168	1	-4.42676	-21.5074	4.18346	11	HEPN domain protein
1239	M0N98_03758	PUL45				22.2313	-1.17357	0.0670547	0.812294	6.49073	4	-3.21951	-9.31471	2.44267	11	Competence protein
1240	M0N98_00454					4.23222	-0.61562	0.242315	0.460398	2.88668	1	-4.71664	-26.2935	3.73727	11	Phosphoribosylamine--glycine ligase
1241	M0N98_00931					20.9658	-1.23983	0.0575661	1.11984	13.1777	4	-3.1478	-8.863	2.25372	11	protein of unknown function (DUF4934)
1242.5	M0N98_02413-M0N98_02414					3.46985	-0.577999	0.264242	0.600265	3.9835	1	-4.84936	-28.8273	4.47594	11	intergenic gap sequence
1242.5	M0N98_03463					14.2349	-0.798982	0.158861	0.5215	3.32277	1	-4.38214	-20.8523	4.26105	11	Amidophosphoribosyltransferase
1244	M0N98_03828		GH3: 2e-53			42.5833	-1.35899	0.0437531	1.34639	22.2021	4	-3.01952	-8.10898	2.48372	11	Glycosyl hydrolase family 3 N terminal domain protein
1245	M0N98_03544					4.18632	-0.787136	0.163254	0.786193	6.11213	2	-4.17545	-18.0691	3.28015	11	hypothetical protein
1246	M0N98_03342					10.4833	-0.87352	0.133807	1.0225	10.5317	1	-4.28539	-19.4999	3.38586	11	putative 5xTM membrane BCR, YitT family
1247	M0N98_02099					10.3348	-0.625878	0.236658	0.693132	4.93323	1	-4.68502	-25.7236	4.03636	11	Phosphate transporter family protein
1248	M0N98_03771					21.6301	-1.36583	0.0430693	1.15602	14.3224	4	-2.9944	-7.969	2.24853	11	O-Antigen ligase
1249	M0N98_00387					12.1215	-0.676494	0.210623	0.390065	2.45507	2	-4.32983	-20.1098	5.00694	11	Glycosyl transferase family 2
1250	M0N98_03018					6.54725	-0.786851	0.163361	0.798274	6.28455	3	-3.94875	-15.4416	4.07944	11	GMP synthase (glutamine-hydrolyzing)
1251	M0N98_00519					6.44734	-0.607987	0.246611	0.572767	3.7391	1	-4.72671	-26.4777	3.84519	11	Peptidyl-prolyl cis-trans isomerase Mip
1252	M0N98_00148-M0N98_00149					2.68857	-0.537708	0.289929	0.342135	2.19855	1	-5.02592	-32.5802	4.05482	11	intergenic gap sequence
1253	M0N98_03614					14.1134	-0.944859	0.113538	0.769204	5.87766	5	-3.04942	-8.27877	2.43251	11	Anthranilate synthase component 1
1254	M0N98_03813					16.1512	-1.20156	0.06287	1.2135	16.3495	4	-3.1723	-9.01481	2.11015	11	Thioredoxin-like protein
1255	M0N98_01110					5.79478	-0.518351	0.303144	0.407805	2.55744	1	-5.18322	-36.3333	3.90839	11	Peptidase C39 family protein
1256	M0N98_00941					13.6337	-0.7392	0.182306	0.509349	3.23109	2	-4.23071	-18.7746	4.1993	11	Peptidase family M23
1257	M0N98_00746-M0N98_00747					4.66157	-0.559098	0.275995	0.464786	2.91599	1	-4.9172	-30.2152	4.49198	11	intergenic gap sequence
1258.5	M0N98_00502					8.05581	-0.734077	0.184469	0.596844	3.95224	2	-4.23388	-18.8159	3.02636	11	Acetyltransferase
1258.5	M0N98_01410					5.20702	-0.65517	0.221223	0.594517	3.93113	2	-4.36464	-20.601	3.41054	11	Family of unknown function (DUF6705)
1260	M0N98_01666					21.9631	-1.53996	0.028843	1.35025	22.4001	3	-3.35321	-10.2192	2.373	11	chorismate binding enzyme
1261	M0N98_03739		GH67: 4.3e-264			20.6229	-1.21452	0.0610212	1.08	12.0227	4	-3.14524	-8.84733	2.41633	11	Extracellular xylan exo-alpha-(1->2)-glucuronosidase
1262	M0N98_03608					15.0279	-0.890138	0.128784	0.473981	2.97838	1	-4.25662	-19.1148	4.00447	11	Helix-turn-helix domain protein
1263	M0N98_03977					9.45095	-0.862939	0.137108	1.03835	10.9231	2	-4.0741	-16.8432	3.5203	11	Acetyltransferase (GNAT) family protein
1264	M0N98_01524					23.3429	-1.02173	0.0951201	1.11199	12.9417	2	-3.91117	-15.0446	2.9334	11	Putative K(+)-stimulated pyrophosphate-energized sodium pump
1265	M0N98_03457					22.1872	-1.20758	0.0620042	0.737719	5.46662	5	-1.07064	-2.10037	2.41625	11	Choloylglycine hydrolase
1266	M0N98_02511					11.6265	-0.943246	0.11396	0.74511	5.56045	3	-3.74296	-13.3888	3.20583	11	AhpC/TSA family protein
1267	M0N98_00016					8.58416	-0.654881	0.22137	0.528435	3.37626	2	-4.36096	-20.5485	3.79242	11	Pyridoxine 5'-phosphate synthase
1268	M0N98_02938					4.56526	-0.631649	0.233534	0.457692	2.86875	1	-4.65608	-25.2127	3.5681	11	Methylglyoxal synthase
1269	M0N98_00368					22.2925	-1.09783	0.0798308	0.897271	7.89353	4	-3.25768	-9.56442	2.1772	11	Tyrosine 2,3-aminomutase
1270	M0N98_01130-M0N98_01131					4.08191	-0.542685	0.286625	0.528789	3.37901	1	-4.95465	-31.0096	3.90622	11	intergenic gap sequence
1271	M0N98_00122					4.61476	-0.578033	0.264221	0.39893	2.5057	1	-4.81305	-28.1108	4.86369	11	HTH-type transcriptional regulator YesS
1272	M0N98_03403					6.17822	-0.723453	0.189037	0.432312	2.7059	1	-4.46364	-22.0643	4.2069	11	Phosphate transport system permease protein PstA
1273	M0N98_02764					3.16742	-0.545542	0.284746	0.358636	2.28368	1	-4.9421	-30.7412	3.97138	11	Flavoredoxin
1274	M0N98_02357					2.74797	-0.568545	0.270057	0.395106	2.48374	1	-4.83842	-28.6094	4.16526	11	protein of unknown function (DUF4141)
1275	M0N98_00366	PUL10	GH43_4: 9e-87			24.9829	-1.09351	0.0806288	0.748434	5.60317	4	-3.25657	-9.55705	3.57787	11	Glycosyl hydrolases family 43
1276	M0N98_04126	PUL54				44.676	-1.84012	0.0144505	1.76977	58.8526	4	-2.42962	-5.38751	3.361	11	Two component regulator propeller
1277	M0N98_03155					3.82448	-0.684541	0.206756	0.530699	3.3939	3	-4.08202	-16.936	3.6739	11	Helix-turn-helix domain protein
1278	M0N98_03237					17.7129	-1.17722	0.0664944	1.06965	11.7395	3	-3.52181	-11.486	2.70895	11	Efflux pump periplasmic linker BepF
1279	M0N98_02593					10.1152	-0.772361	0.168904	0.522553	3.33084	2	-4.16408	-17.9272	4.76605	11	HlyD family secretion protein
1280	M0N98_00855					13.0603	-0.964268	0.108576	0.595259	3.93784	3	-3.71031	-13.0892	3.03939	11	Alkaline phosphatase 3
1281	M0N98_03045					13.9217	-0.942074	0.114268	0.554795	3.58753	3	-3.73446	-13.3102	3.04148	11	Aldose 1-epimerase
1282	M0N98_01867-M0N98_01868					9.16202	-0.718291	0.191297	0.617594	4.14566	2	-4.24111	-18.9104	3.56217	11	intergenic gap sequence
1283	M0N98_02636					8.61386	-0.755723	0.1755	0.383059	2.41579	1	-4.40954	-21.2522	4.41313	11	Exopolysaccharide biosynthesis protein YbjH
1284	M0N98_01577					7.79388	-0.71848	0.191214	0.626358	4.23017	2	-4.24039	-18.901	3.35797	11	Carbohydrate-binding family 9
1285	M0N98_02340-M0N98_02341					2.89289	-0.621806	0.238888	0.704924	5.06902	1	-4.66082	-25.2957	3.62232	11	intergenic gap sequence
1286	M0N98_01670					2.68857	-0.524239	0.299062	0.347167	2.22417	1	-5.03851	-32.8658	3.98561	11	Winged helix DNA-binding domain protein
1287	M0N98_02898					4.51035	-0.550244	0.28168	0.304465	2.01588	1	-4.91147	-30.0955	4.82905	11	hypothetical protein
1288	M0N98_03376-M0N98_03377					3.43474	-0.60001	0.251183	0.508022	3.22123	1	-4.71739	-26.3072	3.9198	11	intergenic gap sequence
1289	M0N98_03456-M0N98_03457					5.37714	-0.658148	0.219711	0.508203	3.22257	2	-4.3326	-20.1485	4.41107	11	intergenic gap sequence
1290	M0N98_01128					10.5167	-0.70607	0.196757	0.807413	6.4182	1	-4.47649	-22.2616	3.42527	11	Large polyvalent protein associated domain 23
1291	M0N98_02183					10.7039	-1.04642	0.089863	0.915595	8.23369	2	-3.87586	-14.6808	2.84197	11	6-phosphogluconate dehydrogenase, NADP(+)-dependent, decarboxylating
1292	M0N98_03494					16.1026	-1.0593	0.0872375	0.728648	5.35362	3	-3.60272	-12.1486	2.8772	11	Glycosyl transferases group 1
1293	M0N98_02335					7.59946	-0.857102	0.138963	0.540212	3.46906	3	-3.82904	-14.212	3.39152	11	UDP-N-acetyl-D-mannosaminuronic acid transferase
1294	M0N98_00820-M0N98_00821					11.1206	-0.84379	0.143288	0.602542	4.00444	2	-4.07422	-16.8446	3.9915	11	intergenic gap sequence
1295	M0N98_03226					11.8461	-1.14357	0.0718498	0.729465	5.36371	3	-3.53095	-11.5591	3.72127	11	Acetyltransferase (GNAT) domain protein
1296	M0N98_00963-M0N98_00964					2.75878	-0.587121	0.258749	0.31807	2.08003	0	-5.99579	-63.8134	4.36688	11	intergenic gap sequence
1297	M0N98_02379					6.92529	-0.733266	0.184814	0.68918	4.88855	3	-3.99597	-15.9554	3.68521	11	Large polyvalent protein associated domain 29
1298	M0N98_02596					12.2691	-0.934874	0.116178	0.66248	4.59706	2	-3.96302	-15.5951	4.62372	11	Regulatory protein AtoC
1299	M0N98_01237					5.27993	-0.65558	0.221014	0.244978	1.75784	0	-4.91623	-30.1948	4.63947	11	protein of unknown function (DUF3244)
1300	M0N98_00630					16.5806	-0.820137	0.151308	0.653668	4.50472	2	-4.09735	-17.1168	3.60489	11	putative zinc protease
1301	M0N98_02658					14.1215	-1.02454	0.0945053	0.660632	4.57754	3	-3.62941	-12.3755	3.19776	11	Sensor protein SrrB
1302	M0N98_02745					7.58326	-0.796625	0.159726	0.520391	3.3143	2	-4.12004	-17.3883	4.44709	11	23S rRNA (uracil-C(5))-methyltransferase RlmCD
1303	M0N98_04326-M0N98_04327					9.0216	-0.684091	0.206971	0.625791	4.22466	2	-4.27975	-19.4237	3.02388	11	intergenic gap sequence
1304	M0N98_00386					22.4734	-0.933435	0.116564	0.680432	4.79106	3	-3.7297	-13.2663	3.36073	11	protein of unknown function (DUF4221)
1305	M0N98_02975					12.7894	-0.92632	0.11849	0.451903	2.83076	2	-3.97051	-15.6762	3.64695	11	2-iminoacetate synthase
1306	M0N98_01962					2.10081	-0.521026	0.301283	0.474033	2.97874	1	-5.03164	-32.7094	3.14332	11	hypothetical protein
1307	M0N98_02762					4.35014	-0.622225	0.238657	0.361381	2.29816	0	-5.05137	-33.1598	4.40869	11	Serine hydroxymethyltransferase
1308	M0N98_03478					18.1062	-1.07758	0.0836415	1.07642	11.924	3	-3.57715	-11.9352	2.74955	11	Type III restriction enzyme, res subunit
1309	M0N98_01913-M0N98_01914					19.7039	-1.09932	0.0795577	1.0677	11.6869	3	-3.55758	-11.7744	2.69212	11	intergenic gap sequence
1310	M0N98_00509	PUL15				29.1629	-1.09785	0.0798277	1.17272	14.8839	2	-3.82998	-14.2212	3.4703	11	SusD family protein
1311	M0N98_01018					12.3384	-1.06856	0.0853973	0.655234	4.521	3	-3.57868	-11.9478	2.37926	11	Putative peptidyl-prolyl cis-trans isomerase
1312	M0N98_01800					20.9991	-0.868646	0.135317	0.550715	3.55398	3	-3.80776	-14.0039	3.14687	11	Type I restriction modification DNA specificity domain protein
1313	M0N98_02055					8.37714	-0.637747	0.230278	0.415752	2.60466	1	-4.60278	-24.2982	3.92376	11	Coenzyme F420 hydrogenase/dehydrogenase, beta subunit C terminus
1314	M0N98_01362					8.70477	-0.784053	0.164417	0.330147	2.13869	0	-4.59057	-24.0934	4.0945	11	Protein of unknown function (DUF454)
1315.5	M0N98_00878-M0N98_00879					2.0306	-0.603324	0.249273	0.295577	1.97504	0	-5.20207	-36.8112	4.16769	11	intergenic gap sequence
1315.5	M0N98_02701					4.22682	-0.624187	0.237582	0.293307	1.96475	0	-5.03007	-32.674	4.08581	11	comF: comF family protein
1317	M0N98_03031					5.74887	-0.764267	0.172081	0.558948	3.622	2	-4.15616	-17.829	3.72	11	Transcriptional regulatory protein BtsR
1318	M0N98_03858	PUL47				44.2205	-1.43604	0.0366402	1.50925	32.3036	4	-2.74571	-6.70719	1.57306	11	TonB-dependent receptor P26
1319	M0N98_00581					10.4167	-0.667739	0.214912	0.515965	3.28069	2	-4.30288	-19.7377	3.27221	11	Ketopantoate reductase PanE/ApbA
1320	M0N98_00182	PUL8				5.82448	-0.593758	0.254825	0.392398	2.4683	1	-4.71071	-26.1858	3.98557	11	ECF RNA polymerase sigma factor SigW
1321	M0N98_00884					8.37174	-0.710717	0.194663	0.265052	1.84099	0	-4.72237	-26.3983	4.6133	11	Zeta toxin
1322	M0N98_01797					15.586	-0.876723	0.132824	0.743115	5.53496	3	-3.79216	-13.8533	3.23757	11	Type I restriction modification DNA specificity domain protein
1323.5	M0N98_03726					25.8614	-1.25813	0.0551916	1.38656	24.3535	4	-2.98337	-7.90829	2.5957	11	Long-chain-fatty-acid--CoA ligase FadD15
1323.5	M0N98_03769					30.2232	-1.28473	0.0519128	1.40968	25.6852	4	-2.94689	-7.71085	2.78171	11	Multidrug resistance protein MdtC
1325	M0N98_01712					16.7678	-1.10947	0.0777203	0.790125	6.16772	4	-3.17644	-9.04072	2.9572	11	Acetyltransferase (GNAT) domain protein
1326	M0N98_02252					5.69217	-0.598709	0.251936	0.485354	3.05742	1	-4.69365	-25.878	4.63385	11	Beta-lactamase superfamily domain protein
1327	M0N98_01673					26.495	-1.34865	0.0448079	1.41159	25.7982	3	-3.36826	-10.3264	2.41407	11	Helix-turn-helix domain protein
1328	M0N98_01510					8.56976	-0.670461	0.21357	0.591631	3.90509	1	-4.51952	-22.9357	3.91636	11	hypothetical protein
1329	M0N98_03587					14.1521	-0.747064	0.179034	0.523479	3.33794	2	-4.17449	-18.057	3.99949	11	Tetratricopeptide repeat protein
1330	M0N98_03865	PUL48	GH106: 9.4e-82			34.6508	-1.3153	0.0483842	1.32892	21.3266	4	-2.89745	-7.45111	3.7975	11	alpha-L-rhamnosidase
1331	M0N98_04032					7.018	-0.575872	0.265539	0.311035	2.04661	1	-4.76219	-27.137	3.17131	11	High-affinity zinc uptake system membrane protein ZnuB
1332	M0N98_01139					4.87759	-0.582148	0.261729	0.453797	2.84313	1	-4.72795	-26.5005	4.46457	11	hypothetical protein
1333	M0N98_00181	PUL8				11.3384	-0.861723	0.137492	0.552701	3.57027	2	-4.03003	-16.3365	3.87279	11	FecR protein
1334	M0N98_00987					32.9118	-1.08286	0.0826305	0.781214	6.04247	2	-3.82517	-14.174	3.66377	11	Carbamoyl-phosphate synthase large chain
1335	M0N98_03110					5.37894	-0.65074	0.223491	0.484311	3.05008	1	-4.55994	-23.5873	4.48051	11	protein of unknown function (DUF4122)
1336	M0N98_01973-M0N98_01974					2.15662	-0.496192	0.319013	0.443894	2.77903	1	-5.18467	-36.3697	3.76771	11	intergenic gap sequence
1337	M0N98_02748-M0N98_02749					3.9559	-0.620963	0.239352	0.327859	2.12745	0	-5.01202	-32.2678	4.31496	11	intergenic gap sequence
1338	M0N98_04064-M0N98_04065					1.70657	-0.471725	0.337501	0.584018	3.83723	1	Inf	#VALUE!	NA	11	intergenic gap sequence
1339	M0N98_00781					17.0333	-0.810409	0.154736	0.570598	3.72047	2	-4.08511	-16.9723	3.67348	11	Murein hydrolase activator EnvC
1340	M0N98_02135					3.73897	-0.559578	0.275691	0.380719	2.40281	1	-4.80963	-28.0441	3.12435	11	hypothetical protein
1341	M0N98_02330					11.2358	-0.891081	0.128505	0.521787	3.32497	3	-3.75398	-13.4915	3.57742	11	UDP-2,3-diacetamido-2,3-dideoxy-D-glucuronate 2-epimerase
1342	M0N98_01273					9.47525	-0.952037	0.111677	0.843004	6.96633	2	-3.92079	-15.1452	3.90063	11	TetR protein often associated with Bacteriodales T6SS loci
1343	M0N98_02933	PUL40				10.2151	-0.927983	0.118037	0.836815	6.86776	2	-3.94505	-15.402	3.47401	11	SusD-like protein P38
1344	M0N98_03025-M0N98_03026					6.71737	-0.723941	0.188825	0.321753	2.09775	0	-4.67255	-25.5021	4.64472	11	intergenic gap sequence
1345	M0N98_02633					8.66247	-0.798397	0.159075	0.893907	7.83262	1	-4.30742	-19.7999	4.22031	11	Glycosyl transferases group 1
1346	M0N98_03709					17.4644	-1.03408	0.0924538	0.665082	4.62468	4	-3.24416	-9.47525	3.13825	11	Arsenical pump-driving ATPase
1347	M0N98_03658					20.1251	-1.1533	0.0702587	0.782107	6.05491	3	-3.47079	-11.087	2.75945	11	Histidine kinase-, DNA gyrase B-, and HSP90-like ATPase
1348	M0N98_03696				CE1: 2.8e-20	9.62016	-0.938464	0.115222	1.0047	10.1089	2	-3.93101	-15.2529	3.43403	11	Putative esterase
1349	M0N98_03378					12.1008	-0.848555	0.141725	0.684394	4.83497	3	-3.80576	-13.9845	3.17858	11	protein of unknown function (DUF4373)
1350	M0N98_00676					17.1656	-1.0427	0.090635	0.954087	8.99677	3	-3.56899	-11.8679	3.01192	11	Membrane dipeptidase (Peptidase family M19)
1351	M0N98_03331-M0N98_03332					4.86589	-0.670257	0.21367	0.574487	3.75394	1	-4.50182	-22.656	4.11076	11	intergenic gap sequence
1352.5	M0N98_02494					6.58956	-0.62318	0.238133	0.299942	1.995	1	-4.60088	-24.2663	4.2023	11	Helix-turn-helix domain protein
1352.5	M0N98_03313					7.0261	-0.706392	0.196611	0.386353	2.43418	1	-4.4386	-21.6847	4.40422	11	Imidazole glycerol phosphate synthase subunit HisH
1354	M0N98_02872					10.5599	-0.678668	0.209572	0.279233	1.9021	0	-4.76802	-27.2469	4.86924	11	Polysaccharide biosynthesis protein
1355	M0N98_01989					19.3438	-1.08138	0.082912	0.955311	9.02218	3	-3.52999	-11.5513	2.9399	11	protein of unknown function (DUF4922)
1356	M0N98_01467					7.66787	-0.767101	0.170962	0.655187	4.52051	2	-4.12523	-17.4509	2.66914	11	Phage integrase SAM-like domain protein
1357	M0N98_01017					18.7849	-1.10791	0.0779995	0.846874	7.02868	3	-3.49875	-11.3039	2.7422	11	putative zinc protease
1358	M0N98_03747	PUL45				20.4338	-1.11292	0.0771048	0.740727	5.50462	4	-3.10891	-8.6273	3.64382	11	SusD family protein
1359	M0N98_00605					17.64	-1.00554	0.0987317	1.11723	13.0988	2	-3.86081	-14.5284	3.45369	11	Acyltransferase family protein
1360	M0N98_02069					10.9109	-0.69462	0.202013	0.482129	3.03479	1	-4.44872	-21.8373	3.1236	11	UDP-glucose:undecaprenyl-phosphate glucose-1-phosphate transferase
1361	M0N98_02127-M0N98_02128					7.26373	-0.671767	0.212928	0.380758	2.40302	0	-4.78389	-27.5482	3.79818	11	intergenic gap sequence
1362	M0N98_02822					9.92889	-0.797619	0.15936	0.383453	2.41798	1	-4.29542	-19.6359	4.52355	11	Bacterial DNA-binding protein
1363	M0N98_01173					5.29253	-0.61619	0.241997	0.310952	2.04622	0	-4.98064	-31.5734	3.42915	11	hypothetical protein
1364	M0N98_02325					5.17192	-0.742811	0.180796	0.797464	6.27283	1	-4.37942	-20.813	4.0427	11	hypothetical protein
1365	M0N98_01322					10.0189	-0.787651	0.163061	0.595272	3.93797	3	-3.87473	-14.6693	3.68513	11	Protein DrgA
1366	M0N98_04029					17.1827	-1.00858	0.0980436	0.936632	8.64236	3	-3.58571	-12.0062	4.08424	11	Fructose-bisphosphate aldolase class 1
1367.5	M0N98_00107	PUL4				28.8695	-0.978362	0.105109	0.840443	6.92537	4	-3.30031	-9.85127	2.89589	11	Susd and RagB outer membrane lipoprotein
1367.5	M0N98_02905					18.6265	-1.17519	0.0668055	1.0167	10.392	4	-3.01486	-8.08282	2.0641	11	Phage portal protein
1369	M0N98_02032-M0N98_02033					4.47885	-0.620663	0.239518	0.448457	2.80839	1	-4.59484	-24.1649	3.89275	11	intergenic gap sequence
1370	M0N98_02050					6.52925	-0.629198	0.234856	0.38558	2.42985	0	-4.92638	-30.408	3.89217	11	Glycosyltransferase family 28 C-terminal domain protein
1371	M0N98_03695					18.622	-1.15245	0.0703965	0.779961	6.02505	2	-3.75164	-13.4697	3.12793	11	hypothetical protein
1372	M0N98_03691					40.8893	-1.51702	0.0304077	1.59467	39.3251	4	-2.25421	-4.77073	3.54604	11	Type III restriction enzyme, res subunit
1373	M0N98_03540					4.75158	-0.571462	0.268249	0.240735	1.74074	0	-5.44971	-43.7045	5.99936	11	Conjugative transposon protein TraK
1374.5	M0N98_01391					7.28083	-0.714323	0.193053	0.671507	4.69361	1	-4.41548	-21.3399	4.16904	11	Long-chain-alcohol dehydrogenase 2
1374.5	M0N98_04234					5.25833	-0.552859	0.279989	0.475351	2.9878	1	-4.79481	-27.7576	4.51707	11	hypothetical protein
1376	M0N98_01509					7.58596	-0.575576	0.26572	0.332995	2.15276	1	-4.71041	-26.1804	3.65788	11	hypothetical protein
1377	M0N98_02182					14.3384	-1.06766	0.0855732	0.655968	4.52864	4	-3.15855	-8.92929	2.30472	11	Serine/threonine transporter SstT
1378	M0N98_03334					13.8443	-1.28097	0.0523639	1.08973	12.2951	4	-2.82483	-7.08531	2.57859	11	Cyclic nucleotide-binding domain protein
1379	M0N98_01798					7.88569	-0.597548	0.252611	0.35879	2.2845	1	-4.65293	-25.1576	4.28763	11	Type-1 restriction enzyme EcoKI specificity protein
1380	M0N98_01502					13.1206	-0.856821	0.139052	0.666261	4.63726	3	-3.77559	-13.6951	2.77809	11	Toprim domain protein
1381.5	M0N98_00457-M0N98_00458					6.34023	-0.561992	0.274162	0.340949	2.19255	1	-4.76542	-27.1978	4.2426	11	intergenic gap sequence
1381.5	M0N98_04251-M0N98_04252					7.9577	-0.609915	0.245519	0.396129	2.4896	1	-4.61345	-24.4786	4.3086	11	intergenic gap sequence
1383	M0N98_02565					3.31773	-0.652155	0.222764	0.403481	2.5321	1	-4.52279	-22.9877	3.28053	11	Protein of unknown function (DUF1622)
1384	M0N98_03619					6.55266	-0.714516	0.192968	0.682989	4.81935	1	-4.41099	-21.2735	4.19133	11	Tryptophan synthase alpha chain
1385	M0N98_01595		GH23: 1.2e-20			22.64	-1.05711	0.0876787	0.78311	6.06889	4	-3.16866	-8.99212	2.25377	11	Membrane-bound lytic murein transglycosylase F
1386	M0N98_00272	PUL9	GH89: 7.7e-242			25.3528	-0.970125	0.107121	0.662098	4.59302	3	-3.62456	-12.3339	2.54209	11	Alpha-N-acetylglucosaminidase (NAGLU) tim-barrel domain protein
1387	M0N98_01024		GH175: 4.2e-92			20.4059	-0.992649	0.101707	0.830214	6.76416	4	-3.25713	-9.56077	2.70184	11	Glycosyl hydrolase family 63 C-terminal domain protein
1388	M0N98_02501					5.63816	-0.622868	0.238304	0.507518	3.2175	1	-4.57693	-23.8667	3.72983	11	SpoU rRNA Methylase family protein
1389	M0N98_03932					8.44464	-0.688688	0.204791	0.710857	5.13875	1	-4.44452	-21.7738	3.92941	11	Radical_SAM C-terminal domain protein
1390	M0N98_03667	PUL44			CE20: 4.9e-83	20.9163	-1.15298	0.0703101	0.917794	8.27549	3	-3.43503	-10.8155	2.9417	11	GDSL-like Lipase/Acylhydrolase family protein
1391	M0N98_02536					8.44734	-0.843558	0.143365	0.788405	6.14335	2	-4.02055	-16.2296	3.73085	11	Ribonucleoside-diphosphate reductase subunit beta
1392	M0N98_01186-M0N98_01187					3.71377	-0.488147	0.324978	0.350059	2.23903	1	-5.12295	-34.8466	3.89036	11	intergenic gap sequence
1393	M0N98_03720					13.1521	-0.788531	0.162731	0.722933	5.28364	1	-4.29444	-19.6226	4.47301	11	Ribonucleotide reductase, barrel domain
1394	M0N98_01947					5.58056	-0.595823	0.253616	0.520947	3.31854	1	-4.64646	-25.0451	4.60078	11	Putative acetolactate synthase small subunit
1395	M0N98_01972					4.57696	-0.592825	0.255373	0.270295	1.86335	0	-5.08165	-33.8633	4.33947	11	ECF RNA polymerase sigma factor SigW
1396	M0N98_00354	PUL10	GH2: 2e-210			49.5491	-1.59363	0.0254902	1.71959	52.4315	4	-1.89601	-3.72182	1.17467	11	Evolved beta-galactosidase subunit alpha
1397	M0N98_01241					15.2457	-1.02433	0.0945524	1.17994	15.1335	3	-3.55446	-11.7489	2.49204	11	Subtilase family protein
1398	M0N98_03423					10.432	-0.795632	0.160091	0.437545	2.7387	1	-4.28358	-19.4754	4.53103	11	Outer membrane efflux protein
1399	M0N98_00998					12.5122	-0.995719	0.100991	0.80549	6.38983	3	-3.579	-11.9505	2.75812	11	Type III restriction enzyme, res subunit
1400	M0N98_01425-M0N98_01426					7.85689	-0.609802	0.245583	0.385232	2.42791	2	-4.36006	-20.5357	4.13455	11	intergenic gap sequence
1401	M0N98_03852	PUL47		PL11_1: 7.4e-232		22.0459	-1.31219	0.0487314	1.20161	15.9078	3	-3.32064	-9.99109	3.54655	11	Rhamnogalacturonan endolyase YesW
1402	M0N98_02487					5.53375	-0.63671	0.230829	0.352523	2.25176	1	-4.53979	-23.2602	4.54713	11	protein of unknown function (DUF4373)
1403	M0N98_02060					2.56886	-0.506506	0.311526	0.389715	2.4531	1	-4.95614	-31.0419	3.91827	11	Polymerase beta, Nucleotidyltransferase
1404	M0N98_00142	PUL6	GH2: 2.8e-222			46.7507	-1.72866	0.0186786	1.83218	67.9488	4	0.796094	1.73639	4.2907	11	Beta-galactosidase
1405	M0N98_03324-M0N98_03325					5.07831	-0.548879	0.282567	0.441938	2.76654	1	-4.77892	-27.4535	4.47575	11	intergenic gap sequence
1406	M0N98_02180					11.1638	-0.86237	0.137287	0.467951	2.93732	3	-3.7495	-13.4497	3.58733	11	putative L-asparaginase periplasmic
1407	M0N98_00940					12.3366	-0.80559	0.156462	0.677107	4.75452	2	-4.04651	-16.5242	3.75877	11	B3/4 domain protein
1408	M0N98_03400					5.45545	-0.535964	0.291096	0.455512	2.85438	1	-4.81583	-28.165	4.69888	11	Family of unknown function (DUF5686)
1409	M0N98_03234					16.0054	-1.16582	0.0682624	1.12483	13.33	3	-3.41092	-10.6363	2.77545	11	Multidrug export protein MepA
1410	M0N98_04166		GH88: 2.7e-118			17.2907	-1.09969	0.0794893	1.41165	25.8016	2	-3.7569	-13.5188	3.47042	11	Unsaturated glucuronyl hydrolase
1411	M0N98_04095					13.0117	-0.950081	0.112181	0.516152	3.2821	3	-3.62242	-12.3157	4.04101	11	N-acetylhexosamine 1-kinase
1412	M0N98_02087	PUL36	GH2: 5.1e-214			25.8785	-0.914937	0.121636	0.889709	7.75727	2	-3.91597	-15.0948	2.96648	11	Beta-galactosidase
1413	M0N98_00943					7.84248	-0.691776	0.203341	0.415387	2.60248	1	-4.42715	-21.5132	4.04191	11	Outer membrane protein beta-barrel domain protein
1414	M0N98_01732-M0N98_01733					8.35374	-0.72278	0.18933	0.559942	3.63029	2	-4.15774	-17.8486	3.48866	11	intergenic gap sequence
1415	M0N98_02345					9.63276	-0.750104	0.177785	0.596409	3.94829	1	-4.33523	-20.1853	4.25736	11	Conjugative transposon protein TraI relaxase/mobilization nuclease
1416.5	M0N98_01633					10.1737	-0.724912	0.188403	0.422854	2.64761	2	-4.15254	-17.7843	4.10036	11	G-rich domain on putative tyrosine kinase
1416.5	M0N98_02914-M0N98_02915					8.23852	-0.822822	0.150376	0.595603	3.94097	2	-4.02638	-16.2952	4.06086	11	intergenic gap sequence
1418	M0N98_02038		GH78: 6.2e-150			37.1746	-1.16356	0.0686183	0.888372	7.73343	4	-2.93984	-7.67327	3.56801	11	Bacterial alpha-L-rhamnosidase 6 hairpin glycosidase domain protein
1419	M0N98_00015					3.55356	-0.479152	0.331779	0.369489	2.34147	1	-5.16178	-35.7973	3.42763	11	Tol-Pal system protein TolQ
1420	M0N98_02650					7.48425	-0.578055	0.264208	0.407617	2.55633	1	-4.67311	-25.512	4.89032	11	Protein of unknown function (DUF1015)
1421	M0N98_01691					40.1638	-1.22634	0.0593823	0.658568	4.55583	3	-3.36103	-10.2748	3.33128	11	TonB-dependent receptor
1422	M0N98_00125					11.8938	-0.798569	0.159012	0.95856	9.08992	2	-4.05127	-16.5789	2.75423	11	(LysW)-aminoadipate semialdehyde transaminase
1423	M0N98_04177					12.0846	-1.02699	0.0939756	1.3541	22.5994	2	-3.81373	-14.062	4.9897	11	Low specificity L-threonine aldolase
1424	M0N98_03419					17.2403	-1.16661	0.0681387	1.10085	12.6138	3	-3.40231	-10.5729	2.89359	11	Xylulose kinase
1425	M0N98_00491	PUL14				56.5293	-1.739	0.018239	2.05031	112.281	4	0.295207	1.22706	2.59674	11	Two component regulator propeller
1426	M0N98_04333					2.79028	-0.568463	0.270108	0.536	3.43558	2	-4.43827	-21.6797	3.3296	11	hypothetical protein
1427	M0N98_02966					13.3249	-0.93894	0.115096	0.713945	5.17542	3	-3.63156	-12.3939	3.07711	11	Carboxynorspermidine/carboxyspermidine decarboxylase
1428	M0N98_02570					6.0486	-0.772935	0.16868	0.525945	3.35695	2	-4.0848	-16.9686	4.76175	11	FHA domain protein
1429	M0N98_00695					4.36994	-0.60747	0.246905	0.345001	2.2131	0	-4.94653	-30.8357	3.79006	11	Acetylglutamate kinase
1430	M0N98_04163					26.369	-1.03402	0.0924657	1.02576	10.6112	3	-3.51928	-11.4659	3.0381	11	NADH-quinone oxidoreductase subunit L
1431	M0N98_00176					13.8074	-0.868587	0.135336	0.734804	5.43005	2	-3.96275	-15.5921	3.50665	11	Phosphate-selective porin O and P
1432	M0N98_01403					3.44644	-0.470321	0.338594	0.397081	2.49506	1	-5.23175	-37.5764	4.85427	11	hypothetical protein
1433	M0N98_01683					18.5563	-1.03448	0.0923684	0.630192	4.26768	4	-3.14395	-8.83938	2.44943	11	Cation transport protein
1434	M0N98_01125					1.72457	-0.462434	0.344799	0.377246	2.38367	1	-5.36623	-41.2473	3.82346	11	Family of unknown function (DUF5712)
1435	M0N98_03878					12.8983	-1.2978	0.0503727	0.604175	4.01953	4	-2.62273	-6.15915	1.77191	11	L-fucose mutarotase
1436	M0N98_00500-M0N98_00501					3.56796	-0.535957	0.291101	0.465604	2.92149	1	-4.79636	-27.7875	2.82102	11	intergenic gap sequence
1437	M0N98_01906					4.44554	-0.571969	0.267936	0.521066	3.31945	2	-4.42452	-21.474	3.76002	11	protein of unknown function (DUF4313)
1438	M0N98_01846					19.1854	-0.900673	0.125698	0.404688	2.53915	2	-3.92597	-15.1997	3.80445	11	Helix-turn-helix domain protein
1439	M0N98_04342					7.0135	-0.693482	0.202543	0.548664	3.53724	2	-4.19254	-18.2843	4.16149	11	hypothetical protein
1440	M0N98_03382					5.0144	-0.592987	0.255278	0.369606	2.3421	1	-4.62202	-24.6245	3.89895	11	N-acetylglucosaminyldiphosphoundecaprenol N-acetyl-beta-D-mannosaminyltransferase
1441	M0N98_03410					7.35464	-0.757436	0.174809	0.285608	1.93023	0	-4.54739	-23.3831	4.10556	11	GDP-L-fucose synthase
1442	M0N98_00603					15.4671	-0.88085	0.131568	0.727321	5.33729	2	-3.94535	-15.4053	3.14911	11	Riboflavin transporter RibZ
1443	M0N98_02848		GH15: 1.5e-75			16.0072	-1.00164	0.0996233	0.891615	7.79138	2	-3.82234	-14.1462	2.8574	11	Trehalase
1444	M0N98_02871					4.50585	-0.52404	0.299199	0.346634	2.22144	1	-4.83138	-28.4701	4.44706	11	hypothetical protein
1445	M0N98_00902					6.10981	-0.766749	0.1711	0.511314	3.24574	1	-4.29823	-19.6742	4.18875	11	protein of unknown function (DUF4290)
1446	M0N98_00085-M0N98_00086					3.34743	-0.501377	0.315226	0.350408	2.24083	1	-4.94955	-30.9003	4.00888	11	intergenic gap sequence
1447	M0N98_00537					60.4527	-1.50621	0.0311741	2.19184	155.54	4	-1.62465	-3.08367	2.01991	11	Tetratricopeptide repeat protein
1448	M0N98_03479					4.9901	-0.724301	0.188668	0.487663	3.07371	2	-4.14256	-17.6618	4.06485	11	HEPN domain protein
1449	M0N98_02594					10.9919	-0.932698	0.116762	0.784942	6.09456	2	-3.88485	-14.7726	3.95373	11	Outer membrane efflux protein
1450	M0N98_01174-M0N98_01175					4.86859	-0.578389	0.264004	0.531435	3.39966	1	-4.65742	-25.2362	3.52988	11	intergenic gap sequence
1451	M0N98_01516					14.6517	-0.805774	0.156396	0.623336	4.20084	1	-4.24722	-18.9907	3.79127	11	Type III restriction enzyme, res subunit
1452	M0N98_02834					8.92889	-0.705463	0.197032	0.418591	2.62175	1	-4.39122	-20.9841	4.47413	11	putative amino-acid metabolite efflux pump
1453	M0N98_01032					4.26643	-0.571906	0.267975	0.410224	2.57172	1	-4.67243	-25.5001	3.93441	11	Glucitol operon repressor
1454	M0N98_01927					16.0405	-1.32489	0.0473274	1.48666	30.6659	3	-3.27486	-9.67904	2.3633	11	Peptidase family M20/M25/M40
1455	M0N98_03261					12.7858	-0.940328	0.114729	0.700775	5.02083	3	-3.61345	-12.2393	2.60196	11	Sec-independent protein translocase protein TatC
1456	M0N98_01389					4.34023	-0.547615	0.28339	0.420482	2.63319	1	-4.74608	-26.8357	4.24006	11	Carboxymuconolactone decarboxylase family protein
1457	M0N98_03749	PUL45	GH43_12: 1.3e-108			20.3339	-0.915918	0.121362	0.602017	3.9996	4	-3.3215	-9.99706	2.56887	11	Non-reducing end alpha-L-arabinofuranosidase BoGH43A
1458	M0N98_01861					3.66337	-0.538346	0.289504	0.388963	2.44886	1	-4.77214	-27.3247	4.49864	11	hypothetical protein
1459	M0N98_02595					9.92979	-0.808489	0.155422	0.62354	4.20281	3	-3.79466	-13.8774	3.00139	11	Secretory immunoglobulin A-binding protein EsiB
1460	M0N98_04170		GH29: 3.3e-103			17.5509	-0.834478	0.146394	0.648835	4.45487	2	-3.99563	-15.9516	3.4089	11	Alpha-L-fucosidase
1461	M0N98_01503					5.82808	-0.787512	0.163113	0.7431	5.53477	2	-4.05115	-16.5775	3.38038	11	hypothetical protein
1462	M0N98_03139					7.61566	-0.67441	0.211636	0.463538	2.90762	1	-4.43825	-21.6794	3.78149	11	hypothetical protein
1463	M0N98_02398					14.0072	-0.882265	0.13114	0.431395	2.7002	2	-3.93364	-15.2807	4.52916	11	alpha-glutamyl/putrescinyl thymine pyrophosphorylase clade 1
1464	M0N98_03839	PUL46				25.9325	-1.22497	0.05957	1.20328	15.969	4	-2.72899	-6.6299	1.80241	11	hypothetical protein
1465	M0N98_03214					7.08101	-0.724535	0.188567	0.510208	3.23748	2	-4.12915	-17.4984	3.44845	11	Calcineurin-like phosphoesterase
1466	M0N98_04176					43.7732	-1.3118	0.0487755	1.2033	15.9697	4	-2.43542	-5.40921	2.80278	11	TonB dependent receptor
1468	M0N98_00582					9.0297	-0.61643	0.241863	0.511164	3.24462	1	-4.54635	-23.3662	4.17888	11	Phosphatidylglycerol--prolipoprotein diacylglyceryl transferase
1468	M0N98_01985-M0N98_01986					2.42034	-0.510446	0.308712	0.3819	2.40935	1	-4.87026	-29.2478	3.19305	11	intergenic gap sequence
1468	M0N98_04253					9.24752	-0.654411	0.22161	0.693576	4.93829	1	-4.4691	-22.1479	3.82994	11	RloB-like protein
1470	M0N98_00483	PUL14				25.6175	-0.812635	0.153945	0.653148	4.49933	3	-3.78036	-13.7405	2.88773	11	SusD family protein
1471	M0N98_04327-M0N98_04328					4.93879	-0.564586	0.27253	0.322245	2.10012	0	-5.1812	-36.2825	4.13889	11	intergenic gap sequence
1472	M0N98_02404-M0N98_02405					8.90279	-0.9706	0.107004	0.757994	5.72788	3	-3.56668	-11.8489	2.35165	11	intergenic gap sequence
1473	M0N98_01997					3.68857	-0.627238	0.235918	0.409508	2.56749	1	-4.51751	-22.9037	3.92411	11	Haloacid dehalogenase-like hydrolase
1474	M0N98_00730					24.7939	-1.1182	0.0761731	1.04645	11.1288	3	-3.40666	-10.6049	2.96169	11	L-fucose isomerase
1475	M0N98_02309					5.52295	-0.673931	0.21187	0.380079	2.39927	1	-4.43097	-21.5702	3.83661	11	hypothetical protein
1476	M0N98_00165					8.62106	-0.644349	0.226804	0.522764	3.33245	2	-4.26313	-19.2012	4.40024	11	Leucyl/phenylalanyl-tRNA--protein transferase
1477	M0N98_01527					3.54455	-0.564538	0.27256	0.237553	1.72804	0	-5.16849	-35.9643	3.34077	11	hypothetical protein
1478	M0N98_03618					3.33843	-0.522872	0.300005	0.350257	2.24005	1	-4.81539	-28.1564	4.37847	11	N-(5'-phosphoribosyl)anthranilate isomerase
1479	M0N98_00290					11.3771	-1.05315	0.0884816	1.00858	10.1995	3	-3.45704	-10.9818	2.74125	11	Cobalt/magnesium transport protein CorA
1480	M0N98_02165					5.59676	-0.650856	0.223431	0.339619	2.18584	1	-4.47068	-22.1721	3.79223	11	Glycosyl transferases group 1
1481	M0N98_00291					20.189	-1.10553	0.078428	0.943365	8.77738	4	-2.93741	-7.66035	2.28825	11	PepSY-associated TM region
1482	M0N98_02840					19.1035	-0.982253	0.104171	0.64952	4.4619	3	-3.53846	-11.6194	3.13522	11	Potassium-transporting ATPase potassium-binding subunit
1483	M0N98_03862	PUL48				5.9928	-0.62454	0.237389	0.359493	2.2882	1	-4.5092	-22.7721	3.87992	11	hypothetical protein
1484	M0N98_04241	PUL56				28.6967	-1.2616	0.0547524	0.948851	8.88895	4	-2.48361	-5.59294	2.80955	11	SusD-like protein P2
1485	M0N98_00357-M0N98_00359					11.8065	-0.724454	0.188602	0.502992	3.18414	2	-4.1151	-17.3288	3.95364	11	intergenic gap sequence
1486	M0N98_01124					1.90009	-0.53606	0.291032	0.284224	1.92408	0	-5.84176	-57.3515	3.51425	11	hypothetical protein
1487	M0N98_00821					13.7975	-0.994914	0.101178	0.894107	7.83622	3	-3.51379	-11.4224	2.62846	11	Radical SAM superfamily protein
1488	M0N98_02697					8.94419	-0.787338	0.163178	0.444122	2.7805	1	-4.24921	-19.0169	3.70423	11	Calcineurin-like phosphoesterase
1489	M0N98_04270					12.5932	-0.98987	0.10236	0.887084	7.71052	2	-3.80505	-13.9777	2.7474	11	hypothetical protein
1490	M0N98_03568	PUL42				2.49055	-0.475627	0.334482	0.517148	3.28964	1	-5.04448	-33.0019	3.75231	11	TonB-dependent receptor SusC
1491	M0N98_00391					15.3915	-0.945693	0.11332	0.59256	3.91345	3	-3.57503	-11.9177	2.89206	11	Phenylacetate-coenzyme A ligase
1492	M0N98_01243					2.35104	-0.458281	0.348112	0.390684	2.45858	1	-5.19375	-36.5996	4.28558	11	Exonuclease VII small subunit
1493	M0N98_02171					3.31863	-0.559636	0.275654	0.472673	2.96943	1	-4.67388	-25.5258	3.83803	11	hypothetical protein
1494	M0N98_04116	PUL53			CE8: 1.1e-101	17.2295	-0.795787	0.160034	0.659853	4.56933	3	-3.78686	-13.8025	3.9555	11	Pectinesterase A
1495	M0N98_02949-M0N98_02950					7.78038	-0.729962	0.186225	0.491964	3.1043	2	-4.10436	-17.2003	4.15819	11	intergenic gap sequence
1496	M0N98_04093-M0N98_04094					4.06031	-0.624848	0.237221	0.429945	2.69119	1	-4.50311	-22.6762	4.59175	11	intergenic gap sequence
1497	M0N98_01234					10.3069	-0.986484	0.103161	0.669303	4.66985	4	-3.14258	-8.83101	1.89384	11	Peptidase C39 family protein
1498	M0N98_01620					3.72547	-0.56615	0.27155	0.401663	2.52153	1	-4.65077	-25.1201	3.77763	11	Protein RecA
1499	M0N98_03836	PUL46		PL11_1: 9.7e-266		27.0855	-1.28592	0.0517697	1.05555	11.3644	4	-2.19445	-4.57716	3.17673	11	Rhamnogalacturonan endolyase YesW
1500	M0N98_03409-M0N98_03410					2.75788	-0.546008	0.284441	0.258756	1.81449	0	-5.24941	-38.0391	4.66518	11	intergenic gap sequence
1501	M0N98_02734					3.0099	-0.536759	0.290563	0.268985	1.85774	0	-5.45347	-43.8185	4.67491	11	hypothetical protein
1502	M0N98_03856	PUL47				17.8128	-1.09337	0.0806548	0.732682	5.40359	3	-3.39546	-10.5229	2.05459	11	Oligogalacturonate lyase
1503	M0N98_02277					8.78668	-0.718821	0.191064	0.442372	2.76931	1	-4.33075	-20.1226	4.11628	11	Protein of unknown function (DUF3987)
1504	M0N98_03205-M0N98_03206					3.22862	-0.582896	0.261279	0.323176	2.10463	1	-4.59504	-24.1682	4.16579	11	intergenic gap sequence
1505	M0N98_02209					22.1962	-1.23576	0.058109	0.902969	7.99778	4	-2.46017	-5.50283	1.69763	11	Tetratricopeptide repeat protein
1506	M0N98_01075					10.6931	-0.820443	0.151202	0.741255	5.51132	1	-4.1945	-18.3093	3.09905	11	23S rRNA-intervening sequence protein
1507	M0N98_04248					3.09631	-0.534686	0.291954	0.448743	2.81023	1	-4.72453	-26.4378	3.69848	11	hypothetical protein
1508	M0N98_04190					13.7264	-0.907933	0.123614	0.887096	7.71073	2	-3.8717	-14.6386	3.17988	11	Conjugative transposon protein TraK
1509	M0N98_00402	PUL11				38.153	-1.3014	0.0499576	1.29958	19.9332	4	-2.0137	-4.03815	3.03176	11	SusD family protein
1510	M0N98_00733					9.60576	-0.892553	0.12807	0.724614	5.30412	2	-3.88658	-14.7903	3.58001	11	Protein of unknown function (DUF3109)
1511	M0N98_03451					15.9955	-0.975016	0.105922	0.773611	5.9376	4	-3.14864	-8.86819	2.62441	11	dTDP-glucose 4,6-dehydratase
1512	M0N98_01394					7.93609	-0.754371	0.176047	0.653056	4.49838	2	-4.05948	-16.6735	4.39539	11	Aldo-keto reductase IolS
1513	M0N98_03766				CE9: 1e-103	5.89919	-0.517868	0.303481	0.344547	2.21079	1	-4.7903	-27.671	4.02034	11	N-acetylglucosamine-6-phosphate deacetylase
1514	M0N98_04209-M0N98_04210					10.613	-0.867897	0.135551	0.87592	7.51485	3	-3.66567	-12.6904	3.28174	11	intergenic gap sequence
1515	M0N98_00292					25.667	-1.19432	0.0639264	1.14165	13.8565	4	-2.61872	-6.14206	1.94431	11	protein of unknown function (DUF4374)
1516	M0N98_02120					16.0621	-0.709474	0.195221	0.616972	4.13973	2	-4.11754	-17.3582	4.40586	11	Trifunctional nucleotide phosphoesterase protein YfkN
1517.5	M0N98_02948					6.60846	-0.655439	0.221086	0.328672	2.13143	1	-4.43439	-21.6215	3.72259	11	UPF0056 inner membrane protein YhgN
1517.5	M0N98_03936					14.9073	-0.799977	0.158498	0.62303	4.19788	1	-4.20975	-18.5038	3.13146	11	Ribosomal RNA small subunit methyltransferase I
1519	M0N98_01987					16.7642	-1.06972	0.0851685	0.557001	3.6058	3	-3.39877	-10.5471	2.25215	11	Anhydromuropeptide permease
1520	M0N98_03773					8.74977	-0.716282	0.192184	0.60058	3.98639	2	-4.10944	-17.2609	4.50265	11	Signal peptidase I
1521	M0N98_03091					1.40414	-0.42746	0.373714	0.461088	2.89127	1	Inf	#VALUE!	NA	11	hypothetical protein
1522	M0N98_01830-M0N98_01831					7.0207	-0.792711	0.161172	0.642163	4.38695	3	-3.77441	-13.684	2.98178	11	intergenic gap sequence
1523	M0N98_00506	PUL15				10.9793	-0.797009	0.159585	0.74003	5.49579	2	-3.99771	-15.9746	3.89372	11	RNA polymerase sigma-H factor
1524	M0N98_03832					5.51035	-0.658324	0.219622	0.255466	1.8008	0	-4.67969	-25.6287	4.88396	11	hypothetical protein
1525	M0N98_00150	PUL7				7.17102	-0.634573	0.231967	0.397536	2.49767	1	-4.468	-22.1311	4.4628	11	Endonuclease/Exonuclease/phosphatase family protein
1526.5	M0N98_00552					15.3339	-0.525933	0.297898	0.263588	1.8348	0	-5.64666	-50.0971	5.30179	11	Peptidase family S41
1526.5	M0N98_01176					2.63006	-0.525147	0.298437	0.225846	1.68208	0	-5.82222	-56.5802	3.63244	11	Capsule assembly protein Wzi
1528	M0N98_04143	PUL55				25.6715	-1.15181	0.0705007	0.943433	8.77875	4	-2.68625	-6.43636	4.46592	11	SusD family protein
1529	M0N98_01568					18.4293	-0.720463	0.190343	0.538768	3.45755	3	-3.87805	-14.7032	4.20905	11	Carbohydrate esterase, sialic acid-specific acetylesterase
1530	M0N98_01133					1.91539	-0.539442	0.288774	0.278818	1.90028	0	-5.22614	-37.4303	3.20824	11	hypothetical protein
1531	M0N98_02359					4.50135	-0.598535	0.252037	0.338508	2.18026	0	-4.86471	-29.1355	4.43003	11	Conjugative transposon protein TraK
1532	M0N98_03428					13.2322	-0.889636	0.128933	0.593049	3.91786	3	-3.62416	-12.3305	3.9847	11	Glycosyltransferase like family 2
1533	M0N98_02850					2.86859	-0.575004	0.26607	0.404032	2.53531	1	-4.59541	-24.1745	4.14904	11	putative N-acetyltransferase YvbK
1534.5	M0N98_01717					8.16292	-0.652934	0.222365	0.488193	3.07747	1	-4.43237	-21.5912	4.83281	11	dTTP/UTP pyrophosphatase
1534.5	M0N98_02890					7.90369	-0.746189	0.179395	0.839184	6.90532	1	-4.27504	-19.3605	4.46444	11	hypothetical protein
1536	M0N98_00058					8.59946	-0.62203	0.238764	0.463319	2.90615	1	-4.48263	-22.3566	4.14041	11	UPF0758 protein
1537	M0N98_03329					5.34293	-0.640316	0.22892	0.615749	4.12809	1	-4.44869	-21.8368	3.87723	11	Pyridoxal phosphate homeostasis protein
1538	M0N98_01321					8.35284	-0.778193	0.166651	0.490778	3.09584	3	-3.78246	-13.7605	3.61466	11	Outer membrane efflux protein
1539	M0N98_03648					6.35824	-0.63516	0.231654	0.413944	2.59384	1	-4.45664	-21.9575	4.10733	11	Helix-turn-helix domain protein
1540	M0N98_00039-M0N98_00040					4.84068	-0.570261	0.268992	0.388052	2.44372	1	-4.6037	-24.3138	3.75581	11	intergenic gap sequence
1541	M0N98_02058					4.72277	-0.587771	0.258362	0.42194	2.64204	1	-4.55951	-23.5803	3.55483	11	General stress protein A
1542	M0N98_02574-M0N98_02575					7.09991	-0.644606	0.22667	0.448534	2.80889	1	-4.44245	-21.7426	4.40278	11	intergenic gap sequence
1543	M0N98_03306					6.05311	-0.620845	0.239417	0.302537	2.00695	0	-4.76896	-27.2646	4.83131	11	Outer membrane protein beta-barrel domain protein
1544	M0N98_02445					13.4176	-0.999194	0.100186	1.05352	11.3115	3	-3.4524	-10.9465	3.5019	11	Long-chain-alcohol dehydrogenase 2
1545	M0N98_03668	PUL44				4.66067	-0.574592	0.266323	0.193656	1.56191	0	-4.94959	-30.9012	4.56716	11	GDSL-like Lipase/Acylhydrolase family protein
1546	M0N98_02455					8.19262	-0.821427	0.15086	0.759926	5.75341	3	-3.71538	-13.1353	3.10673	11	hypothetical protein
1547	M0N98_03038					24.189	-1.39269	0.0404868	1.41112	25.7704	3	-3.10072	-8.57848	2.65874	11	protein of unknown function (DUF4836)
1548	M0N98_02911					11.2457	-0.863429	0.136953	0.650965	4.47677	2	-3.90187	-14.9479	3.7863	11	hypothetical protein
1549	M0N98_01347-M0N98_01348					3.15842	-0.521427	0.301005	0.342079	2.19826	1	-4.74312	-26.7806	4.48459	11	intergenic gap sequence
1550	M0N98_03770					12.5176	-0.961486	0.109273	0.703747	5.05531	2	-3.78827	-13.816	3.03525	11	Barrel-sandwich domain of CusB or HlyD membrane-fusion
1551	M0N98_01605-M0N98_01606					2.73807	-0.527919	0.296538	0.269374	1.8594	0	-5.33406	-40.3379	4.21125	11	intergenic gap sequence
1552	M0N98_01317					20.2016	-0.975946	0.105695	0.777883	5.9963	4	-3.10023	-8.57555	2.28936	11	Neutral endopeptidase
1553	M0N98_03245-M0N98_03246					2.83438	-0.487141	0.325731	0.392481	2.46877	1	-4.88713	-29.592	3.58385	11	intergenic gap sequence
1554	M0N98_02673					10.7003	-1.01787	0.0959692	0.652362	4.4912	3	-3.43031	-10.7802	2.25524	11	Conjugative transposon TraM
1555	M0N98_02915					9.60756	-0.83037	0.147785	0.711616	5.14774	1	-4.15823	-17.8547	3.42282	11	hypothetical protein
1556	M0N98_00104					2.16562	-0.48089	0.330453	0.371799	2.35396	1	-4.92286	-30.3339	4.11399	11	hypothetical protein
1557	M0N98_03424					35.2583	-1.37228	0.0424344	1.09032	12.3119	4	-0.0757674	-1.05392	2.94014	11	polysaccharide chain length determinant protein, PEP-CTERM locus subfamily
1558	M0N98_03949					21.577	-0.808782	0.155317	0.528502	3.37677	2	-3.95772	-15.5379	3.457	11	Oxaloacetate decarboxylase alpha chain
1559	M0N98_03596					1.92709	-0.519208	0.302547	0.27879	1.90016	0	-5.63142	-49.5707	3.98219	11	YtxH-like protein
1560	M0N98_00709					21.3069	-1.1339	0.0734681	0.89978	7.93926	2	-3.63196	-12.3973	3.33825	11	Putative transporter AraJ
1561	M0N98_02314					9.89829	-0.903257	0.124952	0.900545	7.95326	2	-3.84217	-14.3419	3.93363	11	DNA topoisomerase 3
1562	M0N98_02845					6.46445	-0.889572	0.128952	0.560254	3.63291	2	-3.86574	-14.5782	3.44267	11	Chloramphenicol acetyltransferase 3
1563	M0N98_00943-M0N98_00944					2.69217	-0.485738	0.326785	0.523982	3.34181	1	-4.88508	-29.5498	3.85419	11	intergenic gap sequence
1564	M0N98_03939		GH28: 7.5e-81			43.4284	-1.3489	0.0447821	1.23403	17.1408	4	0.0798396	1.0569	1.22511	11	Exo-poly-alpha-D-galacturonosidase
1565	M0N98_00875					9.0351	-0.661566	0.217989	0.416441	2.6088	1	-4.39706	-21.0691	4.57753	11	AAA domain, putative AbiEii toxin, Type IV TA system
1566	M0N98_04071	PUL51				26.0684	-1.06123	0.0868507	0.791446	6.18651	4	-2.8569	-7.24459	2.9476	11	Starch-binding associating with outer membrane
1567	M0N98_02540					17.4104	-1.00746	0.0982972	0.563811	3.66278	3	-3.42747	-10.759	2.69675	11	Aspartate/alanine antiporter
1568	M0N98_03837	PUL46	GH28: 1.7e-66			15.6625	-0.733343	0.184781	0.435351	2.7249	1	-4.27568	-19.369	4.53368	11	Glycosyl hydrolases family 28
1569.5	M0N98_00622					4.0387	-0.561779	0.274297	0.413361	2.59037	1	-4.60955	-24.4125	3.98194	11	hypothetical protein
1569.5	M0N98_00897					2.12511	-0.469328	0.339369	0.438243	2.74311	1	-4.95268	-30.9675	3.70208	11	Nicotinate-nucleotide adenylyltransferase
1571.5	M0N98_02992					1.94959	-0.436421	0.366083	0.344712	2.21163	1	-5.21776	-37.2136	4.19022	11	ATP synthase subunit D
1571.5	M0N98_03576					2.91629	-0.481542	0.329957	0.415033	2.60035	1	-4.88994	-29.6495	4.12592	11	hypothetical protein
1573.5	M0N98_01668					16.7885	-0.853616	0.140083	0.602211	4.00139	3	-3.64857	-12.5409	3.2194	11	Multidrug export protein MepA
1573.5	M0N98_04103	PUL52			CE19: 1.7e-53	27.766	-1.1951	0.0638112	1.25478	17.9797	3	-3.24891	-9.50649	2.52404	11	Acetyl xylan esterase (AXE1)
1575	M0N98_01844					13.9595	-0.703796	0.19779	0.577566	3.78065	2	-4.09928	-17.1399	4.69374	11	hypothetical protein
1576	M0N98_01776					4.92889	-0.743056	0.180694	0.506346	3.20882	1	-4.26178	-19.1833	3.90849	11	hypothetical protein
1577	M0N98_00401	PUL11				52.2385	-1.20556	0.0622926	0.99961	9.99102	4	-2.1256	-4.36385	2.20675	11	TonB-dependent receptor P3
1578	M0N98_00501					4.79298	-0.569191	0.269655	0.441612	2.76447	1	-4.58167	-23.9453	3.67035	11	dITP/XTP pyrophosphatase
1579	M0N98_00069	PUL2	GH20: 9.1e-109			25.6202	-1.23737	0.0578942	1.33748	21.7509	3	-3.20509	-9.22204	1.41558	11	Glycosyl hydrolase family 20, catalytic domain
1580	M0N98_03713-M0N98_03714					6.13231	-0.662865	0.217338	0.468042	2.93793	1	-4.38813	-20.9391	4.06033	11	intergenic gap sequence
1581	M0N98_02451					7.11071	-0.775312	0.16776	0.421108	2.63699	2	-3.99504	-15.9451	3.04222	11	Hydroxyacylglutathione hydrolase GloC
1582	M0N98_02362					6.11791	-0.631689	0.233513	0.322051	2.09919	0	-4.70805	-26.1376	5.23023	11	Conjugative transposon protein TraN
1583	M0N98_00511	PUL15				19.2583	-0.833323	0.146784	0.562851	3.65469	3	-3.67574	-12.7793	4.0192	11	N-acetylgalactosamine-6-O-sulfatase
1584	M0N98_03728					5.16652	-0.711381	0.194365	0.731717	5.3916	2	-4.09049	-17.0357	3.87012	11	hypothetical protein
1585	M0N98_04295					10.9892	-0.634354	0.232084	0.241656	1.74444	0	-4.69783	-25.953	3.58623	11	hypothetical protein
1586	M0N98_01177-M0N98_01178					5.52385	-0.603474	0.249188	0.224872	1.67831	0	-4.7938	-27.7382	4.56838	11	intergenic gap sequence
1587.5	M0N98_02728					3.48425	-0.543704	0.285954	0.241744	1.74479	0	-5.06434	-33.4593	4.27419	11	hypothetical protein
1587.5	M0N98_02790					3.19712	-0.533366	0.292842	0.217044	1.64833	0	-5.15518	-35.6339	3.74529	11	GTP cyclohydrolase 1 type 2
1589	M0N98_01390					8.27993	-0.755718	0.175502	0.336337	2.16939	1	-4.23495	-18.8298	3.58355	11	Flavin reductase like domain protein
1590	M0N98_00202-M0N98_00203					3.43834	-0.613352	0.243584	0.360294	2.29242	1	-4.47499	-22.2385	3.74283	11	intergenic gap sequence
1591	M0N98_00678					9.47525	-0.800361	0.158358	0.330117	2.13854	1	-4.1748	-18.0609	5.47198	11	Butyrate kinase 2
1592	M0N98_01985					7.27543	-0.852	0.140605	0.710223	5.13125	2	-3.8949	-14.8758	3.76076	11	protein of unknown function (DUF4251)
1593	M0N98_03087					2.88839	-0.506995	0.311175	0.392909	2.47121	1	-4.76106	-27.1158	3.83098	11	hypothetical protein
1594	M0N98_03395					20.0882	-0.970145	0.107116	0.604614	4.02359	2	-3.75545	-13.5053	2.77608	11	Polysaccharide biosynthesis protein
1595	M0N98_03444					8.45905	-0.656324	0.220636	0.398724	2.50451	1	-4.39556	-21.0473	4.21216	11	Glycosyl transferase family 2
1596	M0N98_03201					5.0063	-0.598539	0.252035	0.17261	1.48802	0	-4.8044	-27.9426	4.26019	11	hypothetical protein
1597	M0N98_02091	PUL36	GH139: 0			22.9901	-0.968111	0.107619	0.590148	3.89177	3	-3.4567	-10.9792	4.00384	11	protein of unknown function (DUF5703)
1598	M0N98_02148-M0N98_02149					6.45725	-0.617752	0.241128	0.349502	2.23616	1	-4.45819	-21.9811	4.95958	11	intergenic gap sequence
1599	M0N98_01432	PUL29				19.0981	-0.934898	0.116172	0.507263	3.21561	3	-3.5024	-11.3326	2.8994	11	Redoxin
1600	M0N98_03792					19.7066	-1.1484	0.0710553	1.04957	11.2091	2	-3.59781	-12.1074	2.55244	11	Glycosyl hydrolase-like 10
1601	M0N98_02865					10.0666	-0.834426	0.146411	0.667391	4.64934	2	-3.91092	-15.0419	3.36308	11	Coenzyme F420 hydrogenase/dehydrogenase, beta subunit C terminus
1602	M0N98_01318					5.25383	-0.566612	0.271261	0.392353	2.46804	1	-4.57834	-23.89	3.90451	11	Family of unknown function (DUF6769)
1603	M0N98_03690					16.4662	-0.949892	0.11223	0.566461	3.6852	2	-3.77011	-13.6432	4.04802	11	N-6 DNA Methylase
1604	M0N98_04148	PUL55	GH28: 3.4e-59			14.9487	-1.02282	0.0948804	1.10865	12.8425	2	-3.69652	-12.9647	2.62696	11	Glycosyl hydrolases family 28
1605	M0N98_04215-M0N98_04216					24.2421	-1.07258	0.0846102	0.905883	8.05162	3	-3.33105	-10.0635	2.59434	11	intergenic gap sequence
1606	M0N98_00277	PUL9	GH92: 4.7e-179			34.7669	-1.13627	0.0730687	0.895857	7.86786	4	-2.41916	-5.34859	3.16426	11	Glycosyl hydrolase family 92
1607	M0N98_01012					5.71197	-0.586876	0.258895	0.333908	2.15729	0	-4.82417	-28.3283	4.37463	11	tRNA pseudouridine synthase C
1608	M0N98_03059					21.3042	-1.19846	0.0633201	0.982762	9.61086	4	-1.9343	-3.82192	3.81432	11	Haloacid dehalogenase-like hydrolase
1609	M0N98_00684-M0N98_00685					11.0774	-0.795315	0.160208	0.798835	6.29267	2	-3.94978	-15.4526	3.11916	11	intergenic gap sequence
1610	M0N98_01471					22.0927	-0.912474	0.122328	0.845807	7.01143	3	-3.52665	-11.5247	5.15214	11	Dipeptidyl-peptidase 7
1611	M0N98_02534					26.216	-1.21257	0.0612951	0.860674	7.25561	4	-1.72996	-3.31719	3.41749	11	TonB dependent receptor
1612.5	M0N98_01816					5.88929	-0.696069	0.20134	0.537658	3.44872	2	-4.09335	-17.0695	3.82523	11	Conjugative transposon protein TraN
1612.5	M0N98_04141	PUL55				10.4905	-0.802784	0.157476	0.664981	4.62361	2	-3.9399	-15.3472	3.32978	11	protein of unknown function (DUF4974)
1614	M0N98_03250-M0N98_03251					3.09991	-0.587592	0.258469	0.360397	2.29296	0	-4.82031	-28.2525	3.58597	11	intergenic gap sequence
1615	M0N98_03020					14.4941	-0.938384	0.115243	0.726534	5.32763	3	-3.4845	-11.1928	2.69375	11	Metallopeptidase family M24
1616	M0N98_04113	PUL53	GH33: 2.7e-22			25.9739	-1.27782	0.0527448	1.41261	25.859	4	0.217822	1.16298	2.02921	11	Sulfatase-modifying factor enzyme 1
1617	M0N98_03116					14.7066	-0.985912	0.103297	0.887169	7.71204	2	-3.72277	-13.2028	3.88563	11	Conjugative transposon protein TraD
1618	M0N98_02389					12.0657	-0.829809	0.147976	0.432072	2.70441	1	-4.12526	-17.4513	4.18229	11	Transposase DDE domain protein
1619	M0N98_00346-M0N98_00347					3.10261	-0.552509	0.280215	0.275079	1.88399	0	-4.96646	-31.2646	4.01457	11	intergenic gap sequence
1620	M0N98_04175					23.5365	-0.840349	0.144428	0.765736	5.8309	3	-3.63693	-12.4401	3.94283	11	hypothetical protein
1621	M0N98_02390-M0N98_02391					3.44554	-0.503134	0.313954	0.198246	1.57851	0	-5.90522	-59.9304	5.5438	11	intergenic gap sequence
1622	M0N98_01151					2.45275	-1.23404	0.0583395	1.48594	30.6154	4	-1.31575	-2.48933	4.19524	11	Polysaccharide biosynthesis protein
1623	M0N98_01858					29.5329	-1.26563	0.0542463	1.06192	11.5323	4	0.558489	1.47273	2.68394	11	N-6 DNA Methylase
1624	M0N98_00515		GH3: 1.4e-66			30.0909	-0.802285	0.157658	0.710845	5.1386	2	-3.93375	-15.2819	3.0924	11	Xylan 1,4-beta-xylosidase
1625	M0N98_02139					4.52205	-0.612561	0.244028	0.364949	2.31712	0	-4.72411	-26.4301	3.10391	11	Phosphorylated carbohydrates phosphatase
1626	M0N98_01480					9.74527	-0.979895	0.104738	0.727396	5.33822	2	-3.73042	-13.273	2.28402	11	protein of unknown function (DUF4136)
1627	M0N98_01461					9.28263	-0.664998	0.216273	0.395318	2.48495	1	-4.3564	-20.4836	3.84997	11	hypothetical protein
1628	M0N98_01435	PUL29				16.6139	-1.10553	0.0784287	0.888361	7.73324	3	-3.2787	-9.70478	2.35327	11	Aldose 1-epimerase
1629	M0N98_02666					4.35644	-0.639121	0.229551	0.568919	3.70612	1	-4.40491	-21.1842	4.32213	11	Conjugative transposon protein TraG
1630	M0N98_03025					1.83528	-0.500632	0.315768	0.389861	2.45392	1	-4.7541	-26.9853	3.35486	11	Transglycosylase associated protein
1631	M0N98_02369					5.07741	-0.718538	0.191189	0.557819	3.61259	2	-4.04843	-16.5463	3.71508	11	N-6 DNA Methylase
1632	M0N98_01534-M0N98_01535					1.31863	-0.404127	0.394342	0.47733	3.00144	1	Inf	#VALUE!	NA	11	intergenic gap sequence
1633	M0N98_03946	PUL50				15.1782	-0.836029	0.145872	0.483421	3.04383	2	-3.89147	-14.8405	2.80237	11	Thioredoxin-like protein
1634	M0N98_03316					4.50855	-0.767001	0.171001	0.601217	3.99224	2	-3.97102	-15.6818	5.8763	11	Phosphoribosyl-AMP cyclohydrolase
1635	M0N98_03933					6.88029	-0.60051	0.250894	0.446569	2.79621	1	-4.4708	-22.1741	3.81594	11	Prolyl tripeptidyl peptidase
1636	M0N98_03452					13.7561	-1.24927	0.0563282	1.08852	12.2608	3	-3.11419	-8.65892	1.66125	11	Hydroxymethylpyrimidine/phosphomethylpyrimidine kinase
1637	M0N98_00108					5.05761	-0.509353	0.30949	0.482206	3.03533	2	-4.44343	-21.7574	3.58951	11	Dihydro-orotase-like protein
1638	M0N98_00341-M0N98_00342					3.71197	-0.627287	0.235892	0.475928	2.99177	2	-4.19462	-18.3107	4.06485	11	intergenic gap sequence
1639	M0N98_00558					32.4626	-1.24975	0.0562661	1.28818	19.417	3	-3.11015	-8.63473	2.80144	11	TonB dependent receptor
1640.5	M0N98_02514					3.0135	-0.640095	0.229037	0.644014	4.40569	2	-4.17327	-18.0417	3.51901	11	hypothetical protein
1640.5	M0N98_03148					3.56076	-0.689485	0.204416	0.649312	4.45976	2	-4.09004	-17.0304	3.90976	11	Putative fimbrium tip subunit Fim1C
1642	M0N98_01538-M0N98_01539					5.35464	-0.512567	0.307209	0.305016	2.01844	0	-5.22258	-37.3381	4.11675	11	intergenic gap sequence
1643	M0N98_01054					7.82898	-0.800731	0.158223	0.725093	5.30999	2	-3.92519	-15.1915	3.57253	11	(FeFe) hydrogenase maturase subunit HydE
1644	M0N98_02444-M0N98_02445					4.62286	-0.620297	0.23972	0.401535	2.52078	1	-4.4286	-21.5348	3.82805	11	intergenic gap sequence
1645	M0N98_04282					4.21152	-0.517277	0.303894	0.235281	1.71902	0	-5.17326	-36.0833	4.2315	11	hypothetical protein
1646	M0N98_03660	PUL44			CE9: 2e-105	20.6913	-1.20486	0.0623931	1.03972	10.9577	3	-3.15256	-8.8923	2.54941	11	N-acetylglucosamine-6-phosphate deacetylase
1647	M0N98_02703					5.27363	-0.653554	0.222048	0.428665	2.68328	1	-4.36566	-20.6155	3.66124	11	hypothetical protein
1648	M0N98_04112	PUL53				32.6292	-1.27419	0.0531878	1.26593	18.4473	3	-3.07496	-8.42663	2.50217	11	hypothetical protein
1649	M0N98_00702-M0N98_00703					2.14401	-0.463309	0.344105	0.482375	3.03651	1	-4.88903	-29.631	4.1925	11	intergenic gap sequence
1650	M0N98_01779					16.7327	-0.792084	0.161404	0.719602	5.24326	3	-3.6948	-12.9492	3.29215	11	Putative DNA-binding domain protein
1651	M0N98_02254					4.81728	-0.611193	0.244797	0.299776	1.99423	1	-4.44391	-21.7645	4.03997	11	protein of unknown function (DUF3805)
1652	M0N98_02974					3.43474	-0.510726	0.308513	0.273215	1.87592	0	-5.21623	-37.1741	4.31216	11	NADPH-dependent FMN reductase
1653	M0N98_01310					3.17912	-0.523856	0.299326	0.336957	2.17249	0	-5.08587	-33.9626	4.99479	11	hypothetical protein
1654	M0N98_00742-M0N98_00743					2.15122	-0.527358	0.296922	0.484706	3.05286	1	-4.63998	-24.9329	4.04168	11	intergenic gap sequence
1655	M0N98_00601					4.21872	-0.614927	0.242702	0.367334	2.32988	1	-4.43589	-21.6439	4.45997	11	Putative cytokinin riboside 5'-monophosphate phosphoribohydrolase
1656	M0N98_02019					17.3573	-0.932219	0.116891	0.811651	6.48113	4	-3.05828	-8.32981	2.3837	11	Dipeptidyl carboxypeptidase
1657	M0N98_00525					4.9811	-0.469979	0.338861	0.414975	2.60001	1	-4.85156	-28.8712	3.54096	11	tRNA pseudouridine synthase B
1658	M0N98_03070					10.1503	-0.85052	0.141085	0.546294	3.51799	2	-3.85673	-14.4875	3.83698	11	hypothetical protein
1659	M0N98_04328					15.4869	-0.738271	0.182696	0.383858	2.42024	0	-4.44305	-21.7516	3.64406	11	Resolvase, N terminal domain
1660.5	M0N98_02603					8.82628	-0.78753	0.163106	0.708282	5.10837	3	-3.69228	-12.9267	3.34298	11	Ion transport protein
1660.5	M0N98_04120					20.7417	-0.922608	0.119507	0.444701	2.78421	3	-3.46102	-11.0121	2.34581	11	Hexuronate transporter
1662	M0N98_00025	PUL1	GH146: 6.9e-209			24.8074	-0.99943	0.100131	0.990433	9.78212	3	-3.35291	-10.2171	4.9501	11	putative beta-L-arabinofuranosidase
1663	M0N98_01369					10.2763	-0.6958	0.201465	0.418084	2.61869	1	-4.2778	-19.3976	4.70591	11	Putative DNA-binding domain protein
1664	M0N98_04132	PUL54	GH106: 2.3e-240			42.2646	-1.7274	0.0187327	2.37161	235.296	3	-2.55342	-5.87025	3.26849	11	alpha-L-rhamnosidase
1665	M0N98_01984-M0N98_01985					2.23222	-0.535841	0.291179	0.406388	2.54911	1	-4.60656	-24.3621	3.56877	11	intergenic gap sequence
1666	M0N98_00158		GH92: 1.4e-191			30.514	-1.05981	0.0871349	0.911787	8.16183	4	-2.52406	-5.75197	3.49202	11	Glycosyl hydrolase family 92
1667	M0N98_03689					17.5401	-1.00931	0.0978802	1.05039	11.2303	3	-3.33701	-10.1051	3.23386	11	YhcG PDDEXK nuclease domain protein
1668	M0N98_00405					17.5068	-0.916909	0.121085	0.520395	3.31433	2	-3.75805	-13.5296	2.64402	11	Alpha-L-fucosidase
1669	M0N98_03109					3.33393	-0.580434	0.262764	0.183836	1.52699	0	-4.78628	-27.5939	4.77845	11	hypothetical protein
1670	M0N98_02363					3.61926	-0.496671	0.318661	0.253894	1.79429	0	-5.38693	-41.8436	4.42158	11	Conjugative transposon protein TraO
1671	M0N98_02394					2.82988	-0.446785	0.35745	0.446702	2.79706	1	-4.94815	-30.8704	3.81597	11	hypothetical protein
1672	M0N98_03021					5.0315	-0.564457	0.272611	0.461813	2.8961	1	-4.52997	-23.1024	3.88773	11	hypothetical protein
1673	M0N98_01005	PUL20				19.7804	-1.25824	0.0551771	1.18124	15.1791	3	-3.04283	-8.24105	1.93271	11	SusD-like protein P25
1674	M0N98_03035					5.85599	-0.615861	0.24218	0.623595	4.20335	2	-4.19415	-18.3048	3.30546	11	hypothetical protein
1675	M0N98_03217					2.9901	-0.51551	0.305133	0.293989	1.96783	0	-5.08882	-34.0321	3.68533	11	hypothetical protein
1676	M0N98_01419		GH20: 2.4e-118			12.964	-1.11596	0.0765675	0.821682	6.63258	4	-1.89581	-3.72132	1.85043	11	Glycosyl hydrolase family 20, catalytic domain
1677	M0N98_02955					14.171	-1.18953	0.0646359	1.66709	46.4607	3	-3.12249	-8.70891	2.25635	11	Outer membrane efflux protein
1678	M0N98_04312					3.72637	-0.579029	0.263615	0.307417	2.02963	0	-4.78371	-27.5449	3.82621	11	DNA-binding protein HU
1679	M0N98_00444					16	-0.735626	0.183812	0.593562	3.92249	3	-3.75609	-13.5113	3.82335	11	tRNA-dihydrouridine synthase B
1680	M0N98_00879					26.1233	-1.08157	0.0828771	0.840892	6.93253	4	-2.16166	-4.4743	1.98605	11	putative FMN/FAD exporter YeeO
1681	M0N98_03693					2.10981	-0.517857	0.303489	0.395195	2.48425	1	-4.64465	-25.0138	3.91199	11	helix-turn-helix protein
1683	M0N98_02342					9.50675	-0.801814	0.157829	0.527153	3.3663	2	-3.89619	-14.8892	3.91431	11	Transcriptional regulatory protein ZraR
1683	M0N98_02681					6.74977	-0.864257	0.136692	0.668027	4.65616	2	-3.81959	-14.1192	2.62516	11	Fimbrillin-like protein
1683	M0N98_02952					20.3699	-0.985726	0.103341	0.639276	4.35789	2	-3.66893	-12.7192	3.99635	11	MacB-like periplasmic core domain protein
1685	M0N98_03036					13.3771	-0.844091	0.143189	0.732944	5.40685	4	-3.23152	-9.3926	2.80884	11	hypothetical protein
1686	M0N98_02007					14.2061	-0.882408	0.131097	0.579239	3.79524	2	-3.79458	-13.8765	3.09902	11	Quercetin 2,3-dioxygenase
1687	M0N98_01182-M0N98_01183					4.40864	-0.555624	0.278212	0.377185	2.38333	0	-4.86067	-29.054	2.95718	11	intergenic gap sequence
1688	M0N98_03582-M0N98_03583					3.86949	-0.5686	0.270023	0.289803	1.94896	0	-4.80576	-27.969	4.9834	11	intergenic gap sequence
1689	M0N98_04134	PUL54				23.5752	-0.98577	0.103331	0.941512	8.74001	3	-3.34314	-10.1481	2.98297	11	SusD-like protein P25
1690	M0N98_00731					15.9154	-0.848812	0.141641	0.675069	4.73226	2	-3.83209	-14.2421	3.62965	11	Bacterial regulatory protein, gntR family
1691	M0N98_04266					13.6013	-0.886129	0.129978	0.593534	3.92224	2	-3.78732	-13.807	3.07276	11	sporulation initiation inhibitor protein Soj
1692	M0N98_01872					11.7201	-0.791558	0.1616	0.588277	3.87505	2	-3.90533	-14.9838	2.895	11	hypothetical protein
1693	M0N98_02648					7.22862	-0.662727	0.217407	0.380509	2.40164	1	-4.31242	-19.8686	4.07637	11	Phosphoserine aminotransferase
1694	M0N98_03897					16.0261	-1.04995	0.0891355	0.824688	6.67864	2	-3.59712	-12.1016	2.89257	11	Peptidase family S41
1695	M0N98_03355					13.0972	-0.735565	0.183838	0.781221	6.04257	1	-4.20152	-18.3986	4.63569	11	Major Facilitator Superfamily protein
1696.5	M0N98_01379					4.63816	-0.585288	0.259844	0.363921	2.31164	1	-4.46653	-22.1085	4.31543	11	Transcriptional regulatory protein ZraR
1696.5	M0N98_03783					7.79928	-0.698648	0.200148	0.359151	2.28639	1	-4.25567	-19.1023	4.39318	11	Co-chaperone protein DjlA
1698.5	M0N98_01634					12.3969	-0.596611	0.253156	0.430399	2.69401	1	-4.44496	-21.7804	3.60762	11	Polysaccharide biosynthesis protein
1698.5	M0N98_02196					6.40414	-0.687244	0.205474	0.527443	3.36855	1	-4.27096	-19.3058	4.55991	11	Hemerythrin HHE cation binding domain protein
1700	M0N98_01660					14.6688	-0.958308	0.110076	0.624002	4.20728	2	-3.69423	-12.9442	3.10092	11	Helix-turn-helix domain protein
1701	M0N98_03211					18.243	-1.0417	0.0908442	0.928929	8.49041	3	-3.28022	-9.71506	3.79759	11	HipA-like C-terminal domain protein
1702	M0N98_01942	PUL34				23.0072	-1.4808	0.0330519	1.6765	47.479	2	-3.32306	-10.0079	2.96444	11	Starch-binding associating with outer membrane
1703	M0N98_00729					22.3411	-0.862811	0.137148	0.768494	5.86805	3	-3.53393	-11.583	2.95727	11	L-fucose-proton symporter
1704	M0N98_00698-M0N98_00699					3.75698	-0.732341	0.185208	0.575409	3.76192	2	-3.98921	-15.8808	3.73493	11	intergenic gap sequence
1705	M0N98_00486	PUL14				8.62286	-0.609682	0.24565	0.464817	2.9162	1	-4.41382	-21.3153	3.64557	11	Resolvase, N terminal domain
1706.5	M0N98_02241	PUL38				15.8569	-0.899982	0.125898	0.55925	3.62452	3	-3.46489	-11.0417	2.77873	11	SusD family protein
1706.5	M0N98_03899					28.4401	-1.56465	0.0272491	1.69345	49.3685	3	-2.58355	-5.99411	2.29047	11	alpha-xylosidase BoGH31A
1708	M0N98_02672					3.0369	-0.564145	0.272807	0.566441	3.68503	1	-4.51291	-22.8307	3.80872	11	hypothetical protein
1709	M0N98_02528					8.60756	-1.09362	0.0806076	0.739102	5.48406	2	-3.55826	-11.78	3.57998	11	Helix-turn-helix domain protein
1710	M0N98_01784					4.65887	-0.54013	0.288317	0.308469	2.03455	0	-4.90726	-30.0076	4.95396	11	Conjugative transposon protein TraG
1711	M0N98_01481					3.71827	-0.557407	0.277072	0.295359	1.97405	0	-4.83903	-28.6216	2.90863	11	NlpE N-terminal domain protein
1712	M0N98_03469					10.1944	-0.793545	0.160862	0.617691	4.14659	3	-3.64667	-12.5244	2.79021	11	LL-diaminopimelate aminotransferase
1713	M0N98_03172					3.23942	-0.482516	0.329218	0.34392	2.2076	1	-4.75319	-26.9683	4.13395	11	Free methionine-R-sulfoxide reductase
1714	M0N98_03927-M0N98_03928					3.84518	-0.53991	0.288463	0.298132	1.9867	0	-4.90146	-29.8872	3.67748	11	intergenic gap sequence
1715	M0N98_03167					6.13861	-0.613782	0.243342	0.232421	1.70774	0	-4.65109	-25.1257	4.85663	11	PP-loop family protein
1716	M0N98_02932					6.12331	-0.748458	0.17846	0.302588	2.00719	0	-4.3979	-21.0815	4.76921	11	Phosphodiester glycosidase
1717	M0N98_00687					4.955	-0.639923	0.229127	0.491296	3.09953	2	-4.12951	-17.5027	3.59252	11	hypothetical protein
1718	M0N98_03582					9.18002	-0.678424	0.209689	0.366967	2.32791	0	-4.50366	-22.685	4.34963	11	4Fe-4S binding domain protein
1719	M0N98_01043					10.4068	-0.782038	0.165182	0.752825	5.66011	3	-3.65962	-12.6373	3.4762	11	CRISPR pre-crRNA endoribonuclease Cas5d
1720	M0N98_02512					6.69217	-0.789013	0.16255	0.514495	3.26961	2	-3.89828	-14.9108	3.06997	11	Uronate isomerase
1721	M0N98_01638					9.58056	-0.617233	0.241416	0.415284	2.60186	1	-4.39286	-21.0078	4.87303	11	Glycosyltransferase WbsX
1722	M0N98_01242					18.1224	-0.88019	0.131768	0.612892	4.10102	4	-3.10842	-8.62437	3.68676	11	Exodeoxyribonuclease 7 large subunit
1723	M0N98_02324					9.9766	-0.691585	0.20343	0.430951	2.69743	1	-4.25567	-19.1023	4.01592	11	Polysaccharide biosynthesis protein
1724	M0N98_03425					19.4248	-1.32302	0.0475309	1.09405	12.4179	3	-2.88681	-7.39634	1.44874	11	O-Antigen ligase
1725	M0N98_03841	PUL46		PL10_2: 2.8e-120		20.9415	-0.848622	0.141703	0.708881	5.11542	3	-3.54185	-11.6467	3.03402	11	Pectic acid lyase
1726	M0N98_02597					14.0522	-1.03724	0.0917832	0.779767	6.02236	2	-3.59446	-12.0792	3.54992	11	Histidine kinase-, DNA gyrase B-, and HSP90-like ATPase
1727.5	M0N98_00161					12.4284	-0.686984	0.205597	0.51758	3.29291	2	-4.04434	-16.4994	3.71239	11	protein of unknown function (DUF6597)
1727.5	M0N98_02588					22.8011	-1.30109	0.0499936	1.33818	21.786	2	-3.389	-10.4759	2.99722	11	FtsX-like permease family protein
1729	M0N98_02743					15.0846	-0.822387	0.150527	0.589836	3.88898	2	-3.84735	-14.3936	3.6075	11	Phage integrase SAM-like domain protein
1730	M0N98_00584					11.0315	-0.956611	0.110507	0.554292	3.58337	3	-3.35694	-10.2456	2.18665	11	Outer membrane protein beta-barrel domain protein
1731	M0N98_03002					2.42754	-0.506948	0.311209	0.321101	2.0946	0	-5.07057	-33.6042	3.72344	11	hypothetical protein
1732	M0N98_03284					17.6292	-1.02146	0.0951798	0.764408	5.81311	4	-2.4506	-5.46644	2.05826	11	Amidophosphoribosyltransferase
1733	M0N98_00810					17.793	-0.900197	0.125835	0.781269	6.04324	3	-3.44512	-10.8914	3.98099	11	Putative nuclease YhcG
1734.5	M0N98_00452					6.64806	-0.396013	0.401779	0.354619	2.26266	1	-5.37071	-41.3756	4.94194	11	Putative RNA methylase family protein
1734.5	M0N98_01107-M0N98_01108					1.83528	-0.407102	0.39165	0.393728	2.47587	1	-5.16993	-36.0002	3.23382	11	intergenic gap sequence
1736	M0N98_02686					10.7021	-0.951143	0.111907	0.705731	5.07845	3	-3.36081	-10.2732	3.19672	11	hypothetical protein
1737	M0N98_03970					7.40954	-0.535557	0.291368	0.455001	2.85102	1	-4.5647	-23.6653	4.40808	11	protein of unknown function (DUF6249)
1738	M0N98_03953					5.23672	-0.609717	0.245631	0.39142	2.46275	0	-4.64736	-25.0608	4.19293	11	DoxX
1739	M0N98_02575					10.7543	-0.739324	0.182254	0.8171	6.56297	2	-3.95822	-15.5433	3.34725	11	Type III restriction enzyme, res subunit
1740	M0N98_00339					11.3906	-0.698735	0.200108	0.450847	2.82389	2	-4.02239	-16.2502	3.9622	11	Nitroreductase family protein
1741	M0N98_04107	PUL52				21.7885	-1.03747	0.0917344	1.08614	12.1938	3	-3.25244	-9.52975	2.34888	11	SusD-like protein P2
1742	M0N98_03617					5.83528	-0.726446	0.187739	0.690257	4.90069	2	-3.97725	-15.7496	4.17769	11	Indole-3-glycerol phosphate synthase
1743	M0N98_01479					7.93429	-0.586478	0.259133	0.326288	2.11977	0	-4.70855	-26.1465	3.80179	11	Outer membrane protein beta-barrel domain protein
1744	M0N98_01165					6.11251	-0.517747	0.303566	0.396288	2.49051	1	-4.61193	-24.4528	3.65237	11	putative glycosyltransferase EpsJ
1745	M0N98_00381-M0N98_00382					10.297	-0.754692	0.175917	0.607526	4.05066	2	-3.93399	-15.2844	3.50355	11	intergenic gap sequence
1746	M0N98_02056					6.37714	-0.517186	0.303958	0.293251	1.9645	0	-4.9948	-31.885	4.17429	11	Glycosyl transferases group 1
1747	M0N98_04238-M0N98_04239					14.6103	-0.682133	0.207906	0.464192	2.912	2	-4.04299	-16.4839	3.52146	11	intergenic gap sequence
1748	M0N98_04228					8.64716	-0.619033	0.240418	0.517453	3.29195	2	-4.15611	-17.8284	3.87788	11	hypothetical protein
1749	M0N98_03322					3.41944	-0.549355	0.282257	0.334304	2.15926	0	-4.83593	-28.5602	4.0191	11	Putative monooxygenase YcnE
1750	M0N98_00542					10.757	-0.62661	0.23626	0.544799	3.5059	2	-4.13912	-17.6197	3.88191	11	DNA recombination-mediator protein A
1751	M0N98_02392					2.77858	-0.60112	0.250542	0.353937	2.25911	1	-4.41364	-21.3127	3.88236	11	Transposase DDE domain protein
1752	M0N98_01132-M0N98_01133					3.80378	-0.487398	0.325538	0.302104	2.00495	0	-5.2556	-38.2028	3.94175	11	intergenic gap sequence
1753	M0N98_04035-M0N98_04036					1.59856	-0.469	0.339625	0.373571	2.36359	0	Inf	#VALUE!	NA	11	intergenic gap sequence
1754	M0N98_00604					8.91629	-0.600702	0.250783	0.522401	3.32967	1	-4.41211	-21.2901	3.56972	11	Endonuclease/Exonuclease/phosphatase family protein
1755.5	M0N98_02739					10.8623	-0.988755	0.102623	1.06051	11.495	2	-3.62659	-12.3513	3.95779	11	UvrD/REP helicase N-terminal domain protein
1755.5	M0N98_02874-M0N98_02875					11.919	-0.961802	0.109194	0.769818	5.88597	2	-3.65696	-12.6141	2.84046	11	intergenic gap sequence
1757	M0N98_02408					10.6868	-0.791872	0.161484	0.651871	4.48613	1	-4.10163	-17.1677	4.45486	11	Bacterial Ig-like domain protein
1758	M0N98_02332					5.29613	-0.495236	0.319716	0.340561	2.19059	0	-5.16079	-35.7727	5.02547	11	Serine acetyltransferase
1759	M0N98_00403					22.9595	-1.02794	0.0937681	0.911206	8.15092	4	-2.24343	-4.7352	3.33563	11	Endo-4-O-sulfatase
1760	M0N98_00286	PUL9	GH30_4: 1.2e-194			21.8443	-0.920821	0.119999	0.794328	6.2277	3	-3.39425	-10.5141	2.94167	11	O-Glycosyl hydrolase family 30
1761	M0N98_03869	PUL48	GH2: 9.8e-69			32.586	-1.06851	0.0854069	0.859492	7.23588	4	-1.70032	-3.24974	2.09565	11	Glycosyl hydrolases family 2, sugar binding domain
1762	M0N98_01919					12.6202	-1.00517	0.0988166	0.777966	5.99745	2	-3.60699	-12.1846	2.30661	11	P-loop ATPase protein family protein
1763.5	M0N98_02259					12.7579	-0.908059	0.123578	0.99614	9.91152	3	-3.41716	-10.6824	2.68845	11	hypothetical protein
1763.5	M0N98_03207					9.45275	-0.892282	0.12815	0.865892	7.34331	3	-3.43969	-10.8505	3.75833	11	hypothetical protein
1765	M0N98_03960					7.69037	-0.75879	0.174265	0.478217	3.00758	2	-3.92144	-15.1521	2.90208	11	Acetyltransferase (GNAT) domain protein
1766	M0N98_00087-M0N98_00088					2.25743	-0.578708	0.26381	0.42205	2.64272	1	-4.4519	-21.8854	3.46446	11	intergenic gap sequence
1767	M0N98_03417-M0N98_03418					2.47345	-0.47883	0.332024	0.26147	1.82587	0	-5.51757	-45.8094	4.61081	11	intergenic gap sequence
1768	M0N98_01001	PUL20				23.7804	-0.901639	0.125418	0.640079	4.36595	4	-2.98049	-7.89255	2.11503	11	Arylsulfatase
1769.5	M0N98_02220					13.9721	-0.821193	0.150941	0.69971	5.00853	2	-3.83526	-14.2734	3.66503	11	Fructose-1,6-bisphosphatase class 3
1769.5	M0N98_04118					21.3609	-1.11522	0.0766975	1.04542	11.1024	2	-3.49487	-11.2735	2.91044	11	PTS system galactitol-specific EIIC component
1771	M0N98_01868					10.3015	-0.753555	0.176378	0.627881	4.24503	1	-4.14553	-17.6982	3.54817	11	Phosphoribosyl transferase domain protein
1772	M0N98_04251					4.24032	-0.523556	0.299532	0.22056	1.66173	0	-4.94061	-30.7094	3.8798	11	hypothetical protein
1773	M0N98_01865-M0N98_01866					10.0864	-0.887494	0.129571	0.748637	5.60579	2	-3.75013	-13.4556	3.58293	11	intergenic gap sequence
1774	M0N98_02387					2.40774	-0.539142	0.288974	0.275348	1.88516	0	-4.85293	-28.8987	4.14781	11	hypothetical protein
1775	M0N98_00590		GH20: 1.4e-66			26.5842	-1.03431	0.0924041	0.789698	6.16166	3	-3.22607	-9.35716	3.4805	11	Glycosyl hydrolase family 20, catalytic domain
1776	M0N98_03047					14.802	-0.911961	0.122473	0.720506	5.25419	2	-3.71223	-13.1067	2.63511	11	hypothetical protein
1777	M0N98_01535					5.61476	-0.564719	0.272446	0.368984	2.33875	1	-4.47859	-22.2942	3.83087	11	Ribosomal protein L11 methyltransferase
1778.5	M0N98_00998-M0N98_00999					5.86589	-0.620364	0.239682	0.386532	2.43519	1	-4.36213	-20.5652	4.12653	11	intergenic gap sequence
1778.5	M0N98_03756	PUL45				7.39964	-0.678059	0.209865	0.664197	4.61527	1	-4.25461	-19.0883	3.68056	11	protein of unknown function (DUF4827)
1780	M0N98_03496					15.2718	-0.901977	0.125321	0.706482	5.08724	4	-2.96518	-7.80922	2.64075	11	UDP-N-acetylglucosamine 2-epimerase
1781	M0N98_01504-M0N98_01505					0.937894	-0.372152	0.424471	0.452902	2.83728	1	Inf	#VALUE!	NA	11	intergenic gap sequence
1782	M0N98_03779-M0N98_03780					9.47435	-0.616087	0.242055	0.249204	1.77502	0	-4.60754	-24.3786	5.7214	11	intergenic gap sequence
1783	M0N98_03260-M0N98_03261					2.43834	-0.606482	0.247467	0.432795	2.70891	1	-4.38976	-20.9629	4.07119	11	intergenic gap sequence
1784	M0N98_02413					2.27723	-0.483784	0.328259	0.234129	1.71446	0	-5.24058	-37.8069	3.6308	11	Cyclic nucleotide-binding domain protein
1785	M0N98_01823					2.9802	-0.482522	0.329214	0.308797	2.03609	0	-5.24759	-37.991	4.0549	11	hypothetical protein
1786	M0N98_03156					9.05491	-0.685986	0.20607	0.481434	3.02994	2	-4.02178	-16.2434	4.11754	11	Phage integrase SAM-like domain protein
1787	M0N98_03192-M0N98_03193					3.82808	-0.598653	0.251969	0.403637	2.53301	1	-4.40447	-21.1776	3.82553	11	intergenic gap sequence
1788	M0N98_00018					21.7363	-1.08701	0.0818445	1.30414	20.1439	3	-3.13757	-8.80039	3.92506	11	Lipid A 3-O-deacylase (PagL)
1789	M0N98_03164-M0N98_03165					4.68047	-0.506014	0.311879	0.370503	2.34695	1	-4.6154	-24.5117	4.29852	11	intergenic gap sequence
1790	M0N98_03293					10.6103	-1.04458	0.0902452	0.592185	3.91008	3	-3.19808	-9.17737	2.49181	11	NigD-like C-terminal beta sandwich domain protein
1791	M0N98_02926-M0N98_02927					2.45365	-0.459112	0.347447	0.391405	2.46266	1	-4.7828	-27.5274	3.73108	11	intergenic gap sequence
1792	M0N98_01939-M0N98_01940					2.92619	-0.501816	0.314908	0.26191	1.82772	0	-5.02713	-32.6074	4.10653	11	intergenic gap sequence
1793	M0N98_00541					6.0045	-0.578725	0.2638	0.333409	2.15481	0	-4.69454	-25.8938	4.08509	11	Putative esterase
1794	M0N98_00254					6.41404	-0.574486	0.266388	0.288407	1.9427	0	-4.70686	-26.1159	4.4175	11	Protein YrdA
1795	M0N98_02446					15.486	-1.2168	0.0607012	1.29123	19.5539	3	-2.92474	-7.59339	2.91153	11	Formate--tetrahydrofolate ligase
1796	M0N98_01832					5.11251	-0.612421	0.244106	0.367113	2.3287	1	-4.3631	-20.579	3.52767	11	hypothetical protein
1797	M0N98_01696-M0N98_01697					10.7318	-0.675719	0.210999	0.379845	2.39798	0	-4.46703	-22.1162	4.45174	11	intergenic gap sequence
1798	M0N98_00489	PUL14				21.333	-0.792644	0.161197	0.641019	4.37541	3	-3.58768	-12.0226	2.7048	11	SusD family protein
1799	M0N98_03499					10.2898	-1.02924	0.0934885	0.800651	6.31903	3	-3.20462	-9.21905	2.26722	11	hypothetical protein
1800	M0N98_02239-M0N98_02240					3.30783	-0.52368	0.299447	0.344915	2.21266	1	-4.55975	-23.5842	3.52542	11	intergenic gap sequence
1801	M0N98_03845-M0N98_03846					8.81548	-0.628731	0.235109	0.306269	2.02427	1	-4.32593	-20.0556	4.24043	11	intergenic gap sequence
1802	M0N98_01434	PUL29	GH2: 2.4e-96			23.7273	-1.34956	0.0447138	1.01554	10.3642	3	-2.60488	-6.08342	1.93986	11	Glycosyl hydrolases family 2, sugar binding domain
1803	M0N98_01454					5.85779	-0.539036	0.289044	0.310553	2.04434	1	-4.51399	-22.8479	3.48442	11	N,N dimethylarginine dimethylhydrolase, eukaryotic
1804	M0N98_02758					10.7822	-0.872083	0.134251	0.503619	3.18874	2	-3.74497	-13.4075	4.51103	11	Protein of unknown function (DUF1460)
1805	M0N98_03294-M0N98_03295					1.12151	-0.363765	0.432748	0.523068	3.33479	1	Inf	#VALUE!	NA	11	intergenic gap sequence
1806	M0N98_01429	PUL29				14.0432	-0.998501	0.100346	1.06993	11.747	3	-3.24242	-9.46381	2.56761	11	protein of unknown function (DUF4974)
1807	M0N98_02529					8.18452	-0.844701	0.142988	0.445834	2.79148	2	-3.78098	-13.7464	3.16745	11	Helix-turn-helix domain protein
1808	M0N98_02629					8.82178	-0.936669	0.115699	0.99806	9.95543	1	-3.90385	-14.9684	3.76475	11	hypothetical protein
1809	M0N98_00119	PUL5				19.8317	-0.799071	0.158829	0.64853	4.45174	3	-3.56943	-11.8715	2.53614	11	SusD-like protein P25
1810	M0N98_00517-M0N98_00518					2	-0.485893	0.326668	0.499793	3.16077	1	-4.66926	-25.4441	3.72246	11	intergenic gap sequence
1812	M0N98_00745	PUL19	GH13_46: 7.2e-143			9.51755	-0.553817	0.279372	0.513438	3.26165	1	-4.48306	-22.3633	5.2106	11	Alpha amylase, catalytic domain
1812	M0N98_02700					6.05941	-0.670599	0.213501	0.349042	2.23379	1	-4.2486	-19.0089	3.33406	11	UPF0398 protein YpsA
1812	M0N98_02741					2.74617	-0.510086	0.308968	0.333292	2.15423	1	-4.58852	-24.0593	4.29142	11	hypothetical protein
1814	M0N98_02652-M0N98_02653					4.18182	-0.643497	0.227249	0.340267	2.18911	0	-4.52586	-23.0366	4.12424	11	intergenic gap sequence
1815	M0N98_00074-M0N98_00075					2.86229	-0.485722	0.326797	0.448169	2.80653	1	-4.66888	-25.4374	3.43844	11	intergenic gap sequence
1816	M0N98_02033					4.57156	-0.490428	0.323275	0.240515	1.73986	0	-5.06678	-33.5161	4.02559	11	PD-(D/E)XK nuclease superfamily protein
1817	M0N98_01351					10.0333	-0.694041	0.202283	0.291864	1.95823	0	-4.42757	-21.5195	4.45268	11	Tetratricopeptide repeat protein
1818.5	M0N98_02298					11.0387	-0.87821	0.13237	0.504722	3.19685	2	-3.73051	-13.2738	3.78976	11	Nucleotidyl transferase AbiEii toxin, Type IV TA system
1818.5	M0N98_04288					11.9631	-0.84081	0.144275	0.963084	9.18511	2	-3.78133	-13.7497	3.32528	11	hypothetical protein
1820	M0N98_02276-M0N98_02277					4.51935	-0.594572	0.254348	0.506269	3.20826	1	-4.39704	-21.0689	4.25432	11	intergenic gap sequence
1821	M0N98_01908					4.48785	-0.526081	0.297796	0.247389	1.76762	0	-4.85224	-28.8849	3.43459	11	hypothetical protein
1822	M0N98_04093					10.2493	-0.640686	0.228725	0.458237	2.87235	2	-4.0855	-16.9769	4.07824	11	Bifunctional purine biosynthesis protein PurH
1823	M0N98_04160					4.36454	-0.581559	0.262084	0.472776	2.97014	1	-4.41287	-21.3013	3.95017	11	NADH-quinone oxidoreductase subunit I
1824	M0N98_00662		GH105: 9.2e-87			15.3735	-0.690847	0.203776	0.431259	2.69935	2	-3.99277	-15.92	4.64338	11	Glycosyl Hydrolase Family 88
1825	M0N98_02770					10.9316	-0.955428	0.110808	0.547427	3.52717	3	-3.28867	-9.77211	2.64912	11	Transaldolase
1826	M0N98_04303-M0N98_04304					1.67237	-0.488714	0.324553	0.319074	2.08485	0	-5.06153	-33.3944	4.02666	11	intergenic gap sequence
1827	M0N98_02654					3.90639	-0.683942	0.207042	0.362611	2.30468	1	-4.21363	-18.5537	3.88635	11	putative protein containing a ferredoxin domain (DUF2148)
1828	M0N98_03181					6.54815	-0.638416	0.229924	0.441654	2.76474	1	-4.2949	-19.6288	4.29345	11	protein of unknown function (DUF6371)
1829	M0N98_03643					10.2223	-0.8438	0.143285	0.538697	3.45698	2	-3.76664	-13.6104	2.40465	11	Cellobiose 2-epimerase
1830	M0N98_03748	PUL45				35.0297	-1.23428	0.0583071	1.19715	15.7454	3	-2.81138	-7.01958	2.46021	11	TonB-dependent receptor P3
1831	M0N98_02339					3.46355	-0.658404	0.219581	0.601064	3.99084	2	-4.03851	-16.4329	2.84622	11	Arm DNA-binding domain protein
1832	M0N98_01401					5.82808	-0.635282	0.231589	0.337752	2.17647	0	-4.52441	-23.0135	4.3356	11	Phage integrase family protein
1833	M0N98_02320					7.15752	-0.674461	0.211612	0.333613	2.15582	1	-4.22569	-18.7094	4.33411	11	Polysaccharide biosynthesis/export protein
1834	M0N98_00575-M0N98_00576					4.27453	-0.698786	0.200085	0.480103	3.02067	3	-3.731	-13.2783	4.11637	11	intergenic gap sequence
1835.5	M0N98_02719					4.59406	-0.616304	0.241933	0.281211	1.91078	0	-4.56497	-23.6697	4.49387	11	Sporulation initiation inhibitor protein Soj
1835.5	M0N98_04205					6.21242	-0.504562	0.312924	0.287693	1.93951	0	-4.94162	-30.7309	4.80883	11	hypothetical protein
1837	M0N98_00923					14.5428	-1.07452	0.0842324	1.09466	12.4353	3	-3.08006	-8.45648	2.17375	11	Phenylacetate-coenzyme A ligase
1838	M0N98_02647					7.74437	-0.736326	0.183516	0.435687	2.72701	1	-4.12859	-17.4916	3.66306	11	Type III restriction enzyme, res subunit
1839	M0N98_03078					9.76058	-0.772566	0.168824	0.492538	3.10841	2	-3.85566	-14.4766	3.7709	11	hypothetical protein
1840	M0N98_03861	PUL48				28.5059	-0.969779	0.107206	0.648505	4.45149	3	-3.25416	-9.54114	2.41783	11	SusD family protein
1841	M0N98_01240					16.3051	-1.02903	0.0935349	0.80604	6.39794	4	-1.03475	-2.04876	3.53264	11	Multidrug export protein MepA
1842	M0N98_01593-M0N98_01594					4.80738	-0.567374	0.270786	0.282113	1.91476	0	-4.68734	-25.7649	3.87018	11	intergenic gap sequence
1843	M0N98_01093					10.8641	-0.611208	0.244789	0.652718	4.49488	1	-4.3317	-20.1359	2.71025	11	Methylmalonyl-CoA mutase small subunit
1844	M0N98_04151					9.26913	-0.653701	0.221972	0.455243	2.85262	1	-4.25734	-19.1244	3.74211	11	GSCFA family protein
1845	M0N98_00723					15.0882	-0.870749	0.134664	0.700961	5.02298	2	-3.71282	-13.1121	3.40973	11	Lysine exporter LysO
1846	M0N98_01730					9.59676	-0.680851	0.208521	0.39704	2.49482	2	-3.98826	-15.8703	3.69037	11	AAA domain, putative AbiEii toxin, Type IV TA system
1847.5	M0N98_01383					4.68587	-0.523678	0.299448	0.290823	1.95354	0	-4.82569	-28.3581	4.63562	11	Putative NAD(P)H-dependent FMN-containing oxidoreductase YwqN
1847.5	M0N98_02130					4.43834	-0.539124	0.288985	0.371383	2.35171	0	-4.76986	-27.2816	4.13414	11	Inner membrane protein RclC
1849	M0N98_03879-M0N98_03880					2.54365	-0.469678	0.339095	0.519039	3.30399	1	-4.68398	-25.7051	4.01553	11	intergenic gap sequence
1850	M0N98_03966					4.37354	-0.529012	0.295793	0.246782	1.76515	0	-4.8001	-27.8595	3.9523	11	Thioesterase superfamily protein
1851	M0N98_01042					14.7633	-1.11188	0.0772886	0.933715	8.5845	3	-2.96993	-7.83499	3.0047	11	BRO family, N-terminal domain
1852	M0N98_02484					4.35194	-0.600552	0.25087	0.441524	2.76391	1	-4.35515	-20.4659	4.11277	11	DNA mismatch endonuclease Vsr
1853	M0N98_03657					11.6697	-1.15578	0.0698583	1.09211	12.3627	3	-2.89178	-7.42183	1.56644	11	GLPGLI family protein
1854	M0N98_02782					5.44644	-0.595311	0.253915	0.310412	2.04368	0	-4.60469	-24.3304	4.47538	11	Conserved hypothetical protein (DUF2461)
1855	M0N98_04278					0.89739	-0.44405	0.359708	0.420092	2.63083	0	Inf	#VALUE!	NA	11	Protein of unknown function (DUF3408)
1856	M0N98_01766					6.71107	-0.661016	0.218265	0.327926	2.12777	0	-4.45412	-21.9191	4.26418	11	Bacteriodales T6SS TssI (VgrG) protein
1857	M0N98_03825					18.1548	-1.0513	0.088859	0.802851	6.35114	3	-3.0763	-8.43447	2.79947	11	Aspartate/prephenate aminotransferase
1858	M0N98_03194-M0N98_03195					2.74167	-0.454983	0.350766	0.438854	2.74697	1	-4.7172	-26.3038	4.12199	11	intergenic gap sequence
1859	M0N98_04276					1.68767	-0.45173	0.353403	0.281946	1.91402	0	-5.5991	-48.4728	3.10301	11	Bacterial mobilization protein (MobC)
1860	M0N98_04261					14.3204	-0.74794	0.178673	0.49041	3.09321	1	-4.09908	-17.1374	3.25763	11	RadC-like JAB domain protein
1861	M0N98_02268					5.08101	-0.564611	0.272514	0.246359	1.76343	0	-4.6833	-25.693	4.94034	11	hypothetical protein
1862	M0N98_03473					16.468	-1.04909	0.0893125	0.81068	6.46667	3	-3.07809	-8.44498	2.51323	11	Asparagine synthetase B (glutamine-hydrolyzing)
1863	M0N98_02653					3.66067	-0.535449	0.291441	0.310866	2.04581	0	-4.7712	-27.3071	5.538	11	RNA recognition motif
1864	M0N98_03357					8.71107	-0.741576	0.181311	0.720547	5.25469	2	-3.88594	-14.7837	4.03592	11	Glutaminase 1
1865	M0N98_01807					10.4986	-0.799408	0.158705	0.639745	4.36259	2	-3.80033	-13.932	3.94622	11	Phage integrase family protein
1866.5	M0N98_00757-M0N98_00758					2.55716	-0.507452	0.310848	0.362522	2.30421	1	-4.55539	-23.513	3.9909	11	intergenic gap sequence
1866.5	M0N98_01533		GH25: 4.1e-50			8.73357	-0.729407	0.186463	0.492182	3.10586	1	-4.11792	-17.3627	2.75687	11	Glycosyl hydrolases family 25
1868	M0N98_00456					3.25563	-0.508968	0.309765	0.241848	1.74521	0	-4.86792	-29.2004	3.96209	11	Inner membrane protein YqaA
1869	M0N98_03461					15.3582	-0.642503	0.22777	0.374081	2.36636	1	-4.26327	-19.2031	3.59668	11	Carbamoyl-phosphate synthase large chain
1870	M0N98_00037-M0N98_00038					6.21512	-0.599372	0.251552	0.419681	2.62833	1	-4.34636	-20.3416	3.6352	11	intergenic gap sequence
1871	M0N98_02166		GH57: 8.5e-47			5.44374	-0.60016	0.251096	0.31588	2.06957	0	-4.57928	-23.9056	4.45733	11	Glycosyl hydrolase family 57
1872	M0N98_02794-M0N98_02795					2.23942	-0.500561	0.315819	0.371587	2.35281	1	-4.56888	-23.7339	3.16423	11	intergenic gap sequence
1873	M0N98_02839-M0N98_02840					1.74167	-0.461345	0.345665	0.224992	1.67877	0	-5.21598	-37.1678	3.74152	11	intergenic gap sequence
1874	M0N98_00157	PUL7				10.6841	-0.75703	0.174973	0.558477	3.61807	3	-3.58632	-12.0113	3.59535	11	ECF RNA polymerase sigma factor SigW
1875	M0N98_04147	PUL55	GH2: 5.4e-123			30.2754	-1.06106	0.0868843	1.06303	11.5618	3	-3.0421	-8.23688	2.75994	11	Beta-galactosidase
1876	M0N98_03485					12.333	-0.74498	0.179895	0.303849	2.01303	1	-4.0963	-17.1045	4.13119	11	Exopolysaccharide biosynthesis protein YbjH
1877	M0N98_02970					3.9622	-0.50493	0.312659	0.326718	2.12186	1	-4.55352	-23.4825	4.09437	11	Thiamine-phosphate synthase
1878	M0N98_02744					10.8299	-0.715757	0.192417	0.595735	3.94217	1	-4.13288	-17.5436	3.41093	11	Pyruvate, phosphate dikinase
1879	M0N98_01092					12.1215	-0.861976	0.137412	0.944572	8.80182	1	-3.94459	-15.3972	3.43099	11	Methylmalonyl-CoA mutase large subunit
1880	M0N98_02201					8.28533	-0.647061	0.225392	0.332635	2.15098	0	-4.47238	-22.1983	4.7228	11	Pyruvate formate-lyase 1-activating enzyme
1881	M0N98_03910					12.514	-0.902327	0.12522	0.514905	3.27269	1	-3.89674	-14.8948	2.72511	11	Bacterial regulatory helix-turn-helix protein, AraC family
1882	M0N98_01653-M0N98_01654					4.18362	-0.501895	0.314851	0.210483	1.62362	0	-4.88923	-29.6349	4.20358	11	intergenic gap sequence
1883	M0N98_01789					6.15842	-0.506395	0.311605	0.342137	2.19855	1	-4.54698	-23.3765	4.36203	11	protein of unknown function (DUF5045)
1884	M0N98_00331					8.50495	-0.508328	0.310221	0.283969	1.92296	0	-4.85745	-28.9893	4.67023	11	Glycosyl transferases group 1
1885	M0N98_02289					2.23582	-0.547251	0.283628	0.480258	3.02175	1	-4.44616	-21.7986	3.65392	11	hypothetical protein
1886	M0N98_01007	PUL20				14.2646	-0.840089	0.144514	0.797719	6.27653	2	-3.73138	-13.2818	3.74497	11	FecR protein
1887	M0N98_01096	PUL23				8.48965	-0.81231	0.15406	0.884692	7.66818	2	-3.76019	-13.5497	3.88758	11	ECF RNA polymerase sigma-E factor
1888	M0N98_03634					4.59226	-0.723578	0.188983	0.438981	2.74777	1	-4.11532	-17.3314	4.33297	11	Glucose-6-phosphate isomerase
1889	M0N98_02977					12.8254	-0.810708	0.154629	0.596878	3.95256	3	-3.46693	-11.0573	2.48659	11	Putative acid--amine ligase YgiC
1890	M0N98_02129					5.93249	-0.602328	0.249846	0.41683	2.61114	1	-4.32508	-20.0438	2.76305	11	Helix-turn-helix domain protein
1891	M0N98_02565-M0N98_02566					2.06031	-0.452045	0.353146	0.25381	1.79395	0	-5.33153	-40.2671	4.43301	11	intergenic gap sequence
1892	M0N98_03876					13.8182	-0.718776	0.191084	0.332135	2.1485	1	-4.12125	-17.4028	3.97825	11	Isoaspartyl peptidase
1893	M0N98_03361					11.2205	-1.05621	0.0878607	1.2533	17.9186	2	-3.43898	-10.8452	2.8717	11	Glutamate/gamma-aminobutyrate antiporter
1894	M0N98_00739					19.009	-1.27629	0.0529311	1.52764	33.7008	2	-3.2586	-9.57054	2.27669	11	SusF/SusE family outer membrane protein
1895	M0N98_00804					6.68767	-0.663048	0.217246	0.178593	1.50866	0	-4.43302	-21.6008	4.75188	11	Mannose-1-phosphate guanylyltransferase 1
1896	M0N98_02934	PUL40				22.0027	-1.2746	0.0531373	1.08584	12.1853	3	-2.35777	-5.12577	2.7523	11	TonB-dependent receptor P3
1897	M0N98_00046-M0N98_00047					7.0459	-0.589763	0.25718	0.360707	2.2946	1	-4.35186	-20.4192	3.48993	11	intergenic gap sequence
1898	M0N98_01794					11.3501	-0.895215	0.127287	0.764952	5.82039	3	-3.31244	-9.93447	3.36164	11	Plasmid recombination enzyme
1899	M0N98_01244					21.0702	-1.31801	0.0480827	1.73422	54.227	2	-3.22211	-9.33153	2.78019	11	Branched-chain-amino-acid aminotransferase
1900	M0N98_00839-M0N98_00840					12.784	-0.859262	0.138273	0.759453	5.74716	2	-3.69606	-12.9606	3.01969	11	intergenic gap sequence
1901	M0N98_01909-M0N98_01910					3.49865	-0.57963	0.263251	0.344583	2.21097	0	-4.60811	-24.3882	4.03435	11	intergenic gap sequence
1902	M0N98_02917					3.35554	-0.54143	0.287455	0.351296	2.24541	0	-4.71035	-26.1793	4.0744	11	zinc-ribbon domain protein
1903	M0N98_03191					19.523	-0.998379	0.100374	0.572486	3.73668	4	0.268029	1.20416	3.13001	11	PIN domain protein
1904	M0N98_00115					18.874	-0.908888	0.123342	0.696201	4.96822	3	-3.28664	-9.75836	2.49497	11	Sodium:solute symporter family protein
1905	M0N98_02702					3.36184	-0.49553	0.319499	0.282246	1.91534	0	-4.90038	-29.865	3.68543	11	hypothetical protein
1906	M0N98_01579					8.09361	-0.569886	0.269224	0.448309	2.80743	1	-4.38898	-20.9514	3.89829	11	HlyD family secretion protein
1907	M0N98_03924					6.40414	-0.574757	0.266221	0.272008	1.87072	0	-4.61458	-24.4978	4.5953	11	ECF RNA polymerase sigma-E factor
1908	M0N98_03881					21.1359	-1.12281	0.075369	1.05633	11.3848	2	-3.36191	-10.281	2.59103	11	Macrolide export ATP-binding/permease protein MacB
1909	M0N98_00467					9.56166	-0.786373	0.163541	0.715391	5.19268	2	-3.79267	-13.8583	2.95524	11	4-deoxy-L-threo-5-hexosulose-uronate ketol-isomerase
1910	M0N98_00139	PUL6				14.5464	-0.743996	0.180303	0.677135	4.75483	3	-3.58519	-12.0019	2.89996	11	Helix-turn-helix domain protein
1911	M0N98_03945	PUL50				13.6139	-0.885692	0.130109	0.662396	4.59617	2	-3.64602	-12.5187	2.72395	11	SusD family protein
1912	M0N98_01755					7.81008	-0.590506	0.25674	0.345415	2.21521	0	-4.57475	-23.8307	4.58572	11	hypothetical protein
1913	M0N98_00036	PUL1	GH43_24: 3.6e-101			11.9505	-0.805867	0.156363	1.09987	12.5854	1	-3.99142	-15.9051	3.27536	11	Glycosyl hydrolases family 43
1914	M0N98_02922-M0N98_02923					12.6841	-1.03314	0.0926539	0.994166	9.86656	3	-3.01798	-8.10031	1.83463	11	intergenic gap sequence
1915	M0N98_01377-M0N98_01378					2.78578	-0.508743	0.309925	0.390759	2.459	1	-4.51322	-22.8357	4.17857	11	intergenic gap sequence
1916	M0N98_02606					6.973	-0.942994	0.114027	0.751343	5.64083	3	-3.20603	-9.22805	2.65143	11	hypothetical protein
1917	M0N98_01387					9.59406	-0.753175	0.176533	0.496482	3.13676	3	-3.56381	-11.8253	3.31043	11	1-deoxyxylulose-5-phosphate synthase YajO
1918.5	M0N98_01785					8.51755	-0.63303	0.232793	0.413821	2.59311	2	-4.036	-16.4043	4.3415	11	hypothetical protein
1918.5	M0N98_02103					9.05221	-0.742629	0.180872	0.517164	3.28976	2	-3.85062	-14.4262	2.48002	11	O-acetyl-L-homoserine sulfhydrylase
1920	M0N98_02482-M0N98_02483					8.46625	-0.771347	0.169299	0.511489	3.24705	1	-4.03373	-16.3785	3.09256	11	intergenic gap sequence
1921	M0N98_00288					19.1917	-1.08848	0.0815681	1.03656	10.8784	2	-3.38593	-10.4536	2.70917	11	Alkyl hydroperoxide reductase subunit F
1922	M0N98_03512					11.2448	-0.969795	0.107203	0.899634	7.93658	2	-3.51889	-11.4629	3.05432	11	hypothetical protein
1923	M0N98_02436					13.4968	-0.914618	0.121726	0.706598	5.0886	3	-3.25629	-9.55525	2.15699	11	Phosphate-selective porin O and P
1924	M0N98_03322-M0N98_03323					5.55086	-0.613828	0.243317	0.411411	2.57876	1	-4.283	-19.4676	3.8453	11	intergenic gap sequence
1925	M0N98_00498-M0N98_00499					2.61836	-0.467453	0.340837	0.273706	1.87804	0	-5.03312	-32.7431	3.35127	11	intergenic gap sequence
1926	M0N98_01446					13.4464	-0.778941	0.166364	0.43408	2.71694	1	-4.02102	-16.2349	3.18569	11	hypothetical protein
1927	M0N98_02860					13.0036	-1.15684	0.0696885	1.1466	14.0153	2	-3.31988	-9.98581	2.50331	11	Acyltransferase family protein
1928	M0N98_00177	PUL8				16.8461	-0.698277	0.200319	0.499564	3.15911	2	-3.91171	-15.0501	3.05648	11	Prolyl oligopeptidase family protein
1929	M0N98_02745-M0N98_02746					1.06121	-0.425359	0.375527	0.345498	2.21563	0	Inf	#VALUE!	NA	11	intergenic gap sequence
1930	M0N98_02577-M0N98_02578					2.92169	-0.496354	0.318894	0.263663	1.83511	0	-4.86667	-29.1751	4.46939	11	intergenic gap sequence
1931	M0N98_01362-M0N98_01363					2.37804	-0.482219	0.329443	0.440579	2.7579	1	-4.58639	-24.0238	3.89457	11	intergenic gap sequence
1933	M0N98_00979					6.06661	-0.603771	0.249017	0.272062	1.87095	0	-4.53043	-23.1097	3.94987	11	putative adenylyl-sulfate kinase
1933	M0N98_02953					4.21332	-0.512617	0.307173	0.290203	1.95076	0	-4.79335	-27.7296	4.56112	11	AAA domain, putative AbiEii toxin, Type IV TA system
1933	M0N98_03548					2.25833	-0.424221	0.376512	0.274346	1.88082	0	Inf	#VALUE!	NA	11	hypothetical protein
1935	M0N98_02876					7.90369	-0.715019	0.192744	0.554205	3.58265	2	-3.88591	-14.7835	3.74026	11	PD-(D/E)XK nuclease superfamily protein
1936	M0N98_01971					6.27453	-0.685185	0.20645	0.370048	2.34449	1	-4.14936	-17.7453	3.57624	11	hypothetical protein
1937	M0N98_02396					5.955	-0.581191	0.262307	0.532873	3.41093	1	-4.34012	-20.2538	4.51548	11	TIR-like domain (DUF1863) protein
1938	M0N98_01400					10.2979	-0.742267	0.181023	0.573133	3.74225	3	-3.5744	-11.9124	2.21994	11	Phage integrase SAM-like domain protein
1939	M0N98_02972					17.5554	-1.23521	0.0581822	1.05509	11.3526	3	-2.22959	-4.69001	3.0795	11	Phosphomethylpyrimidine synthase
1940.5	M0N98_02317-M0N98_02318					3.16202	-0.532616	0.293349	0.21562	1.64293	0	-4.70563	-26.0938	3.7959	11	intergenic gap sequence
1940.5	M0N98_02418					2.20072	-0.450299	0.354569	0.180382	1.51489	0	-5.15755	-35.6925	3.71496	11	Putative beta-lactamase-inhibitor-like, PepSY-like
1942	M0N98_03799-M0N98_03800					3.73807	-0.616237	0.241971	0.379417	2.39561	2	-4.05247	-16.5926	3.36358	11	intergenic gap sequence
1943	M0N98_02292					2.27183	-0.561788	0.274291	0.26884	1.85712	0	-4.63241	-24.8024	3.65486	11	tRNA-Asp
1944	M0N98_00988					15.802	-1.07128	0.0848631	0.824557	6.67663	2	-3.38122	-10.4195	2.31095	11	hypothetical protein
1945	M0N98_02318					4.20612	-0.578255	0.264086	0.272254	1.87177	0	-4.58235	-23.9565	3.86419	11	Transcription termination factor nusG
1946	M0N98_02742					2.81728	-0.525564	0.298151	0.475637	2.98977	1	-4.45319	-21.905	4.28246	11	hypothetical protein
1947	M0N98_00571-M0N98_00572					2.45905	-0.465457	0.342407	0.230824	1.70147	0	-5.01763	-32.3934	3.98637	11	intergenic gap sequence
1948.5	M0N98_01829					8.84158	-0.724864	0.188424	0.639539	4.36053	2	-3.86078	-14.5281	3.612	11	TetR protein often associated with Bacteriodales T6SS loci
1948.5	M0N98_02167					3.66067	-0.70146	0.198856	0.524321	3.34442	2	-3.89653	-14.8926	3.46915	11	hypothetical protein
1950	M0N98_02412					10.0153	-0.897769	0.126541	0.798305	6.285	1	-3.86246	-14.5451	3.56432	11	Hydroxylamine reductase
1951.5	M0N98_00563					13.5689	-0.774842	0.167942	0.930804	8.52714	1	-4.01517	-16.1691	3.33517	11	LD-peptidase protein
1951.5	M0N98_00995					1.90369	-0.555959	0.277998	0.390135	2.45547	1	-4.39773	-21.079	4.379	11	Cysteine synthase
1953	M0N98_01349					19.2934	-1.16118	0.0689959	1.39659	24.9221	3	-2.58219	-5.98848	2.90396	11	Cystathionine beta-lyase PatB
1954	M0N98_03173					3.15752	-0.450018	0.354798	0.313145	2.05658	0	-5.1371	-35.1902	4.05667	11	tRNA modification GTPase MnmE
1955	M0N98_00699					10.7111	-0.721075	0.190075	0.5147	3.27115	1	-4.09059	-17.0369	4.46763	11	YgjP-like, metallopeptidase domain
1956	M0N98_02034					5.74797	-0.698263	0.200326	0.609338	4.0676	1	-4.11726	-17.3548	3.50073	11	Enolase
1957	M0N98_01179					2.76328	-0.428742	0.372613	0.272762	1.87397	0	-5.6139	-48.9725	2.44858	11	hypothetical protein
1958	M0N98_00019-M0N98_00020					3.44104	-0.681512	0.208203	0.429283	2.68709	2	-3.92372	-15.176	2.59693	11	intergenic gap sequence
1959	M0N98_00332					6.80018	-0.58257	0.261475	0.446402	2.79513	1	-4.32549	-20.0494	3.58453	11	Glycosyl transferase family 2
1960	M0N98_02779					19.8965	-1.16473	0.0684339	0.76592	5.83338	3	-2.52713	-5.76422	2.33337	11	putative zinc protease
1961	M0N98_01695					5.0054	-0.466519	0.341571	0.348599	2.23151	0	-4.99098	-31.8007	4.05623	11	Endonuclease MutS2
1962.5	M0N98_00592					7.13231	-0.665837	0.215855	0.400449	2.51448	0	-4.39259	-21.0039	3.87	11	Flavin reductase like domain protein
1962.5	M0N98_03778					4.20792	-0.60858	0.246275	0.270767	1.86538	0	-4.50162	-22.6528	4.05098	11	NVEALA protein
1964	M0N98_01003	PUL20	GH20: 2.3e-38			25.3726	-1.00691	0.0984221	0.872491	7.45574	2	-3.43349	-10.804	3.32085	11	Glycosyl hydrolase family 20, catalytic domain
1965	M0N98_00449					8.59496	-0.60206	0.25	0.509303	3.23075	1	-4.28547	-19.5009	3.30186	11	Ribonuclease R
1966	M0N98_04194					17.27	-0.898537	0.126317	0.861159	7.26372	2	-3.5841	-11.9928	4.04113	11	Protein of unknown function (DUF3945)
1967.5	M0N98_02733-M0N98_02734					1.9532	-0.431425	0.370318	0.191514	1.55423	0	-5.37459	-41.4871	4.78174	11	intergenic gap sequence
1967.5	M0N98_02985					8.60486	-0.562101	0.274094	0.134155	1.36193	0	-4.61399	-24.4878	4.54587	11	AhpC/TSA family protein
1969	M0N98_01296					7.56886	-0.630969	0.2339	0.373951	2.36565	0	-4.45154	-21.88	4.55099	11	Peptide methionine sulfoxide reductase MsrA 3
1970	M0N98_03197-M0N98_03198					7.76598	-0.698825	0.200067	0.581825	3.81791	1	-4.10921	-17.2582	4.51866	11	intergenic gap sequence
1971	M0N98_02737					8.17192	-0.643435	0.227282	0.344686	2.21149	0	-4.42955	-21.549	5.12063	11	AAA domain protein
1972	M0N98_00935					17.288	-0.906899	0.123909	1.02202	10.5201	2	-3.56896	-11.8676	3.25184	11	Bifunctional NAD(P)H-hydrate repair enzyme Nnr
1973	M0N98_01656					3.84518	-0.561272	0.274617	0.350065	2.23906	0	-4.6136	-24.4812	3.9566	11	VirE N-terminal domain protein
1974	M0N98_02052					10.5212	-0.699116	0.199933	0.443473	2.77634	1	-4.10646	-17.2253	2.77391	11	Putative acetyltransferase
1975	M0N98_02580					2.21962	-0.583107	0.261152	0.579929	3.80127	1	-4.31714	-19.9337	2.54303	11	Queuine tRNA-ribosyltransferase
1976	M0N98_02394-M0N98_02395					4.0135	-0.466867	0.341297	0.200011	1.58493	0	-4.96853	-31.3096	4.3023	11	intergenic gap sequence
1977	M0N98_02502					15.7318	-0.874443	0.133523	0.6558	4.52689	4	-2.53571	-5.79863	2.43782	11	Omp85 superfamily domain protein
1978	M0N98_01178-M0N98_01179					3.84068	-0.458111	0.348248	0.141642	1.38561	0	-5.01954	-32.4364	4.52547	11	intergenic gap sequence
1979	M0N98_01624					10.5563	-0.672815	0.212415	0.484198	3.04929	2	-3.92897	-15.2314	3.39149	11	META domain protein
1980	M0N98_01047					14.441	-0.788337	0.162803	0.410532	2.57355	2	-3.74622	-13.4191	3.08988	11	CRISPR-associated endonuclease Cas1
1981	M0N98_00121	PUL5	GH30_6: 2.8e-207			16.2097	-0.758671	0.174313	0.448074	2.80591	1	-4.02236	-16.25	3.90587	11	Glucuronoxylanase XynC
1982	M0N98_00109					37.0072	-1.08845	0.0815729	1.13661	13.6964	2	-3.33662	-10.1024	3.16545	11	Acetyl-coenzyme A synthetase
1983	M0N98_03069					16.3978	-0.982567	0.104096	0.609834	4.07225	3	-3.04525	-8.25491	2.82461	11	hypothetical protein
1984	M0N98_03090					2.84608	-0.422753	0.377787	0.327024	2.12336	1	-4.72935	-26.5263	4.14587	11	hypothetical protein
1985	M0N98_01378					10.7156	-0.767248	0.170904	0.491095	3.0981	2	-3.77185	-13.6596	3.53886	11	Phage integrase SAM-like domain protein
1986	M0N98_01412					19.5059	-1.0564	0.0878214	0.981602	9.58521	3	-2.84145	-7.16739	1.93417	11	Sodium:dicarboxylate symporter family protein
1987	M0N98_00493					2.66067	-0.451204	0.353831	0.318349	2.08137	0	-5.05836	-33.3209	3.53517	11	protein of unknown function (DUF4884)
1989	M0N98_01793-M0N98_01794					3.75428	-0.476808	0.333574	0.244808	1.75715	0	-4.90961	-30.0565	4.07365	11	intergenic gap sequence
1989	M0N98_03675					4.69127	-0.568489	0.270092	0.300465	1.9974	0	-4.58137	-23.9403	4.35174	11	Uracil-DNA glycosylase
1989	M0N98_04247-M0N98_04248					4.14311	-0.470808	0.338215	0.159727	1.44453	0	-4.93828	-30.6598	4.31336	11	intergenic gap sequence
1991	M0N98_04115-M0N98_04116					3.47255	-0.557334	0.277119	0.440165	2.75527	1	-4.36828	-20.653	3.84701	11	intergenic gap sequence
1992	M0N98_01382-M0N98_01383					1.07471	-0.413345	0.38606	0.218434	1.65361	0	Inf	#VALUE!	NA	11	intergenic gap sequence
1993	M0N98_03515					12.3285	-0.959473	0.109781	0.930055	8.51247	3	-3.07411	-8.42169	2.30636	11	Tox-NucA protein
1994	M0N98_02403					13.6364	-0.873045	0.133954	0.486352	3.06444	2	-3.60423	-12.1613	3.05556	11	Aspartyl protease
[truncated: 4,861 more rows]

## Sheet: D7 vs D14 healthy
RB-TnSeq analysis from feces of untreated mice comparing D7 to D14
rank	score	locus tag	mean inf TA sites	mean log10pval	mean pval	sd log10pval	sd pval	pval 0.05	mean log2fc	mean FC	sd log2fc	sd FC	log2fc.2	annotation
1	1	M0N98_00516	14.6238	-2.71107	0.00194507	0.808253	6.43062	3	-6.50548	-90.8538	0.963325	1.9498	3	Propionyl-CoA:succinate CoA transferase
2	1	M0N98_03642	6.80198	-1.61328	0.0243625	0.303138	2.00973	3	-5.99896	-63.9541	2.17573	4.51813	3	N-acetylneuraminate lyase
3	1	M0N98_03934	10.7657	-1.87726	0.0132659	0.411229	2.57768	3	-5.88087	-58.9274	1.44662	2.7257	3	Lipoyl synthase
4	1	M0N98_01300	13.0165	-3.28317	0.000520988	0.697965	4.98844	3	-5.63168	-49.5798	0.597782	1.51339	3	Helix-turn-helix domain protein
5	1	M0N98_02123	23.9439	-3.09604	0.000801596	0.613263	4.10452	3	-5.62869	-49.4771	1.14991	2.219	3	TIGR00238: KamA family protein
6	1	M0N98_02988	20.1155	-2.65036	0.00223689	1.4424	27.6948	3	-5.41606	-42.697	1.52081	2.86952	3	Glycogen phosphorylase
7	1	M0N98_00343	23.8977	-4.50517	3.12486e-05	1.52804	33.732	3	-5.2849	-38.9864	1.40018	2.63935	3	2-oxoglutarate oxidoreductase subunit KorA
8	1	M0N98_02537	12.9373	-2.27593	0.00529753	0.802688	6.34875	3	-4.9445	-30.7924	1.18124	2.26772	3	Ribonucleoside-diphosphate reductase 1 subunit alpha
9	1	M0N98_01352	11.2706	-1.66119	0.021818	0.443446	2.77617	3	-4.78769	-27.6208	1.12081	2.17469	3	O-GlcNAcase
10	1	M0N98_02164	11.7228	-2.29494	0.00507065	0.737608	5.46522	3	-4.64854	-25.0813	0.58918	1.50439	3	Glycogen debranching enzyme N terminal
11	1	M0N98_00041	18.9439	-1.52521	0.0298391	0.133672	1.36042	3	-4.66666	-25.3983	1.07154	2.10167	3	TonB-dependent receptor P26
12	1	M0N98_00361	20.4125	-1.68757	0.0205318	0.227454	1.68832	3	-4.65286	-25.1565	1.36088	2.56841	3	Histidine kinase-, DNA gyrase B-, and HSP90-like ATPase
13	1	M0N98_02655	8.75578	-2.02305	0.0094832	0.442841	2.77231	3	-4.5894	-24.0739	1.27998	2.42836	3	Putative phosphatase
14	1	M0N98_02924	10.9802	-1.78179	0.0165275	0.479544	3.01678	3	-4.55735	-23.5451	1.25413	2.38524	3	Starch-binding protein SusD
15	1	M0N98_01486-M0N98_01487	3.94389	-1.46323	0.0344164	0.0908187	1.23259	3	-4.481	-22.3314	1.35752	2.56245	3	intergenic gap sequence
16	1	M0N98_03989	24.7822	-3.42909	0.000372311	0.77646	5.97669	3	-4.33849	-20.2309	1.2791	2.42687	3	ATP-dependent 6-phosphofructokinase 1
17	1	M0N98_03672	14.7591	-1.66115	0.0218198	0.0918779	1.2356	3	-4.36648	-20.6273	1.55856	2.94559	3	TonB-dependent receptor P39
18	1	M0N98_03833	28.3102	-2.64806	0.00224873	1.34466	22.1136	3	-4.30771	-19.8038	0.914659	1.88512	3	Two component regulator propeller
19	1	M0N98_04075	21.4917	-2.30955	0.00490291	0.244122	1.75437	3	-4.27811	-19.4017	1.37912	2.6011	3	TonB-dependent receptor P3
20	1	M0N98_03205	21.3366	-2.15976	0.00692217	0.0658477	1.16372	3	-4.26302	-19.1999	1.45702	2.74541	3	AAA domain protein
21	1	M0N98_02859	8.91749	-1.51439	0.0305919	0.168102	1.47266	3	-4.27974	-19.4236	1.61313	3.05915	3	Dipeptidyl carboxypeptidase
22	1	M0N98_00366	12.571	-1.49627	0.0318954	0.254861	1.7983	3	-4.27215	-19.3216	0.868547	1.82582	3	Glycosyl hydrolases family 43
23	1	M0N98_00293	17.5842	-1.70826	0.0195769	0.291023	1.95444	3	-4.24626	-18.978	1.2527	2.38288	3	CarboxypepD_reg-like domain protein
24	0.833333	M0N98_01153	4.20132	-1.31937	0.0479328	0.665532	4.62947	2	-8.20146	-294.365	2.73766	6.66986	3	Coenzyme F420 hydrogenase/dehydrogenase, beta subunit C terminus
25	1	M0N98_03187	17.3399	-2.0116	0.00973639	0.57845	3.78835	3	-4.20244	-18.4103	1.19926	2.29622	3	Type III restriction enzyme, res subunit
26	1	M0N98_00900	12.5248	-2.30004	0.00501144	0.65079	4.47497	3	-4.19391	-18.3017	1.34506	2.54041	3	UPF0701 protein YicC
27	1	M0N98_04098	28.1188	-2.03274	0.00927392	0.123702	1.32954	3	-4.18598	-18.2014	0.841357	1.79173	3	Ntox33 protein
28	1	M0N98_02027	27.0396	-5.18768	6.49111e-06	1.02855	10.6794	3	-4.16005	-17.8772	1.09333	2.13366	3	Protein of unknown function (DUF4199)
29	1	M0N98_00281	25.066	-2.32814	0.00469746	1.56476	36.7076	3	-4.15357	-17.7971	1.29113	2.4472	3	Two component regulator propeller
30	1	M0N98_01484	54.5677	-7.4055	3.93096e-08	2.06304	115.622	3	-4.13363	-17.5528	1.13925	2.20266	3	Aspartate/alanine antiporter
31	1	M0N98_02808	15.637	-2.22889	0.00590355	0.620159	4.17022	3	-4.141	-17.6427	1.22343	2.33501	3	Bacteriodales T6SS TssH (ClpV) protein
32	1	M0N98_02576	13.2574	-1.85695	0.013901	0.22991	1.69789	3	-4.06926	-16.7869	1.25724	2.39039	3	Phosphoserine phosphatase
33	1	M0N98_01301	23.1683	-2.74789	0.00178696	1.10157	12.6349	3	-4.03188	-16.3575	1.06876	2.09763	3	Peptidase family M49
34	1	M0N98_03407	14.4686	-1.98043	0.010461	0.573917	3.74902	3	-4.03387	-16.3801	1.28859	2.44289	3	Tetratricopeptide repeat protein
35	1	M0N98_01370	23.0726	-2.21713	0.00606553	0.479522	3.01663	3	-4.00536	-16.0596	1.14936	2.21815	3	Two component regulator propeller
36	1	M0N98_02450	17.1353	-2.17506	0.00668257	0.900052	7.94423	3	-3.97018	-15.6727	0.873831	1.83252	3	Glycine dehydrogenase (decarboxylating)
37	1	M0N98_03743	17.8218	-1.44952	0.0355209	0.106061	1.27662	3	-4.01436	-16.1601	0.687411	1.61039	3	Two component regulator propeller
38	1	M0N98_03691	16.2607	-2.0496	0.00892074	0.596946	3.95317	3	-3.96622	-15.6297	1.1038	2.1492	3	Type III restriction enzyme, res subunit
39	0.833333	M0N98_03644	5.70957	-1.37117	0.0425428	0.179306	1.51115	2	-5.3492	-40.7632	0.943446	1.92312	3	Major Facilitator Superfamily protein
40	0.833333	M0N98_02423	5.86469	-1.26222	0.0546735	0.481041	3.0272	2	-5.33077	-40.2459	0.469029	1.38418	3	Peptidase family M28
41	1	M0N98_03713	14.2277	-1.78106	0.0165554	0.500977	3.1694	3	-3.90531	-14.9836	1.11559	2.16684	3	Colicin I receptor
42	1	M0N98_01436	17.3564	-1.55473	0.0278787	0.148563	1.40787	3	-3.88827	-14.8077	1.33179	2.51716	3	Two component regulator propeller
43	0.833333	M0N98_02940	7.29373	-1.43755	0.0365133	1.00141	10.0325	2	-5.10153	-34.333	1.66405	3.16905	3	Glycogen phosphorylase
44	0.833333	M0N98_04272	11.7327	-1.60487	0.0248385	0.871144	7.43266	2	-5.03748	-32.8423	1.14943	2.21826	3	Putative pyridoxal phosphate-dependent acyltransferase
45	0.833333	M0N98_00026	11.0429	-1.59194	0.0255896	0.895026	7.85283	2	-5.0222	-32.4962	1.2902	2.44561	3	Glycosyl hydrolases family 31
46	0.833333	M0N98_02989	8.27063	-1.4035	0.0394913	0.602758	4.00643	2	-5.05682	-33.2855	1.32787	2.51032	3	Glycogen synthase
47	1	M0N98_01485	43.0066	-11.1868	6.50388e-12	0.935185	8.6136	3	-3.74267	-13.3862	0.358923	1.28247	3	hypothetical protein
48	0.833333	M0N98_00155	12.4389	-1.46956	0.033919	0.668893	4.66545	2	-4.9614	-31.1553	1.45878	2.74876	3	Glycosyl hydrolase family 92
49	0.833333	M0N98_02007	6.88449	-1.37561	0.0421107	0.938099	8.6716	2	-4.95644	-31.0482	0.910757	1.88003	3	Quercetin 2,3-dioxygenase
50	0.833333	M0N98_00178	7.28383	-1.23323	0.0584482	0.676963	4.75295	2	-5.01883	-32.4205	1.14417	2.21019	3	SusD-like protein P25
51	1	M0N98_01486	43.0693	-3.3065	0.000493742	0.659971	4.57057	3	-3.62978	-12.3787	1.48497	2.79911	3	Tetratricopeptide repeat protein
52	0.833333	M0N98_02209	8.90099	-1.5244	0.0298954	0.577898	3.78354	2	-4.85163	-28.8727	1.39229	2.62494	3	Tetratricopeptide repeat protein
53	0.833333	M0N98_01066	13.4818	-1.40012	0.0397998	0.644423	4.40984	2	-4.88159	-29.4784	0.998327	1.99768	3	Imidazolonepropionase
54	0.833333	M0N98_02227	11.3168	-1.59105	0.0256418	0.66247	4.59695	2	-4.81364	-28.1223	0.934287	1.91095	3	Beta-galactosidase
55	0.833333	M0N98_00480	15.6469	-1.28253	0.0521754	0.335015	2.16279	2	-4.90119	-29.8817	1.09552	2.1369	3	Glycoside hydrolase 97
56	0.833333	M0N98_02230	13.604	-1.51285	0.0307012	0.622697	4.19466	2	-4.81786	-28.2046	1.61649	3.06629	3	CarboxypepD_reg-like domain protein
57	1	M0N98_03024	18.1287	-2.03201	0.00928945	0.4148	2.59896	3	-3.53713	-11.6087	1.09228	2.1321	3	Outer membrane protein OprM
58	0.833333	M0N98_00552	10.6271	-1.35138	0.044527	0.782515	6.06059	2	-4.83063	-28.4555	1.16665	2.2449	3	Peptidase family S41
59	1	M0N98_01414	21.5116	-1.85469	0.0139737	0.706552	5.08806	3	-3.42897	-10.7702	0.95573	1.93956	3	TonB-dependent receptor P26
60	0.833333	M0N98_03721	11.901	-1.60863	0.0246246	0.453257	2.8396	2	-4.70554	-26.0921	0.692827	1.61645	3	AsmA-like C-terminal region
61	0.833333	M0N98_02696	4.74917	-1.13801	0.0727758	0.625107	4.21801	2	-4.83036	-28.45	1.51073	2.84954	3	Nucleotidyl transferase AbiEii toxin, Type IV TA system
62	0.833333	M0N98_03837	8.69637	-1.61509	0.0242609	0.50955	3.23258	2	-4.67003	-25.4576	0.938605	1.91667	3	Glycosyl hydrolases family 28
63	0.833333	M0N98_00388	16.198	-1.18402	0.0654611	0.43319	2.71137	2	-4.72534	-26.4527	1.60525	3.04247	3	Acyltransferase
64	0.833333	M0N98_03240	7.73927	-1.58581	0.0259529	0.956853	9.05427	2	-4.60393	-24.3176	1.24264	2.36632	3	hypothetical protein
65	0.833333	M0N98_03478	9.39604	-1.31584	0.0483232	0.4042	2.5363	2	-4.64295	-24.9843	1.56387	2.95647	3	Type III restriction enzyme, res subunit
66	0.833333	M0N98_00673	14.3399	-1.70276	0.0198264	1.29657	19.7954	2	-4.56691	-23.7016	1.10529	2.15142	3	Outer membrane protein beta-barrel family protein
67	0.833333	M0N98_00731	7.46535	-1.40569	0.0392928	0.324964	2.11331	2	-4.60633	-24.3582	0.727334	1.65558	3	Bacterial regulatory protein, gntR family
68	0.833333	M0N98_02235	10.5116	-1.48675	0.0326021	0.95652	9.04731	2	-4.58628	-24.0219	1.46524	2.7611	3	Family of unknown function (DUF6298)
69	0.833333	M0N98_03471	11.6172	-2.004	0.00990829	1.17352	14.9116	2	-4.53849	-23.2392	1.23967	2.36144	3	Ferredoxin-dependent glutamate synthase 1
70	1	M0N98_00964	33.2112	-4.27695	5.28503e-05	1.0368	10.8843	3	-2.74823	-6.71891	0.675668	1.59734	3	Type III restriction enzyme, res subunit
71	0.833333	M0N98_03723	5.78218	-1.16143	0.0689559	0.425276	2.66242	2	-4.65298	-25.1586	0.863194	1.81906	3	Radical SAM superfamily protein
72	1	M0N98_02141	51.0561	-7.50295	3.14086e-08	2.54201	348.342	3	-2.65967	-6.31887	0.672455	1.59378	3	Major Facilitator Superfamily protein
73	0.833333	M0N98_02228	13.6139	-1.38813	0.0409134	0.460759	2.88908	2	-4.57235	-23.7911	1.61147	3.05563	3	Two component regulator propeller
74	0.833333	M0N98_03742	14.1749	-1.85848	0.0138521	0.625274	4.21962	2	-4.52203	-22.9757	0.91437	1.88475	3	Glycosyl hydrolases family 43
75	1	M0N98_04068	30.4323	-2.25957	0.00550082	0.424137	2.65544	3	-2.56552	-5.9197	0.67243	1.59376	3	TonB-dependent receptor P3
76	0.833333	M0N98_00690	17.5611	-1.66304	0.0217251	0.596785	3.95171	2	-4.51549	-22.8716	1.13425	2.19504	3	Tetratricopeptide repeat protein
77	1	M0N98_00363	20.0066	-2.02196	0.00950684	0.629723	4.26307	3	-2.55657	-5.88308	1.32297	2.50181	3	TonB-dependent receptor SusC
78	0.833333	M0N98_02445	6.0165	-1.20371	0.0625597	0.917923	8.27796	2	-4.59322	-24.1378	1.48879	2.80654	3	Long-chain-alcohol dehydrogenase 2
79	1	M0N98_03935	42.6799	-6.99059	1.02189e-07	1.53983	34.6599	3	-2.24089	-4.72688	1.55	2.92818	3	hypothetical protein
80	0.833333	M0N98_01001	13.604	-2.24236	0.00572315	1.28844	19.4283	2	-4.46898	-22.1461	1.03622	2.05085	3	Arylsulfatase
81	0.833333	M0N98_00508	21.3498	-1.63857	0.022984	0.326343	2.12004	2	-4.492	-22.5022	1.71075	3.27332	3	TonB-dependent receptor SusC
82	0.833333	M0N98_02840	9.89109	-1.88681	0.0129775	0.988065	9.72892	2	-4.47344	-22.2146	1.42045	2.67668	3	Potassium-transporting ATPase potassium-binding subunit
83	0.833333	M0N98_00052	9.86139	-1.3997	0.0398379	0.737469	5.46348	2	-4.49407	-22.5345	0.690236	1.61355	3	Inner membrane protein YohK
84	0.833333	M0N98_03666	10.7129	-1.42033	0.0379904	0.366624	2.32608	2	-4.4612	-22.027	1.48626	2.80163	3	Exo-beta-D-glucosaminidase
85	0.833333	M0N98_03853	8.67987	-1.13163	0.0738536	0.489152	3.08427	2	-4.53338	-23.1571	1.52389	2.87566	3	Beta-glucuronidase
86	0.833333	M0N98_02905	9.0363	-1.63693	0.0230712	0.609165	4.06597	2	-4.42819	-21.5287	1.39008	2.62093	3	Phage portal protein
87	0.833333	M0N98_01674	15.1749	-1.91113	0.0122708	1.13355	13.6004	2	-4.41005	-21.2597	1.35097	2.55083	3	TonB dependent receptor
88	0.833333	M0N98_00458	16.736	-1.2845	0.0519394	0.883289	7.64344	2	-4.45899	-21.9932	1.05159	2.07282	3	hypothetical protein
89	0.833333	M0N98_03795	10.4521	-1.23745	0.0578831	0.292099	1.95929	2	-4.46729	-22.1202	1.7962	3.47304	3	Glycosyl hydrolase family 20, catalytic domain
90	0.833333	M0N98_03189	17.9571	-2.08868	0.00815306	1.11699	13.0916	2	-4.37371	-20.7308	0.731654	1.66054	3	type II restriction m6 adenine DNA methyltransferase, Alw26I/Eco31I/Esp3I family
91	0.833333	M0N98_00434	11.8581	-1.30758	0.0492514	0.621366	4.18183	2	-4.43286	-21.5985	1.57809	2.98574	3	Sulfatase
92	0.833333	M0N98_00691	10.9076	-1.43519	0.0367124	0.220833	1.66277	2	-4.39342	-21.016	1.2467	2.37297	3	Vitamin B12 transporter BtuB
93	0.833333	M0N98_00152	18.5875	-1.46216	0.0345013	0.439968	2.75403	2	-4.36044	-20.541	1.56546	2.95973	3	TonB-dependent receptor SusC
94	0.833333	M0N98_01614	15.6964	-1.95037	0.0112105	1.3789	23.9279	2	-4.3191	-19.9609	1.00478	2.00664	3	Two component regulator propeller
95	0.833333	M0N98_01941	15.1452	-1.50851	0.031009	0.385245	2.42798	2	-4.33996	-20.2515	1.32947	2.51311	3	TonB-dependent receptor P39
96.5	0.833333	M0N98_02757	9.0132	-1.22665	0.0593401	0.503081	3.18479	2	-4.38749	-20.9299	1.48653	2.80215	3	Conserved carboxylase domain protein
96.5	0.833333	M0N98_03281	14.6832	-1.89716	0.0126718	0.846306	7.01949	2	-4.30575	-19.777	1.14003	2.20386	3	Sodium/hydrogen exchanger family protein
98	0.833333	M0N98_00342	9.84488	-1.80434	0.0156913	0.469475	2.94765	2	-4.30444	-19.759	1.09449	2.13537	3	2-oxoglutarate oxidoreductase subunit KorB
99	0.833333	M0N98_01302	11.3894	-1.51739	0.0303815	0.472266	2.96665	2	-4.30208	-19.7267	0.9286	1.90343	3	DNA alkylation repair enzyme
100	0.833333	M0N98_02589	8.86799	-1.37971	0.0417143	0.703387	5.05111	2	-4.31065	-19.8442	1.60125	3.03406	3	FtsX-like permease family protein
101	0.833333	M0N98_01835	11.9076	-1.22939	0.0589672	0.807633	6.42144	2	-4.33403	-20.1685	0.713209	1.63945	3	TonB-dependent Receptor Plug Domain protein
102	0.833333	M0N98_00543	14.165	-1.96871	0.010747	1.17213	14.8638	2	-4.25919	-19.149	0.964589	1.95151	3	Alpha-L-fucosidase
103	0.833333	M0N98_04073	29.8152	-2.22894	0.0059028	0.960328	9.127	2	-4.24787	-18.9993	1.26145	2.39737	3	TonB-dependent receptor P3
104	0.833333	M0N98_01615	11.264	-1.49261	0.0321654	0.747191	5.58716	2	-4.27283	-19.3308	0.988223	1.98374	3	TonB-dependent receptor P3
105	0.833333	M0N98_02906	13.9835	-1.67695	0.0210403	0.977557	9.49636	2	-4.25425	-19.0834	1.33977	2.53111	3	Terminase large subunit, endonuclease domain
106	0.833333	M0N98_03606	18.2013	-1.96472	0.0108462	1.03508	10.8412	2	-4.24159	-18.9167	1.24739	2.37412	3	Multidrug resistance protein MexB
107	0.833333	M0N98_02341	10.2145	-1.43918	0.0363761	0.599571	3.97714	2	-4.26587	-19.2378	0.793431	1.73319	3	Histidine kinase-, DNA gyrase B-, and HSP90-like ATPase
108	0.833333	M0N98_03860	16.5314	-1.50296	0.0314078	0.32167	2.09735	2	-4.25558	-19.1011	1.14533	2.21197	3	TonB-dependent receptor P3
109	0.833333	M0N98_04114	13.6766	-1.24519	0.0568605	0.757211	5.71757	2	-4.29205	-19.5901	0.683688	1.60624	3	SusD family protein
110	0.833333	M0N98_03256	8.93399	-1.34038	0.0456693	0.334368	2.15957	2	-4.27541	-19.3654	1.43837	2.71014	3	EamA-like transporter family protein
111	0.833333	M0N98_04107	6.53465	-1.24912	0.0563482	0.331594	2.14582	2	-4.28956	-19.5563	1.19337	2.28686	3	SusD-like protein P2
112	0.833333	M0N98_00704	15.7096	-1.4989	0.0317027	0.320133	2.08993	2	-4.24515	-18.9635	1.09969	2.14309	3	hypothetical protein
113	0.833333	M0N98_04105	15.6172	-1.47585	0.0334312	0.237674	1.72852	2	-4.24736	-18.9925	1.20147	2.29973	3	Glycosyl hydrolases family 2
114	0.833333	M0N98_03858	16.0297	-1.51636	0.0304538	1.11461	13.0201	2	-4.22317	-18.6767	0.858003	1.81253	3	TonB-dependent receptor P26
115	0.833333	M0N98_00166	6.42904	-1.50316	0.0313936	1.13231	13.5616	2	-4.22588	-18.7119	0.901397	1.86787	3	hypothetical protein
116	0.833333	M0N98_02731	6.33663	-1.27251	0.053394	0.726393	5.3259	2	-4.25758	-19.1275	1.24247	2.36603	3	Conjugative transposon protein TraG
117	0.833333	M0N98_01804	14.7261	-1.61098	0.0244919	0.806746	6.40834	2	-4.18542	-18.1944	1.32787	2.51033	3	Type III restriction enzyme, res subunit
118	0.833333	M0N98_04070	18.2772	-1.39704	0.0400833	0.594	3.92645	2	-4.211	-18.5198	1.01943	2.02712	3	TonB-dependent receptor P3
119	0.833333	M0N98_03457	9.83498	-1.17525	0.0667954	0.854653	7.15571	2	-4.23252	-18.7982	0.834818	1.78363	3	Choloylglycine hydrolase
120	0.833333	M0N98_00074	20.0561	-1.3773	0.0419469	0.986363	9.69087	2	-4.18991	-18.2511	1.30417	2.46941	3	Two component regulator propeller
121	0.833333	M0N98_03908	18.5677	-1.39581	0.0401966	0.494723	3.12409	2	-4.18053	-18.1328	0.843308	1.79416	3	TonB-dependent receptor SusC
122	0.833333	M0N98_01306	23.3069	-1.73203	0.0185339	0.987063	9.7065	2	-4.14203	-17.6553	1.17451	2.25717	3	CarboxypepD_reg-like domain protein
123	0.833333	M0N98_00929	14.5446	-1.66332	0.0217109	0.50121	3.1711	2	-4.13339	-17.5499	1.26344	2.40067	3	Efflux pump membrane transporter BepE
124	0.833333	M0N98_03884	9.51155	-1.2206	0.0601724	0.703641	5.05407	2	-4.20637	-18.4606	1.11254	2.16225	3	Toluene efflux pump outer membrane protein TtgI
125	0.833333	M0N98_00271	17.3597	-1.39946	0.0398603	0.736979	5.45731	2	-4.15436	-17.8068	1.20435	2.30433	3	Histidine kinase-, DNA gyrase B-, and HSP90-like ATPase
126	0.833333	M0N98_03343	16.0132	-1.73331	0.0184796	0.617617	4.14589	2	-4.10649	-17.2257	1.22074	2.33065	3	protein of unknown function (DUF4842)
127	0.833333	M0N98_03293	5.49505	-1.31639	0.0482631	0.730019	5.37056	2	-4.16124	-17.892	0.713541	1.63982	3	NigD-like C-terminal beta sandwich domain protein
128	0.833333	M0N98_02182	8.9802	-1.30197	0.0498915	0.325619	2.1165	2	-4.15726	-17.8427	1.05643	2.07977	3	Serine/threonine transporter SstT
129	0.666667	M0N98_01269	4.07261	-0.960087	0.109626	1.0393	10.9471	1	-7.82212	-226.304	3.0089	8.04952	3	putative efflux pump periplasmic linker TtgA
130	0.833333	M0N98_01099	10.5743	-1.15724	0.0696238	0.770246	5.89177	2	-4.18665	-18.2099	1.36384	2.5737	3	SusD-like protein P2
131	0.833333	M0N98_00184	19.0132	-1.18117	0.0658915	0.676739	4.7505	2	-4.15332	-17.794	1.40256	2.6437	3	AAA domain protein
132	0.666667	M0N98_04048	5.54125	-1.07726	0.0837022	0.658193	4.55191	1	-6.18724	-72.8695	3.30441	9.87927	3	DNA damage-inducible protein F
133	0.833333	M0N98_03865	15.3201	-1.34652	0.0450274	0.325566	2.11625	2	-4.07428	-16.8454	0.964605	1.95153	3	alpha-L-rhamnosidase
134	0.833333	M0N98_04241	15.2574	-1.11903	0.0760278	0.709218	5.11939	2	-4.13702	-17.5941	1.0148	2.02062	3	SusD-like protein P2
135	0.833333	M0N98_04132	16.264	-1.44327	0.0360357	0.436232	2.73044	2	-4.03498	-16.3927	1.18636	2.27578	3	alpha-L-rhamnosidase
136	0.833333	M0N98_00039	15.5116	-1.37272	0.0423921	0.812786	6.49809	2	-4.04209	-16.4737	1.10631	2.15294	3	TonB-dependent receptor P3
137	0.833333	M0N98_00818	12.9835	-1.36426	0.0432254	0.893031	7.81684	2	-4.0381	-16.4282	0.912494	1.8823	3	Outer membrane protein beta-barrel family protein
138	0.833333	M0N98_03424	14.8383	-1.57909	0.0263581	0.426859	2.67214	2	-4.00083	-16.0093	1.38867	2.61837	3	polysaccharide chain length determinant protein, PEP-CTERM locus subfamily
139	0.833333	M0N98_01969	15.4224	-1.59593	0.0253553	0.842361	6.95603	2	-3.98463	-15.8305	1.01156	2.0161	3	TonB-dependent receptor P26
140	0.833333	M0N98_03737	5.71947	-1.225	0.0595667	0.172743	1.48848	2	-4.03839	-16.4315	0.715586	1.64215	3	Heme chaperone HemW
141	0.833333	M0N98_03513	10.5875	-1.30019	0.0500965	0.310201	2.04268	2	-4.0166	-16.1852	1.33948	2.5306	3	Carbohydrate family 9 binding domain-like protein
142	0.833333	M0N98_01006	19.5182	-1.36752	0.0429018	0.704602	5.06527	2	-3.99583	-15.9539	1.11038	2.15903	3	TonB-dependent receptor P3
143	0.833333	M0N98_03937	14.604	-1.54351	0.028608	1.11725	13.0995	2	-3.9601	-15.5636	0.92268	1.89563	3	GldB-like gliding motility-associated lipoprotein
144	0.666667	M0N98_02937	4.22112	-1.02971	0.0933877	0.865582	7.33807	1	-5.72181	-52.776	2.46798	5.53267	3	Exopolyphosphatase 2
145	0.833333	M0N98_02334	7.9637	-1.1026	0.0789582	0.478495	3.0095	2	-4.04744	-16.5348	0.670498	1.59162	3	Glycosyl Hydrolase Family 88
146.5	0.833333	M0N98_02181	9.29703	-1.46073	0.0346152	0.887113	7.71104	2	-3.95557	-15.5148	0.99028	1.98657	3	Phosphate-selective porin O and P
146.5	0.833333	M0N98_03944	13.7459	-1.06306	0.0864856	0.712477	5.15795	2	-4.06176	-16.6999	0.880161	1.84058	3	TonB-dependent receptor P3
148	0.666667	M0N98_03455	6.33993	-1.06508	0.0860844	0.401659	2.5215	1	-5.61095	-48.8725	0.497584	1.41185	3	Neopullulanase 2
149	0.833333	M0N98_03293-M0N98_03294	4.9967	-1.38206	0.0414898	0.548414	3.5352	2	-3.96274	-15.5921	1.28033	2.42894	3	intergenic gap sequence
150	0.666667	M0N98_03511	3.35644	-0.792855	0.161118	0.621762	4.18564	1	-6.95106	-123.731	4.52303	22.9915	3	N-acetylmuramoyl-L-alanine amidase
151	0.666667	M0N98_02866	3.22442	-0.895342	0.12725	0.360063	2.2912	1	-6.02454	-65.0979	2.9793	7.88601	3	Putative glycosyltransferase EpsF
152	0.833333	M0N98_00283	16.132	-1.52103	0.0301277	0.283363	1.92027	2	-3.91391	-15.0732	1.38586	2.61327	3	TonB-dependent receptor P3
153	0.833333	M0N98_02534	11.165	-1.2716	0.053506	0.86738	7.36852	2	-3.95744	-15.5349	1.3198	2.49632	3	TonB dependent receptor
154	0.833333	M0N98_01090	25.4851	-2.0988	0.00796525	1.02843	10.6766	2	-3.83965	-14.317	0.67356	1.595	3	TonB-dependent receptor P3
155	0.666667	M0N98_01274	6.48515	-1.01764	0.09602	0.399431	2.5086	1	-5.53499	-46.3657	1.516	2.85998	3	Outer membrane efflux protein
156.5	0.666667	M0N98_02034	3.86139	-0.959461	0.109784	0.537899	3.45063	1	-5.58469	-47.991	1.96127	3.89405	3	Enolase
156.5	0.666667	M0N98_03620	5.66667	-1.13757	0.0728505	0.503788	3.18998	1	-5.28996	-39.1234	1.1467	2.21407	3	L-asparaginase 1
158	0.666667	M0N98_01979	2.91089	-0.755629	0.175538	0.55699	3.6057	1	-6.57308	-95.2128	3.88487	14.7728	3	putative N-acetylglucosamine kinase
159	0.833333	M0N98_00735	12.9868	-1.13712	0.0729263	0.423703	2.65279	2	-3.9632	-15.597	1.24837	2.37573	3	Subtilase family protein
160	0.666667	M0N98_00168	2.27723	-0.766605	0.171157	0.533025	3.41212	1	-6.45114	-87.4955	2.3871	5.23106	3	hypothetical protein
161	0.666667	M0N98_00095	5.12211	-0.893317	0.127845	0.785428	6.10138	1	-5.73291	-53.1835	1.62399	3.08225	3	hypothetical protein
162	0.833333	M0N98_02530	6.18812	-1.10138	0.0791814	0.51617	3.28224	2	-3.97126	-15.6845	0.807019	1.74959	3	1-deoxy-D-xylulose-5-phosphate synthase
163	0.833333	M0N98_00746	10.4917	-1.25813	0.0551908	0.934048	8.59109	2	-3.92028	-15.1399	1.26632	2.40547	3	protein of unknown function (DUF6377)
164	0.666667	M0N98_03030	5.29043	-1.12004	0.0758507	0.607823	4.05343	1	-5.25772	-38.2589	1.70513	3.26057	3	Histidine kinase
165	0.833333	M0N98_00487	17.0396	-1.05523	0.0880584	0.547349	3.52654	2	-3.97347	-15.7084	1.51787	2.86368	3	putative beta-L-arabinofuranosidase
166	0.666667	M0N98_02085	13.2409	-0.972533	0.106529	0.543853	3.49827	1	-5.4231	-42.9058	0.852668	1.80584	3	TonB-dependent receptor P3
167	0.666667	M0N98_00987	9.18152	-1.02701	0.0939698	0.661494	4.58663	1	-5.33073	-40.2449	1.44431	2.72133	3	Carbamoyl-phosphate synthase large chain
168	0.833333	M0N98_02855	12.6865	-1.70758	0.0196074	0.590843	3.89801	2	-3.77034	-13.6453	1.05291	2.07471	3	FtsX-like permease family protein
169	0.666667	M0N98_01236	6.16502	-0.995121	0.10113	0.393015	2.47181	1	-5.33136	-40.2624	2.2345	4.706	3	hypothetical protein
170	0.833333	M0N98_00400	25.7228	-2.02213	0.00950317	1.67862	47.711	2	-3.72863	-13.2565	1.0987	2.14162	3	Two component regulator propeller
171	0.666667	M0N98_03034	2.65347	-0.917439	0.120938	0.926096	8.43522	1	-5.44056	-43.4283	3.94164	15.3657	3	hypothetical protein
172	0.666667	M0N98_01240	6.22112	-1.09718	0.0799496	0.859324	7.2331	1	-5.14231	-35.3175	1.59406	3.01897	3	Multidrug export protein MepA
173	0.666667	M0N98_03985	4.89439	-0.88942	0.128997	0.700319	5.01556	1	-5.46023	-44.0243	1.18496	2.27358	3	(2E,6E)-farnesyl diphosphate synthase
174	0.833333	M0N98_00491	21.9538	-1.34134	0.0455676	0.655656	4.52539	2	-3.78031	-13.74	1.07335	2.10431	3	Two component regulator propeller
175	0.666667	M0N98_02143	16.0429	-1.33002	0.0467709	1.2689	18.574	1	-4.99435	-31.8749	1.37915	2.60115	3	Carboxypeptidase regulatory-like domain protein
176	0.666667	M0N98_00096	7.23432	-0.845018	0.142884	0.841469	6.94175	1	-5.54946	-46.8333	1.32157	2.49938	3	SusD family protein
177	0.833333	M0N98_01422	13.2013	-1.69841	0.020026	0.628313	4.24926	2	-3.68094	-12.8255	1.44573	2.72401	3	Outer membrane protein beta-barrel domain protein
178	0.666667	M0N98_00928	5.62706	-1.04155	0.0908762	0.709021	5.11707	1	-5.13828	-35.2189	1.63051	3.09622	3	Multidrug resistance protein MdtE
179	0.666667	M0N98_03910	3.44884	-0.878605	0.13225	0.480114	3.02075	1	-5.40343	-42.3248	3.8428	14.3482	3	Bacterial regulatory helix-turn-helix protein, AraC family
180	0.666667	M0N98_01669	7.69307	-1.23907	0.0576675	0.305688	2.02157	1	-5.00319	-32.0709	1.69167	3.2303	3	Pyridine nucleotide-disulfide oxidoreductase
181	0.666667	M0N98_00069	10.8614	-1.26103	0.0548237	0.474544	2.98225	1	-4.96829	-31.3042	0.546618	1.46066	3	Glycosyl hydrolase family 20, catalytic domain
182	0.666667	M0N98_01154	2.92409	-0.761456	0.173199	0.76417	5.80992	1	-5.79764	-55.6241	1.93308	3.81871	3	Bacterial transferase hexapeptide (six repeats)
183.5	0.833333	M0N98_00354	19.7558	-1.53356	0.0292711	0.673765	4.71807	2	-3.67197	-12.746	0.74312	1.67379	3	Evolved beta-galactosidase subunit alpha
183.5	0.833333	M0N98_00726	21.0825	-1.4992	0.0316812	0.531399	3.39938	2	-3.68363	-12.8494	1.37485	2.59341	3	TonB-dependent receptor SusC
185	0.666667	M0N98_04225	2.20132	-0.729988	0.186214	0.545067	3.50806	1	-5.98763	-63.4537	1.82417	3.54102	3	hypothetical protein
186	0.666667	M0N98_01740	4.48845	-0.795939	0.159978	0.51036	3.23862	1	-5.63643	-49.7433	1.24838	2.37575	3	Fimbrium subunit Fim1C
187	0.666667	M0N98_00545	4.47855	-0.887905	0.129448	0.99694	9.92979	1	-5.30175	-39.4445	0.386065	1.30682	3	Putative fimbrium anchoring subunit Fim4B
188	0.833333	M0N98_02891	9.51155	-1.38874	0.0408565	0.494436	3.12202	2	-3.69204	-12.9246	1.12949	2.18782	3	Chaperone of endosialidase
189	0.666667	M0N98_03669	7.36634	-1.07182	0.0847581	0.662327	4.59544	1	-5.05117	-33.1552	1.89293	3.71389	3	Glycosyl hydrolase family 20, catalytic domain
190	0.666667	M0N98_01582	6.65677	-0.998727	0.100294	0.606811	4.044	1	-5.09599	-34.2017	1.57317	2.97557	3	FtsX-like permease family protein
191	0.666667	M0N98_02853	9.43894	-1.15805	0.0694939	0.432247	2.7055	1	-4.9515	-30.9421	1.51499	2.85798	3	Membrane dipeptidase (Peptidase family M19)
192	0.666667	M0N98_01163	3.35974	-0.702735	0.198274	0.600923	3.98954	1	-5.93025	-60.9794	3.39997	10.5559	3	Cytidylyltransferase
193	0.666667	M0N98_00329	4.93069	-0.974703	0.105998	0.474091	2.97914	1	-5.08384	-33.9148	1.97892	3.94199	3	hypothetical protein
194	0.666667	M0N98_04258	11.9703	-1.20684	0.0621103	0.600729	3.98776	1	-4.91061	-30.0775	1.59884	3.029	3	AAA domain, putative AbiEii toxin, Type IV TA system
195	0.666667	M0N98_01271	5.37624	-1.11444	0.0768357	0.283154	1.91935	1	-4.95307	-30.9758	1.50332	2.83495	3	Cation efflux system protein CusC
196	0.666667	M0N98_01660	6.41254	-1.2324	0.0585596	0.685352	4.84565	1	-4.8973	-29.8012	0.127748	1.09259	3	Helix-turn-helix domain protein
197	0.833333	M0N98_03726	7.84158	-1.23303	0.058475	0.845208	7.00178	2	-3.68854	-12.8932	0.494373	1.40871	3	Long-chain-fatty-acid--CoA ligase FadD15
198	0.833333	M0N98_00414	22.165	-1.32119	0.0477321	0.678989	4.77518	2	-3.64849	-12.5402	0.490341	1.40478	3	TonB-dependent receptor SusC
199	0.666667	M0N98_03662	8.36964	-1.10944	0.0777245	0.523892	3.34112	1	-4.9475	-30.8565	0.91755	1.88891	3	Glycosyl hydrolase family 92
200	0.666667	M0N98_00661-M0N98_00662	1.46535	-0.586264	0.25926	0.665624	4.63046	1	Inf	#VALUE!	NA	#VALUE!	3	intergenic gap sequence
201	0.666667	M0N98_03019	7.53465	-1.1071	0.0781452	0.707616	5.10054	1	-4.92934	-30.4705	1.0842	2.12021	3	GMP synthase C terminal domain protein
202	0.666667	M0N98_00045	8.49505	-0.831826	0.14729	0.491406	3.10031	1	-5.2639	-38.4229	0.619384	1.53622	3	putative protein conserved in bacteria (DUF2264)
203	0.833333	M0N98_00720	19.363	-1.5095	0.0309389	0.851858	7.10982	2	-3.53259	-11.5722	0.633741	1.55158	3	Beta-galactosidase
204	0.833333	M0N98_03460	12.2475	-1.28353	0.0520557	0.482828	3.03968	2	-3.62087	-12.3024	1.36613	2.57778	3	PAS fold protein
205	0.666667	M0N98_01325	4.22772	-0.861714	0.137495	0.484251	3.04966	1	-5.16107	-35.7797	1.87388	3.66516	3	Homoserine O-acetyltransferase
206	0.666667	M0N98_02729	6.49175	-1.13051	0.0740441	0.20046	1.58657	1	-4.86972	-29.2369	0.598481	1.51412	3	Calcineurin-like phosphoesterase
207	0.666667	M0N98_03627-M0N98_03628	3.27393	-0.854743	0.139719	0.579577	3.79819	1	-5.13087	-35.0385	0.947316	1.92828	3	intergenic gap sequence
208	0.833333	M0N98_02466	11	-1.31407	0.0485207	0.338289	2.17916	2	-3.53238	-11.5705	0.404028	1.3232	3	Pullulanase
209	0.833333	M0N98_00741	11.8317	-1.07076	0.084965	0.654569	4.51407	2	-3.67443	-12.7677	0.827387	1.77447	3	Starch-binding protein SusD
210	0.666667	M0N98_01002	12.7393	-1.60252	0.0249737	1.22986	16.977	1	-4.68623	-25.7453	1.18566	2.27468	3	Beta-galactosidase
211	0.666667	M0N98_00081	4.70627	-0.82381	0.150034	0.830732	6.77224	1	-5.15038	-35.5155	1.5687	2.96638	3	NigD-like C-terminal beta sandwich domain protein
212	0.666667	M0N98_02856	6.39274	-1.22294	0.0598493	0.176773	1.50236	1	-4.77119	-27.3067	0.977384	1.96889	3	FtsX-like permease family protein
213	0.666667	M0N98_02527	6.14191	-1.10448	0.0786181	0.192334	1.55716	1	-4.82364	-28.3178	1.27696	2.42329	3	Acetyltransferase (GNAT) domain protein
214	0.666667	M0N98_02494	2.78548	-0.715143	0.192689	0.662894	4.60144	1	-5.49667	-45.1504	0.928301	1.90303	3	Helix-turn-helix domain protein
215	0.666667	M0N98_00792	10.5644	-1.26171	0.054738	0.380808	2.4033	1	-4.73723	-26.6715	1.07482	2.10646	3	Phosphoribulokinase / Uridine kinase family protein
216	0.833333	M0N98_00560	16.8251	-1.53313	0.0293001	0.711901	5.15112	2	-3.3654	-10.3059	1.36417	2.57429	3	hypothetical protein
217	0.666667	M0N98_03237	6.0396	-1.11789	0.0762277	0.550319	3.55074	1	-4.79924	-27.8429	1.51155	2.85116	3	Efflux pump periplasmic linker BepF
218	0.666667	M0N98_03062	4.66007	-0.995746	0.100984	1.05084	11.2419	1	-4.89311	-29.7148	0.910939	1.88027	3	thiamine pyrophosphokinase, catalytic domain
219	0.666667	M0N98_00065	14.1947	-1.08472	0.0822777	0.536898	3.44269	1	-4.81656	-28.1793	1.6831	3.21117	3	hypothetical protein
220	0.833333	M0N98_02142	10.9472	-1.17801	0.0663731	0.706868	5.09176	2	-3.54118	-11.6413	0.98872	1.98442	3	AAA domain, putative AbiEii toxin, Type IV TA system
221	0.833333	M0N98_02434	8.9769	-1.46661	0.0341496	0.569601	3.71194	2	-3.34874	-10.1876	1.93982	3.83659	3	MoxR domain in the MoxR-vWA-beta-propeller ternary system
222	0.833333	M0N98_04261-M0N98_04262	16.1386	-1.45754	0.0348704	0.682799	4.81725	2	-3.35827	-10.2551	1.79591	3.47234	3	intergenic gap sequence
223	0.666667	M0N98_04316	12.8977	-1.23826	0.0577747	1.0314	10.7498	1	-4.71741	-26.3076	1.37391	2.59173	3	Conjugative transposon protein TraD
224	0.666667	M0N98_01578	5.25413	-1.14309	0.0719305	0.410807	2.57518	1	-4.759	-27.0771	0.979491	1.97177	3	Autolysin
225	0.666667	M0N98_01316	7.66337	-0.906316	0.124075	0.424523	2.6578	1	-4.9511	-30.9335	1.74157	3.34399	3	AAA domain, putative AbiEii toxin, Type IV TA system
226	0.666667	M0N98_04246	7.09571	-0.925695	0.11866	0.613642	4.10811	1	-4.92371	-30.3518	0.768232	1.70318	3	TolB-like 6-blade propeller-like protein
227	0.833333	M0N98_01487	12.4422	-1.19629	0.0636372	0.21757	1.65033	2	-3.48579	-11.2028	0.447647	1.36381	3	Protein of unknown function (DUF418)
228	0.666667	M0N98_03993	19.9109	-1.28438	0.0519541	0.57203	3.73276	1	-4.69557	-25.9123	1.71981	3.29392	3	Bacterial Alpha-2-macroglobulin MG10 domain protein
229	0.833333	M0N98_01666	15.033	-1.93403	0.0116404	0.887741	7.7222	2	-3.19019	-9.12728	1.35135	2.55151	3	chorismate binding enzyme
230	0.666667	M0N98_03029	5.80858	-1.21683	0.0606977	0.675972	4.74212	1	-4.71586	-26.2794	1.69064	3.228	3	Outer membrane efflux protein
231	0.666667	M0N98_01563	13.4488	-0.932374	0.116849	0.638429	4.3494	1	-4.90329	-29.9252	1.49372	2.81614	3	Aldose 1-epimerase
232	0.666667	M0N98_01800	8.65677	-1.20653	0.0621538	0.513981	3.26574	1	-4.7129	-26.2255	1.18354	2.27134	3	Type I restriction modification DNA specificity domain protein
233	0.666667	M0N98_02958	5.29373	-1.29517	0.0506788	0.411197	2.57749	1	-4.6651	-25.3708	2.11256	4.32458	3	Carbon-nitrogen hydrolase
234	0.666667	M0N98_03398	5.75578	-0.897353	0.126662	0.418493	2.62116	1	-4.911	-30.0855	1.16705	2.24551	3	Transcription antitermination protein RfaH
235	0.666667	M0N98_00021	8.24422	-0.902689	0.125115	0.545093	3.50827	1	-4.89996	-29.8563	1.26556	2.40421	3	AAA domain protein
236	0.666667	M0N98_00408	9.47525	-1.10773	0.0780307	0.20683	1.61001	1	-4.7261	-26.4667	1.39185	2.62415	3	Arylsulfatase
237	0.666667	M0N98_00966	6.85809	-1.10407	0.0786922	0.558154	3.61538	1	-4.72861	-26.5126	2.43131	5.39382	3	VirE N-terminal domain protein
238	0.833333	M0N98_00864	18.6997	-1.19551	0.0637515	0.432717	2.70843	2	-3.37571	-10.3798	0.996944	1.99577	3	L-fucokinase
239	0.833333	M0N98_01074	18.8185	-1.43692	0.0365664	0.940211	8.71387	2	-3.1821	-9.07625	0.231035	1.17368	3	Acyl-CoA dehydrogenase C terminal
240	0.666667	M0N98_00677	5.64356	-0.946642	0.113073	0.322631	2.10199	1	-4.81497	-28.1482	1.75952	3.38586	3	Phosphate acetyltransferase
241	0.666667	M0N98_01865-M0N98_01866	6.9934	-1.10596	0.0783494	0.5529	3.57191	1	-4.70371	-26.059	1.30243	2.46644	3	intergenic gap sequence
242	0.666667	M0N98_03198	8.55776	-1.05104	0.0889125	0.633236	4.2977	1	-4.72384	-26.4251	1.50927	2.84666	3	AAA domain (dynein-related subfamily)
243	0.666667	M0N98_03710	3.73927	-0.791386	0.161664	0.649028	4.45685	1	-5.0391	-32.879	2.35997	5.13358	3	Arsenate reductase
244	0.833333	M0N98_03825	10.2112	-1.1499	0.0708111	0.653093	4.49876	2	-3.35886	-10.2593	1.40571	2.64948	3	Aspartate/prephenate aminotransferase
245	0.666667	M0N98_04328	8.91089	-1.01065	0.097578	0.25831	1.81263	1	-4.72031	-26.3607	1.13569	2.19724	3	Resolvase, N terminal domain
246	0.666667	M0N98_03840	8.46535	-1.32853	0.0469323	1.08841	12.2577	1	-4.58555	-24.0097	1.39324	2.62668	3	hypothetical protein
247	0.666667	M0N98_02549	7.9934	-1.16755	0.0679906	0.288205	1.9418	1	-4.63346	-24.8205	1.17596	2.25943	3	Colicin I receptor
248	0.666667	M0N98_01415	10.1749	-1.32211	0.0476311	0.31413	2.06125	1	-4.57737	-23.874	1.61775	3.06895	3	FecR protein
249	0.666667	M0N98_03748	11.1023	-1.18905	0.0647065	0.529987	3.38834	1	-4.60077	-24.2643	1.70384	3.25766	3	TonB-dependent receptor P3
250	0.666667	M0N98_01727	4.50825	-0.936377	0.115777	0.610201	4.07569	1	-4.7234	-26.417	1.28882	2.44328	3	hypothetical protein
251	0.666667	M0N98_03637	10.9472	-1.28752	0.0515794	0.404289	2.53682	1	-4.55382	-23.4875	1.39537	2.63056	3	SusD-like protein P38
252	0.666667	M0N98_01064	10.0594	-1.34522	0.0451624	0.664716	4.62079	1	-4.53596	-23.1985	1.30357	2.46839	3	Histidine ammonia-lyase
253	0.833333	M0N98_01101	28.1254	-1.68189	0.0208024	0.819913	6.60561	2	-2.40694	-5.30348	0.747488	1.67887	3	Beta-galactosidase
254	0.666667	M0N98_03709	6.34983	-0.970695	0.10698	0.685439	4.84662	1	-4.68531	-25.7288	0.737912	1.66776	3	Arsenical pump-driving ATPase
255	0.666667	M0N98_02788	3.41914	-0.944168	0.113719	0.559211	3.62419	1	-4.70562	-26.0935	1.59619	3.02345	3	putative iron export permease protein FetB
256	0.666667	M0N98_03208	10.2475	-1.2267	0.059333	0.337504	2.17522	1	-4.55524	-23.5106	1.02006	2.028	3	Protein of unknown function (DUF3584)
257	0.666667	M0N98_03609	13.33	-1.33389	0.0463564	0.30089	1.99936	1	-4.52155	-22.9679	1.16415	2.24101	3	Prolyl oligopeptidase family protein
258	0.666667	M0N98_01918	4.30033	-0.91843	0.120662	0.627155	4.23794	1	-4.71339	-26.2344	1.91967	3.78336	3	Nucleotidyl transferase
259	0.666667	M0N98_00629	10.9736	-1.33398	0.0463471	0.194671	1.56557	1	-4.5167	-22.8909	1.08196	2.11691	3	Glycosyl hydrolase family 65, N-terminal domain
260	0.666667	M0N98_01441	5.0033	-0.893192	0.127882	0.518097	3.29683	1	-4.73153	-26.5664	1.65989	3.15992	3	Extracellular exo-alpha-(1->5)-L-arabinofuranosidase ArbA
261	0.833333	M0N98_02923	18.7558	-1.461	0.034594	0.289045	1.94556	2	-2.44537	-5.44664	1.02151	2.03004	3	TonB-dependent receptor P3
262	0.666667	M0N98_01008	5.05281	-0.805193	0.156606	0.615125	4.12216	1	-4.84638	-28.7677	1.29386	2.45183	3	RNA polymerase sigma-H factor
263	0.666667	M0N98_01589	7.45215	-1.19178	0.0643009	0.242465	1.74769	1	-4.54097	-23.2793	1.70764	3.26627	3	FtsX-like permease family protein
264	0.666667	M0N98_02577	4.39604	-0.865564	0.136281	0.609914	4.073	1	-4.73945	-26.7127	1.90325	3.74054	3	Thiol-disulfide oxidoreductase ResA
265	0.666667	M0N98_01278	7.52145	-1.13016	0.0741041	0.679778	4.78386	1	-4.55405	-23.4912	1.41348	2.66378	3	hypothetical protein
266	0.666667	M0N98_04198	13.231	-1.27528	0.0530548	0.491641	3.10199	1	-4.50559	-22.7152	1.17933	2.26471	3	Conjugative transposon protein TraD
267	0.666667	M0N98_02543	4.54785	-0.807266	0.15586	0.622467	4.19244	1	-4.81076	-28.0661	2.26657	4.81178	3	Biotin carboxylase
268	0.666667	M0N98_00583	6.52145	-0.938683	0.115164	0.596383	3.94806	1	-4.64652	-25.0461	1.50347	2.83525	3	Chloramphenicol acetyltransferase
269	0.666667	M0N98_03464	8.64026	-1.10194	0.0790787	0.891717	7.79322	1	-4.55146	-23.4491	1.30317	2.4677	3	Glutamine--fructose-6-phosphate aminotransferase (isomerizing)
270	0.666667	M0N98_01083	9.88779	-1.38867	0.0408626	0.751417	5.64179	1	-4.46761	-22.125	1.12745	2.18472	3	Outer membrane protein OprM
271	0.666667	M0N98_02914-M0N98_02915	3.18482	-0.970925	0.106924	0.576902	3.77487	1	-4.61874	-24.5685	0.365994	1.28877	3	intergenic gap sequence
272	0.666667	M0N98_00006	5.33993	-0.885649	0.130122	0.838997	6.90235	1	-4.67754	-25.5906	0.981844	1.97499	3	hypothetical protein
273	0.666667	M0N98_03463	8.72607	-0.989131	0.102534	0.564786	3.67101	1	-4.59148	-24.1087	1.48663	2.80234	3	Amidophosphoribosyltransferase
274	0.666667	M0N98_03923	4.48185	-0.729771	0.186307	0.839564	6.91136	1	-4.89561	-29.7664	1.36096	2.56855	3	FecR protein
275	0.666667	M0N98_01917	11.8119	-1.27567	0.0530065	0.380674	2.40256	1	-4.46312	-22.0563	1.54397	2.91595	3	Methionine synthase
276	0.666667	M0N98_03094	4.88449	-1.01791	0.0959596	0.645154	4.41727	1	-4.55718	-23.5422	1.27575	2.42125	3	hypothetical protein
277	0.666667	M0N98_00744	7.80528	-0.929325	0.117673	0.709214	5.11934	1	-4.61736	-24.545	1.37983	2.60238	3	Glucan 1,4-alpha-glucosidase SusB
278	0.666667	M0N98_00161	6.64686	-0.910236	0.12296	0.747571	5.59205	1	-4.63355	-24.822	1.67037	3.18297	3	protein of unknown function (DUF6597)
279	0.833333	M0N98_00138	21.8449	-1.39644	0.0401383	0.149187	1.40989	2	1.02584	2.03614	4.31123	19.8523	3	Two component regulator propeller
280	0.666667	M0N98_00725	13.8416	-1.38459	0.0412486	0.777375	5.98929	1	-4.42833	-21.5307	1.09888	2.14188	3	SusD-like protein P2
281	0.666667	M0N98_01014	5.0429	-0.716093	0.192268	0.748333	5.60187	1	-4.88681	-29.5852	1.35868	2.5645	3	Transcriptional regulatory protein ZraR
282	0.666667	M0N98_00347	8.08251	-1.30629	0.0493985	0.4054	2.54332	1	-4.43591	-21.6443	1.24579	2.37148	3	2-dehydro-3-deoxygluconokinase
283	0.666667	M0N98_00162-M0N98_00163	1.81518	-0.53549	0.291414	0.699559	5.00679	1	-5.57473	-47.6608	0.784028	1.72193	3	intergenic gap sequence
284.5	0.666667	M0N98_01234	3.48515	-0.702889	0.198203	0.522656	3.33162	1	-4.90368	-29.9333	0.729687	1.65828	3	Peptidase C39 family protein
284.5	0.666667	M0N98_03387	5.70627	-0.843455	0.143399	0.503458	3.18755	1	-4.67055	-25.4669	0.804732	1.74682	3	hypothetical protein
286	0.666667	M0N98_01739	5.68317	-1.03255	0.0927791	0.396207	2.49004	1	-4.52038	-22.9494	1.94742	3.85684	3	Fimbrium subunit Fim1C
287	0.666667	M0N98_03758	6.35644	-0.997905	0.100484	0.492744	3.10988	1	-4.54047	-23.2711	0.951836	1.93433	3	Competence protein
288	0.666667	M0N98_04236	14.5248	-1.3361	0.0461214	1.27268	18.736	1	-4.40916	-21.2466	0.775028	1.71122	3	O-Antigen ligase
289	0.666667	M0N98_03285-M0N98_03286	6.87789	-0.889123	0.129085	0.460061	2.88444	1	-4.61145	-24.4448	1.22567	2.33864	3	intergenic gap sequence
290	0.666667	M0N98_02256	5.09901	-0.784751	0.164153	0.69801	4.98896	1	-4.72367	-26.422	1.60296	3.03766	3	Phage integrase SAM-like domain protein
291	0.666667	M0N98_00277	12.4719	-1.32053	0.0478043	0.680967	4.79697	1	-4.40306	-21.157	1.04855	2.06845	3	Glycosyl hydrolase family 92
292	0.666667	M0N98_01883-M0N98_01884	3.74257	-0.817634	0.152183	0.625606	4.22285	1	-4.67081	-25.4714	1.39226	2.6249	3	intergenic gap sequence
293	0.666667	M0N98_02848	5.9538	-1.0451	0.0901363	0.547433	3.52723	1	-4.49124	-22.4904	1.09433	2.13514	3	Trehalase
294	0.666667	M0N98_02874-M0N98_02875	5.38614	-1.04178	0.0908286	0.922404	8.3638	1	-4.49124	-22.4904	0.896748	1.86186	3	intergenic gap sequence
295	0.666667	M0N98_01356	8.92739	-1.12902	0.074299	0.75422	5.67832	1	-4.4567	-21.9584	0.843692	1.79464	3	Xaa-Pro aminopeptidase
296.5	0.666667	M0N98_01411	6.24422	-0.842942	0.143568	0.757971	5.72758	1	-4.64193	-24.9666	0.983378	1.97709	3	hypothetical protein
296.5	0.666667	M0N98_03651	6.53465	-1.08175	0.0828415	0.848937	7.06214	1	-4.47331	-22.2127	1.98669	3.96328	3	Outer membrane efflux protein
298	0.666667	M0N98_01884	5.9736	-0.83703	0.145536	0.574561	3.75458	1	-4.6426	-24.9783	1.06381	2.09044	3	Reverse transcriptase (RNA-dependent DNA polymerase)
299	0.666667	M0N98_03684	11.6469	-1.00399	0.0990849	0.649399	4.46066	1	-4.50474	-22.7019	1.67632	3.19613	3	hypothetical protein
300	0.666667	M0N98_01942	9.22112	-1.04008	0.091184	0.8252	6.68651	1	-4.47724	-22.2732	1.34232	2.53558	3	Starch-binding associating with outer membrane
301.5	0.666667	M0N98_00515	12.8152	-1.51449	0.0305853	0.970062	9.33387	1	-4.34542	-20.3283	0.684604	1.60726	3	Xylan 1,4-beta-xylosidase
301.5	0.666667	M0N98_01680	6.9736	-1.01494	0.0966177	0.411707	2.58052	1	-4.48523	-22.3969	1.00606	2.00842	3	DcaP outer membrane protein
303	0.666667	M0N98_01968	8.35974	-0.986025	0.10327	0.814135	6.51831	1	-4.49555	-22.5577	1.50388	2.83604	3	Starch-binding associating with outer membrane
304	0.666667	M0N98_02548	8.08251	-1.36949	0.0427082	0.903977	8.01635	1	-4.36672	-20.6307	1.04953	2.06986	3	Colicin I receptor
305	0.666667	M0N98_02451	3.53795	-0.728911	0.186676	0.613359	4.10543	1	-4.76821	-27.2505	0.918496	1.89014	3	Hydroxyacylglutathione hydrolase GloC
306	0.666667	M0N98_02839	3.53795	-0.871973	0.134285	0.743619	5.54139	1	-4.57538	-23.8411	1.48666	2.80239	3	Macro domain protein
307	0.666667	M0N98_03648	4.20792	-1.01112	0.0974712	0.576275	3.76943	1	-4.47722	-22.2729	1.02026	2.02828	3	Helix-turn-helix domain protein
308	0.666667	M0N98_00391	8.09571	-0.889736	0.128903	0.441688	2.76495	1	-4.55432	-23.4956	1.05878	2.08316	3	Phenylacetate-coenzyme A ligase
309	0.666667	M0N98_00469	5.63366	-0.814156	0.153407	0.467048	2.93122	1	-4.63929	-24.921	1.58045	2.99064	3	Dihydrolipoyl dehydrogenase
310	0.666667	M0N98_04029	5.52805	-0.767854	0.170665	0.51486	3.27235	1	-4.68248	-25.6783	1.10728	2.15439	3	Fructose-bisphosphate aldolase class 1
311	0.666667	M0N98_02035	6.82838	-0.939409	0.114972	0.674269	4.72356	1	-4.50481	-22.703	1.11959	2.17286	3	Glycosyl hydrolase family 65, N-terminal domain
312	0.666667	M0N98_00158	8.44554	-1.00858	0.098043	0.497507	3.14417	1	-4.46574	-22.0964	0.617474	1.53419	3	Glycosyl hydrolase family 92
313	0.666667	M0N98_00154	14.6172	-1.02411	0.0945993	0.408631	2.56231	1	-4.4588	-21.9904	1.12394	2.17941	3	Glycosyl hydrolase family 92
314	0.666667	M0N98_00505	18.6436	-1.30936	0.0490503	0.773904	5.9416	1	-4.35399	-20.4494	0.962153	1.94822	3	putative tricorn protease
315	0.666667	M0N98_03686	7.76568	-1.47451	0.0335347	0.671924	4.69812	1	-4.32304	-20.0154	0.809467	1.75256	3	Type I restriction modification DNA specificity domain protein
316	0.666667	M0N98_03664	8.43564	-1.20484	0.0623969	0.383876	2.42034	1	-4.38172	-20.8463	0.637307	1.55542	3	Kelch motif protein
317	0.666667	M0N98_03239	5.26073	-0.752953	0.176623	0.507696	3.21881	1	-4.67563	-25.5568	1.72212	3.2992	3	Outer membrane protein OprM
318	0.666667	M0N98_03416	5.81848	-0.884778	0.130383	0.516308	3.28328	1	-4.52749	-23.0627	0.579573	1.49441	3	Chain length determinant protein
319	0.666667	M0N98_04067	12.1551	-1.04631	0.0898861	0.386646	2.43582	1	-4.42136	-21.427	0.799694	1.74073	3	Starch-binding associating with outer membrane
320	0.666667	M0N98_04095	4.9505	-0.73498	0.184086	0.499128	3.15593	1	-4.68715	-25.7616	1.12487	2.18082	3	N-acetylhexosamine 1-kinase
321	0.666667	M0N98_00043	20.8779	-1.50359	0.0313627	0.573042	3.74147	1	-4.29991	-19.697	1.12112	2.17515	3	Two component regulator propeller
322	0.666667	M0N98_00193	6.24422	-0.830173	0.147852	0.530342	3.39111	1	-4.5634	-23.6439	1.38605	2.61362	3	O-acetyl-L-homoserine sulfhydrylase
323	0.666667	M0N98_02400	10.1947	-1.46227	0.0344932	1.60341	40.1248	1	-4.30431	-19.7573	0.91498	1.88554	3	hypothetical protein
324	0.666667	M0N98_00737	13.4653	-0.950738	0.112011	0.823617	6.66219	1	-4.46143	-22.0305	1.12794	2.18546	3	Alpha amylase, catalytic domain
325	0.666667	M0N98_03395	7.41584	-0.859596	0.138167	0.613063	4.10264	1	-4.53414	-23.1693	1.52609	2.88005	3	Polysaccharide biosynthesis protein
326	0.666667	M0N98_00029	9.61716	-1.19482	0.0638534	0.106979	1.27932	1	-4.35266	-20.4306	1.08176	2.11662	3	Helix-turn-helix domain protein
327	0.833333	M0N98_02779	9.88449	-0.977297	0.105367	0.591151	3.90077	2	1.39309	2.6264	3.48023	11.1597	3	putative zinc protease
328	0.666667	M0N98_01233	13.2343	-1.01197	0.0972805	0.460446	2.887	1	-4.41183	-21.286	1.2071	2.30873	3	Outer membrane protein beta-barrel family protein
329	0.666667	M0N98_04255	7.0165	-0.845947	0.142578	0.502485	3.18043	1	-4.52811	-23.0726	1.23866	2.35978	3	Sir2- and TIR-associating SLOG family protein
330	0.666667	M0N98_03291	13.5017	-1.23298	0.0584819	0.3739	2.36537	1	-4.33222	-20.1431	1.2292	2.34436	3	UvrD/REP helicase N-terminal domain protein
331	0.666667	M0N98_01992	11.8152	-1.2511	0.0560915	0.663044	4.60303	1	-4.32231	-20.0054	1.16418	2.24105	3	4-hydroxythreonine-4-phosphate dehydrogenase
332	0.666667	M0N98_04059	16.2343	-1.23552	0.0581405	0.603106	4.00965	1	-4.32705	-20.0712	1.54104	2.91005	3	Multidrug resistance protein MdtB
333	0.666667	M0N98_01103	16.9637	-1.43689	0.0365687	1.18443	15.2907	1	-4.28963	-19.5572	1.01082	2.01506	3	TonB-dependent receptor P26
334	0.666667	M0N98_03448	6.64026	-0.886167	0.129967	0.472316	2.96699	1	-4.4797	-22.3113	1.08957	2.12811	3	Histidine kinase-, DNA gyrase B-, and HSP90-like ATPase
335	0.666667	M0N98_02702-M0N98_02703	8.9868	-1.3658	0.0430726	0.769259	5.8784	1	-4.29179	-19.5865	1.57875	2.98711	3	intergenic gap sequence
336	0.666667	M0N98_00483	12.868	-1.07246	0.0846337	0.631552	4.28107	1	-4.36352	-20.585	0.708392	1.63398	3	SusD family protein
337	0.666667	M0N98_00286	4.46865	-0.776815	0.16718	0.769887	5.8869	1	-4.57636	-23.8573	1.33369	2.52047	3	O-Glycosyl hydrolase family 30
338	0.666667	M0N98_03741	6.19142	-0.711949	0.194111	0.622845	4.19609	1	-4.6618	-25.3129	0.829669	1.77728	3	Beta-xylosidase
339	0.666667	M0N98_02124	9.16832	-0.695028	0.201824	0.808235	6.43036	1	-4.68553	-25.7327	0.743147	1.67382	3	BNR repeat-like domain protein
340	0.666667	M0N98_01836	8.9505	-1.21617	0.0607898	0.209444	1.61974	1	-4.30887	-19.8198	1.22007	2.32959	3	Susd and RagB outer membrane lipoprotein
341	0.666667	M0N98_01257	11.4752	-1.05565	0.0879723	0.354682	2.26299	1	-4.35901	-20.5208	1.1692	2.24887	3	hypothetical protein
342	0.666667	M0N98_01958	4.10231	-0.962955	0.108904	0.588178	3.87417	1	-4.40239	-21.1471	0.982456	1.97583	3	Alkaline phosphatase PafA
343	0.666667	M0N98_03922	9.62376	-1.03416	0.0924368	0.587125	3.86478	1	-4.36481	-20.6034	1.06409	2.09085	3	CarboxypepD_reg-like domain protein
344	0.666667	M0N98_02918	7.80858	-1.00376	0.0991377	0.506059	3.2067	1	-4.38102	-20.8362	1.32787	2.51032	3	Resolvase, N terminal domain
345	0.666667	M0N98_00364	8.08581	-1.24399	0.0570177	0.777766	5.99468	1	-4.29014	-19.5642	0.291892	1.22424	3	SusD-like protein P2
346	0.666667	M0N98_00132	5.75248	-0.816652	0.152528	0.781905	6.05209	1	-4.51049	-22.7926	1.34638	2.54273	3	L-rhamnose-proton symporter
347	0.666667	M0N98_01673	10.7822	-1.00566	0.0987042	0.418847	2.62329	1	-4.36723	-20.638	1.43543	2.70462	3	Helix-turn-helix domain protein
348	0.666667	M0N98_03210	5.51815	-1.08864	0.0815379	0.96628	9.25295	1	-4.33217	-20.1425	1.12235	2.17702	3	hypothetical protein
349	0.666667	M0N98_03226	5.14521	-1.06005	0.0870867	0.537159	3.44476	1	-4.33956	-20.2459	1.23659	2.3564	3	Acetyltransferase (GNAT) domain protein
350	0.666667	M0N98_03007	5.033	-0.948958	0.112471	0.407052	2.55301	1	-4.39635	-21.0587	1.48668	2.80244	3	Outer membrane efflux protein
351	0.666667	M0N98_02557	4.19472	-0.908303	0.123509	0.655023	4.5188	1	-4.42119	-21.4245	0.508214	1.42229	3	hypothetical protein
352	0.666667	M0N98_00843	5.67327	-1.14343	0.0718732	0.56647	3.68528	1	-4.30517	-19.769	0.972529	1.96228	3	NUDIX domain protein
353	0.666667	M0N98_00558	11.495	-1.09046	0.0811965	0.650314	4.47006	1	-4.32558	-20.0507	1.34907	2.54749	3	TonB dependent receptor
354	0.666667	M0N98_04112-M0N98_04113	5.71287	-0.837891	0.145248	0.631603	4.28157	1	-4.47816	-22.2874	0.943678	1.92343	3	intergenic gap sequence
355	0.666667	M0N98_00413	3.70297	-0.919583	0.120342	0.650329	4.47022	1	-4.40592	-21.1989	1.23681	2.35676	3	ECF RNA polymerase sigma-E factor
356	0.666667	M0N98_02439	3.42574	-0.738932	0.182418	0.586919	3.86295	1	-4.58423	-23.9878	1.74396	3.34953	3	Family of unknown function (DUF5690)
357	0.666667	M0N98_01341	6.41914	-1.13541	0.0732135	0.517955	3.29575	1	-4.30327	-19.743	1.60707	3.04633	3	Esterase EstD
358	0.666667	M0N98_03048	2.59736	-0.837513	0.145374	0.570014	3.71547	1	-4.47341	-22.2142	2.75047	6.72935	3	Methyltransferase domain protein
359	0.666667	M0N98_03816	7.0165	-1.07895	0.0833775	0.756952	5.71415	1	-4.32091	-19.9859	1.09984	2.1433	3	Gram-negative bacterial TonB protein C-terminal
360	0.666667	M0N98_00644	12.1353	-1.16812	0.067902	0.5331	3.41272	1	-4.29038	-19.5673	1.11763	2.1699	3	protein of unknown function (DUF389)
361	0.666667	M0N98_02157	8.90099	-1.64619	0.0225842	1.02485	10.589	1	-4.21919	-18.6253	1.03572	2.05014	3	Peptide-N-glycosidase F, N terminal
362	0.666667	M0N98_01600	3.9736	-0.68502	0.206528	0.586689	3.86091	1	-4.65937	-25.2703	1.98099	3.94765	3	Histidinol dehydrogenase
363	0.666667	M0N98_03069	5.0429	-0.91129	0.122662	0.637015	4.33526	1	-4.40134	-21.1318	1.5084	2.84494	3	hypothetical protein
364	0.666667	M0N98_00511	6.27393	-0.753553	0.176379	0.723977	5.29635	1	-4.55164	-23.452	1.20449	2.30456	3	N-acetylgalactosamine-6-O-sulfatase
365.5	0.666667	M0N98_00119	9.05281	-1.45542	0.0350409	0.767138	5.84976	1	-4.22671	-18.7226	1.10537	2.15154	3	SusD-like protein P25
365.5	0.666667	M0N98_03377	4.9736	-0.87312	0.133931	0.745781	5.56905	1	-4.42476	-21.4775	1.1803	2.26624	3	Toprim-like protein
367.5	0.666667	M0N98_01069	12.0528	-1.18353	0.0655348	0.582299	3.82207	1	-4.27097	-19.3059	0.684884	1.60757	3	Urocanate hydratase
367.5	0.666667	M0N98_04072	5.91749	-0.840064	0.144523	0.561003	3.63918	1	-4.44995	-21.8559	1.32848	2.51137	3	hypothetical protein
369	0.666667	M0N98_00401	19.4224	-1.16	0.0691834	0.203515	1.59777	1	-4.27148	-19.3128	1.07646	2.10886	3	TonB-dependent receptor P3
370	0.666667	M0N98_00878	11.8944	-1.44025	0.0362871	0.830063	6.76181	1	-4.21672	-18.5934	1.70988	3.27133	3	Peptidase family M28
371	0.666667	M0N98_02044	2.75248	-0.669104	0.214238	0.732087	5.39619	1	-4.65597	-25.2108	1.31179	2.48249	3	GDP-L-fucose synthase
372	0.666667	M0N98_00467	6.967	-1.03171	0.0929588	0.575099	3.75923	1	-4.30559	-19.7748	0.0756839	1.05386	3	4-deoxy-L-threo-5-hexosulose-uronate ketol-isomerase
373	0.666667	M0N98_04130	9.59736	-0.879218	0.132063	0.37065	2.34774	1	-4.39635	-21.0587	1.05118	2.07222	3	glycosyl hydrolase family 115
374	0.666667	M0N98_00742	12.5611	-0.889873	0.128863	0.57315	3.7424	1	-4.38518	-20.8964	1.53023	2.88831	3	TonB-dependent receptor SusC
375	0.666667	M0N98_02281	2.85809	-0.776698	0.167225	0.656206	4.53113	1	-4.4834	-22.3686	1.15312	2.22394	3	Ribonuclease HepT-like protein
376	0.666667	M0N98_00719	10.2673	-1.05964	0.087169	0.830083	6.76212	1	-4.2894	-19.5541	1.25626	2.38875	3	Glucosidase YgjK
377	0.666667	M0N98_03254	11.3399	-1.34828	0.0448459	0.826795	6.71112	1	-4.21622	-18.587	1.61113	3.05492	3	Tetratricopeptide repeat protein
378	0.666667	M0N98_02959	8.16832	-1.24634	0.05671	0.311713	2.0498	1	-4.23159	-18.786	1.04436	2.06245	3	Glutamine synthetase
379.5	0.666667	M0N98_00380	5.56766	-0.79448	0.160517	0.658353	4.55358	1	-4.46197	-22.0388	1.44282	2.71851	3	KilA-N domain protein
379.5	0.666667	M0N98_03696	5.0429	-0.774073	0.168239	0.526399	3.36046	1	-4.47951	-22.3083	1.42056	2.67689	3	Putative esterase
381	0.666667	M0N98_00025	9.63366	-0.908403	0.12348	0.722374	5.27685	1	-4.35726	-20.4959	1.18344	2.27118	3	putative beta-L-arabinofuranosidase
382	0.666667	M0N98_00790	6.51815	-1.04789	0.08956	0.259209	1.81639	1	-4.2873	-19.5256	0.780115	1.71727	3	Choline trimethylamine-lyase activating enzyme
384	0.666667	M0N98_00097	14.3069	-1.26188	0.0547171	0.0953991	1.24566	1	-4.22394	-18.6866	1.44366	2.72011	3	TonB-dependent receptor SusC
384	0.666667	M0N98_01396-M0N98_01397	11.9868	-1.16233	0.0688133	0.471557	2.96181	1	-4.24905	-19.0148	1.25778	2.39127	3	intergenic gap sequence
384	0.666667	M0N98_01931	7	-1.11641	0.0764871	0.599573	3.97716	1	-4.26011	-19.1611	0.655995	1.5757	3	hypothetical protein
386	0.666667	M0N98_00986	13.6832	-1.28604	0.0517557	0.895909	7.86881	1	-4.21928	-18.6264	0.855153	1.80895	3	Outer membrane protein beta-barrel family protein
387	0.666667	M0N98_04103	10.571	-1.13964	0.0725037	0.529859	3.38734	1	-4.2521	-19.055	2.30879	4.95466	3	Acetyl xylan esterase (AXE1)
388	0.666667	M0N98_03850	15.3762	-1.26864	0.0538715	0.0747947	1.18794	1	-4.22077	-18.6457	1.36069	2.56808	3	YetA-like protein
389	0.666667	M0N98_03066	6.9736	-0.906632	0.123985	0.572233	3.73451	1	-4.35135	-20.412	0.742972	1.67362	3	Dihydroprymidine dehydrogenase domain II, 4Fe-4S cluster
390	0.666667	M0N98_00287	4.08911	-0.631088	0.233836	0.747641	5.59295	1	-4.68539	-25.7302	1.67717	3.198	3	HTH-type transcriptional repressor CytR
391	0.666667	M0N98_03835	7.31353	-0.937751	0.115411	0.734727	5.42908	1	-4.32587	-20.0547	1.3596	2.56614	3	Glycosyl Hydrolase Family 88
392	0.666667	M0N98_00128	3.47525	-0.965934	0.10816	0.650967	4.47679	1	-4.30899	-19.8215	0.585866	1.50094	3	hypothetical protein
393	0.666667	M0N98_02934	6.31683	-1.02698	0.093976	0.705557	5.07641	1	-4.2763	-19.3773	1.44771	2.72774	3	TonB-dependent receptor P3
394	0.666667	M0N98_00273	6.23432	-1.15017	0.0707673	0.527268	3.36719	1	-4.22935	-18.7569	1.45229	2.73642	3	Heparan-alpha-glucosaminide N-acetyltransferase, catalytic
395	0.666667	M0N98_03434	8.29373	-1.02733	0.0938999	0.586326	3.85768	1	-4.27205	-19.3203	0.667998	1.58887	3	AAA domain, putative AbiEii toxin, Type IV TA system
396	0.666667	M0N98_02522	3.84818	-1.07033	0.0850484	0.766607	5.84261	1	-4.25327	-19.0705	0.721205	1.64856	3	Precorrin-8X methylmutase
397	0.666667	M0N98_02876	3.14521	-0.680935	0.20848	0.577956	3.78404	1	-4.55996	-23.5877	1.15654	2.22923	3	PD-(D/E)XK nuclease superfamily protein
398	0.666667	M0N98_02468	8.57426	-1.08927	0.0814194	0.347327	2.22498	1	-4.23905	-18.8835	0.510559	1.4246	3	Patatin-like phospholipase
399	0.666667	M0N98_00272	8.53795	-1.11312	0.0770691	0.378216	2.389	1	-4.22973	-18.7619	1.02776	2.03885	3	Alpha-N-acetylglucosaminidase (NAGLU) tim-barrel domain protein
400	0.666667	M0N98_01261	11.429	-1.55607	0.027793	1.05844	11.4403	1	-4.13262	-17.5406	1.22725	2.3412	3	NAD-specific glutamate dehydrogenase
401	0.666667	M0N98_02545	11.3828	-1.21306	0.0612264	0.462974	2.90385	1	-4.19959	-18.374	0.8161	1.76064	3	Anaerobic ribonucleoside-triphosphate reductase
402.5	0.666667	M0N98_00481	12.736	-1.11485	0.0767628	0.70662	5.08885	1	-4.21667	-18.5928	0.973519	1.96362	3	Family of unknown function (DUF6055)
402.5	0.666667	M0N98_02321	7.84488	-1.00247	0.0994335	0.273759	1.87827	1	-4.26074	-19.1695	1.04499	2.06335	3	Tyrosine-protein kinase ptk
404	0.666667	M0N98_01315	11.9901	-1.38694	0.0410258	0.447572	2.80267	1	-4.15251	-17.7841	1.27208	2.4151	3	hypothetical protein
405	0.666667	M0N98_01238	12.9538	-1.07592	0.0839614	0.739377	5.48753	1	-4.22617	-18.7156	1.84404	3.59013	3	Tetratricopeptide repeat protein
406	0.666667	M0N98_01279	5.22442	-1.02634	0.0941163	0.337992	2.17767	1	-4.24241	-18.9275	1.59175	3.01414	3	GDSL-like Lipase/Acylhydrolase family protein
407	0.666667	M0N98_03663	7.84158	-1.1451	0.0715979	0.444875	2.78532	1	-4.2001	-18.3805	0.733336	1.66248	3	Glycosyl hydrolase family 20, catalytic domain
408	0.666667	M0N98_00476	12.6865	-0.978437	0.10509	0.897071	7.88989	1	-4.25977	-19.1565	1.04374	2.06157	3	Pectic acid lyase
409	0.666667	M0N98_03907	9.19472	-1.29097	0.0511712	0.730095	5.37149	1	-4.15838	-17.8566	1.08977	2.12839	3	SusD-like protein P25
410	0.666667	M0N98_04121	16.3564	-1.19991	0.0631087	0.358319	2.28202	1	-4.17751	-18.0949	1.33434	2.52161	3	AAA domain protein
411	0.666667	M0N98_00402	11.8878	-1.06244	0.0866085	0.920769	8.33237	1	-4.21931	-18.6268	0.914538	1.88497	3	SusD family protein
412	0.666667	M0N98_01655	7.0264	-0.981597	0.104329	0.651317	4.48041	1	-4.25055	-19.0346	1.42508	2.68529	3	Protein of unknown function (DUF3987)
413	0.666667	M0N98_00349	9.48845	-0.883645	0.130724	0.524643	3.34691	1	-4.30384	-19.7509	1.3082	2.47632	3	Dipeptidyl carboxypeptidase
414	0.5	M0N98_02536	2.84818	-0.930038	0.117479	0.0568483	1.13985	0	-8.51731	-366.409	3.88119	14.7352	3	Ribonucleoside-diphosphate reductase subunit beta
415	0.666667	M0N98_00628	22.4026	-1.87275	0.0134045	1.27458	18.8184	1	-4.07236	-16.8229	0.989053	1.98488	3	Response regulator receiver domain protein
416	0.666667	M0N98_00330	7.56106	-1.04555	0.0900422	0.525978	3.3572	1	-4.21995	-18.635	1.15179	2.2219	3	Glycosyl transferases group 1
417	0.666667	M0N98_04071	10.7624	-1.03739	0.0917517	0.834468	6.83074	1	-4.22124	-18.6517	0.434421	1.35137	3	Starch-binding associating with outer membrane
418	0.666667	M0N98_04247	3.88779	-0.679511	0.209165	0.794375	6.22838	1	-4.51395	-22.8473	1.22612	2.33938	3	IS66 family transposase ISBvu3
419.5	0.666667	M0N98_02179	14.3333	-1.82314	0.0150267	1.22412	16.7539	1	-4.07006	-16.7962	0.547679	1.46173	3	Anaerobic C4-dicarboxylate transporter DcuA
419.5	0.666667	M0N98_03446	6.60726	-1.03231	0.0928303	0.475146	2.98639	1	-4.2219	-18.6603	1.44321	2.71926	3	Poly-beta-1,6-N-acetyl-D-glucosamine synthase
421	0.666667	M0N98_01786	5.67657	-0.744573	0.180064	0.653011	4.49791	1	-4.41622	-21.3508	2.00192	4.00532	3	Chromosome partition protein Smc
422	0.666667	M0N98_03799	9.47195	-1.27186	0.0534742	0.515374	3.27623	1	-4.13045	-17.5142	1.1026	2.14742	3	Glycosyl hydrolase-like 10
423	0.666667	M0N98_02238	13.5182	-1.47882	0.0332028	0.535361	3.43053	1	-4.07624	-16.8683	1.42921	2.69298	3	TonB-dependent receptor P26
424.5	0.666667	M0N98_00542	5.65347	-0.840164	0.144489	0.989083	9.75176	1	-4.30732	-19.7986	1.49499	2.81863	3	DNA recombination-mediator protein A
424.5	0.666667	M0N98_01610	10.505	-1.44538	0.0358612	1.61936	41.6257	1	-4.08254	-16.9421	0.799816	1.74088	3	Cytosol non-specific dipeptidase
426	0.5	M0N98_00399	4.30033	-0.935236	0.116082	0.166253	1.4664	0	-6.90991	-120.252	2.50782	5.68758	3	ATP-dependent 6-phosphofructokinase 2
427	0.666667	M0N98_01830	3.06271	-0.605504	0.248025	0.701165	5.02534	1	-4.60299	-24.3018	0.777175	1.71377	3	Response regulator receiver domain protein
428	0.666667	M0N98_03841	8.68977	-0.983985	0.103756	0.36389	2.31148	1	-4.20833	-18.4857	1.18768	2.27786	3	Pectic acid lyase
429	0.666667	M0N98_03650	11.7525	-1.20229	0.0627637	0.461556	2.89438	1	-4.12582	-17.458	1.0388	2.05451	3	Efflux pump membrane transporter BepE
430	0.666667	M0N98_03629	6.19142	-1.11467	0.0767953	0.78518	6.09789	1	-4.15213	-17.7794	0.957382	1.94178	3	N-acetylmuramoyl-L-alanine amidase
431	0.666667	M0N98_04169	9.44224	-0.680754	0.208567	0.568924	3.70616	1	-4.46311	-22.0562	1.53674	2.90138	3	Putative metal chaperone YciC
432	0.666667	M0N98_03747	9.08911	-1.11634	0.0765	0.436001	2.72898	1	-4.14795	-17.7279	1.42853	2.69173	3	SusD family protein
433	0.666667	M0N98_04076	13.2541	-0.971992	0.106661	0.428555	2.68259	1	-4.20929	-18.4979	0.890088	1.85329	3	SusD-like protein P2
434	0.666667	M0N98_02201	4.38614	-0.882727	0.131001	0.733396	5.41248	1	-4.25879	-19.1437	0.175565	1.12941	3	Pyruvate formate-lyase 1-activating enzyme
435	0.666667	M0N98_00857	5.0264	-0.829181	0.14819	0.826268	6.70298	1	-4.2906	-19.5703	1.2842	2.43547	3	hypothetical protein
436	0.5	M0N98_01155	5.28713	-0.955272	0.110848	0.123411	1.32865	0	-6.3835	-83.4881	1.77914	3.43222	3	Acyltransferase family protein
437	0.666667	M0N98_01725	17.0792	-2.18934	0.00646643	1.61422	41.1357	1	-3.99663	-15.9627	0.995473	1.99373	3	CarboxypepD_reg-like domain protein
438	0.666667	M0N98_03027	10.6667	-1.02377	0.0946745	0.796574	6.25999	1	-4.17289	-18.037	1.32264	2.50123	3	efflux RND transporter permease subunit
439	0.666667	M0N98_02403	4.39274	-0.820716	0.151107	0.866748	7.3578	1	-4.28983	-19.5599	1.30524	2.47125	3	Aspartyl protease
440	0.666667	M0N98_02657	5.0066	-0.794798	0.160399	0.592667	3.91441	1	-4.30696	-19.7936	1.91167	3.76244	3	Protein SapB
441	0.666667	M0N98_03444	3.42244	-0.748084	0.178614	0.697708	4.98549	1	-4.34912	-20.3805	1.25969	2.39444	3	Glycosyl transferase family 2
442	0.666667	M0N98_00033	18.4059	-1.34598	0.0450838	1.05345	11.3097	1	-4.04161	-16.4682	1.33771	2.5275	3	TonB-dependent receptor P3
443	0.5	M0N98_02785	2.76568	-0.868854	0.135253	0.133876	1.36105	0	-6.81689	-112.743	2.71618	6.5713	3	Family of unknown function (DUF6057)
444	0.666667	M0N98_03452	4.80858	-0.839648	0.144661	0.532718	3.40971	1	-4.26132	-19.1772	0.942316	1.92161	3	Hydroxymethylpyrimidine/phosphomethylpyrimidine kinase
445	0.666667	M0N98_01520	3.91749	-0.865918	0.13617	0.69687	4.97588	1	-4.23637	-18.8484	1.84108	3.58278	3	Aminotransferase class I and II
446	0.666667	M0N98_04290	8.42244	-0.973774	0.106225	0.565867	3.68017	1	-4.17109	-18.0145	1.15143	2.22133	3	Conjugative transposon protein TraJ
447	0.5	M0N98_02649	2.64356	-0.825901	0.149313	0.221545	1.6655	0	-7.63787	-199.172	3.64431	12.5039	3	Hydroxypyruvate reductase
448	0.5	M0N98_01270	6.80528	-1.16287	0.0687269	0.0865788	1.22062	0	-5.66264	-50.6552	1.22386	2.33571	3	Efflux pump membrane transporter BepE
449	0.666667	M0N98_02040	3.90099	-0.689281	0.204512	0.588502	3.87706	1	-4.39785	-21.0807	1.46232	2.7555	3	Right handed beta helix region
450	0.5	M0N98_02744	5.9736	-1.08493	0.0822375	0.320032	2.08945	0	-5.75757	-54.1005	1.63777	3.11186	3	Pyruvate, phosphate dikinase
451	0.666667	M0N98_03152-M0N98_03153	4.16172	-0.699651	0.199686	0.557868	3.613	1	-4.38069	-20.8314	1.22605	2.33926	3	intergenic gap sequence
452	0.5	M0N98_02571	3.40264	-0.899104	0.126152	0.124326	1.33145	0	-6.29634	-78.5933	4.88413	29.5304	3	CCDC81-like prokaryotic HU domain 1
453	0.666667	M0N98_03188	16.7063	-1.47365	0.0336008	0.712848	5.16235	1	-3.98354	-15.8184	1.05684	2.08038	3	Type III restriction enzyme, res subunit
454	0.666667	M0N98_00430	4.89769	-0.945957	0.113251	0.935898	8.62776	1	-4.16403	-17.9266	1.43542	2.70461	3	Glycosyl transferase family 2
455	0.666667	M0N98_01248	6.0363	-0.806649	0.156081	0.608048	4.05553	1	-4.25651	-19.1133	0.715042	1.64153	3	Tox-MPTase01 protein
456	0.5	M0N98_00801	2.85809	-0.797549	0.159386	0.400027	2.51204	0	-7.51885	-183.4	1.42234	2.68021	3	Transcription elongation factor GreA
457	0.666667	M0N98_01927	8.40924	-1.27737	0.0527997	0.355911	2.2694	1	-4.0074	-16.0823	1.33091	2.51562	3	Peptidase family M20/M25/M40
458	0.666667	M0N98_01314	8.93729	-1.29817	0.0503308	0.43605	2.72929	1	-3.99301	-15.9226	1.85983	3.62964	3	SusD family protein
459	0.666667	M0N98_03656	9.46205	-0.933836	0.116457	0.681486	4.80271	1	-4.14927	-17.7441	0.825111	1.77167	3	CarboxypepD_reg-like domain protein
460	0.666667	M0N98_01829-M0N98_01830	4.21782	-0.762022	0.172973	0.529986	3.38833	1	-4.28166	-19.4494	1.15183	2.22195	3	intergenic gap sequence
461	0.666667	M0N98_01736	5.69307	-0.907304	0.123793	0.885703	7.68605	1	-4.16287	-17.9123	0.827254	1.77431	3	Sodium/glutamate symporter
462	0.666667	M0N98_01939	6.83828	-1.00502	0.0988499	0.854205	7.14834	1	-4.0974	-17.1175	1.34642	2.54281	3	Radical SAM superfamily protein
463	0.666667	M0N98_01738	7.76238	-0.953215	0.111374	0.68203	4.80872	1	-4.12674	-17.4692	1.48958	2.80808	3	Fimbrillin-like protein
464	0.666667	M0N98_01752	3.79208	-0.860217	0.13797	1.09237	12.3699	1	-4.19609	-18.3294	1.68398	3.21313	3	Phage integrase family protein
465	0.666667	M0N98_03190	10.934	-1.12866	0.0743609	0.879273	7.57308	1	-4.03161	-16.3544	0.864566	1.82079	3	hypothetical protein
466	0.666667	M0N98_01801	2.50165	-0.750435	0.17765	0.683528	4.82534	1	-4.28151	-19.4474	0.152191	1.11126	3	hypothetical protein
467	0.666667	M0N98_02414	4.45215	-0.787045	0.163288	0.594547	3.93139	1	-4.24924	-19.0173	1.48742	2.80386	3	N-acetylgalactosamine-6-O-sulfatase
468	0.666667	M0N98_01106	11.9208	-1.22002	0.0602528	0.68962	4.8935	1	-3.99152	-15.9062	1.26439	2.40226	3	Polyphosphate kinase
469	0.666667	M0N98_01042	6.87789	-1.1967	0.0635773	0.862424	7.28491	1	-3.99543	-15.9494	0.513439	1.42745	3	BRO family, N-terminal domain
470	0.666667	M0N98_02648	2.69637	-0.621856	0.23886	0.621264	4.18084	1	-4.44341	-21.757	0.968403	1.95667	3	Phosphoserine aminotransferase
471	0.666667	M0N98_03659	4.70627	-0.849721	0.141345	0.489204	3.08464	1	-4.1864	-18.2068	1.99347	3.98194	3	Response regulator MprA
472	0.666667	M0N98_04201	4.49175	-0.889504	0.128972	0.566568	3.68611	1	-4.15619	-17.8295	0.740944	1.67127	3	hypothetical protein
473	0.666667	M0N98_03638	13.3003	-1.02745	0.0938755	0.292906	1.96294	1	-4.06243	-16.7076	1.07709	2.10977	3	TonB dependent receptor
474	0.5	M0N98_01250	2.56106	-0.766822	0.171071	0.303597	2.01186	0	-7.18641	-145.655	3.09127	8.52243	3	Lipoprotein NlpE
475	0.5	M0N98_02650	2.11551	-0.751667	0.177147	0.240537	1.73995	0	-8.05169	-265.338	2.67523	6.3874	3	Protein of unknown function (DUF1015)
476	0.666667	M0N98_00478	9.41254	-0.868377	0.135401	0.804619	6.37704	1	-4.16445	-17.9318	0.979665	1.97201	3	putative beta-L-arabinofuranosidase
477	0.5	M0N98_03603	5.32673	-0.985575	0.103377	0.13792	1.37379	0	-5.65015	-50.2188	0.982283	1.97559	3	Sulfatase
478	0.5	M0N98_00438	5.0363	-0.927762	0.118097	0.09128	1.2339	0	-5.77913	-54.915	1.23666	2.35653	3	Sulfatase
479	0.666667	M0N98_00946	5.23102	-0.607589	0.246837	0.622041	4.18833	1	-4.45002	-21.8569	1.32228	2.50061	3	Bifunctional purine biosynthesis protein PurH
480	0.666667	M0N98_01313	12.1485	-1.20746	0.0620209	0.588665	3.87851	1	-3.97606	-15.7366	1.10692	2.15386	3	TonB-dependent receptor P3
481	0.666667	M0N98_01030	8.31023	-0.915522	0.121472	0.558179	3.61559	1	-4.11962	-17.3832	1.39042	2.62155	3	protein of unknown function (DUF5060)
482	0.5	M0N98_02458	5.37624	-1.00053	0.0998779	0.185891	1.53423	0	-5.59419	-48.3078	1.6913	3.22947	3	Long-chain-fatty-acid--CoA ligase FadD15
483	0.666667	M0N98_02395	3.68647	-0.935595	0.115986	0.50095	3.1692	1	-4.09085	-17.0399	0.635802	1.5538	3	hypothetical protein
484	0.666667	M0N98_03661	11.231	-1.11234	0.0772075	0.687978	4.87504	1	-3.98981	-15.8874	1.2609	2.39645	3	Beta-galactosidase BoGH2A
485	0.5	M0N98_03282	3.89439	-0.901402	0.125487	0.244183	1.75462	0	-5.76341	-54.3199	2.19498	4.57884	3	Aminomethyltransferase
486	0.666667	M0N98_04115	13.6007	-1.24564	0.056801	0.317655	2.07804	1	-3.94353	-15.3859	1.14904	2.21766	3	TonB-dependent receptor P3
487	0.666667	M0N98_03836	9.47525	-1.19261	0.0641784	0.815213	6.5345	1	-3.9596	-15.5582	0.775555	1.71185	3	Rhamnogalacturonan endolyase YesW
488	0.666667	M0N98_00594	17.8482	-1.14038	0.0723806	1.00301	10.0695	1	-3.96957	-15.6661	0.895715	1.86053	3	putative tricorn protease
489	0.5	M0N98_03168	2.50165	-0.740679	0.181686	0.290132	1.95044	0	-6.91053	-120.303	4.57062	23.7625	3	Anaphase-promoting complex, cyclosome, subunit 3
490	0.666667	M0N98_02389	9.033	-1.24017	0.0575212	0.231487	1.70407	1	-3.93723	-15.3188	1.26305	2.40003	3	Transposase DDE domain protein
491	0.5	M0N98_00571	3.50165	-0.802034	0.157749	0.299697	1.99387	0	-6.2285	-74.9837	3.57453	11.9135	3	Adenine phosphoribosyltransferase
492	0.666667	M0N98_01768	4.22772	-0.876858	0.132783	0.496822	3.13922	1	-4.11994	-17.387	1.03303	2.04631	3	Pvc16 N-terminal domain protein
493	0.666667	M0N98_02241	8.19142	-1.12745	0.0745673	0.596051	3.94504	1	-3.96653	-15.6331	0.64834	1.56736	3	SusD family protein
494	0.666667	M0N98_00274	19.4191	-1.30077	0.0500305	0.719286	5.23946	1	-3.9154	-15.0887	0.93194	1.90784	3	TonB-dependent receptor P3
495	0.666667	M0N98_03503	4.77228	-0.831423	0.147427	0.724814	5.30657	1	-4.15395	-17.8017	1.22181	2.33239	3	CDP-abequose synthase
496	0.5	M0N98_02775	3.27723	-0.907188	0.123826	0.3926	2.46945	0	-5.69369	-51.7573	4.37699	20.7781	3	Outer membrane efflux protein
497	0.666667	M0N98_00798	2.37624	-0.56511	0.272201	0.699902	5.01074	1	-4.47778	-22.2816	0.0113892	1.00793	3	Rubredoxin
498.5	0.666667	M0N98_03306	2.78548	-0.698767	0.200094	0.628732	4.25336	1	-4.27636	-19.3781	1.26361	2.40096	3	Outer membrane protein beta-barrel domain protein
498.5	0.666667	M0N98_03999	7.51155	-1.09161	0.0809826	1.03477	10.8335	1	-3.97362	-15.7101	0.579834	1.49468	3	Magnesium transporter MgtE
500	0.5	M0N98_01319	1.87789	-0.701537	0.198822	0.168136	1.47277	0	-9.72078	-843.815	1.04123	2.05798	3	Barrel-sandwich domain of CusB or HlyD membrane-fusion
501	0.5	M0N98_00310	2.72937	-0.71857	0.191175	0.0474614	1.11548	0	-7.28996	-156.494	3.68851	12.8929	3	Glutamate racemase
502	0.666667	M0N98_01276	13.495	-1.43333	0.0368695	0.92641	8.4413	1	-3.86649	-14.5858	1.64	3.11667	3	Multidrug resistance protein MdtC
503	0.666667	M0N98_00566	5.0495	-0.925403	0.11874	1.16912	14.761	1	-4.05838	-16.6608	0.769594	1.70479	3	Nucleoside recognition
504	0.666667	M0N98_02239	8.68647	-0.796422	0.159801	0.523533	3.33836	1	-4.17612	-18.0774	1.19993	2.29729	3	SusD family protein
505	0.5	M0N98_04082-M0N98_04083	2.50165	-0.707059	0.196309	0.182796	1.52334	0	-7.67327	-204.119	3.5617	11.8081	3	intergenic gap sequence
506	0.5	M0N98_02688	2.60066	-0.72254	0.189435	0.25489	1.79841	0	-6.91277	-120.49	2.99362	7.96469	3	Protein of unknown function (DUF1653)
507	0.666667	M0N98_00791	13.5149	-1.46009	0.0346666	0.578839	3.79174	1	-3.84021	-14.3225	1.17217	2.2535	3	Trans-4-hydroxy-L-proline dehydratase
508	0.666667	M0N98_00320	9.68977	-0.909209	0.123251	0.539797	3.46575	1	-4.05708	-16.6457	0.618859	1.53566	3	Competence protein ComM
509	0.666667	M0N98_02191	2.45875	-0.635914	0.231252	0.778369	6.00301	1	-4.33779	-20.2211	1.26717	2.40688	3	AAA domain, putative AbiEii toxin, Type IV TA system
510	0.666667	M0N98_01741	4.91749	-0.793166	0.161003	0.447134	2.79985	1	-4.16752	-17.9701	1.30272	2.46693	3	protein of unknown function (DUF5119)
511	0.5	M0N98_02493-M0N98_02494	2.0495	-0.686669	0.205746	0.288318	1.94231	0	-8.79128	-443.037	3.62569	12.3436	3	intergenic gap sequence
512	0.5	M0N98_00196	1.69967	-0.684927	0.206573	0.281539	1.91223	0	-9.15304	-569.299	2.15987	4.46873	3	ECF RNA polymerase sigma factor SigG
513	0.5	M0N98_00470	2.76568	-0.773567	0.168435	0.138401	1.37531	0	-6.15986	-71.4993	3.98088	15.7894	3	Bacterial PH domain protein
514	0.5	M0N98_00961	2.84158	-0.70729	0.196205	0.263499	1.83442	0	-6.92027	-121.118	2.79672	6.9486	3	Bacterial trigger factor protein (TF)
515	0.666667	M0N98_02437	5.11881	-0.917187	0.121008	0.664029	4.61349	1	-4.02096	-16.2341	1.54969	2.92754	3	2-aminoethylphosphonate--pyruvate transaminase
516	0.666667	M0N98_01920	7.65017	-0.879325	0.132031	0.624487	4.21199	1	-4.05728	-16.6481	1.36193	2.57029	3	Xanthine permease XanP
517	0.666667	M0N98_01433	8.39274	-1.08247	0.0827047	0.4998	3.16082	1	-3.9297	-15.239	0.900462	1.86666	3	AhpC/TSA family protein
518	0.666667	M0N98_01668	6.23762	-1.10419	0.0786706	0.33175	2.1466	1	-3.9223	-15.1611	0.966882	1.95461	3	Multidrug export protein MepA
519	0.666667	M0N98_03940	6.69967	-0.787253	0.16321	0.467375	2.93342	1	-4.13541	-17.5745	0.948961	1.93048	3	protein of unknown function (DUF4861)
520	0.666667	M0N98_03221	3.39934	-0.671555	0.213032	0.636944	4.33455	1	-4.26271	-19.1957	1.28556	2.43776	3	SpoU rRNA Methylase family protein
521	0.666667	M0N98_01824	4.35644	-0.837241	0.145465	0.952259	8.959	1	-4.07299	-16.8303	0.794168	1.73408	3	PRTRC system ParB family protein
522	0.666667	M0N98_03695	10.0792	-1.56176	0.0274312	0.799063	6.29598	1	-3.738	-13.3429	0.485395	1.39997	3	hypothetical protein
523	0.5	M0N98_00442	2.20792	-0.684278	0.206882	0.511158	3.24457	0	-6.79166	-110.788	2.63405	6.20765	3	SusD-like protein P38
524	0.5	M0N98_02634	2.90759	-0.765219	0.171704	0.668463	4.66083	0	-5.95706	-62.1233	3.90118	14.9408	3	Glycosyl transferases group 1
525	0.666667	M0N98_02282	9.34653	-1.53386	0.0292511	0.660734	4.57861	1	-3.73247	-13.2919	1.72782	3.31227	3	PD-(D/E)XK nuclease superfamily protein
526	0.5	M0N98_03199	5.35974	-0.884857	0.13036	0.504866	3.19791	0	-5.47837	-44.5815	1.86097	3.63251	3	McrBC 5-methylcytosine restriction system component
527	0.666667	M0N98_00896	5.11551	-0.915104	0.121589	0.512006	3.25092	1	-3.99011	-15.8907	1.2503	2.3789	3	Family of unknown function (DUF3836)
528	0.5	M0N98_03762	2.20462	-0.694076	0.202267	0.435057	2.72306	0	-6.50127	-90.5896	1.67377	3.19048	3	NigD-like C-terminal beta sandwich domain protein
529	0.666667	M0N98_03909	7.71287	-1.20792	0.0619549	0.685231	4.8443	1	-3.83024	-14.2239	0.805376	1.7476	3	Alpha-L-fucosidase
530	0.5	M0N98_01949	1.84488	-0.675437	0.211136	0.421865	2.64159	0	-6.83331	-114.033	2.42104	5.35557	3	Ketol-acid reductoisomerase (NAD(+))
531	0.666667	M0N98_00514	10.3762	-0.896008	0.127055	0.914053	8.20451	1	-3.9915	-15.906	0.446007	1.36226	3	AAA domain, putative AbiEii toxin, Type IV TA system
532	0.666667	M0N98_02946	4.83498	-0.801469	0.157954	0.728437	5.35102	1	-4.08402	-16.9594	1.69745	3.24328	3	Fructose-bisphosphate aldolase class 1
533	0.666667	M0N98_01831	8.08911	-0.954589	0.111023	0.63653	4.33042	1	-3.94704	-15.4233	0.627968	1.54539	3	Alpha-xylosidase BoGH31A
534	0.666667	M0N98_01471	9.78878	-0.893125	0.127901	0.389544	2.45213	1	-3.98856	-15.8736	0.65106	1.57032	3	Dipeptidyl-peptidase 7
535	0.5	M0N98_01032	2.23432	-0.640916	0.228604	0.35287	2.25356	0	-7.59838	-193.794	2.62727	6.17855	3	Glucitol operon repressor
536	0.666667	M0N98_03004	5.66997	-0.921279	0.119873	1.2038	15.9882	1	-3.96007	-15.5632	1.35779	2.56291	3	ABC-2 family transporter protein
537	0.666667	M0N98_02550	6.60396	-0.988973	0.102572	1.04255	11.0294	1	-3.91856	-15.1218	0.663787	1.58424	3	Aspartate/alanine antiporter
538	0.666667	M0N98_00037	12.0693	-0.841186	0.14415	0.865755	7.34099	1	-4.02814	-16.3151	0.433237	1.35026	3	Glycosyl hydrolases family 43
539	0.5	M0N98_00588	10.7954	-1.04819	0.0894967	0.0458991	1.11147	0	-5.10116	-34.3243	1.22717	2.34107	3	Tetratricopeptide repeat protein
540.5	0.5	M0N98_00891	2.05941	-0.656794	0.220397	0.111215	1.29186	0	-6.80688	-111.963	3.22063	9.32196	3	Redox-sensing transcriptional repressor Rex
540.5	0.5	M0N98_04000	3.42244	-0.695274	0.20171	0.14466	1.39528	0	-6.21597	-74.335	2.42637	5.3754	3	protein of unknown function (DUF349)
542	0.666667	M0N98_02163	4.28053	-0.821717	0.150759	0.498284	3.14981	1	-4.03745	-16.4207	0.809115	1.75214	3	Rhomboid family protein
543	0.666667	M0N98_03073	9.93729	-1.0524	0.0886339	0.242191	1.74659	1	-3.85903	-14.5106	0.919219	1.89109	3	hypothetical protein
544	0.666667	M0N98_00179	20.6238	-1.39923	0.0398816	0.450493	2.82158	1	-3.70275	-13.0209	1.25669	2.38947	3	TonB-dependent receptor P3
545	0.5	M0N98_03587	4.60726	-0.705017	0.197235	0.43169	2.70203	0	-6.12599	-69.8406	0.783505	1.72131	3	Tetratricopeptide repeat protein
546	0.666667	M0N98_03798	9.73927	-1.11099	0.0774473	0.368973	2.33869	1	-3.82535	-14.1758	0.990921	1.98745	3	Carbon starvation protein CstA
547	0.5	M0N98_01203-M0N98_01204	2.09571	-0.625843	0.236677	0.294746	1.97127	0	-7.97619	-251.81	3.51945	11.4672	3	intergenic gap sequence
548	0.666667	M0N98_00510	7.9802	-1.148	0.071121	1.28999	19.4982	1	-3.79061	-13.8385	0.234639	1.17661	3	Arylsulfatase
549	0.666667	M0N98_01029	20.2838	-1.35219	0.0444436	0.459306	2.87943	1	-3.70085	-13.0037	1.2308	2.34697	3	Response regulator receiver domain protein
550	0.666667	M0N98_02535	4.48845	-0.845992	0.142564	0.481833	3.03272	1	-3.99792	-15.977	0.663903	1.58436	3	5,10-methylenetetrahydrofolate reductase
551	0.5	M0N98_03194	4.25083	-0.989886	0.102356	0.273617	1.87766	0	-5.11965	-34.7671	1.59691	3.02495	3	hypothetical protein
552	0.666667	M0N98_00820	7.39274	-0.951497	0.111816	0.57293	3.74051	1	-3.90999	-15.0323	1.39671	2.633	3	Bacterial regulatory protein, luxR family
553	0.666667	M0N98_00393	12.8185	-0.965073	0.108375	0.506238	3.20803	1	-3.90144	-14.9434	0.724921	1.65281	3	Histidine kinase-, DNA gyrase B-, and HSP90-like ATPase
554	0.5	M0N98_01696-M0N98_01697	2.90759	-0.724266	0.188684	0.288946	1.94512	0	-5.86826	-58.4149	2.17656	4.52076	3	intergenic gap sequence
555	0.666667	M0N98_03023	17.9604	-2.03559	0.00921321	1.43152	27.0097	1	-3.57664	-11.931	0.447219	1.36341	3	Efflux pump membrane transporter BepE
556	0.666667	M0N98_03443	5.13861	-0.751773	0.177103	0.532831	3.4106	1	-4.09362	-17.0727	1.36116	2.56891	3	Methyltransferase domain protein
557	0.666667	M0N98_02847	7.61386	-0.994802	0.101204	0.681062	4.79802	1	-3.86684	-14.5893	0.690845	1.61423	3	Glycosyltransferase family 20
558.5	0.5	M0N98_01159	3.20462	-0.711192	0.19445	0.352907	2.25376	0	-5.9453	-61.6188	2.0906	4.25927	3	Glycosyl transferases group 1
558.5	0.5	M0N98_02615	2.86799	-0.666302	0.215625	0.194078	1.56343	0	-6.3377	-80.8796	1.84169	3.58429	3	N-carbamoyl-D-amino acid hydrolase
560	0.5	M0N98_02234	5.45545	-0.945234	0.11344	0.234658	1.71655	0	-5.14157	-35.2993	1.59032	3.01117	3	hypothetical protein
561	0.666667	M0N98_00389	9.20462	-1.16346	0.0686336	0.701474	5.02891	1	-3.75521	-13.503	0.586586	1.50169	3	NAD(P)-binding Rossmann-like domain protein
562	0.5	M0N98_02806	2.44224	-0.64527	0.226324	0.175317	1.49733	0	-6.51236	-91.2887	3.06684	8.37934	3	Patatin-like phospholipase
563	0.666667	M0N98_02515	4.11551	-0.749538	0.178017	0.626431	4.23088	1	-4.08086	-16.9224	1.80802	3.50162	3	tetrapyrrole (corrin/porphyrin) methylase
564	0.5	M0N98_04264	3.16172	-0.636523	0.230928	0.445119	2.78689	0	-6.5941	-96.6102	1.9094	3.75654	3	Nucleotidyl transferase AbiEii toxin, Type IV TA system
565	0.666667	M0N98_04129	13.5413	-1.05075	0.0889716	0.62336	4.20107	1	-3.80667	-13.9933	1.20799	2.31016	3	Beta-galactosidase BoGH2A
566	0.666667	M0N98_01094	8.73267	-0.973999	0.10617	0.711284	5.1438	1	-3.85937	-14.514	0.837523	1.78698	3	Aspartate/alanine antiporter
567	0.666667	M0N98_02323	5.21122	-0.795244	0.160234	0.576246	3.76917	1	-4.02276	-16.2544	1.36746	2.58016	3	UDP-N-acetyl-D-mannosamine dehydrogenase
568	0.5	M0N98_03456	3.9868	-0.750509	0.17762	0.372088	2.35553	0	-5.64925	-50.1872	1.4037	2.64579	3	HpaII restriction endonuclease
569	0.666667	M0N98_02258	5.45545	-1.0229	0.0948627	0.551878	3.56351	1	-3.82519	-14.1742	0.876543	1.83597	3	hypothetical protein
570	0.5	M0N98_03336	5.69307	-0.933418	0.116569	0.214965	1.64046	0	-5.10931	-34.5189	2.43919	5.42335	3	Peptidase C1-like family protein
571	0.5	M0N98_02746	3.93729	-0.717671	0.191571	0.222805	1.67034	0	-5.76459	-54.3644	3.2657	9.61774	3	Ribosomal large subunit pseudouridine synthase D
572	0.666667	M0N98_03875	13.8119	-1.07732	0.0836914	0.778627	6.00658	1	-3.76549	-13.5996	1.11943	2.17262	3	Putative beta-glucuronidase
573	0.666667	M0N98_03828	12.6634	-1.12262	0.0754022	0.708414	5.10992	1	-3.72653	-13.2372	0.917748	1.88916	3	Glycosyl hydrolase family 3 N terminal domain protein
574	0.666667	M0N98_01329	4.12211	-0.916254	0.121268	0.716296	5.2035	1	-3.8903	-14.8285	0.994117	1.99186	3	Bacterial regulatory protein, luxR family
575	0.5	M0N98_00275	4.55446	-0.911875	0.122497	0.230542	1.70036	0	-5.12763	-34.9599	1.15123	2.22104	3	SusD family protein
576	0.5	M0N98_03715	2.34653	-0.632736	0.232951	0.426664	2.67094	0	-6.46595	-88.3984	3.31342	9.94119	3	Sodium Bile acid symporter family protein
577	0.666667	M0N98_00639	26.9274	-1.23839	0.0577573	0.178801	1.50939	1	-3.66733	-12.7051	1.49348	2.81567	3	hypothetical protein
578	0.5	M0N98_02165	2.55116	-0.711384	0.194364	0.541724	3.48116	0	-5.76908	-54.5337	0.804674	1.74675	3	Glycosyl transferases group 1
579	0.5	M0N98_02590	3.56106	-0.777592	0.166881	0.124046	1.33059	0	-5.47782	-44.5643	1.1097	2.158	3	FtsX-like permease family protein
580	0.5	M0N98_03160	2.28053	-0.64321	0.2274	0.156026	1.43227	0	-6.29072	-78.2879	1.52799	2.88383	3	hypothetical protein
581	0.5	M0N98_00875	3.35974	-0.807959	0.155611	0.359159	2.28644	0	-5.34928	-40.7657	3.18746	9.11004	3	AAA domain, putative AbiEii toxin, Type IV TA system
582	0.5	M0N98_01140	6.78548	-0.747235	0.178964	0.240454	1.73962	0	-5.52761	-46.1291	1.33481	2.52242	3	Phage integrase SAM-like domain protein
583	0.666667	M0N98_04126	16.6172	-1.01225	0.0972183	0.541365	3.47829	1	-3.77379	-13.678	1.30599	2.47253	3	Two component regulator propeller
584	0.5	M0N98_02300	4.45215	-0.81863	0.151834	0.246906	1.76566	0	-5.26392	-38.4236	1.48975	2.8084	3	Toprim-like protein
585	0.5	M0N98_00517	1.58086	-0.635789	0.231319	0.51186	3.24982	0	-6.23888	-75.5251	1.953	3.87178	3	hypothetical protein
586	0.666667	M0N98_03333	6.0033	-0.912026	0.122454	0.698479	4.99435	1	-3.84454	-14.3656	1.42036	2.67652	3	protein of unknown function (DUF3943)
587	0.666667	M0N98_01637	3.53135	-0.624499	0.237411	0.674987	4.73137	1	-4.2068	-18.4659	1.63463	3.10508	3	hypothetical protein
588	0.666667	M0N98_01324	6.67657	-0.872601	0.134091	0.830443	6.76773	1	-3.89175	-14.8434	1.09054	2.12954	3	Glycosyl hydrolase family 109 protein 1
589	0.666667	M0N98_00301	3.16502	-0.723742	0.188911	0.568924	3.70616	1	-4.04974	-16.5613	1.23126	2.34771	3	comF: comF family protein
590	0.5	M0N98_03363	5.0297	-0.867618	0.135638	0.191891	1.55558	0	-5.12854	-34.9821	1.44204	2.71704	3	Na(+)/H(+) antiporter NhaA
591	0.666667	M0N98_02532	8.32343	-0.957882	0.110184	0.743035	5.53394	1	-3.79128	-13.8448	1.20418	2.30407	3	Colicin I receptor
592	0.5	M0N98_01627	1.54125	-0.577345	0.26464	0.375393	2.37352	0	-7.60915	-195.246	2.83199	7.12058	3	hypothetical protein
593	0.666667	M0N98_01595	7.57426	-0.855941	0.139335	0.764358	5.81243	1	-3.89669	-14.8944	0.381404	1.30261	3	Membrane-bound lytic murein transglycosylase F
594	0.5	M0N98_02673	4.45215	-0.804097	0.157001	0.117339	1.3102	0	-5.23676	-37.7069	1.37015	2.58497	3	Conjugative transposon TraM
595	0.666667	M0N98_00446	23.2805	-1.45931	0.0347286	1.06901	11.7222	1	-3.47633	-11.1296	0.663784	1.58423	3	PAP2 superfamily protein
596	0.5	M0N98_00706	5.44884	-0.852293	0.14051	0.249815	1.77752	0	-5.13431	-35.1221	1.43621	2.70608	3	hypothetical protein
597	0.666667	M0N98_02872	4.34983	-0.824068	0.149945	0.67144	4.69289	1	-3.92252	-15.1633	1.55645	2.9413	3	Polysaccharide biosynthesis protein
598	0.5	M0N98_02822	4.46865	-1.01864	0.0957992	0.257823	1.8106	0	-4.91896	-30.2519	1.01107	2.0154	3	Bacterial DNA-binding protein
599	0.5	M0N98_00753	6.75248	-0.845461	0.142738	0.316351	2.07181	0	-5.134	-35.1146	0.598519	1.51416	3	4-alpha-glucanotransferase
600.5	0.666667	M0N98_03665	12.0561	-1.24359	0.0570702	0.343125	2.20356	1	-3.56591	-11.8426	0.985411	1.97988	3	Glycosyl hydrolase family 20, catalytic domain
600.5	0.666667	M0N98_03753	8.31023	-1.03937	0.0913339	0.296947	1.98129	1	-3.69236	-12.9274	1.16874	2.24815	3	Inner membrane symporter YicJ
602	0.666667	M0N98_03502	7.89109	-0.846417	0.142424	0.446265	2.79425	1	-3.89039	-14.8294	1.26088	2.39643	3	Flavin containing amine oxidoreductase
603	0.5	M0N98_03200	2.58416	-0.686154	0.20599	0.454319	2.84655	0	-5.67468	-51.0797	0.371751	1.29392	3	hypothetical protein
604	0.5	M0N98_00319	3.82838	-0.777919	0.166756	0.467184	2.93213	0	-5.26886	-38.5554	2.45561	5.48544	3	Thioredoxin-like protein
605	0.5	M0N98_00486	3	-0.674786	0.211453	0.351866	2.24836	0	-5.73984	-53.4396	1.93457	3.82263	3	Resolvase, N terminal domain
606	0.5	M0N98_02678	1.85479	-0.563211	0.273394	0.249848	1.77766	0	-7.57274	-190.38	3.41601	10.6739	3	ORF6N domain protein
607	0.666667	M0N98_04108	12.8251	-1.1781	0.0663585	0.449961	2.81813	1	-3.59353	-12.0715	1.25524	2.38707	3	TonB-dependent receptor P3
608	0.666667	M0N98_03781	3.62706	-0.667752	0.214906	0.660629	4.5775	1	-4.10654	-17.2263	1.18353	2.27133	3	Homoserine dehydrogenase, NAD binding domain
609	0.666667	M0N98_00137	15.6535	-1.226	0.0594286	0.865689	7.33988	1	-3.55998	-11.794	1.99051	3.97377	3	TonB-dependent receptor P3
610	0.666667	M0N98_00707	4.74587	-0.680349	0.208762	0.770987	5.90184	1	-4.07407	-16.8429	1.94635	3.85397	3	Radical SAM superfamily protein
611	0.5	M0N98_02811	2.62046	-0.566524	0.271317	0.466677	2.92872	0	-7.16985	-143.993	3.92131	15.1507	3	Universal stress protein family protein
612	0.5	M0N98_00846	1.31023	-0.614324	0.243039	0.54811	3.53273	0	-6.16325	-71.6674	3.96165	15.5803	3	Putative succinyl-diaminopimelate desuccinylase DapE
613	0.5	M0N98_03487	4.19472	-0.76645	0.171218	0.241948	1.74561	0	-5.27453	-38.7071	2.1994	4.5929	3	putative undecaprenyl-phosphate N-acetylglucosaminyl 1-phosphate transferase
614	0.5	M0N98_00557	5.42574	-0.865873	0.136184	0.396546	2.49199	0	-5.06053	-33.3712	1.65208	3.14286	3	Calcineurin-like phosphoesterase
615	0.666667	M0N98_00253	10.8812	-1.29321	0.0509089	0.398547	2.5035	1	-3.48405	-11.1893	0.386757	1.30745	3	Creatinase/Prolidase N-terminal domain protein
616	0.666667	M0N98_00921	6.77888	-0.899968	0.125902	0.932161	8.55384	1	-3.79343	-13.8656	0.812081	1.75574	3	Periplasmic binding protein domain protein
617	0.5	M0N98_01253	1.83828	-0.637629	0.230341	0.22797	1.69032	0	-5.9047	-59.9091	1.51139	2.85086	3	UPF0194 membrane protein YbhG
618	0.5	M0N98_01559	5.50495	-0.650197	0.22377	0.238737	1.73276	0	-5.78678	-55.2072	1.20282	2.3019	3	Sodium/glucose cotransporter
619	0.666667	M0N98_01854	4.68317	-0.949071	0.112442	1.19295	15.5936	1	-3.73257	-13.2928	1.62186	3.07773	3	TIR-like domain (DUF1863) protein
620	0.5	M0N98_01108	2.36304	-0.63686	0.230749	0.181411	1.51849	0	-5.89284	-59.4184	2.29086	4.89347	3	hypothetical protein
621	0.5	M0N98_01412	6.21122	-0.803974	0.157046	0.161664	1.45099	0	-5.15301	-35.5803	1.47316	2.7763	3	Sodium:dicarboxylate symporter family protein
622	0.5	M0N98_00634	8.38284	-0.907017	0.123875	0.291844	1.95814	0	-4.97577	-31.467	1.561	2.95058	3	Chitinase A1
623	0.5	M0N98_00170	11.2541	-1.05283	0.0885464	0.170439	1.4806	0	-4.83366	-28.5153	1.00995	2.01384	3	Alpha galactosidase A
624	0.666667	M0N98_01015	7.51815	-0.845138	0.142844	0.560436	3.63443	1	-3.84559	-14.376	0.679932	1.60206	3	Histidine kinase-, DNA gyrase B-, and HSP90-like ATPase
625	0.666667	M0N98_03385	4.44884	-0.776291	0.167382	0.697599	4.98424	1	-3.93583	-15.3039	0.543656	1.45766	3	PglH-like protein glycosylation alpha-1,4-N-acetyl-D-galactosaminyltransferase
626	0.5	M0N98_00114-M0N98_00115	2.18812	-0.663982	0.21678	0.302901	2.00863	0	-5.68365	-51.3982	1.77692	3.42694	3	intergenic gap sequence
628	0.5	M0N98_00351	2.0462	-0.54412	0.28568	0.193731	1.56218	0	-7.85072	-230.835	3.17845	9.05333	3	Rhomboid family protein
628	0.5	M0N98_01394	2.55446	-0.641692	0.228196	0.187724	1.54072	0	-5.80502	-55.9094	2.55335	5.86994	3	Aldo-keto reductase IolS
628	0.5	M0N98_02807	3.46865	-0.71918	0.190906	0.455452	2.85399	0	-5.40281	-42.3067	2.13113	4.3806	3	Histidine kinase-, DNA gyrase B-, and HSP90-like ATPase
630	0.666667	M0N98_00418	8.44224	-1.00396	0.0990913	0.515937	3.28048	1	-3.66811	-12.7119	0.628722	1.54619	3	TonB dependent receptor
631	0.5	M0N98_01707	1.9736	-0.592125	0.255785	0.334836	2.1619	0	-6.27599	-77.493	2.16327	4.47928	3	Glutaconyl-CoA decarboxylase subunit beta
632	0.5	M0N98_02659	5.26733	-0.78128	0.16547	0.266611	1.84761	0	-5.18984	-36.5004	1.37995	2.6026	3	Sensor protein KdpD
633	0.666667	M0N98_01333	8.9835	-0.891228	0.128461	0.531868	3.40305	1	-3.78332	-13.7687	1.0235	2.03284	3	Bifunctional aspartokinase/homoserine dehydrogenase 1
634	0.666667	M0N98_02555	4.41914	-0.82086	0.151057	0.639394	4.35907	1	-3.86624	-14.5832	1.03309	2.0464	3	Cobalamin biosynthesis protein CobD
635	0.5	M0N98_00745	2.82838	-0.630142	0.234346	0.360485	2.29343	0	-5.88799	-59.2193	2.10675	4.30719	3	Alpha amylase, catalytic domain
636	0.5	M0N98_01952	3.41584	-0.67903	0.209397	0.546509	3.51973	0	-5.57952	-47.8191	2.94334	7.69191	3	UPF0053 protein
637	0.666667	M0N98_00120	16.3597	-1.18238	0.0657085	0.707527	5.09949	1	-3.5032	-11.3388	0.894272	1.85867	3	TonB-dependent receptor P3
638	0.666667	M0N98_01098	18.5446	-1.10048	0.0793446	1.0095	10.2212	1	-3.57894	-11.95	0.961375	1.94717	3	TonB-dependent receptor P3
639	0.5	M0N98_01080	2.22442	-0.586045	0.259391	0.241313	1.74306	0	-6.34017	-81.0177	2.3142	4.9733	3	hypothetical protein
640	0.666667	M0N98_02586	5.81848	-0.842623	0.143674	0.522772	3.33251	1	-3.83447	-14.2656	0.876473	1.83588	3	FtsX-like permease family protein
641	0.666667	M0N98_02652	10.9802	-1.08548	0.0821335	0.311912	2.05075	1	-3.58264	-11.9807	0.930951	1.90653	3	Glycosyl hydrolase family 20, catalytic domain
642	0.5	M0N98_03875-M0N98_03876	2.49505	-0.559157	0.275958	0.175057	1.49643	0	-6.70349	-104.22	3.12949	8.75125	3	intergenic gap sequence
643	0.5	M0N98_03076	4.74257	-0.816916	0.152435	0.38437	2.42309	0	-5.09596	-34.2008	1.51191	2.85188	3	Phage integrase family protein
644.5	0.5	M0N98_00519	2.33663	-0.618765	0.240566	0.110104	1.28856	0	-5.94894	-61.7746	3.06721	8.38154	3	Peptidyl-prolyl cis-trans isomerase Mip
644.5	0.5	M0N98_03617	2.81518	-0.685889	0.206116	0.212659	1.63177	0	-5.51203	-45.6339	3.81587	14.0829	3	Indole-3-glycerol phosphate synthase
646	0.5	M0N98_01802	4.21782	-0.864349	0.136663	0.463028	2.90421	0	-5.00724	-32.1611	1.14328	2.20882	3	YhcG PDDEXK nuclease domain protein
647	0.5	M0N98_00559	3.91749	-0.688235	0.205005	0.289679	1.9484	0	-5.48718	-44.8544	1.18048	2.26652	3	hypothetical protein
648	0.5	M0N98_01260	2.12541	-0.623382	0.238023	0.202753	1.59497	0	-5.88137	-58.9479	1.97287	3.92548	3	hypothetical protein
649	0.5	M0N98_03954	5.39604	-0.708841	0.195506	0.171479	1.48415	0	-5.37338	-41.4524	1.71812	3.29007	3	Protein of unknown function (DUF4435)
650	0.666667	M0N98_00853	7.53795	-0.983959	0.103763	0.811435	6.47791	1	-3.6475	-12.5316	1.04199	2.05906	3	Sodium:neurotransmitter symporter family protein
651.5	0.5	M0N98_00141	3.90099	-0.670603	0.213499	0.264015	1.8366	0	-5.56354	-47.2926	1.24183	2.36498	3	Ion transport protein
651.5	0.5	M0N98_02849	3.33663	-0.683074	0.207456	0.14293	1.38973	0	-5.48994	-44.9402	2.36378	5.14718	3	Extended-spectrum beta-lactamase PER-1
653	0.5	M0N98_01732	4.61056	-0.846738	0.142319	0.389923	2.45427	0	-5.00986	-32.2194	1.03273	2.04589	3	protein of unknown function (DUF4857)
654.5	0.666667	M0N98_02398	4.13201	-0.980371	0.104623	0.483519	3.04452	1	-3.64163	-12.4807	0.32571	1.25328	3	alpha-glutamyl/putrescinyl thymine pyrophosphorylase clade 1
654.5	0.666667	M0N98_03871	7.24422	-1.02458	0.0944966	1.05159	11.2613	1	-3.60489	-12.1669	0.535183	1.44913	3	Glycosyl hydrolases family 28
656	0.666667	M0N98_00150	3.06931	-0.692802	0.202861	0.798575	6.2889	1	-4.00254	-16.0282	1.74064	3.34182	3	Endonuclease/Exonuclease/phosphatase family protein
657	0.666667	M0N98_01044	6.39934	-0.671678	0.212972	0.617296	4.14282	1	-4.0343	-16.3849	0.900312	1.86647	3	CRISPR-associated protein (Cas_Csd1)
658	0.666667	M0N98_03255	2.66667	-0.624937	0.237172	0.778624	6.00654	1	-4.1163	-17.3432	0.619807	1.53667	3	Protein LacX, plasmid
659	0.5	M0N98_01562	0.815182	-0.598905	0.251823	0.263717	1.83534	0	-6.00992	-64.4418	1.66455	3.17015	3	L-fucose-proton symporter
660	0.666667	M0N98_00142	17.6931	-1.2518	0.0560011	1.06243	11.5461	1	-3.37962	-10.408	0.536035	1.44998	3	Beta-galactosidase
661	0.5	M0N98_03856	7.91749	-0.924735	0.118923	0.142639	1.3888	0	-4.88382	-29.5242	0.941813	1.92094	3	Oligogalacturonate lyase
662	0.5	M0N98_02754	3.33333	-0.765468	0.171606	0.236631	1.72437	0	-5.1443	-35.3661	1.20889	2.31159	3	UDP-2,3-diacetamido-2,3-dideoxy-D-glucuronate 2-epimerase
663	0.666667	M0N98_00624	7.29703	-0.84353	0.143374	0.601606	3.99582	1	-3.78763	-13.8099	0.940448	1.91912	3	Mannonate dehydratase
664	0.5	M0N98_00326	6.57756	-0.827995	0.148595	0.404923	2.54052	0	-5.01824	-32.4071	0.928266	1.90299	3	Aminotransferase class I and II
665	0.5	M0N98_02444	1.9505	-0.562066	0.274116	0.371057	2.34994	0	-6.35068	-81.6106	3.82849	14.2066	3	hypothetical protein
666	0.666667	M0N98_04239	4.83828	-1.15997	0.0691886	0.719019	5.23623	1	-3.43504	-10.8156	0.683454	1.60598	3	6-bladed beta-propeller
667	0.666667	M0N98_02913	10.9505	-1.4891	0.0324267	1.0541	11.3267	1	-3.20045	-9.19243	0.842547	1.79321	3	hypothetical protein
668	0.5	M0N98_00489	9.13861	-0.954697	0.110995	0.243817	1.75314	0	-4.83577	-28.5569	1.37783	2.59877	3	SusD family protein
669	0.5	M0N98_03995	1.84818	-0.592959	0.255294	0.356377	2.27184	0	-5.99966	-63.9849	1.31853	2.49412	3	Guanine deaminase
670	0.666667	M0N98_03869	13.7228	-1.08759	0.0817358	0.353968	2.25927	1	-3.49072	-11.2411	0.573075	1.48769	3	Glycosyl hydrolases family 2, sugar binding domain
671	0.666667	M0N98_03022	7.79868	-0.997637	0.100546	0.33344	2.15497	1	-3.59828	-12.1112	1.39344	2.62705	3	Toluene efflux pump periplasmic linker protein TtgA
672	0.5	M0N98_02660	2.55776	-0.629656	0.234609	0.304052	2.01396	0	-5.70735	-52.2498	3.73806	13.3434	3	Protein of unknown function (DUF5131)
673	0.5	M0N98_03263	2.87789	-0.554802	0.278739	0.122625	1.32625	0	-6.41974	-85.6121	3.45547	10.9698	3	hypothetical protein
674	0.666667	M0N98_02391	9.48185	-1.09994	0.0794442	0.535779	3.43383	1	-3.48313	-11.1822	1.04866	2.0686	3	hypothetical protein
675	0.5	M0N98_03468	2.50165	-0.65999	0.218781	0.0756188	1.1902	0	-5.52256	-45.9679	2.5465	5.84214	3	hypothetical protein
676	0.5	M0N98_00089	7.39274	-0.913169	0.122133	0.293401	1.96518	0	-4.87613	-29.3671	1.55614	2.94067	3	Gamma-glutamyl phosphate reductase
677	0.666667	M0N98_02446	4.39274	-0.712596	0.193822	0.714479	5.18178	1	-3.96078	-15.5708	0.70496	1.6301	3	Formate--tetrahydrofolate ligase
679	0.5	M0N98_02247	4.29703	-0.709254	0.195319	0.372555	2.35806	0	-5.27846	-38.8128	1.71304	3.2785	3	Glycosyl hydrolases family 31
679	0.5	M0N98_02762	1.31683	-0.514478	0.305859	0.210512	1.62372	0	-8.60689	-389.881	1.24732	2.374	3	Serine hydroxymethyltransferase
679	0.5	M0N98_02886	2.83498	-0.579993	0.263031	0.206023	1.60703	0	-6.10866	-69.0063	4.06522	16.74	3	hypothetical protein
681	0.666667	M0N98_02901	3.18152	-0.772855	0.168712	0.525221	3.35136	1	-3.87913	-14.7141	0.292911	1.22511	3	Phage capsid family protein
682	0.666667	M0N98_01265	6.42904	-0.746507	0.179264	0.576604	3.77228	1	-3.91078	-15.0405	1.07847	2.11179	3	Putative carbohydrate metabolism domain protein
683	0.666667	M0N98_03770	6.9868	-0.975548	0.105792	0.855685	7.17274	1	-3.61111	-12.2195	1.27533	2.42054	3	Barrel-sandwich domain of CusB or HlyD membrane-fusion
684	0.5	M0N98_02738	3.49175	-0.76231	0.172858	0.523677	3.33947	0	-5.12134	-34.8079	2.55657	5.88306	3	AAA domain, putative AbiEii toxin, Type IV TA system
685	0.5	M0N98_00786	2.22442	-0.519976	0.302012	0.106018	1.27649	0	-7.19517	-146.542	0.336976	1.26311	3	Glycine cleavage system H protein
686	0.5	M0N98_02569	3.71287	-0.810781	0.154603	0.156592	1.43414	0	-5.02253	-32.5036	1.59783	3.02688	3	Bifunctional adenosylcobalamin biosynthesis protein CobP
687	0.666667	M0N98_01268	8.45545	-0.756566	0.17516	0.495798	3.13183	1	-3.89192	-14.8451	0.571467	1.48603	3	NADP-dependent malic enzyme
688	0.5	M0N98_01321	2.87459	-0.632325	0.233171	0.336981	2.17261	0	-5.63814	-49.8021	3.44453	10.8869	3	Outer membrane efflux protein
689	0.5	M0N98_01755	2.78548	-0.598133	0.252271	0.541589	3.48008	0	-5.8472	-57.5684	2.45834	5.49584	3	hypothetical protein
690	0.666667	M0N98_04297	3.10891	-0.708655	0.195589	0.766337	5.83898	1	-3.95499	-15.5085	0.916118	1.88703	3	OmpA family protein
691	0.666667	M0N98_00072	16.7063	-1.32551	0.0472593	0.438937	2.74749	1	-3.23778	-9.43344	0.53786	1.45182	3	TonB-dependent receptor P3
692.5	0.5	M0N98_02301	2.85809	-0.719693	0.190681	0.437877	2.7408	0	-5.20154	-36.7976	1.08219	2.11724	3	protein of unknown function (DUF4121)
692.5	0.5	M0N98_03427	5.87129	-0.810296	0.154776	0.473414	2.9745	0	-5.00968	-32.2155	1.22685	2.34055	3	Glycosyl transferase family group 2
694	0.5	M0N98_02863	1.76568	-0.513829	0.306317	0.51809	3.29678	0	-7.39198	-167.96	3.87007	14.622	3	UDP-Gal:alpha-D-GlcNAc-diphosphoundecaprenol beta-1,4-galactosyltransferase
695	0.5	M0N98_01016	5.0363	-0.888618	0.129235	0.361569	2.29916	0	-4.88042	-29.4546	0.724139	1.65191	3	Multidrug resistance protein MdtK
696	0.666667	M0N98_00282	11.3267	-1.11391	0.0769284	0.515711	3.27877	1	-3.39471	-10.5174	0.649734	1.56888	3	hypothetical protein
697	0.5	M0N98_02155	1.71947	-0.559006	0.276054	0.101591	1.26355	0	-6.16919	-71.9631	1.3813	2.60503	3	GTP pyrophosphokinase
698	0.666667	M0N98_00835	4.56436	-0.695391	0.201655	0.802957	6.35269	1	-3.95606	-15.5201	1.49467	2.81799	3	putative phosphatase YcdX
699	0.5	M0N98_00800	5.52475	-0.743173	0.180645	0.223647	1.67358	0	-5.11228	-34.59	1.09	2.12874	3	Thioredoxin-like protein
700	0.666667	M0N98_00920	4.07591	-0.730202	0.186122	0.649011	4.45668	1	-3.90874	-15.0192	0.665243	1.58583	3	ATP-dependent 6-phosphofructokinase
701	0.666667	M0N98_00106	13.7888	-0.9339	0.116439	0.443193	2.77456	1	-3.60384	-12.1581	0.566574	1.481	3	TonB-dependent receptor SusC
702	0.666667	M0N98_03962	6.64686	-0.851232	0.140853	0.858006	7.21118	1	-3.71687	-13.1489	1.01099	2.01529	3	Citrate synthase
703	0.5	M0N98_01084	6.51815	-0.966318	0.108064	0.303597	2.01186	0	-4.77649	-27.4074	1.75561	3.37668	3	Efflux pump periplasmic linker BepF
704	0.666667	M0N98_01085	14.6502	-1.14526	0.0715712	0.290344	1.95139	1	-3.34602	-10.1684	0.460288	1.37582	3	Efflux pump membrane transporter BepE
705	0.5	M0N98_04051	6.72607	-0.781516	0.16538	0.441881	2.76618	0	-5.03264	-32.7323	1.67313	3.18905	3	Glycosyl hydrolase family 65, N-terminal domain
706.5	0.5	M0N98_00650	1.71287	-0.515661	0.305027	0.207623	1.61296	0	-6.87583	-117.444	2.99384	7.96594	3	Protein of unknown function (DUF2975)
706.5	0.5	M0N98_02763	1.54455	-0.505575	0.312195	0.302851	2.00841	0	-7.51629	-183.074	1.83495	3.56758	3	Outer membrane protein beta-barrel domain protein
708	0.666667	M0N98_00490	26.6667	-1.11855	0.0761117	0.276039	1.88816	1	-3.35914	-10.2613	0.935245	1.91222	3	putative beta-L-arabinofuranosidase
709	0.5	M0N98_01598	2.9901	-0.671912	0.212857	0.308809	2.03614	0	-5.33972	-40.4963	2.09987	4.28671	3	Thioesterase superfamily protein
710	0.5	M0N98_00589	2.84818	-0.564131	0.272815	0.325596	2.11639	0	-6.0472	-66.1284	0.976986	1.96835	3	Outer membrane protein beta-barrel domain protein
711	0.5	M0N98_02784	1.18812	-0.498238	0.317513	0.166836	1.46837	0	-8.11188	-276.644	1.4142	2.66512	3	1,4-alpha-glucan branching enzyme GlgB
712	0.5	M0N98_02187	2.27393	-0.589717	0.257207	0.267056	1.84951	0	-5.79526	-55.5326	1.92276	3.79149	3	Cytochrome bd-II ubiquinol oxidase subunit 1
713	0.5	M0N98_03634-M0N98_03635	1.65677	-0.489327	0.324095	0.503455	3.18753	0	Inf	#VALUE!	NA	#VALUE!	3	intergenic gap sequence
714	0.666667	M0N98_02242	5.65017	-0.893787	0.127707	0.453189	2.83916	1	-3.63435	-12.4179	0.701922	1.62667	3	Histidine phosphatase superfamily (branch 2)
715	0.666667	M0N98_02415	5.0429	-0.851512	0.140763	0.443819	2.77856	1	-3.68372	-12.8502	1.31015	2.47966	3	NigD-like C-terminal beta sandwich domain protein
716	0.5	M0N98_02846	1.91089	-0.558003	0.276692	0.169643	1.47789	0	-6.04669	-66.105	2.72758	6.62344	3	aspartate kinase, monofunctional class
717	0.5	M0N98_01726	4.66667	-0.713905	0.193239	0.325853	2.11764	0	-5.14286	-35.3308	1.34136	2.5339	3	Protein of unknown function (DUF4876)
718	0.5	M0N98_00800-M0N98_00801	1.15512	-0.503468	0.313712	0.258166	1.81203	0	-7.09013	-136.252	1.36019	2.5672	3	intergenic gap sequence
719	0.666667	M0N98_01004	12.0627	-0.875489	0.133202	0.606632	4.04234	1	-3.64026	-12.4689	0.145398	1.10604	3	Putative beta-glucuronidase
720	0.666667	M0N98_00264	5.63036	-1.03204	0.0928876	1.02563	10.608	1	-3.40775	-10.6129	1.21361	2.31918	3	putative sugar kinase YdjH
721	0.666667	M0N98_01100	11.8878	-0.813387	0.153678	0.624985	4.21682	1	-3.73245	-13.2917	1.11583	2.1672	3	Glucosidase YgjK
722	0.5	M0N98_03191	6.25413	-0.733296	0.184801	0.17754	1.50501	0	-5.07807	-33.7794	1.74517	3.35235	3	PIN domain protein
723	0.5	M0N98_00809	2.14851	-0.506819	0.311302	0.185624	1.53329	0	-6.74674	-107.391	1.52363	2.87514	3	MarR family protein
724	0.5	M0N98_03271	3.78878	-0.695105	0.201788	0.202592	1.59438	0	-5.1665	-35.9147	1.68995	3.22646	3	protein of unknown function (DUF5606)
725	0.5	M0N98_04275	5.64356	-0.778788	0.166422	0.401326	2.51957	0	-4.96842	-31.3072	1.18106	2.26743	3	Conjugative transposon protein TraI relaxase/mobilization nuclease
726	0.5	M0N98_02276-M0N98_02277	2.06271	-0.51112	0.308234	0.303547	2.01163	0	-6.51554	-91.4901	3.84575	14.3776	3	intergenic gap sequence
727	0.5	M0N98_00305	1.70627	-0.540544	0.288042	0.198154	1.57817	0	-6.09011	-68.1249	1.56639	2.96163	3	protein of unknown function (DUF6242)
728	0.5	M0N98_02211	6.25083	-0.870342	0.13479	0.356105	2.27041	0	-4.81634	-28.175	1.40693	2.65173	3	AAA domain, putative AbiEii toxin, Type IV TA system
729	0.5	M0N98_01336	2.65017	-0.658472	0.219547	0.501858	3.17584	0	-5.28336	-38.9448	1.98345	3.95439	3	AAA domain, putative AbiEii toxin, Type IV TA system
730	0.5	M0N98_04218-M0N98_04219	1.51155	-0.544398	0.285497	0.4712	2.95937	0	-6.03533	-65.5868	2.4776	5.56971	3	intergenic gap sequence
731	0.5	M0N98_03055	5.0165	-0.807185	0.155889	0.21631	1.64555	0	-4.91046	-30.0743	1.87479	3.66747	3	Peptidase M16 inactive domain protein
732	0.666667	M0N98_01017	6.30363	-0.740301	0.181844	0.634998	4.31517	1	-3.82166	-14.1395	0.862705	1.81844	3	putative zinc protease
733	0.5	M0N98_03958	1.94059	-0.514088	0.306134	0.285103	1.92798	0	-6.40088	-84.5002	2.58959	6.01929	3	NADPH dehydrogenase
734	0.666667	M0N98_00625	15.0594	-1.21436	0.0610437	0.46659	2.92812	1	-3.11672	-8.67411	2.70809	6.53456	3	TonB dependent receptor
735	0.666667	M0N98_00291	7.9571	-0.971412	0.106804	0.432196	2.70518	1	-3.43387	-10.8068	0.458695	1.3743	3	PepSY-associated TM region
736	0.5	M0N98_00387	4.45875	-0.741894	0.181178	0.368908	2.33834	0	-5.01912	-32.4268	1.44341	2.71964	3	Glycosyl transferase family 2
737	0.5	M0N98_02166	1.34983	-0.500222	0.316066	0.137501	1.37246	0	-6.63043	-99.0736	0.727642	1.65593	3	Glycosyl hydrolase family 57
738.5	0.5	M0N98_00019	2.82178	-0.558124	0.276615	0.352495	2.25162	0	-5.86088	-58.1168	1.24886	2.37654	3	hypothetical protein
738.5	0.5	M0N98_02378	1.62706	-0.531483	0.294115	0.569072	3.70742	0	-6.109	-69.0228	1.89464	3.71828	3	hypothetical protein
740	0.5	M0N98_00451-M0N98_00452	1.69967	-0.534342	0.292185	0.359157	2.28642	0	-6.08142	-67.7159	4.23508	18.8316	3	intergenic gap sequence
741	0.5	M0N98_02470	1.05941	-0.483211	0.328692	0.372608	2.35835	0	-7.43835	-173.447	2.44088	5.42972	3	IMPACT family member YigZ
742	0.5	M0N98_03391	2.35974	-0.591944	0.255891	0.57156	3.72872	0	-5.59745	-48.4172	2.97984	7.889	3	hypothetical protein
743	0.5	M0N98_00379	4.90429	-0.612642	0.243982	0.248051	1.77032	0	-5.46798	-44.2616	0.465437	1.38074	3	Beta-ketoacyl synthase, N-terminal domain
744	0.5	M0N98_02787	2.66997	-0.663528	0.217006	0.161686	1.45106	0	-5.21211	-37.0683	2.00105	4.0029	3	AAA domain, putative AbiEii toxin, Type IV TA system
745	0.5	M0N98_02517	3.07921	-0.63516	0.231654	0.297829	1.98531	0	-5.32175	-39.9951	0.706077	1.63136	3	Hemin transport system permease protein HmuU
746	0.5	M0N98_00963-M0N98_00964	2.0033	-0.482146	0.329499	0.0546398	1.13407	0	-7.15504	-142.522	0.740668	1.67095	3	intergenic gap sequence
747	0.5	M0N98_00429	5.91749	-0.838713	0.144973	0.23059	1.70055	0	-4.81907	-28.2282	1.07463	2.10618	3	PglH-like protein glycosylation alpha-1,4-N-acetyl-D-galactosaminyltransferase
748	0.5	M0N98_01891-M0N98_01892	3.89439	-0.783152	0.164758	0.187813	1.54104	0	-4.90914	-30.0467	2.32919	5.02524	3	intergenic gap sequence
749	0.5	M0N98_00789-M0N98_00790	2.25083	-0.496865	0.318519	0.23121	1.70298	0	-6.50649	-90.9179	0.613255	1.52971	3	intergenic gap sequence
750	0.5	M0N98_02596	2.67657	-0.716694	0.192002	0.510029	3.23615	0	-5.03974	-32.8937	0.614347	1.53086	3	Regulatory protein AtoC
751	0.5	M0N98_02000	4.31683	-0.723816	0.188879	0.354655	2.26285	0	-5.02806	-32.6285	2.66048	6.32245	3	Myo-inositol-1-phosphate synthase
752.5	0.5	M0N98_01326	8.60066	-0.920163	0.120181	0.161593	1.45075	0	-4.70869	-26.1491	1.60503	3.04203	3	23S rRNA 5-hydroxycytidine synthase
752.5	0.5	M0N98_03675	2.94059	-0.574768	0.266215	0.0473243	1.11513	0	-5.65501	-50.3881	2.0954	4.27344	3	Uracil-DNA glycosylase
754	0.666667	M0N98_01530	1.48185	-1.06392	0.0863136	0.888896	7.74277	1	-3.21068	-9.25787	1.87282	3.66247	3	Acyltransferase
755	0.666667	M0N98_00951-M0N98_00952	1.9835	-0.538376	0.289483	0.679932	4.78555	1	-4.13845	-17.6115	0.264163	1.20094	3	intergenic gap sequence
756	0.666667	M0N98_00051-M0N98_00052	2.67987	-0.690156	0.204101	0.654426	4.51259	1	-3.86285	-14.549	1.42044	2.67667	3	intergenic gap sequence
757	0.666667	M0N98_02780	8.12541	-1.09567	0.0802283	0.70303	5.04697	1	-3.15628	-8.91526	1.33169	2.51697	3	MORN repeat protein
758	0.5	M0N98_00001	5.0099	-0.600494	0.250903	0.253808	1.79394	0	-5.46693	-44.2292	1.8852	3.69404	3	Malate dehydrogenase
759	0.5	M0N98_01297	5.28053	-0.973581	0.106272	0.178968	1.50997	0	-4.65449	-25.1849	0.253767	1.19232	3	Tetratricopeptide repeat protein
760	0.5	M0N98_00751	2.48515	-0.615733	0.242252	0.415467	2.60295	0	-5.35601	-40.9561	0.705049	1.6302	3	Helix-turn-helix domain protein
761	0.5	M0N98_03635	2.83168	-0.63167	0.233523	0.335991	2.16766	0	-5.26322	-38.4049	2.52036	5.73725	3	Hexitol phosphatase A
762.5	0.666667	M0N98_01652	2.06601	-0.511921	0.307666	0.705767	5.07887	1	-4.17425	-18.054	0.618284	1.53505	3	N-acetylmuramoyl-L-alanine amidase
762.5	0.666667	M0N98_02518	4.12541	-0.678424	0.209689	0.600301	3.98383	1	-3.86872	-14.6083	1.18037	2.26635	3	AAA domain, putative AbiEii toxin, Type IV TA system
764	0.5	M0N98_02746-M0N98_02747	4.12541	-0.821293	0.150906	0.397223	2.49588	0	-4.80073	-27.8718	0.660891	1.58106	3	intergenic gap sequence
765	0.666667	M0N98_04186	17.538	-0.901236	0.125535	0.637793	4.34303	1	-3.42517	-10.7418	0.743343	1.67405	3	Conjugative transposon protein TraG
766	0.5	M0N98_03323-M0N98_03324	1.57096	-0.500912	0.315565	0.373187	2.36149	0	-6.2457	-75.8828	2.25777	4.78252	3	intergenic gap sequence
767	0.5	M0N98_00346	3.39604	-0.659137	0.219211	0.272522	1.87293	0	-5.14531	-35.391	1.00191	2.00264	3	putative epimerase/dehydratase
768	0.5	M0N98_03987	1.47855	-0.473796	0.335895	0.261249	1.82494	0	-6.83762	-114.374	0.885382	1.84725	3	Cytidylate kinase
769	0.5	M0N98_01555	4.0396	-0.478754	0.332083	0.0414552	1.10016	0	-6.66265	-101.312	0.898476	1.8641	3	FGGY-like carbohydrate kinase
770	0.5	M0N98_00381	1.57096	-0.486059	0.326544	0.247401	1.76767	0	-6.48884	-89.812	4.79596	27.7797	3	Peptidoglycan-N-acetylglucosamine deacetylase
771	0.5	M0N98_00164	14.5941	-1.04612	0.0899246	0.314257	2.06185	0	-4.59221	-24.1208	1.14198	2.20684	3	Bacteriodales T6SS TssH (ClpV) protein
772	0.666667	M0N98_01430	19.1683	-1.47212	0.0337192	0.975995	9.46226	1	-2.21014	-4.62719	0.204144	1.152	3	TonB-dependent receptor P39
773	0.666667	M0N98_00509	12.7855	-0.968311	0.107569	0.714978	5.18774	1	-3.28353	-9.73738	0.359588	1.28306	3	SusD family protein
774	0.5	M0N98_03966	2.0132	-0.477516	0.333031	0.235366	1.71936	0	-6.62656	-98.8081	1.15283	2.22349	3	Thioesterase superfamily protein
775	0.666667	M0N98_03671	7.16172	-0.912184	0.12241	0.755498	5.69505	1	-3.38236	-10.4278	0.993392	1.99086	3	SusD-like protein P2
776	0.5	M0N98_04233	4.9637	-0.643983	0.226995	0.494851	3.12501	0	-5.16279	-35.8224	1.47511	2.78005	3	6-bladed beta-propeller
777	0.5	M0N98_03882	4.93399	-0.718584	0.191169	0.263786	1.83563	0	-4.96592	-31.2528	1.34892	2.54722	3	Macrolide export ATP-binding/permease protein MacB
778	0.666667	M0N98_02327	3.75578	-0.753819	0.176271	0.477627	3.00349	1	-3.69156	-12.9202	1.77219	3.41571	3	UDP-glucose 4-epimerase
779.5	0.5	M0N98_02031	7.24422	-0.804041	0.157021	0.251289	1.78357	0	-4.80616	-27.9768	1.33674	2.5258	3	Type III restriction enzyme, res subunit
779.5	0.5	M0N98_04064	10.1749	-0.982891	0.104018	0.17123	1.4833	0	-4.61898	-24.5727	1.27117	2.41358	3	Cocaine esterase
781	0.666667	M0N98_01096	2.41584	-0.701368	0.198899	0.623288	4.20038	1	-3.79346	-13.8658	0.823448	1.76963	3	ECF RNA polymerase sigma-E factor
782.5	0.5	M0N98_00148	6.38284	-0.840976	0.144219	0.436333	2.73107	0	-4.74797	-26.8708	1.4564	2.74423	3	Anhydromuropeptide permease
782.5	0.5	M0N98_01793	1.24092	-0.488467	0.324738	0.125252	1.3343	0	-6.32614	-80.2341	1.52349	2.87485	3	hypothetical protein
784	0.5	M0N98_01806	5.18482	-0.862942	0.137106	0.372045	2.35529	0	-4.71599	-26.2817	1.58052	2.99078	3	Phage integrase family protein
785	0.666667	M0N98_03334	8.10891	-0.856401	0.139187	0.745617	5.56695	1	-3.47406	-11.1121	0.810225	1.75348	3	Cyclic nucleotide-binding domain protein
786	0.5	M0N98_00457	2.20132	-0.505122	0.31252	0.362243	2.30273	0	-6.06823	-67.0994	2.23754	4.71594	3	tRNA 5-methylaminomethyl-2-thiouridine biosynthesis bifunctional protein MnmC
787	0.5	M0N98_02125	5.91749	-0.606455	0.247483	0.416163	2.60713	0	-5.30085	-39.4199	0.911949	1.88159	3	Alpha-L-rhamnosidase
788	0.5	M0N98_03567	2.82508	-0.835598	0.146017	0.243303	1.75107	0	-4.74588	-26.832	1.24271	2.36643	3	hypothetical protein
789	0.666667	M0N98_03337	7.81848	-0.727151	0.187434	0.687108	4.86528	1	-3.72749	-13.246	0.749739	1.68149	3	Dipeptidyl peptidase IV (DPP IV) N-terminal region
790	0.5	M0N98_02626	3.53135	-0.813262	0.153723	0.334173	2.1586	0	-4.78056	-27.4847	1.22323	2.33469	3	Putative O-antigen transporter
791.5	0.5	M0N98_01980	1.49175	-0.493185	0.321229	0.268473	1.85555	0	-6.14601	-70.8164	2.15365	4.44952	3	Transcriptional regulatory protein BtsR
791.5	0.5	M0N98_02317	2.08911	-0.476805	0.333576	0.246544	1.76418	0	-6.44286	-86.9947	2.81279	7.02644	3	Phage integrase SAM-like domain protein
793	0.5	M0N98_01388	3.41584	-0.632438	0.233111	0.368699	2.33722	0	-5.1726	-36.0668	2.16866	4.49606	3	Flavodoxin
794	0.5	M0N98_03417	6.57426	-0.927514	0.118164	0.243902	1.75349	0	-4.64201	-24.9681	1.33522	2.52314	3	SLBB domain protein
795	0.5	M0N98_01860	2.33663	-0.519144	0.302591	0.11044	1.28956	0	-5.82066	-56.5189	2.94543	7.70303	3	hypothetical protein
796	0.5	M0N98_03791	2.08251	-0.456835	0.349273	0.174192	1.49345	0	-7.02175	-129.945	2.88386	7.38124	3	putative chromate transport protein
797	0.5	M0N98_03507	4.12211	-0.646405	0.225733	0.488966	3.08295	0	-5.1234	-34.8576	0.873709	1.83237	3	RES domain protein
798.5	0.5	M0N98_01087	6.64686	-0.855014	0.139632	0.1419	1.38644	0	-4.71234	-26.2154	1.35609	2.55991	3	Histidine kinase-, DNA gyrase B-, and HSP90-like ATPase
798.5	0.5	M0N98_04054	3.32673	-0.747835	0.178717	0.300924	1.99951	0	-4.87753	-29.3955	0.712061	1.63814	3	PD-(D/E)XK nuclease superfamily protein
800	0.5	M0N98_03373	1.88449	-0.534098	0.292349	0.226549	1.6848	0	-5.7204	-52.7245	3.05356	8.30257	3	protein of unknown function (DUF4248)
801	0.666667	M0N98_00279	13.2805	-0.833615	0.146685	0.524996	3.34962	1	-3.49052	-11.2396	0.653147	1.57259	3	Glycosyl hydrolase family 92
802	0.5	M0N98_02935	6.11221	-0.90071	0.125687	0.240623	1.74029	0	-4.65346	-25.1671	1.129	2.18707	3	Ig-like domain protein
803	0.5	M0N98_02113	4.82838	-0.681532	0.208194	0.338098	2.1782	0	-5.01542	-32.3438	1.47852	2.78663	3	3-((3aS,4S,7aS)-7a-methyl-1, 5-dioxo-octahydro-1H-inden-4-yl)propanoyl:CoA ligase
804	0.666667	M0N98_03626	4.55116	-0.621256	0.23919	0.654476	4.51311	1	-3.92858	-15.2272	0.785884	1.72415	3	Adenine DNA glycosylase
805	0.5	M0N98_02782	2.61716	-0.633604	0.232486	0.314953	2.06516	0	-5.14256	-35.3236	0.986147	1.98089	3	Conserved hypothetical protein (DUF2461)
806	0.666667	M0N98_04209-M0N98_04210	4.9934	-0.730373	0.186049	0.571348	3.7269	1	-3.69333	-12.9361	0.106641	1.07672	3	intergenic gap sequence
807.5	0.5	M0N98_01161	2.16832	-0.461275	0.345721	0.0863168	1.21988	0	-6.63186	-99.1722	1.44689	2.72619	3	N,N'-diacetyllegionaminic acid synthase
807.5	0.5	M0N98_01506	5.12211	-0.732343	0.185207	0.3416	2.19584	0	-4.89146	-29.6808	1.32251	2.50102	3	Glycosyl transferase family 2
809	0.666667	M0N98_00018	10.9769	-0.922253	0.119604	0.70809	5.1061	1	-3.26111	-9.58719	0.587653	1.5028	3	Lipid A 3-O-deacylase (PagL)
810	0.5	M0N98_01772	2.36304	-0.561154	0.274692	0.346141	2.21891	0	-5.49968	-45.2447	0.327345	1.2547	3	OmpA family protein
811	0.5	M0N98_02713	4.66667	-0.993489	0.10151	0.375016	2.37146	0	-4.57546	-23.8424	0.669553	1.59058	3	HipA-like C-terminal domain protein
812	0.5	M0N98_00963	7.68647	-0.882454	0.131083	0.177642	1.50537	0	-4.65955	-25.2734	0.826349	1.77319	3	Bacteriodales T6SS TssH (ClpV) protein
813	0.666667	M0N98_03857	16.033	-1.11476	0.0767794	0.803459	6.36002	1	-2.66978	-6.36332	0.708313	1.63389	3	SusD family protein
814	0.666667	M0N98_02670	3.38284	-0.802862	0.157448	0.866841	7.35937	1	-3.52254	-11.4919	0.287219	1.22029	3	Conjugative transposon protein TraJ
815	0.5	M0N98_02400-M0N98_02401	4.0231	-0.822216	0.150586	0.405833	2.54585	0	-4.71578	-26.2779	0.505829	1.41994	3	intergenic gap sequence
816	0.5	M0N98_00979	1.23102	-0.435956	0.366475	0.0625839	1.15501	0	-7.57681	-190.918	1.17024	2.25048	3	putative adenylyl-sulfate kinase
817	0.5	M0N98_01588	6.21452	-0.852873	0.140322	0.388644	2.44706	0	-4.67615	-25.5659	1.25041	2.3791	3	FtsX-like permease family protein
818	0.5	M0N98_04250	3.51155	-0.584255	0.260462	0.0720227	1.18038	0	-5.30652	-39.5752	2.31845	4.98797	3	hypothetical protein
819	0.666667	M0N98_03394	4.69307	-0.795141	0.160273	0.570122	3.71639	1	-3.5114	-11.4035	1.9081	3.75314	3	Glucosyltransferase 3
820	0.5	M0N98_03360	3.73927	-0.765251	0.171692	0.320468	2.09155	0	-4.79554	-27.7716	0.800901	1.74219	3	Ion channel
821	0.5	M0N98_04314	4.29373	-0.842673	0.143657	0.146113	1.39995	0	-4.67992	-25.6328	1.40303	2.64456	3	hypothetical protein
822	0.5	M0N98_02588	7.88119	-0.969064	0.107383	0.301119	2.00041	0	-4.56529	-23.6749	1.55694	2.94229	3	FtsX-like permease family protein
823	0.5	M0N98_00874	8.47855	-0.844164	0.143165	0.0325289	1.07778	0	-4.67575	-25.5588	1.25379	2.38466	3	Tetratricopeptide repeat protein
824.5	0.5	M0N98_00590	8.72607	-0.889736	0.128903	0.315877	2.06955	0	-4.63509	-24.8486	1.45337	2.73846	3	Glycosyl hydrolase family 20, catalytic domain
824.5	0.5	M0N98_04294	2.39934	-0.579701	0.263208	0.575631	3.76384	0	-5.30463	-39.5233	1.96885	3.91457	3	Conjugative transposon protein TraN
826	0.5	M0N98_00630	7.967	-0.894618	0.127462	0.111993	1.29418	0	-4.62396	-24.6577	1.25311	2.38354	3	putative zinc protease
827	0.5	M0N98_00915	5.39604	-0.595379	0.253875	0.272661	1.87353	0	-5.21726	-37.2008	1.40351	2.64544	3	Phosphatidylglycerol--prolipoprotein diacylglyceryl transferase
828.5	0.5	M0N98_02205-M0N98_02206	1.12541	-0.434795	0.367456	0.0511281	1.12494	0	-7.14649	-141.679	0.505442	1.41956	3	intergenic gap sequence
828.5	0.5	M0N98_03175	2.51155	-0.49754	0.318024	0.129146	1.34631	0	-5.86609	-58.327	3.11923	8.68922	3	Phage integrase family protein
830	0.5	M0N98_02178	2.67327	-0.566945	0.271053	0.248647	1.77275	0	-5.35995	-41.0683	4.94384	30.7783	3	NADH:quinone reductase
831	0.5	M0N98_03201	1.74257	-0.428644	0.372697	0.480924	3.02638	0	-7.46975	-177.264	3.70281	13.0213	3	hypothetical protein
832	0.666667	M0N98_03888	10.703	-1.06156	0.0867835	0.670576	4.68356	1	-2.65415	-6.29474	0.88368	1.84508	3	Fimbrillin-A associated anchor proteins Mfa1 and Mfa2
833	0.5	M0N98_04079	1.82178	-0.49317	0.32124	0.0697682	1.17427	0	-5.89544	-59.5256	0.731376	1.66022	3	Ribosomal RNA small subunit methyltransferase I
834.5	0.5	M0N98_01026	4.63366	-0.639918	0.22913	0.193192	1.56024	0	-5.05182	-33.1702	1.60118	3.0339	3	FecR protein
834.5	0.5	M0N98_02600	2.15512	-0.448439	0.356091	0.0622844	1.15421	0	-6.55229	-93.8504	3.13605	8.79113	3	O-antigen biosynthesis glycosyltransferase WbnK
836	0.5	M0N98_02083	12.6931	-0.588426	0.257973	0.139124	1.3776	0	-5.22112	-37.3003	1.18529	2.2741	3	TonB-dependent receptor P3
837	0.5	M0N98_01340	6.79208	-0.858206	0.13861	0.322085	2.09935	0	-4.64873	-25.0847	1.37048	2.58556	3	TonB dependent receptor
838	0.666667	M0N98_00028	14.7591	-1.14235	0.0720534	0.682667	4.81578	1	-2.264	-4.8032	0.584604	1.49963	3	TonB-dependent receptor SusC
839	0.5	M0N98_02885	5.79208	-0.771714	0.169155	0.167063	1.46914	0	-4.76491	-27.1882	2.10311	4.29635	3	hypothetical protein
840	0.666667	M0N98_03494	3.14521	-0.598354	0.252143	0.624727	4.21432	1	-3.92413	-15.1803	0.604814	1.52078	3	Glycosyl transferases group 1
841	0.5	M0N98_03652	2.63036	-0.64323	0.227389	0.47873	3.01113	0	-5.03566	-32.8009	0.934296	1.91096	3	HU domain fused to wHTH, Ig, or Glycine-rich motif
842	0.5	M0N98_01318	2.9538	-0.540455	0.288101	0.180089	1.51387	0	-5.48483	-44.7813	2.77907	6.86411	3	Family of unknown function (DUF6769)
843	0.5	M0N98_04237	5.90429	-0.626846	0.236132	0.529768	3.38663	0	-5.08628	-33.9721	2.11917	4.34443	3	hypothetical protein
844	0.5	M0N98_03292	3.0396	-0.710113	0.194934	0.363035	2.30693	0	-4.86603	-29.1623	1.31713	2.4917	3	CrcB-like protein, Camphor Resistance (CrcB)
845.5	0.5	M0N98_01419-M0N98_01420	2.25413	-0.48138	0.33008	0.259824	1.81896	0	-5.97087	-62.7208	1.76399	3.39636	3	intergenic gap sequence
845.5	0.5	M0N98_02664-M0N98_02665	3.0396	-0.601247	0.250468	0.307082	2.02807	0	-5.1501	-35.5088	0.885328	1.84718	3	intergenic gap sequence
847	0.5	M0N98_00605	5.64026	-0.678822	0.209497	0.0852074	1.21677	0	-4.92737	-30.4289	1.74945	3.36231	3	Acyltransferase family protein
848	0.5	M0N98_00126	1.47855	-0.434735	0.367507	0.113852	1.29973	0	-6.73246	-106.334	2.03908	4.10982	3	N-acetyl-gamma-glutamyl-phosphate reductase
849.5	0.5	M0N98_02858	3.37624	-0.537367	0.290157	0.220382	1.66105	0	-5.47556	-44.4947	2.33375	5.04113	3	FtsX-like permease family protein
849.5	0.5	M0N98_03151	5.81188	-0.697947	0.200472	0.370169	2.34514	0	-4.87922	-29.43	1.32559	2.50636	3	Histidine kinase-, DNA gyrase B-, and HSP90-like ATPase
851.5	0.5	M0N98_00852	3.44224	-0.749699	0.177951	0.31655	2.07276	0	-4.77172	-27.3168	1.375	2.59368	3	VanZ like family protein
851.5	0.5	M0N98_00944-M0N98_00945	1.08581	-0.4472	0.357108	0.299302	1.99206	0	-6.41089	-85.0884	5.19713	36.6854	3	intergenic gap sequence
853	0.5	M0N98_01381	2.76898	-0.636422	0.230982	0.316662	2.0733	0	-5.02971	-32.6657	1.06651	2.09435	3	Sec-independent protein translocase protein TatCy
854	0.5	M0N98_03773	3.14521	-0.632614	0.233016	0.491899	3.10384	0	-5.03798	-32.8537	0.894808	1.85936	3	Signal peptidase I
855	0.5	M0N98_01521	4.9934	-0.603347	0.24926	0.466778	2.92939	0	-5.12722	-34.95	1.64832	3.13468	3	Phenylacetate-coenzyme A ligase
856.5	0.666667	M0N98_00615	14.9175	-1.06634	0.0858346	0.394033	2.47761	1	-2.35047	-5.09992	1.40963	2.65668	3	TonB-dependent Receptor Plug Domain protein
856.5	0.666667	M0N98_02220	6.41584	-0.776636	0.167249	0.48461	3.05218	1	-3.47399	-11.1116	1.04809	2.06779	3	Fructose-1,6-bisphosphatase class 3
858	0.5	M0N98_00618	2.9868	-0.519609	0.302267	0.24381	1.75311	0	-5.55124	-46.8909	0.360345	1.28373	3	Protein of unknown function (DUF2851)
859	0.666667	M0N98_01421	5.36964	-0.868518	0.135357	0.501656	3.17436	1	-3.18629	-9.10269	0.390126	1.31051	3	RNA polymerase sigma factor CnrH
860	0.5	M0N98_02104	3.89109	-0.482615	0.329143	0.363689	2.31041	0	-5.84301	-57.4012	1.6478	3.13355	3	L-lactate permease
861	0.5	M0N98_03845	5.36304	-0.733119	0.184876	0.49156	3.10141	0	-4.78195	-27.5112	0.813312	1.75724	3	ECF RNA polymerase sigma-E factor
862	0.5	M0N98_00621	3.17822	-0.587488	0.258531	0.266786	1.84836	0	-5.15969	-35.7455	1.08564	2.12231	3	Signal peptidase I
863	0.5	M0N98_04326-M0N98_04327	3.63036	-0.607468	0.246906	0.192024	1.55605	0	-5.09246	-34.1179	1.09986	2.14334	3	intergenic gap sequence
864	0.5	M0N98_02602	2.12541	-0.440934	0.362298	0.31569	2.06867	0	-6.37279	-82.8704	2.15105	4.44152	3	Outer membrane protein beta-barrel domain protein
865	0.5	M0N98_01807	4.78548	-0.615975	0.242117	0.046925	1.1141	0	-5.06899	-33.5673	2.15636	4.45788	3	Phage integrase family protein
866	0.5	M0N98_03420	3.9538	-0.686304	0.205919	0.481443	3.03	0	-4.87245	-29.2924	2.20112	4.59835	3	NUDIX domain protein
867	0.5	M0N98_04084	3.44554	-0.679537	0.209153	0.0758049	1.19071	0	-4.88437	-29.5353	1.00476	2.00661	3	5,10-methylenetetrahydrofolate reductase
868	0.5	M0N98_02768	2.68647	-0.538468	0.289422	0.493396	3.11456	0	-5.36005	-41.071	1.9349	3.82352	3	Exodeoxyribonuclease X-like C-terminal
869	0.5	M0N98_02270	1.81518	-0.545331	0.284885	0.399003	2.50613	0	-5.3242	-40.0631	1.70498	3.26024	3	N-acetyl-alpha-D-glucosaminyl-diphospho-ditrans, octacis-undecaprenol 4-epimerase
870	0.5	M0N98_03422	4.72277	-0.802625	0.157534	0.469233	2.94601	0	-4.66364	-25.3453	1.11151	2.16072	3	Bacterial sugar transferase
871	0.5	M0N98_00781	4.033	-0.754568	0.175967	0.518954	3.30334	0	-4.72667	-26.4771	1.00237	2.00329	3	Murein hydrolase activator EnvC
872	0.5	M0N98_03230	3.44554	-0.609407	0.245806	0.339437	2.18493	0	-5.07179	-33.6325	0.67987	1.602	3	Low molecular weight phosphotyrosine protein phosphatase
873	0.5	M0N98_03374	1.66667	-0.409156	0.389802	0.23718	1.72655	0	-7.32845	-160.725	2.62596	6.17295	3	HU domain fused to wHTH, Ig, or Glycine-rich motif
874.5	0.5	M0N98_01246	2.70957	-0.530376	0.294865	0.264614	1.83914	0	-5.41187	-42.5732	1.98309	3.9534	3	Putative methyltransferase
874.5	0.5	M0N98_01335	4.75248	-0.731329	0.18564	0.228754	1.69338	0	-4.76707	-27.229	1.02665	2.03729	3	Threonine synthase
876	0.5	M0N98_02740	5.0462	-0.820705	0.151111	0.105086	1.27376	0	-4.64058	-24.9432	1.27838	2.42566	3	Conjugative transposon protein TraI relaxase/mobilization nuclease
877	0.666667	M0N98_03265	2.9901	-0.512043	0.307579	0.706196	5.08389	1	-4.03775	-16.4242	0.805555	1.74782	3	protein of unknown function (DUF4010)
878	0.5	M0N98_02510	5.57756	-1.03428	0.0924093	0.167368	1.47017	0	-4.46783	-22.1284	0.40616	1.32515	3	Transcriptional regulatory protein, C terminal
879	0.5	M0N98_00736	4.16172	-0.591341	0.256247	0.160834	1.44822	0	-5.11105	-34.5605	1.71168	3.27543	3	Type IX secretion system protein PorV
880	0.5	M0N98_04203	1.81848	-0.450715	0.35423	0.214157	1.63741	0	-6.1258	-69.831	2.39273	5.25149	3	hypothetical protein
882	0.5	M0N98_00855	4.21452	-0.63617	0.231116	0.467449	2.93393	0	-4.96739	-31.2848	1.60078	3.03308	3	Alkaline phosphatase 3
882	0.5	M0N98_02416	1.47525	-0.448271	0.356229	0.0695396	1.17365	0	-6.17208	-72.1079	1.91813	3.77932	3	Alkaline phosphatase synthesis transcriptional regulatory protein SphR
882	0.5	M0N98_03899	9.19142	-0.945301	0.113422	0.259933	1.81942	0	-4.51475	-22.86	1.39818	2.63568	3	alpha-xylosidase BoGH31A
884	0.5	M0N98_00718-M0N98_00719	7.0297	-0.846353	0.142445	0.460495	2.88732	0	-4.59988	-24.2494	1.78932	3.45652	3	intergenic gap sequence
885	0.5	M0N98_02948-M0N98_02949	1.87789	-0.55929	0.275873	0.224952	1.67862	0	-5.2189	-37.243	4.30783	19.8055	3	intergenic gap sequence
886	0.5	M0N98_01382	1.72937	-0.454114	0.351468	0.146631	1.40162	0	-6.06633	-67.0114	3.11649	8.67275	3	Sec-independent protein translocase protein TatA
887	0.5	M0N98_04155	2.37624	-0.516659	0.304328	0.221546	1.66551	0	-5.45021	-43.7195	2.25695	4.77979	3	hypothetical protein
888	0.666667	M0N98_02019	7.82178	-0.819546	0.151514	0.623671	4.20408	1	-3.24947	-9.51014	1.21721	2.32496	3	Dipeptidyl carboxypeptidase
889	0.5	M0N98_01974	1.68647	-0.426127	0.374864	0.291764	1.95778	0	-6.38312	-83.4663	3.59975	12.1237	3	cold shock DNA-binding domain protein
890.5	0.5	M0N98_00185	6.66337	-0.676836	0.210457	0.119521	1.3168	0	-4.84395	-28.7194	1.30522	2.47121	3	Protein of unknown function (DUF418)
890.5	0.5	M0N98_03403	2.25413	-0.45243	0.352833	0.277861	1.8961	0	-6.02572	-65.1514	2.70112	6.50309	3	Phosphate transport system permease protein PstA
892.5	0.5	M0N98_00027	8.10561	-0.74385	0.180364	0.493687	3.11664	0	-4.70851	-26.1458	1.60852	3.0494	3	Starch-binding associating with outer membrane
892.5	0.5	M0N98_03488	2.78878	-0.624507	0.237407	0.427584	2.6766	0	-4.97812	-31.5184	1.56146	2.95152	3	helix-turn-helix protein
894	0.5	M0N98_02103	3.23102	-0.573693	0.266874	0.398078	2.50079	0	-5.143	-35.3344	1.19817	2.29449	3	O-acetyl-L-homoserine sulfhydrylase
895	0.5	M0N98_00181	2.0231	-0.517391	0.303815	0.25367	1.79337	0	-5.401	-42.2535	1.98748	3.96545	3	FecR protein
896	0.5	M0N98_04327	4.49835	-0.647463	0.225184	0.441606	2.76443	0	-4.90556	-29.9724	1.19596	2.29098	3	DNA primase TraC
897.5	0.5	M0N98_01693	3.94059	-0.686574	0.205791	0.282824	1.91789	0	-4.81141	-28.0787	1.72375	3.30295	3	protein of unknown function (DUF4974)
897.5	0.5	M0N98_02735	3.81518	-0.893172	0.127887	0.0465238	1.11307	0	-4.53729	-23.2198	0.78937	1.72832	3	hypothetical protein
899	0.5	M0N98_03815	3.88119	-0.743484	0.180516	0.0734954	1.18439	0	-4.70542	-26.0898	1.7742	3.42048	3	Tetratricopeptide repeat protein
900.5	0.5	M0N98_00692	3.05611	-0.582104	0.261756	0.275415	1.88545	0	-5.10549	-34.4276	0.88756	1.85004	3	DNA topoisomerase
900.5	0.5	M0N98_03127	3.66007	-0.610643	0.245108	0.442392	2.76944	0	-5.01144	-32.2547	1.59194	3.01455	3	Transposase DDE domain protein
902.5	0.5	M0N98_01275	6.87459	-0.900225	0.125827	0.526211	3.35901	0	-4.5236	-23.0006	0.993934	1.99161	3	Multidrug resistance protein MdtE
902.5	0.5	M0N98_02328	5.45875	-0.781396	0.165426	0.3676	2.33131	0	-4.65238	-25.1481	1.91829	3.77973	3	UDP-2-acetamido-2,6-beta-L-arabino-hexul-4-ose reductase
904	0.5	M0N98_02513	3.40924	-0.628021	0.235493	0.278527	1.89901	0	-4.95371	-30.9895	1.47844	2.78648	3	Altronate oxidoreductase
905	0.5	M0N98_03945	3.84818	-0.644264	0.226848	0.344265	2.20935	0	-4.90114	-29.8806	0.696742	1.62084	3	SusD family protein
906	0.5	M0N98_01643	4.18812	-0.575575	0.26572	0.260724	1.82274	0	-5.11469	-34.6478	2.03447	4.09673	3	Glycosyltransferase WbsX
907	0.5	M0N98_00917	7.09241	-0.680091	0.208886	0.441702	2.76504	0	-4.81218	-28.0938	0.47974	1.39449	3	hypothetical protein
908	0.5	M0N98_00113-M0N98_00114	1.23432	-0.396043	0.401751	0.370972	2.34948	0	-7.1167	-138.784	3.19689	9.16979	3	intergenic gap sequence
909	0.5	M0N98_03702-M0N98_03703	1.35314	-0.4253	0.375578	0.201945	1.59201	0	-6.25337	-76.2872	3.77075	13.6493	3	intergenic gap sequence
910	0.5	M0N98_03199-M0N98_03200	2.9703	-0.605103	0.248254	0.206834	1.61003	0	-5.00896	-32.1993	0.518507	1.43247	3	intergenic gap sequence
911.5	0.5	M0N98_03008	2.05611	-0.436316	0.366171	0.253649	1.79328	0	-6.08337	-67.8075	1.94931	3.8619	3	Family of unknown function (DUF5686)
911.5	0.5	M0N98_03955	4.68317	-0.650539	0.223594	0.392415	2.4684	0	-4.87323	-29.3081	1.01726	2.02408	3	AAA domain, putative AbiEii toxin, Type IV TA system
913	0.5	M0N98_03280	2.52145	-0.532398	0.293496	0.467885	2.93687	0	-5.26344	-38.4107	2.18949	4.56145	3	HIT domain protein
914	0.5	M0N98_00044	8.86799	-0.857019	0.138989	0.386405	2.43447	0	-4.54623	-23.3642	1.3936	2.62734	3	Protein of unknown function (DUF3810)
915	0.5	M0N98_04249	3.79208	-0.578473	0.263953	0.0490064	1.11945	0	-5.08258	-33.8851	0.5737	1.48834	3	Virulence protein RhuM family protein
916	0.5	M0N98_03489	1.9736	-0.439392	0.363587	0.0723044	1.18115	0	-6.03917	-65.7615	2.42107	5.35566	3	hypothetical protein
917	0.5	M0N98_01400	2.93729	-0.487155	0.32572	0.0798072	1.20173	0	-5.5724	-47.5838	2.38688	5.23025	3	Phage integrase SAM-like domain protein
918	0.5	M0N98_04295	3.54785	-0.480504	0.330747	0.182781	1.52328	0	-5.6234	-49.2962	1.48262	2.79456	3	hypothetical protein
919	0.666667	M0N98_00130	9.11551	-0.982311	0.104157	0.558517	3.6184	1	-1.79827	-3.47802	1.28138	2.43072	3	L-Rhamnulokinase
920	0.5	M0N98_00584	5.17492	-0.740761	0.181651	0.405866	2.54604	0	-4.67354	-25.5197	1.01939	2.02706	3	Outer membrane protein beta-barrel domain protein
921	0.5	M0N98_03628	0.970297	-0.445923	0.35816	0.376206	2.37797	0	-5.93564	-61.2077	3.04484	8.25258	3	Ribonuclease G
922	0.5	M0N98_00142-M0N98_00143	1.07921	-0.372154	0.424469	0.380474	2.40145	0	Inf	#VALUE!	NA	#VALUE!	3	intergenic gap sequence
923	0.5	M0N98_01272	4.44224	-0.866793	0.135896	0.49095	3.09706	0	-4.52786	-23.0686	0.999485	1.99929	3	Acyl-(acyl-carrier-protein)--UDP-N- acetylglucosamine O-acyltransferase
924	0.5	M0N98_01999	2.06601	-0.455804	0.350103	0.284331	1.92456	0	-5.79748	-55.6181	3.28588	9.75324	3	pfkB family carbohydrate kinase
925	0.5	M0N98_01086	8.34983	-0.908412	0.123478	0.138946	1.37704	0	-4.48461	-22.3874	1.71418	3.28109	3	Miniconductance mechanosensitive channel YbdG
926	0.5	M0N98_01816	2.59736	-0.691932	0.203267	0.471624	2.96226	0	-4.75869	-27.0712	1.25381	2.3847	3	Conjugative transposon protein TraN
927	0.666667	M0N98_00547	5.20792	-0.64105	0.228533	0.659971	4.57058	1	-3.66802	-12.7112	0.550679	1.46478	3	Helix-turn-helix domain protein
928	0.5	M0N98_00324	9.07591	-1.06579	0.0859433	0.0503868	1.12302	0	-4.39839	-21.0886	1.64093	3.11867	3	Acyltransferase family protein
929	0.5	M0N98_02693	1.90759	-0.39927	0.398777	0.162307	1.45314	0	-6.57092	-95.0698	2.3781	5.19853	3	Pyridoxamine 5'-phosphate oxidase
930	0.5	M0N98_00176	6.66337	-0.720923	0.190141	0.375724	2.37533	0	-4.70535	-26.0886	1.58346	2.99688	3	Phosphate-selective porin O and P
931	0.5	M0N98_02453	2.13201	-0.497368	0.31815	0.214955	1.64042	0	-5.42351	-42.9179	1.84743	3.59858	3	Protein of unknown function (DUF3298)
932	0.5	M0N98_01829	2.42574	-0.485314	0.327104	0.0551466	1.13539	0	-5.53723	-46.4378	1.91896	3.78152	3	TetR protein often associated with Bacteriodales T6SS loci
933	0.5	M0N98_02640	3.06601	-0.537577	0.290017	0.219014	1.65582	0	-5.18426	-36.3594	3.20855	9.24419	3	Type III restriction enzyme, res subunit
934	0.5	M0N98_01650	6.24752	-0.779721	0.166065	0.331906	2.14736	0	-4.60772	-24.3816	0.704907	1.63004	3	dTDP-glucose 4,6-dehydratase
935	0.5	M0N98_03238	6.25413	-0.734646	0.184227	0.316059	2.07042	0	-4.66239	-25.3232	1.57465	2.97864	3	Efflux pump membrane transporter BepE
936	0.666667	M0N98_02887-M0N98_02888	2.62046	-0.861842	0.137454	1.04618	11.1219	1	-2.72698	-6.62067	0.80139	1.74278	3	intergenic gap sequence
937	0.5	M0N98_02368	2.73267	-0.563425	0.273259	0.34253	2.20054	0	-5.07758	-33.768	1.06495	2.0921	3	hypothetical protein
938	0.5	M0N98_02207	3.34653	-0.62093	0.23937	0.283225	1.91966	0	-4.90419	-29.944	1.70883	3.26896	3	Ferrous iron transport protein B
939	0.666667	M0N98_03769	9.65347	-0.753145	0.176545	0.550066	3.54867	1	-3.27454	-9.67685	0.260895	1.19822	3	Multidrug resistance protein MdtC
940	0.5	M0N98_00865-M0N98_00866	1.52145	-0.412654	0.386675	0.295945	1.97672	0	-6.18271	-72.6408	2.09477	4.27158	3	intergenic gap sequence
941	0.5	M0N98_04122	5.27723	-0.890935	0.128548	0.296887	1.98101	0	-4.48084	-22.329	1.00569	2.0079	3	hypothetical protein
942	0.5	M0N98_04061	9.68977	-0.846428	0.14242	0.347468	2.22571	0	-4.51985	-22.9409	1.23672	2.35661	3	putative amino acid permease YhdG
943	0.5	M0N98_01730	2.68647	-0.531237	0.294281	0.38568	2.43041	0	-5.17749	-36.1892	1.83328	3.56346	3	AAA domain, putative AbiEii toxin, Type IV TA system
944	0.5	M0N98_02331	2.39274	-0.537293	0.290207	0.524526	3.346	0	-5.14687	-35.4293	0.346592	1.27155	3	Glycosyltransferase Family 4
945	0.666667	M0N98_03038	11.8581	-0.90574	0.12424	0.596478	3.94892	1	-2.19884	-4.5911	0.911527	1.88104	3	protein of unknown function (DUF4836)
946	0.5	M0N98_02185-M0N98_02186	1.68647	-0.395117	0.402608	0.144586	1.39504	0	-6.43808	-86.7072	2.33488	5.04511	3	intergenic gap sequence
947	0.666667	M0N98_01432	6.9868	-0.722294	0.189542	0.587212	3.86556	1	-3.36195	-10.2813	0.822509	1.76848	3	Redoxin
948	0.5	M0N98_03330	2.26733	-0.503581	0.313631	0.296789	1.98056	0	-5.3069	-39.5854	3.48426	11.1909	3	NAD-dependent dihydropyrimidine dehydrogenase subunit PreA
949	0.666667	M0N98_02981	4.45875	-0.768849	0.170275	0.493268	3.11364	1	-3.16809	-8.98856	1.13562	2.19712	3	Spermidine/putrescine-binding periplasmic protein
950	0.5	M0N98_01599	1.83168	-0.455636	0.350239	0.312081	2.05154	0	-5.66372	-50.6932	2.28049	4.85843	3	ATP phosphoribosyltransferase
951	0.666667	M0N98_01072	3.0264	-0.735882	0.183704	0.624779	4.21482	1	-3.28243	-9.72996	0.412135	1.33065	3	Acyl-coenzyme A thioesterase PaaI
952	0.5	M0N98_01602	3.73927	-0.592656	0.255472	0.366364	2.32468	0	-4.94343	-30.7696	0.492079	1.40647	3	Histidine biosynthesis bifunctional protein HisB
953	0.5	M0N98_00569	5.92409	-0.708066	0.195855	0.371568	2.35271	0	-4.67578	-25.5594	1.50807	2.84429	3	SPFH domain / Band 7 family protein
954	0.5	M0N98_01984	0.834983	-0.368258	0.428294	0.135599	1.36647	0	-7.31269	-158.979	3.12942	8.7508	3	protein of unknown function (DUF4251)
955	0.5	M0N98_03728	1.45875	-0.359179	0.437341	0.341159	2.19361	0	-8.12613	-279.389	1.4313	2.6969	3	hypothetical protein
956	0.666667	M0N98_02260	6.94719	-0.773855	0.168323	0.488693	3.08101	1	-3.1016	-8.58371	0.629399	1.54692	3	Coenzyme F420 hydrogenase/dehydrogenase, beta subunit C terminus
957	0.5	M0N98_03753-M0N98_03754	1.85149	-0.405518	0.393081	0.379279	2.39485	0	-6.13322	-70.1914	2.41649	5.33872	3	intergenic gap sequence
958	0.5	M0N98_00749	9.55116	-0.932412	0.116839	0.15421	1.4263	0	-4.42499	-21.481	1.04056	2.05702	3	putative PL29 family lyase N-terminal domain-containing protein
959	0.5	M0N98_03413	2.77888	-0.638691	0.229779	0.435498	2.72583	0	-4.79955	-27.8489	1.71832	3.29052	3	Bacterial sugar transferase
960	0.5	M0N98_03792	6.53135	-1.11434	0.0768528	0.198232	1.57846	0	-4.33478	-20.179	0.855444	1.80932	3	Glycosyl hydrolase-like 10
961.5	0.5	M0N98_03026	1.78878	-0.436011	0.366428	0.156412	1.43355	0	-5.76143	-54.2456	3.30725	9.89876	3	HlyD family secretion protein
961.5	0.5	M0N98_03294	3.76238	-0.601114	0.250545	0.165293	1.46316	0	-4.90078	-29.8731	1.59151	3.01365	3	Response regulator receiver domain protein
963	0.5	M0N98_02455	2.13531	-0.427195	0.373943	0.374335	2.36775	0	-5.81097	-56.1407	1.78696	3.45086	3	hypothetical protein
964	0.5	M0N98_00984	3.9736	-0.783367	0.164677	0.163919	1.45854	0	-4.55374	-23.4862	1.68497	3.21535	3	Peroxide stress resistance protein YaaA
965.5	0.5	M0N98_02449-M0N98_02450	1.08581	-0.350761	0.445901	0.30381	2.01285	0	-8.51322	-365.372	2.70207	6.50737	3	intergenic gap sequence
965.5	0.5	M0N98_03852	4.57096	-0.589564	0.257298	0.275673	1.88657	0	-4.91993	-30.2723	1.65863	3.15718	3	Rhamnogalacturonan endolyase YesW
967	0.5	M0N98_02942	3.17162	-0.607246	0.247032	0.550739	3.55418	0	-4.87459	-29.3358	2.47123	5.54514	3	ATP-dependent 6-phosphofructokinase 1
968	0.5	M0N98_02937-M0N98_02938	2.12541	-0.479257	0.331698	0.319943	2.08902	0	-5.37668	-41.5471	1.35292	2.55429	3	intergenic gap sequence
969	0.5	M0N98_04158	5.81188	-0.649361	0.224201	0.134952	1.36443	0	-4.76185	-27.1306	1.14341	2.20903	3	Respiratory-chain NADH dehydrogenase, 49 Kd subunit
970	0.5	M0N98_01092	2.49835	-0.47216	0.337163	0.198923	1.58097	0	-5.43338	-43.2126	0.711304	1.63728	3	Methylmalonyl-CoA mutase large subunit
971	0.5	M0N98_01601	4.15182	-0.610056	0.245439	0.11827	1.31301	0	-4.85899	-29.0203	1.63824	3.11286	3	Histidinol-phosphate aminotransferase
972	0.5	M0N98_03717	4.10231	-0.722708	0.189362	0.289402	1.94716	0	-4.63233	-24.8011	1.97189	3.92281	3	MlaD protein
973	0.5	M0N98_00475	4.61716	-0.539519	0.288723	0.245135	1.75847	0	-5.07442	-33.6939	1.62129	3.0765	3	Protein of unknown function (DUF1593)
974	0.5	M0N98_00682-M0N98_00683	1.76238	-0.413835	0.385625	0.222755	1.67015	0	-5.92426	-60.7267	1.87611	3.67085	3	intergenic gap sequence
975	0.666667	M0N98_00537	21.8713	-0.847843	0.141957	0.75329	5.66617	1	-2.35496	-5.11582	0.994663	1.99261	3	Tetratricopeptide repeat protein
976	0.5	M0N98_01035	2.25413	-0.51026	0.308844	0.105874	1.27607	0	-5.18493	-36.3763	3.15985	8.93737	3	Glycerol kinase
977.5	0.5	M0N98_02567	3.23432	-0.663576	0.216982	0.549702	3.5457	0	-4.72435	-26.4344	0.56524	1.47963	3	Adenosylcobinamide-GDP ribazoletransferase
977.5	0.5	M0N98_03834	2.79538	-0.510577	0.308619	0.425403	2.66319	0	-5.18163	-36.2933	1.50698	2.84215	3	L-rhamnose mutarotase
979	0.5	M0N98_03891	1.68977	-0.431257	0.370462	0.122399	1.32556	0	-5.74543	-53.6473	2.65785	6.31093	3	Sodium/hydrogen exchanger family protein
980.5	0.5	M0N98_01743	4.42904	-0.668288	0.214641	0.405879	2.54612	0	-4.71462	-26.2569	0.986819	1.98181	3	Phage integrase family protein
980.5	0.5	M0N98_02231	3.69967	-0.514347	0.305952	0.191976	1.55588	0	-5.15379	-35.5996	1.07747	2.11033	3	SusD family protein
982.5	0.5	M0N98_02362	2.87789	-0.553054	0.279863	0.218694	1.65461	0	-5.02213	-32.4945	1.29393	2.45195	3	Conjugative transposon protein TraN
982.5	0.5	M0N98_03162	1.41914	-0.359686	0.436831	0.346536	2.22093	0	-7.09365	-136.585	1.81269	3.51297	3	Putative member of DMT superfamily (DUF486)
984	0.5	M0N98_03965	5.54125	-0.678369	0.209716	0.371111	2.35023	0	-4.69378	-25.8803	1.07452	2.10602	3	AAA domain protein
985	0.5	M0N98_02689	1.80528	-0.455878	0.350043	0.332944	2.15251	0	-5.54257	-46.6101	3.79179	13.8497	3	Glucosyl-3-phosphoglycerate phosphatase
986	0.5	M0N98_03855	6.0396	-0.794952	0.160342	0.344133	2.20868	0	-4.5233	-22.9958	1.25921	2.39364	3	Arylsulfatase
987	0.666667	M0N98_03913	7.0066	-0.866084	0.136118	0.77643	5.97626	1	-1.81004	-3.50653	0.722378	1.6499	3	L-fucose-proton symporter
988	0.5	M0N98_04191	4.82838	-0.740353	0.181822	0.477575	3.00314	0	-4.57942	-23.908	1.72885	3.31463	3	Conjugative transposon protein TraM
989	0.5	M0N98_02541	2.05941	-0.437842	0.364887	0.258113	1.81181	0	-5.64045	-49.8821	1.64059	3.11794	3	Propionyl-CoA carboxylase beta chain
990	0.5	M0N98_02638-M0N98_02639	1.45545	-0.394383	0.40329	0.389937	2.45435	0	-6.09168	-68.1989	2.24323	4.73458	3	intergenic gap sequence
991	0.5	M0N98_02597	3.63366	-0.694228	0.202196	0.181825	1.51994	0	-4.64875	-25.085	1.4042	2.64671	3	Histidine kinase-, DNA gyrase B-, and HSP90-like ATPase
992	0.5	M0N98_01152	3.89109	-0.586603	0.259058	0.484766	3.05327	0	-4.89392	-29.7315	1.17309	2.25494	3	NAD dependent epimerase/dehydratase family protein
993	0.666667	M0N98_01320	5.32673	-0.729022	0.186629	0.617018	4.14017	1	-3.15211	-8.88952	0.339422	1.26525	3	Cobalt-zinc-cadmium resistance protein CzcA
994.5	0.5	M0N98_01129-M0N98_01130	1.57756	-0.394961	0.402753	0.09019	1.23081	0	-6.07083	-67.2206	2.44612	5.4495	3	intergenic gap sequence
994.5	0.5	M0N98_01689	4.60726	-0.669152	0.214214	0.436794	2.73397	0	-4.68726	-25.7635	1.49758	2.82369	3	Calcineurin-like phosphoesterase
996	0.666667	M0N98_00930	11.0165	-0.883176	0.130865	0.387141	2.4386	1	-0.519397	-1.43336	2.21926	4.65655	3	Cation efflux system protein CusC
997	0.666667	M0N98_00698	3.40924	-0.725422	0.188182	0.72771	5.34207	1	-3.15622	-8.91493	0.297747	1.22922	3	Putative auto-transporter adhesin, head GIN domain
998.5	0.5	M0N98_03164-M0N98_03165	1.86799	-0.514944	0.305531	0.150032	1.41264	0	-5.10814	-34.4909	2.94043	7.6764	3	intergenic gap sequence
998.5	0.5	M0N98_03241	0.858086	-0.351619	0.445021	0.176618	1.50182	0	-6.89605	-119.102	1.25364	2.38443	3	AAA domain protein
1000	0.5	M0N98_03553-M0N98_03554	1.93069	-0.493974	0.320646	0.387838	2.44252	0	-5.20336	-36.8441	1.33303	2.51932	3	intergenic gap sequence
1002.5	0.5	M0N98_01164	1.14521	-0.376305	0.420431	0.0913975	1.23423	0	-6.32175	-79.9903	2.60425	6.08076	3	hypothetical protein
[truncated: 5,854 more rows]

## Sheet: broth with DSS
RB-TnSeq analysis of PvCL10 grown in broth with 2.5% DSS
[truncated: 6,856 more rows]

[truncated: 1 more sheets: broth with BcpT ]
