# Supplementary material for: High-throughput analyses of Phocaeicola vulgatus reveal fitness determinants for gut colonization and during colitis
Source: Gut Microbes. 2026 Apr 23;18(1):2661410. doi: 10.1080/19490976.2026.2661410 (PMC13114119; doi:10.1080/19490976.2026.2661410)
Supplement: Dataset_7_RNASeq_colitis.xlsx [file KGMI_A_2661410_SM0285.xlsx]

## Sheet: colitis RNASeq
Dataset 7a. RNASeq analysis of PvCL10 from the DSS-treated mice compare to untreated control mice											FC ≥ 2.0
											FC ≤ -2.0
											padj ≤ 0.05
											all colitis vs all normal						female colitis vs normal						male colitis vs normal						male vs female colitis						male vs female normal
											DESeq2			EdgeR			DESeq2			EdgeR			DESeq2			EdgeR			DESeq2			EdgeR			DESeq2			EdgeR				female colitis				female normal
org order	locus tag	start	stop	ori	bp	%GC	aa	kDa	annotation		FC	padj		FC	FDR		FC	padj		FC	FDR		FC	padj		FC	FDR		FC	padj		FC	FDR		FC	padj		FC	FDR			reads	RPKM	TPM		reads	RPKM	TPM
1	M0N98_00001	1	1002	+	1002	45.3	333	36.1	Malate dehydrogenase		1.37081	0.414722		1.36867	0.440177		2.27539	4.84459e-05		2.31109	0.000233091		-1.21684	0.745886		-1.21574	0.740441		-2.0139	0.17527		-2.01457	0.242892		1.39071	0.392014		1.45645	0.336524			150453	10988.9	9517.67		56463	4162.6	3180.21
2	M0N98_00002	1080	3155	+	2076	44.2	691	78.7	Toprim-like protein		1.20296	0.305738		1.20468	0.487648		1.38913	0.25114		1.40614	0.263225		1.05458	0.829877		1.05776	0.909531		-1.01638	0.969017		-1.00745	1		1.31656	0.319565		1.38631	0.252947			1805	63.6313	55.1121		1212	43.1265	32.9484
3	M0N98_00003	3168	3761	-	594	42.3	197	22.7	GTP cyclohydrolase 1		1.32109	0.144455		1.32438	0.26991		1.71046	0.0290449		1.73472	0.0411491		1.04901	0.874641		1.05293	0.920601		-1.29074	0.425586		-1.28115	0.6752		1.27891	0.353156		1.34249	0.291482			2201	271.178	234.872		1096	136.299	104.132
4	M0N98_00004	3766	4224	-	459	46	152	17.1	SPOR domain protein		1.6068	0.0250036		1.61542	0.0546069		2.12447	0.000226782		2.15509	0.00134029		1.21808	0.538148		1.22237	0.626026		-1.66724	0.0384204		-1.6506	0.28539		1.0586	0.874115		1.111	0.771731			2919	465.417	403.105		1173	188.779	144.226
5	M0N98_00005	4330	5085	-	756	41.4	251	26.9	Triosephosphate isomerase		1.68957	0.00509113		1.69883	0.0286566		2.16171	0.000261006		2.19361	0.000893195		1.331	0.234609		1.33726	0.428893		-1.57111	0.161048		-1.55233	0.40918		1.04948	0.850854		1.10077	0.756557			9306	900.87	780.259		3650	356.648	272.478
6	M0N98_00006	5116	6360	-	1245	42.9	414	47.8	hypothetical protein		1.97443	0.000288291		1.98986	0.00217692		1.49816	0.0526264		1.51991	0.0958612		2.63393	0.000271026		2.63935	0.00255466		1.14711	0.741347		1.15443	0.858831		-1.50944	0.0828772		-1.4384	0.179125			2974	174.821	151.415		1763	104.605	79.9176
7	M0N98_00007	6407	6949	-	543	41.4	180	20.8	Nucleotide modification associated domain 1		1.54315	0.00355876		1.55498	0.0394435		1.23012	0.403301		1.24808	0.441831		1.93231	0.000369677		1.94118	0.0285873		1.11994	0.706422		1.12966	0.874319		-1.3804	0.153944		-1.31567	0.294294			1532	206.481	178.837		1102	149.917	114.536
8	M0N98_00008	7063	7953	-	891	42.5	296	33.3	Peptidase family M23		1.37988	0.0966348		1.38082	0.219977		1.30631	0.337151		1.32252	0.333203		1.40885	0.239391		1.41059	0.362696		1.15479	0.735175		1.16181	0.857633		1.08819	0.802343		1.14494	0.689861			13515	1110.09	961.47		9868	818.125	625.045
9	M0N98_00009	7976	8440	-	465	43.4	154	17.4	Nucleoside diphosphate kinase		1.79252	2.87375e-05		1.80112	0.00650096		1.65657	0.0123153		1.67945	0.0304054		1.90722	0.00675711		1.91101	0.0483886		1.06695	0.86597		1.0754	0.949203		-1.06198	0.846796		-1.01054	0.992732			9460	1488.88	1289.54		5249	833.858	637.064
10	M0N98_00010	8661	10757	-	2097	45.5	698	79.8	Type III restriction enzyme, res subunit		1.24911	0.245448		1.25604	0.378956		1.46619	0.112188		1.48827	0.139506		1.08064	0.821335		1.08517	0.869395		-1.13941	0.706126		-1.12896	0.869433		1.20415	0.537872		1.2631	0.45745			2834	98.9059	85.6641		1630	57.4193	43.8681
11	M0N98_00011	10759	11418	-	660	45.3	219	24.3	2-C-methyl-D-erythritol 4-phosphate cytidylyltransferase		1.34946	0.152213		1.35757	0.246162		1.5721	0.0494246		1.59446	0.0764743		1.17339	0.669583		1.17855	0.717122		-1.30603	0.460176		-1.2937	0.670298		1.03725	0.921415		1.0886	0.823023			2129	236.076	204.47		1191	133.302	101.842
12	M0N98_00012	11415	11966	-	552	48.4	183	19.3	Protein/nucleic acid deglycase 3		1.56931	0.0374291		1.5763	0.0743586		2.13571	0.000327303		2.16778	0.00113608		1.15974	0.656571		1.1646	0.72735		-1.63854	0.0667551		-1.62292	0.327771		1.13733	0.685197		1.19189	0.594188			5989	794.029	687.721		2419	323.717	247.318
13	M0N98_00013	11970	12863	-	894	50.7	297	31.4	Gram-negative bacterial TonB protein C-terminal		1.54617	0.00267231		1.55263	0.045128		1.7251	0.0140646		1.74819	0.0280241		1.39951	0.148619		1.40426	0.328967		-1.19738	0.408766		-1.18592	0.781816		1.04452	0.896927		1.09778	0.79345			2749	225.039	194.91		1450	119.812	91.5356
14	M0N98_00014	12873	13250	-	378	46.8	125	14.4	Biopolymer transport protein ExbD/TolR		1.31573	0.136789		1.32132	0.275764		1.72646	0.0234106		1.74984	0.0324706		1.04105	0.896296		1.04559	0.939437		-1.24065	0.49699		-1.22752	0.756773		1.35553	0.27589		1.42395	0.212124			958	185.479	160.646		505	98.6888	75.3979
15	M0N98_00015	13299	14015	-	717	47.6	238	25.9	Tol-Pal system protein TolQ		1.77493	0.00143233		1.79226	0.0129159		1.48006	0.0546798		1.50046	0.09796		2.23606	0.000844228		2.24295	0.0131646		-1.04325	0.905105		-1.03351	0.984419		-1.55564	0.0715158		-1.48087	0.153719			6881	702.35	608.317		4148	427.354	326.497
16	M0N98_00016	14012	14728	-	717	49	238	26.4	Pyridoxine 5'-phosphate synthase		1.12428	0.690942		1.13465	0.718211		1.33551	0.314574		1.35564	0.306828		-1.04447	0.896876		-1.04153	0.934927		-1.66512	0.198255		-1.6414	0.373026		-1.17324	0.506591		-1.11832	0.722051			8470	864.54	748.793		5725	589.827	450.626
17	M0N98_00017	14832	15719	+	888	48.6	295	32.8	NAD kinase		-1.14686	0.563512		-1.14375	0.676861		1.19467	0.592636		1.21115	0.561159		-1.46823	0.0994226		-1.46386	0.270981		-1.08286	0.862145		-1.0698	0.952309		1.64598	0.0452025		1.72811	0.0379493			536	44.1746	38.2604		399	33.1916	25.3583
18	M0N98_00018	15891	17201	+	1311	43	436	49.7	Lipid A 3-O-deacylase (PagL)		-1.48647	0.0697259		-1.482	0.142036		-1.06755	0.850962		-1.05333	0.903939		-1.93412	0.014371		-1.92586	0.0480178		-1.09798	0.859922		-1.08362	0.937944		1.67531	0.0348092		1.76076	0.0272027			569	31.7637	27.511		563	31.723	24.2362
19	M0N98_00019	17452	18054	-	603	39.8	200	23.2	hypothetical protein		-1.9683	0.00377664		-1.96292	0.0177258		-1.80345	0.190161		-1.77559	0.176659		-2.1435	0.0104023		-2.13722	0.0550875		-1.01886	0.984751		-1.00529	1		1.18816	0.631659		1.24798	0.539823			134	16.2633	14.0859		208	25.4809	19.4673
20	M0N98_00020	18160	18612	-	453	42.8	150	17.2	hypothetical protein		-1.66161	0.343165		-1.6572	0.355979		1.08825	0.93683		1.1052	0.958473		-2.36817	0.124371		-2.33531	0.155999		1.03746	0.983456		1.0439	1		2.68481	0.0768958		2.80244	0.0433185			41	6.62379	5.73697		31	5.05513	3.8621
21	M0N98_00021	18661	21744	-	3084	48.1	1027	116.3	AAA domain protein		-1.18175	0.433612		-1.17793	0.56179		1.09039	0.803334		1.10617	0.784307		-1.47833	0.0687417		-1.47116	0.239651		-1.28595	0.543632		-1.27241	0.71963		1.27237	0.292855		1.33519	0.257075			982	23.3033	20.1834		756	18.1082	13.8346
22	M0N98_00022	21741	22943	-	1203	50.2	400	44.9	Calcineurin-like phosphoesterase		-1.57526	0.0110487		-1.56602	0.0532737		-1.35529	0.285373		-1.33592	0.327503		-1.79857	0.0119491		-1.79354	0.0745621		-1.42077	0.308501		-1.40577	0.565622		-1.05239	0.873177		-1.00216	1			618	37.5962	32.5627		730	44.8256	34.2466
23	M0N98_00023	23115	23390	+	276	41.7	91	10.4	hypothetical protein		-1.06674	0.870117		-1.05448	0.903953		-1.36646	0.336151		-1.34614	0.37216		1.38029	0.370296		1.38479	0.426341		-1.10939	0.866446		-1.10271	0.922162		-2.05085	0.00925837		-1.95454	0.0183973			995	263.837	228.513		1232	329.739	251.919
24	M0N98_00024	23380	23721	+	342	38	113	12.9	RelE toxin of RelE / RelB toxin-antitoxin system		-1.24319	0.459505		-1.23267	0.507236		-1.41316	0.29093		-1.39341	0.320296		-1.00691	0.98366		-1.00482	1		-1.22237	0.733196		-1.21279	0.811609		-1.68072	0.0359492		-1.5999	0.0762949			755	161.563	139.932		991	214.05	163.534
25	M0N98_00025	23774	26125	-	2352	47.9	783	88.9	putative beta-L-arabinofuranosidase		1.18691	0.368571		1.1998	0.49548		-1.10091	0.718325		-1.08455	0.803307		1.51579	0.0626701		1.52214	0.202062		1.22068	0.554266		1.23498	0.752332		-1.34687	0.165685		-1.28453	0.341931			1453	45.2115	39.1585		1407	44.1901	33.7611
26	M0N98_00026	26179	28638	-	2460	41.1	819	95.2	Glycosyl hydrolases family 31		1.56901	0.256478		1.59886	0.241856		1.03408	0.941772		1.04869	0.930338		3.00662	0.0125371		3.0143	0.0155884		1.04873	0.961393		1.0636	0.978635		-2.75018	0.00413985		-2.61672	0.00683123			593	17.6417	15.2798		486	14.5938	11.1496
27	M0N98_00027	28708	30342	-	1635	41.1	544	62.6	Starch-binding associating with outer membrane		1.6558	0.33631		1.70084	0.304596		1.02588	0.961823		1.04356	0.953737		3.4943	0.0502316		3.50772	0.0493612		1.13524	0.925722		1.15442	0.952309		-2.98263	0.000880333		-2.84047	0.00213389			456	20.4112	17.6785		347	15.6776	11.9776
28	M0N98_00028	30364	33312	-	2949	41.9	982	108.8	TonB-dependent receptor SusC		2.04953	0.0570007		2.10067	0.0473298		1.30092	0.546229		1.3242	0.500585		3.71945	0.00512245		3.72762	0.00602775		1.20912	0.828015		1.22597	0.867219		-2.35036	0.0242969		-2.24095	0.0352476			559	13.8726	12.0153		334	8.36643	6.39192
29	M0N98_00029	33524	36364	-	2841	42.2	946	108.7	Helix-turn-helix domain protein		-1.0774	0.825257		-1.06609	0.868761		-2.01751	0.00341615		-1.98925	0.00996698		1.52231	0.00941217		1.52946	0.174109		1.88331	0.0148949		1.89849	0.147482		-1.60905	0.0161508		-1.53198	0.0812195			961	24.7556	21.4412		1660	43.1624	32.9759
30	M0N98_00030	36552	38906	-	2355	47.9	784	88.6	Glycosyl hydrolases family 35		1.2124	0.555765		1.23105	0.554512		1.12031	0.699087		1.13664	0.686944		1.4588	0.317377		1.46823	0.357863		-1.40235	0.531888		-1.38413	0.653902		-1.80652	0.00232868		-1.72124	0.0256394			8077	251.004	217.398		6258	196.297	149.97
31	M0N98_00031	38917	41415	-	2499	49.5	832	92.4	Alpha-L-arabinofuranosidase C-terminal domain protein		1.64346	0.0496601		1.66469	0.0690134		1.58858	0.0755047		1.61091	0.0853611		1.8226	0.0673198		1.83237	0.0988154		-1.38968	0.532843		-1.37361	0.655111		-1.5778	0.0208464		-1.50162	0.0982162			6940	203.242	176.032		3792	112.091	85.6371
32	M0N98_00032	41443	43386	-	1944	45	647	73.3	Glycosyl hydrolases family 43		1.40976	0.235796		1.42733	0.253599		1.25688	0.477063		1.27245	0.460757		1.79317	0.045853		1.80394	0.0864356		-1.37227	0.510697		-1.3556	0.654499		-1.93409	0.00330758		-1.83697	0.016921			5040	189.738	164.336		3614	137.328	104.918
33	M0N98_00033	43967	47038	+	3072	45.8	1023	113.3	TonB-dependent receptor P3		-2.12404	0.0446663		-2.13134	0.0443446		1.11711	0.664201		1.13316	0.672227		-3.48807	0.00533544		-3.46717	0.00344772		-1.12393	0.896648		-1.10393	0.94136		3.53534	3.48723e-11		3.71446	8.15724e-09			5698	135.744	117.571		4455	107.126	81.8439
34	M0N98_00034	47051	48604	+	1554	45	517	58.4	SusD-like protein P38		-2.17809	0.000684146		-2.17528	0.00242445		-1.47136	0.079573		-1.44934	0.150745		-2.99148	0.000785474		-2.98137	0.00149529		-1.23578	0.692297		-1.21878	0.79913		1.67951	0.0236259		1.76284	0.0287716			4117	193.888	167.93		5347	254.172	194.186
35	M0N98_00035	48724	49725	-	1002	45.4	333	37.7	Glycosyl hydrolases family 43		1.37307	0.067902		1.38331	0.171072		1.4423	0.110886		1.4634	0.158663		1.34038	0.23438		1.34643	0.402635		-1.31708	0.417728		-1.30754	0.649849		-1.207	0.423428		-1.14995	0.62478			1728	126.211	109.313		1045	77.0401	58.8584
36	M0N98_00036	50050	51192	-	1143	47.2	380	42.6	Glycosyl hydrolases family 43		-1.34361	0.210389		-1.33036	0.303805		-1.28095	0.334758		-1.26313	0.419795		-1.38045	0.391258		-1.37052	0.431649		-1.25737	0.682205		-1.2394	0.778525		-1.15094	0.585144		-1.09596	0.782441			2149	137.598	119.176		2375	153.492	117.267
37	M0N98_00037	51217	53670	-	2454	46	817	93.8	Glycosyl hydrolases family 43		-1.14268	0.667076		-1.12666	0.738209		-1.52013	0.0735276		-1.50019	0.127902		1.2869	0.463838		1.29475	0.534379		1.01284	0.985808		1.02659	1		-1.9045	0.00149607		-1.81178	0.0154259			4044	120.603	104.456		5400	162.55	124.188
38	M0N98_00038	53958	55649	-	1692	44.7	563	62.9	SusD-like protein P25		-1.02713	0.955177		-1.00955	0.982708		-1.49033	0.335543		-1.46639	0.327183		1.54156	0.422148		1.55179	0.478856		1.13503	0.893845		1.14895	0.936849		-2.01474	0.0559785		-1.91662	0.0874164			167	7.22332	6.25624		210	9.16827	7.00452
39	M0N98_00039	55663	58764	-	3102	41.5	1033	114.5	TonB-dependent receptor P3		-1.48532	0.183549		-1.46913	0.234404		-1.94663	0.0966845		-1.91666	0.0870359		-1.155	0.741531		-1.14553	0.798801		1.22041	0.790566		1.23117	0.854975		-1.37026	0.358505		-1.30435	0.444001			250	5.8982	5.10852		402	9.5731	7.31381
40	M0N98_00040	59168	61192	-	2025	40.3	674	76.8	SusD family protein		-1.40983	0.284696		-1.39161	0.322116		-1.60809	0.167319		-1.58637	0.182875		-1.17509	0.742434		-1.16395	0.767439		-1.10471	0.910878		-1.09126	0.952309		-1.49641	0.093658		-1.42345	0.201876			3997	144.454	125.114		5315	193.886	148.128
41	M0N98_00041	61208	64516	-	3309	39.3	1102	123.7	TonB-dependent receptor P26		-1.25903	0.496107		-1.24648	0.544249		-1.19449	0.647067		-1.17868	0.672227		-1.29783	0.589435		-1.28569	0.60811		-1.29228	0.739716		-1.2751	0.801778		-1.17619	0.529252		-1.11839	0.728448			5764	127.482	110.414		5812	129.747	99.1262
42	M0N98_00042	64543	64737	-	195	30.3	64	7.4	hypothetical protein		1.4675	0.385037		1.48293	0.404482		1.25542	0.674641		1.27	0.648946		1.81645	0.337975		1.8374	0.358585		-1.12097	0.910878		-1.10354	0.952309		-1.59846	0.428689		-1.51819	0.494658			212	79.565	68.9126		149	56.4443	43.1232
43	M0N98_00043	64835	68869	+	4035	41.4	1344	153.3	Two component regulator propeller		-1.40568	0.13034		-1.40646	0.199168		-1.59411	0.0673476		-1.5731	0.108008		-1.34824	0.356197		-1.34494	0.429543		1.44834	0.317221		1.45641	0.517474		1.24947	0.455231		1.31426	0.36502			823	14.9272	12.9287		1219	22.3166	17.0498
44	M0N98_00044	69087	70127	-	1041	45.1	346	40.9	Protein of unknown function (DUF3810)		-1.13621	0.736464		-1.11674	0.783057		-1.80457	0.0198284		-1.77889	0.0363158		1.75687	0.0193934		1.76428	0.0832872		1.13183	0.78175		1.14326	0.874205		-2.76762	1.68368e-06		-2.63644	6.17056e-05			1446	101.657	88.0471		2267	160.868	122.902
45	M0N98_00045	70269	72584	-	2316	48.3	771	88.7	putative protein conserved in bacteria (DUF2264)		-1.60306	0.0937985		-1.58458	0.124467		-1.42243	0.111804		-1.40218	0.193476		-1.76681	0.188899		-1.75189	0.177824		-1.51995	0.493887		-1.49602	0.585951		-1.20881	0.42684		-1.15166	0.638823			4272	134.994	116.92		5205	166.016	126.836
46	M0N98_00046	72676	73914	-	1239	47.7	412	47.9	BNR repeat-containing family member		-1.50751	0.110573		-1.49109	0.159896		-1.51077	0.108752		-1.49068	0.156826		-1.46026	0.359342		-1.44706	0.377109		-1.24016	0.734744		-1.22177	0.813296		-1.2658	0.385435		-1.20384	0.543736			1948	115.064	99.6586		2578	153.702	117.428
47	M0N98_00047	74373	75671	-	1299	44.9	432	48.4	UDP-N-acetylmuramoyl-tripeptide--D-alanyl-D- alanine ligase		1.51071	0.00884545		1.52003	0.0583231		1.32001	0.232197		1.33909	0.285611		1.71149	0.0337803		1.7143	0.105876		1.07475	0.87582		1.08133	0.937944		-1.18797	0.501822		-1.13113	0.695317			2154	121.355	105.108		1455	82.7413	63.214
48	M0N98_00048	75790	76647	+	858	44.8	285	32	Dihydropteroate synthase		1.1718	0.424689		1.18179	0.546203		1.22989	0.46647		1.24816	0.466475		1.12971	0.690685		1.1341	0.784634		-1.16401	0.736667		-1.14751	0.860799		-1.04912	0.87415		1.00038	1			2146	183.047	158.54		1593	137.15	104.782
49	M0N98_00049	76679	77443	+	765	42.9	254	28.5	Cyclic di-AMP synthase CdaA		1.32352	0.31954		1.3252	0.352535		-1.11682	0.735841		-1.10188	0.789021		1.80474	0.10146		1.80647	0.124786		1.48474	0.434116		1.48355	0.552637		-1.3366	0.299877		-1.27234	0.417964			789	75.4808	65.3752		798	77.0566	58.871
50	M0N98_00050	77521	78531	-	1011	42.8	336	39	Acetyltransferase (GNAT) domain protein		1.40812	0.414737		1.4157	0.399263		-1.49299	0.186626		-1.47365	0.224439		3.31519	0.00378736		3.31337	0.0041216		1.71775	0.367194		1.70996	0.449327		-2.83657	1.63908e-05		-2.69842	0.000148473			1443	104.457	90.4716		2015	147.229	112.482
51	M0N98_00051	78515	79417	-	903	44.1	300	34.3	Phosphatidylglycerol lysyltransferase, C-terminal		1.73796	0.126755		1.74637	0.11517		-1.14083	0.69367		-1.12527	0.739894		3.61333	0.00175156		3.61101	0.001918		1.68416	0.409461		1.67494	0.479879		-2.4076	2.39757e-05		-2.29113	0.000350267			1196	96.9314	83.9539		1250	102.256	78.1235
52	M0N98_00052	79641	80336	-	696	45.4	231	24.4	Inner membrane protein YohK		3.30453	1.44551e-05		3.3233	3.22535e-05		4.00473	1.76079e-08		4.05891	6.55763e-08		2.72997	0.0165795		2.73097	0.0214958		-1.79641	0.078763		-1.78488	0.238787		-1.21133	0.73066		-1.15373	0.810924			997	104.835	90.7994		217	23.0313	17.5958
53	M0N98_00053	80317	80670	-	354	42.4	117	13	UPF0299 membrane protein YohJ		2.62991	0.00187903		2.64859	0.00262576		3.10843	3.98926e-05		3.14756	3.01229e-05		2.20979	0.0310151		2.21056	0.0749964		-2.33642	0.00177379		-2.31069	0.0426348		-1.63447	0.299411		-1.55304	0.356994			619	127.97	110.837		177	36.935	28.2182
54	M0N98_00054	80873	81886	+	1014	47.4	337	35.5	Phosphate acetyltransferase		-1.10995	0.787417		-1.11482	0.791953		-1.00053	0.999189		1.00824	1		-1.22912	0.550112		-1.22475	0.618473		-1.04974	0.94255		-1.04207	0.978635		1.19252	0.710067		1.25993	0.622245			1976	142.617	123.523		1881	137.031	104.691
55	M0N98_00055	81912	83108	+	1197	43.4	398	42.8	Acetate kinase		-1.27987	0.424332		-1.28772	0.440801		-1.04262	0.928018		-1.03127	0.959859		-1.53552	0.25135		-1.53435	0.265844		-1.12457	0.874902		-1.1263	0.913339		1.32876	0.399671		1.40058	0.305602			1270	77.648	67.2523		1187	73.2529	55.965
56	M0N98_00056	83174	83941	-	768	43	255	29.8	UDP-2,3-diacylglucosamine hydrolase		1.24795	0.221867		1.25984	0.355782		1.00306	0.991812		1.01896	0.969378		1.5318	0.0462289		1.53805	0.191047		1.15786	0.681029		1.16606	0.832855		-1.30056	0.283245		-1.24122	0.451312			1805	172.003	148.975		1526	146.778	112.138
57	M0N98_00057	84073	84393	-	321	39.3	106	12	Fe-S protein maturation auxiliary factor SufT		1.09239	0.781305		1.10488	0.799846		-1.29786	0.484674		-1.27633	0.497575		1.48259	0.216063		1.49369	0.329745		1.33764	0.426751		1.34927	0.668577		-1.41972	0.356174		-1.3556	0.41919			293	66.8011	57.8575		328	75.4809	57.6671
58	M0N98_00058	84430	85119	-	690	42.9	229	25.6	UPF0758 protein		-1.03385	0.92432		-1.03066	0.945573		-1.37481	0.422838		-1.35759	0.426831		1.13231	0.71683		1.13745	0.797503		1.58164	0.262566		1.59436	0.449155		1.03016	0.94578		1.08314	0.845046			394	41.7896	36.1947		488	52.2443	39.9145
59	M0N98_00059	85193	86182	-	990	40.7	329	37.6	Glycosyl transferase family 2		1.39071	0.307761		1.40192	0.314217		-1.44409	0.307097		-1.42685	0.325482		2.35424	0.000452484		2.36631	0.00689393		2.04802	0.0204744		2.06435	0.106923		-1.63803	0.117729		-1.55652	0.165374			798	58.9914	51.0934		1073	80.0632	61.168
60	M0N98_00060	86284	86850	-	567	40.2	188	21.1	Elongation factor P		1.02026	0.937893		1.02668	0.94742		1.2343	0.446898		1.25146	0.45617		-1.16504	0.620868		-1.15939	0.718401		-1.29716	0.456551		-1.28215	0.687661		1.12301	0.694175		1.1804	0.58406			1273	164.311	142.312		903	117.645	89.8803
61	M0N98_00061	87053	87208	+	156	40.4	51	6	50S ribosomal protein L34		-1.86285	0.0116572		-1.8608	0.0206361		-1.05894	0.867063		-1.04325	0.916343		-2.87324	1.10206e-05		-2.8577	0.00038728		-1.36309	0.411899		-1.3431	0.625366		2.02568	0.00224421		2.12655	0.00327459			2304	1080.88	936.171		2141	1013.82	774.554
62	M0N98_00062	87387	88622	-	1236	41	411	48	Anaerobic sulfatase-maturating enzyme		1.15627	0.39017		1.16311	0.574034		-1.03646	0.911503		-1.02229	0.963582		1.30746	0.181344		1.31201	0.444451		1.27172	0.405429		1.28449	0.690584		-1.05038	0.874115		1.00075	1			837	49.5596	42.9244		763	45.601	34.839
63	M0N98_00063	88816	89961	-	1146	39.5	381	42.9	Phosphate-selective porin O and P		-2.81405	0.201109		-2.72687	0.202665		-7.10658	0.0202154		-6.77198	0.00807412		1.38933	0.814495		1.36858	0.843374		1.77466	NA		1.73436	0.794229		-5.33076	0.075623		-4.98573	0.0807915			8	0.510889	0.442489		50	3.22295	2.46232
64	M0N98_00064	90200	90976	-	777	42.6	258	29.2	Major phosphate-irrepressible acid phosphatase		-4.16424	0.0151232		-4.04541	0.016829		-4.59526	0.14437		-4.27183	0.0685279		-3.81027	0.149885		-3.80518	0.142391		1.18581	NA		1.13293	0.999187		-1.01563	0.988423		1.03578	1			7	0.659323	0.57105		26	2.47184	1.88848
65	M0N98_00067	93947	95806	-	1860	43.3	619	69.8	Alpha-L-fucosidase		1.21248	0.258904		1.21823	0.451332		1.22681	0.464266		1.24369	0.467778		1.16937	0.497063		1.1752	0.678729		1.15982	0.679792		1.17306	0.829231		1.235	0.37897		1.29724	0.337817			2609	102.655	88.9116		1924	76.4118	58.3783
66	M0N98_00068	95824	98883	-	3060	43	1019	116.7	Beta-galactosidase		1.60857	0.078674		1.63431	0.0854982		-1.01812	0.951698		-1.0032	1		2.94204	2.83459e-05		2.95561	0.000848786		1.29535	0.358962		1.3083	0.649849		-2.28187	0.000925679		-2.17566	0.00387857			2049	49.0051	42.4441		1864	44.998	34.3783
67	M0N98_00069	98892	101207	-	2316	45.3	771	87.3	Glycosyl hydrolase family 20, catalytic domain		1.79345	0.00257777		1.81078	0.0149987		1.57853	0.0944752		1.60133	0.0913822		2.0864	0.011221		2.09612	0.0418101		-1.07422	0.897196		-1.06006	0.962901		-1.40041	0.279132		-1.33505	0.370589			624	19.7182	17.0782		348	11.0996	8.48009
68	M0N98_00070	101225	102808	-	1584	41.3	527	61.7	N-acetylglucosamine-6-O-sulfatase		1.59665	0.0110487		1.6087	0.0459573		1.67928	0.0339755		1.70265	0.0429414		1.56217	0.0622674		1.5675	0.205541		-1.39894	0.326267		-1.38148	0.580558		-1.28071	0.357733		-1.21991	0.511986			920	42.5063	36.8154		482	22.4781	17.1732
69	M0N98_00071	103016	104851	-	1836	42.2	611	68.4	SusD family protein		1.10555	0.837864		1.11573	0.867904		-1.19532	0.816113		-1.17275	0.8414		1.26105	0.622578		1.26707	0.723603		1.69034	0.357741		1.70913	0.547165		1.13773	0.868665		1.18684	0.827868			68	2.71055	2.34765		68	2.73593	2.09024
70	M0N98_00072	104881	108102	-	3222	41.3	1073	117	TonB-dependent receptor P3		-1.28059	0.617779		-1.25974	0.655754		-1.76604	0.336498		-1.72725	0.311806		1.02845	0.968209		1.03904	1		1.28235	0.828088		1.30436	0.88706		-1.39974	0.558993		-1.33594	0.62489			61	1.38556	1.20006		88	2.01756	1.54141
71	M0N98_00073	108384	109769	+	1386	46.5	461	51.2	Acetylxylan esterase		-1.14919	0.777511		-1.14784	0.78506		2.01383	0.0214595		2.0461	0.018102		-2.39677	0.0380136		-2.38021	0.0367727		-2.22071	0.152844		-2.17696	0.22256		2.20878	0.00446079		2.31212	0.00376081			746	39.391	34.1172		318	16.9485	12.9486
72	M0N98_00074	109905	113837	+	3933	43.5	1310	149.3	Two component regulator propeller		-2.86446	5.5949e-08		-2.83479	3.30261e-06		-3.26732	6.02289e-12		-3.2198	4.28528e-08		-2.57837	0.00600728		-2.56717	0.00675911		1.1448	0.801099		1.15875	0.865857		-1.09015	0.812388		-1.03761	0.9336			1313	24.4322	21.1611		3787	71.1279	54.3414
73	M0N98_00075	114103	114348	+	246	39.8	81	9.1	RNA recognition motif		-1.25081	0.733779		-1.24151	0.740095		-7.37526	1.25248e-08		-7.30762	2.61427e-07		3.10132	2.73342e-06		3.10649	0.000543779		5.63995	1.14972e-09		5.67902	2.30013e-06		-3.98079	4.85318e-05		-3.77297	0.000366924			8504	2529.93	2191.22		65414	19642.8	15007
74	M0N98_00076	114448	115794	-	1347	45.6	448	50.2	Putative threonine/serine exporter		1.16688	0.623598		1.18054	0.631624		1.16553	0.715984		1.18428	0.687382		1.21397	0.571126		1.21809	0.660833		-1.31255	0.424118		-1.29739	0.670298		-1.34929	0.466542		-1.28571	0.537733			860	46.7253	40.4695		622	34.1108	26.0605
75	M0N98_00077	115944	116585	+	642	48.6	213	23.5	PASTA domain protein		1.42633	0.115526		1.43174	0.181537		1.74226	0.0846461		1.76491	0.0826089		1.18855	0.529259		1.1918	0.662074		-1.32955	0.586841		-1.31022	0.692986		1.12521	0.641724		1.18293	0.54671			1983	226.052	195.788		1100	126.569	96.698
76	M0N98_00078	116604	117677	+	1074	48.9	357	40.8	Ribosomal large subunit pseudouridine synthase D		1.03706	0.906086		1.03503	0.932994		1.37782	0.296355		1.39652	0.285941		-1.20334	0.458209		-1.19827	0.628914		1.06655	0.910947		1.07523	0.952309		1.7985	0.00206601		1.88935	0.00560102			1262	85.9956	74.4822		870	59.8389	45.7167
77	M0N98_00079	117674	118648	+	975	47.3	324	36.1	D-alanine--D-alanine ligase		1.00906	0.983681		1.00246	1		2.38664	0.00134022		2.41842	0.0017065		-1.86495	0.00482867		-1.85536	0.0428067		-1.67538	0.1603		-1.65987	0.33716		2.69588	2.71934e-06		2.83089	7.24881e-06			1198	89.9235	77.8842		446	33.7908	25.8161
78	M0N98_00080	118677	119834	+	1158	46.4	385	44.5	hypothetical protein		1.12259	0.73011		1.12035	0.768898		2.22698	0.000467924		2.25816	0.00153259		-1.49997	0.0419843		-1.49246	0.199252		-1.51055	0.162643		-1.49529	0.429674		2.241	4.09066e-05		2.35288	0.000233616			2063	130.38	112.924		785	50.076	38.2579
79	M0N98_00081	119893	120543	+	651	43.9	216	24.9	NigD-like C-terminal beta sandwich domain protein		-1.56057	0.267691		-1.57438	0.269238		2.09049	0.0463902		2.11108	0.0347909		-3.15493	2.47076e-09		-3.13626	0.000233467		-1.59339	0.122282		-1.57395	0.446284		4.20473	6.51715e-07		4.42082	2.96173e-07			297	33.3885	28.9183		129	14.6378	11.1833
80	M0N98_00082	120573	120971	+	399	43.1	132	15.1	Rhodanese-like domain protein		-1.60441	0.0743254		-1.60688	0.119924		1.04216	0.932891		1.05824	0.930054		-2.26481	7.43642e-05		-2.25749	0.0142417		-1.06794	0.913162		-1.05604	0.977349		2.24973	0.00193674		2.35894	0.00173224			227	41.6365	36.062		183	33.8803	25.8844
81	M0N98_00083	121145	122710	-	1566	45	521	60.6	IS66 family transposase ISBthe5		1.44617	0.28249		1.46233	0.265249		-1.31044	0.294424		-1.28951	0.366035		2.88186	0.00267078		2.87995	0.0045824		1.61611	0.343122		1.61406	0.461632		-2.29771	4.54873e-05		-2.19233	0.00122775			3374	157.679	136.569		3803	179.392	137.055
82	M0N98_00084	122797	123147	-	351	40.2	116	13.6	IS66 Orf2 like protein		-1.56728	0.581061		-1.50995	0.605181		-2.93582	0.384594		-2.78724	0.29455		1.556	0.692155		1.52603	0.68511		1.25064	NA		1.23849	0.98654		-3.58424	0.284068		-3.32776	0.196266			8	1.66803	1.44471		20	4.20912	3.21575
83	M0N98_00085	123135	123539	-	405	45.7	134	14.9	hypothetical protein		-1.64433	0.354774		-1.61352	0.379903		-2.34694	0.434865		-2.26847	0.394178		-1.24269	0.749961		-1.23391	0.801207		1.3358	NA		1.33976	0.911575		-1.39679	0.713979		-1.32242	0.740362			16	2.89125	2.50416		31	5.65425	4.31983
84	M0N98_00086	123863	124372	+	510	44.1	169	19.8	IS66 Orf2 like protein		1.01668	0.987604		1.02559	1		-2.17609	0.639033		-2.14866	0.629623		2.30504	0.476598		2.18347	0.465066		1.78741	NA		1.77145	0.85219		-2.83057	0.507668		-2.58524	0.379256			6	0.860998	0.745724		13	1.88296	1.43858
85	M0N98_00087	124441	126054	+	1614	50.3	537	61.9	IS66 family transposase ISBvu4		1.16191	0.496107		1.16606	0.599491		1.42064	0.277583		1.4399	0.265482		-1.02648	0.914152		-1.02338	0.961684		-1.13764	0.806004		-1.12372	0.89116		1.30556	0.218363		1.372	0.218188			1778	80.6212	69.8273		1213	55.517	42.4148
86	M0N98_00088	126224	127189	-	966	49.2	321	36.5	N-succinylornithine carbamoyltransferase		1.02147	0.936502		1.03262	0.934314		1.02342	0.932891		1.03872	0.9115		1.05034	0.885434		1.05448	0.923228		-1.2591	0.537425		-1.24172	0.749038		-1.27376	0.299877		-1.21428	0.491333			4299	325.695	282.09		3717	284.239	217.158
87	M0N98_00089	127209	128462	-	1254	51.3	417	45.6	Gamma-glutamyl phosphate reductase		1.09828	0.697104		1.09771	0.775044		1.53388	0.0546798		1.55514	0.0902414		-1.18684	0.477716		-1.18322	0.652993		-1.0785	0.817912		-1.06887	0.94136		1.71408	0.0133172		1.8008	0.0193061			2354	137.382	118.989		1408	82.9418	63.3672
88	M0N98_00090	128500	129582	-	1083	50.8	360	39.5	Glutamate 5-kinase		1.29272	0.0465817		1.29899	0.260373		1.23957	0.441455		1.25621	0.447721		1.31903	0.154813		1.32473	0.423063		1.0901	0.805741		1.10105	0.918744		1.04081	0.896375		1.09422	0.781613			924	62.4402	54.0805		679	46.3137	35.3835
89	M0N98_00091	129741	130523	+	783	45.2	260	28.7	Putative bifunctional phosphatase/peptidyl-prolyl cis-trans isomerase		1.1643	0.529072		1.16793	0.62683		1.47545	0.262705		1.49266	0.229355		-1.06154	0.857162		-1.06002	0.909531		-1.36204	0.419982		-1.34567	0.656398		1.16911	0.666684		1.23018	0.553602			442	41.3125	35.7814		270	25.4724	19.4608
90	M0N98_00092	130727	132919	+	2193	48.8	730	82.2	Glycosyl hydrolase family 92		-1.05199	0.875131		-1.05032	0.904129		1.52633	0.119967		1.5485	0.120804		-1.62493	0.00615212		-1.61733	0.119775		-1.68613	0.103472		-1.66509	0.316776		1.49794	0.0444909		1.5719	0.0645957			7035	234.772	203.34		4242	142.89	109.167
91	M0N98_00093	133112	133315	+	204	36.3	67	7.6	hypothetical protein		-2.45178	0.0852809		-2.45643	0.090478		1.30699	0.752677		1.326	0.732499		-4.11816	0.0102457		-4.05941	0.0115309		-1.0386	0.97692		-1.01976	1		5.29944	0.00101374		5.52961	0.000744163			43	15.4262	13.3609		28	10.139	7.74618
92	M0N98_00094	133312	133959	-	648	39	215	24.7	hypothetical protein		-1.94029	0.0602639		-1.93851	0.0690134		-1.49561	0.379701		-1.47108	0.357842		-2.33593	0.0583862		-2.31635	0.0658432		1.43743	0.59272		1.45791	0.715043		2.27871	0.0294512		2.39086	0.0190833			112	12.6492	10.9557		143	16.3016	12.4543
93	M0N98_00095	134044	134769	-	726	42.3	241	26.6	hypothetical protein		-1.01214	0.978393		-1.00647	0.990034		1.02342	0.952526		1.03641	0.940133		-1.066	0.919567		-1.05714	0.933251		1.1171	0.906743		1.13569	0.930459		1.2416	0.542242		1.3077	0.445409			2916	293.949	254.594		2486	252.949	193.252
94	M0N98_00096	134782	136767	-	1986	39.5	661	76.4	SusD family protein		-1.69777	0.177162		-1.69944	0.178433		1.01541	0.970066		1.02867	0.954425		-2.39048	0.0818304		-2.36589	0.0672191		1.07889	0.939743		1.09742	0.958175		2.66606	0.000396222		2.80533	0.000507971			2853	105.134	91.0584		2413	89.7525	68.5706
95	M0N98_00097	136780	140064	-	3285	42.4	1094	121.5	TonB-dependent receptor SusC		-1.13681	0.768881		-1.13629	0.783011		1.26739	0.50344		1.28387	0.475994		-1.47878	0.428346		-1.46657	0.423063		1.09624	0.9212		1.11321	0.949018		2.08957	0.00152824		2.19902	0.00203497			10542	234.86	203.416		7108	159.838	122.116
96	M0N98_00098	140399	140551	+	153	37.3	50	5.8	hypothetical protein		-2.56639	0.567571		-2.20393	0.489212		-6.18671	0.361522		-5.66705	0.315796		2.6052	NA		2.75302	0.707584		1.35355	NA		1.69184	0.990816		-11.2867	0.213276		-9.07352	0.171282			2	0.956664	0.828583		12	5.79373	4.42639
97	M0N98_00099	140689	142395	-	1707	48.7	568	63.9	Peptide-N-glycosidase F, N terminal		-1.83015	0.404232		-1.78039	0.424819		-2.42985	0.260767		-2.36152	0.217431		-1.02649	0.982456		-1.01872	1		-1.29542	NA		-1.28073	0.890997		-2.98642	0.323905		-2.83242	0.361233			22	0.943214	0.816933		45	1.94737	1.48778
98	M0N98_00100	142612	143016	+	405	45.7	134	14.9	hypothetical protein		-1.16144	0.811646		-1.15948	0.855206		1.33433	0.802926		1.33969	0.769867		-1.58238	0.485955		-1.56881	0.48809		-1.25498	NA		-1.23447	0.892966		1.71547	0.589702		1.78652	0.463808			24	4.33688	3.75624		16	2.91832	2.22959
99	M0N98_00101	143004	143354	+	351	41.3	116	13.6	IS66 Orf2 like protein		-1.80819	0.454129		-1.75156	0.429515		-1.48332	0.785266		-1.5078	0.775029		-2.17201	0.560464		-2.00786	0.450925		-1.50816	NA		-1.33624	0.911804		1.00952	0.99459		1.04763	1			8	1.66803	1.44471		12	2.52547	1.92945
100	M0N98_00102	143441	145006	+	1566	45.3	521	60.5	IS66 family transposase ISBthe5		1.47333	0.203663		1.47963	0.219165		-1.2569	0.305893		-1.23842	0.430088		2.36686	0.0174933		2.36646	0.0258561		1.89766	0.191311		1.8951	0.298582		-1.5407	0.015093		-1.46855	0.111997			4308	201.328	174.374		4835	228.073	174.247
101	M0N98_00103	145017	145649	-	633	45.3	210	23.8	HU domain fused to wHTH, Ig, or Glycine-rich motif		-1.09308	0.837465		-1.08777	0.854931		-2.2656	0.0184874		-2.2408	0.0224006		1.33788	0.261818		1.34364	0.411127		2.59125	0.00317026		2.62494	0.0224455		-1.14722	0.722936		-1.08981	0.842429			559	64.6292	55.9765		1254	146.34	111.803
102	M0N98_00104	145651	145857	+	207	42	68	8	hypothetical protein		-1.00497	0.991033		-1.00143	1		-1.06309	0.905702		-1.05101	0.959928		-1.05814	0.895286		-1.05327	0.926507		2.10819	0.128182		2.137	0.272942		2.13507	0.014086		2.2411	0.0111566			126	44.5473	38.5831		126	44.9644	34.3526
103	M0N98_00105	145963	147114	+	1152	47.3	383	45.2	Virulence-associated protein E		-1.23769	0.730243		-1.21957	0.756397		-1.19435	0.860729		-1.16058	0.89626		-1.23844	0.789038		-1.23355	0.825481		-1.60229	NA		-1.58054	0.716787		-1.52014	0.667215		-1.44021	0.696375			32	2.03291	1.76074		30	1.9237	1.4697
104	M0N98_00106	147451	150606	+	3156	40.5	1051	114.9	TonB-dependent receptor SusC		1.42777	0.210318		1.43024	0.265435		1.79332	0.0258796		1.81924	0.0298668		1.19372	0.613163		1.20129	0.682807		1.35093	0.491483		1.36765	0.648524		2.05895	0.00231054		2.16045	0.00327204			4908	113.812	98.5746		2382	55.7536	42.5956
105	M0N98_00107	150628	152598	+	1971	40.2	656	74	Susd and RagB outer membrane lipoprotein		1.11657	0.763066		1.12046	0.782651		1.31547	0.421875		1.33459	0.397082		-1.03635	0.933763		-1.02873	0.959183		1.29607	0.643561		1.31495	0.721745		1.79318	0.0316566		1.88031	0.0290311			2966	110.13	95.3854		1941	72.7457	55.5774
106	M0N98_00108	152910	153374	-	465	38.1	154	17.3	Dihydro-orotase-like protein		-1.13472	0.649142		-1.13095	0.718716		-1.33948	0.401198		-1.3221	0.415135		-1.04807	0.9007		-1.04281	0.939437		1.4306	0.364445		1.44085	0.563542		1.13839	0.728718		1.19828	0.61376			345	54.2984	47.0287		418	66.4036	50.7321
107	M0N98_00109	153419	155071	-	1653	40.1	550	62.3	Acetyl-coenzyme A synthetase		1.03743	0.877786		1.04623	0.901851		-1.24166	0.422949		-1.22472	0.501665		1.26671	0.287947		1.27354	0.507433		1.30199	0.423792		1.31636	0.651973		-1.19004	0.441302		-1.13229	0.679946			2079	92.0455	79.7221		2282	101.979	77.9117
108	M0N98_00110	155155	155709	-	555	39.5	184	20.5	Cupin domain protein		1.10815	0.719309		1.12133	0.738209		-1.46383	0.148656		-1.44202	0.197465		1.68261	0.0153034		1.69114	0.106986		1.55655	0.147114		1.5703	0.396839		-1.56055	0.0479239		-1.48706	0.118966			699	92.1733	79.8328		864	114.998	87.8578
109	M0N98_00111	155887	156306	-	420	46.9	139	15.7	protein of unknown function (DUF1893)		1.15807	0.681348		1.17573	0.678302		-1.41047	0.325278		-1.38982	0.333203		1.9401	0.0371866		1.95321	0.0749815		1.39086	0.461241		1.40615	0.629927		-1.93994	0.0339828		-1.84837	0.0533612			397	69.1771	59.9154		498	87.5888	66.9175
110	M0N98_00112	156324	157850	-	1527	45.8	508	55.3	4Fe-4S binding domain protein		1.06899	0.830911		1.08447	0.831403		-1.43304	0.080588		-1.41298	0.17282		1.6655	0.0554092		1.67421	0.136978		1.33097	0.453189		1.34978	0.649849		-1.76576	0.00147343		-1.68194	0.0268676			3939	188.785	163.51		5046	244.105	186.495
111	M0N98_00113	157886	159268	-	1383	46.6	460	52.4	Aldo/keto reductase family protein		1.04393	0.874357		1.05833	0.882131		-1.3737	0.149108		-1.35358	0.246919		1.48868	0.0606806		1.4959	0.238372		1.29137	0.420684		1.30715	0.673063		-1.56007	0.0121518		-1.48641	0.0983908			3956	209.341	181.314		4808	256.809	196.201
112	M0N98_00114	159505	159801	+	297	46.1	98	11.2	hypothetical protein		-1.05512	0.964531		-1.03743	1		-1.03199	0.985179		-1.03285	1		1.08342	0.960804		1.12932	1		-2.31554	NA		-2.13745	0.664332		-2.54558	0.528992		-2.3794	0.499429			16	3.94262	3.41477		17	4.22825	3.23037
113	M0N98_00115	160193	162076	-	1884	51.2	627	70.8	Sodium:solute symporter family protein		1.2953	0.320419		1.31602	0.348548		-1.04036	0.888105		-1.02478	0.953737		1.80375	0.0713936		1.81328	0.100427		1.13853	0.828088		1.15694	0.876997		-1.62215	0.0161299		-1.54683	0.0792396			2813	109.272	94.6425		2588	101.473	77.5252
114	M0N98_00116	162094	162996	-	903	51.1	300	33	Type I phosphodiesterase / nucleotide pyrophosphatase		1.07691	0.790301		1.08251	0.825192		1.39477	0.191459		1.41628	0.217237		-1.14843	0.692324		-1.14102	0.759851		-1.05369	0.928451		-1.03873	0.978949		1.54437	0.0610732		1.61757	0.0610449			1483	120.192	104.1		938	76.7332	58.6239
115	M0N98_00117	163154	164332	-	1179	54.3	392	44.1	4-O-beta-D-mannosyl-D-glucose phosphorylase		1.23297	0.359934		1.24147	0.504228		1.44113	0.416842		1.45847	0.361303		1.08477	0.808452		1.08824	0.894534		-1.1396	0.801818		-1.12695	0.911806		1.18376	0.72011		1.24139	0.652845			186	11.5457	9.99992		118	7.39327	5.64843
116	M0N98_00118	164446	166245	-	1800	40.8	599	68.3	Arylsulfate sulfotransferase AssT		-1.72689	0.165374		-1.70559	0.204106		-3.59829	0.0156873		-3.5191	0.0133714		1.08964	0.872308		1.09095	0.9291		1.91717	0.262566		1.93161	0.464417		-2.00253	0.194665		-1.90438	0.252598			38	1.54501	1.33816		121	4.96571	3.79378
117	M0N98_00119	166447	168213	-	1767	43.3	588	67.7	SusD-like protein P25		1.49099	0.0736575		1.49887	0.166699		1.35263	0.502026		1.37681	0.453596		1.59654	0.0823707		1.59946	0.255532		1.10259	0.860838		1.11485	0.926991		-1.05292	0.918862		-1.00503	1			281	11.6383	10.0802		166	6.93969	5.3019
118	M0N98_00120	168240	171269	-	3030	42.5	1009	110.5	TonB-dependent receptor P3		1.38117	0.0730061		1.3868	0.200607		1.29241	0.430568		1.30941	0.395018		1.43648	0.207952		1.44023	0.352958		1.10488	0.82066		1.11739	0.913339		1.01058	0.978328		1.06249	0.887626			433	10.4584	9.05821		295	7.19197	5.49464
119	M0N98_00121	172099	173613	-	1515	51.4	504	55.7	Glucuronoxylanase XynC		-1.42895	0.235873		-1.42541	0.293832		-1.05055	0.92336		-1.03307	0.964447		-1.77942	0.0700627		-1.77377	0.137173		1.14018	0.836656		1.15256	0.913339		1.97127	0.0416365		2.06204	0.0321844			184	8.88845	7.69844		169	8.24029	6.29555
120	M0N98_00122	173946	174272	-	327	37	108	12.5	HTH-type transcriptional regulator YesS		1.15993	0.719309		1.16125	0.768463		-1.18132	0.763283		-1.16645	0.792725		1.34837	0.54738		1.35595	0.616626		1.73768	0.315075		1.75487	0.474641		1.1083	0.867844		1.16557	0.808704			111	24.8425	21.5165		116	26.2047	20.0203
121	M0N98_00123	174315	174836	-	522	42	173	20.2	hypothetical protein		-1.06014	0.831377		-1.05534	0.886897		-1.34755	0.333018		-1.3289	0.379052		1.05759	0.836247		1.0604	0.909531		1.59608	0.128322		1.60951	0.37345		1.13949	0.647234		1.19761	0.538583			499	69.9602	60.5937		628	88.8705	67.8967
122	M0N98_00124	175019	175792	-	774	44.1	257	27.2	Pyrroline-5-carboxylate reductase		1.582	0.00348278		1.59319	0.0441829		1.67954	0.0203169		1.70326	0.0342805		1.49766	0.114671		1.50399	0.250975		-1.1005	0.853791		-1.08588	0.93588		1.03625	0.888333		1.08864	0.782416			5868	554.843	480.559		3165	302.066	230.777
123	M0N98_00125	175976	177100	-	1125	43.8	374	40.9	(LysW)-aminoadipate semialdehyde transaminase		1.23291	0.353151		1.23672	0.446286		1.30361	0.283221		1.32287	0.319949		1.17791	0.682747		1.178	0.727732		-1.16466	0.762478		-1.16084	0.849786		-1.03695	0.917406		1.01143	0.992894			2167	140.97	122.097		1480	97.1802	74.2453
124	M0N98_00126	177114	178082	-	969	42.9	322	35.9	N-acetyl-gamma-glutamyl-phosphate reductase		-1.01358	0.962551		-1.01161	0.979727		-1.02439	0.938615		-1.00937	0.991775		-1.00897	0.981723		-1.00852	0.994841		1.0087	0.988797		1.01044	1		1.00925	0.975137		1.05814	0.873281			1240	93.6524	81.1139		1122	85.5338	65.3475
125	M0N98_00127	178088	179296	-	1209	44.6	402	45.1	Argininosuccinate synthase		1.90273	0.0215991		1.89182	0.028311		2.22104	0.000291062		2.25173	0.00116545		1.652	0.309865		1.64809	0.302722		-1.03251	0.972999		-1.03723	0.991038		1.32262	0.341773		1.38836	0.27			2437	147.52	127.769		1010	61.7111	47.1471
126	M0N98_00128	179397	179954	-	558	42.8	185	20.7	hypothetical protein		2.0529	0.0244463		2.04425	0.029585		1.97837	0.0293584		2.00554	0.0232769		2.07705	0.177944		2.06906	0.181887		1.15634	0.883579		1.14826	0.925837		1.12066	0.807924		1.17499	0.734266			363	47.6095	41.2354		165	21.8433	16.6882
127	M0N98_00129	179977	180453	-	477	40	158	17.5	Arginine repressor		2.12076	0.0132341		2.13275	0.0181919		1.43183	0.433325		1.45564	0.386699		3.01435	0.00453495		3.01531	0.0108493		1.3812	0.604566		1.38282	0.69817		-1.49554	0.393818		-1.43029	0.454677			289	44.3405	38.404		178	27.5658	21.0601
128	M0N98_00130	180760	182238	+	1479	46.2	492	55	L-Rhamnulokinase		-1.53981	0.118014		-1.54134	0.145858		1.08749	0.835299		1.10064	0.812961		-2.31995	0.00225897		-2.30625	0.00889202		-1.37264	0.537425		-1.35037	0.668577		1.86867	0.00772147		1.96601	0.00705162			930	46.0188	39.8577		780	38.9578	29.7636
129	M0N98_00131	182281	183534	+	1254	45.3	417	47.4	L-rhamnose isomerase		-1.55391	0.133513		-1.55345	0.156659		1.11028	0.745823		1.12513	0.733517		-2.3738	0.0138336		-2.35503	0.0158095		-1.35475	0.607093		-1.33242	0.699645		1.97348	0.000536721		2.07391	0.0020467			1561	91.1017	78.9047		1216	71.6316	54.7263
130	M0N98_00132	183627	184646	+	1020	44.4	339	36.1	L-rhamnose-proton symporter		-1.19704	0.636373		-1.19602	0.654148		1.41514	0.323969		1.43436	0.298409		-1.75434	0.150764		-1.74192	0.16032		-1.18002	0.824414		-1.16166	0.88706		2.12873	0.00207407		2.23557	0.00168943			821	58.9066	51.02		497	35.9936	27.4989
131	M0N98_00133	184732	185541	+	810	44.4	269	30.2	Rhamnulose-1-phosphate aldolase		-1.07241	0.760418		-1.06772	0.847441		-1.32774	0.23575		-1.31065	0.323155		1.0347	0.879431		1.03887	0.945238		1.53023	0.0369282		1.54643	0.391516		1.13224	0.614151		1.19107	0.537018			3690	333.397	288.761		4436	404.553	309.077
132	M0N98_00134	185750	186247	+	498	38.8	165	18.5	protein of unknown function (DUF4251)		-1.13723	0.75324		-1.13892	0.77967		-1.16902	0.706781		-1.14982	0.730766		-1.14134	0.833281		-1.14121	0.850877		1.2867	0.762768		1.27974	0.827738		1.27529	0.526037		1.33723	0.445825			208	30.5671	26.4747		206	30.5567	23.3452
133	M0N98_00135	186353	187867	-	1515	43.8	504	55.8	Right handed beta helix region		-1.26407	0.288519		-1.25082	0.410053		-1.7286	0.0206029		-1.70299	0.0395162		1.06037	0.869115		1.06458	0.912963		1.25079	0.554306		1.26485	0.745688		-1.4396	0.158331		-1.37133	0.257293			516	24.9263	21.5891		798	38.9098	29.7269
134	M0N98_00136	188036	189655	-	1620	43.8	539	59.9	SusD-like protein P25		-1.19813	0.709919		-1.164	0.754251		-2.41495	0.00101112		-2.37394	0.00211484		2.42618	0.00613071		2.4346	0.0147194		1.45107	0.454086		1.4725	0.576077		-3.97763	4.39759e-09		-3.79414	1.76378e-07			774	34.9661	30.2847		1570	71.5901	54.6946
135	M0N98_00137	189667	192738	-	3072	41.9	1023	114.4	TonB-dependent receptor P3		-1.31052	0.398114		-1.29848	0.463204		-1.66452	0.283221		-1.63519	0.269951		-1.09274	0.846702		-1.09166	0.879069		1.28727	0.733196		1.30636	0.807566		-1.15911	0.73066		-1.10555	0.839354			158	3.76406	3.26012		217	5.21804	3.98656
136	M0N98_00138	192879	197039	-	4161	41.3	1386	157.9	Two component regulator propeller		-1.36819	0.22068		-1.35473	0.287873		-2.28181	0.000463065		-2.24999	0.00182274		1.01145	0.968982		1.01745	0.987133		1.90117	0.064921		1.92252	0.192855		-1.19609	0.43562		-1.13796	0.661946			830	14.5983	12.6438		1642	29.1504	22.2708
137	M0N98_00139	197188	198108	+	921	45	306	35.1	Helix-turn-helix domain protein		-1.23055	0.349779		-1.22304	0.488008		-1.26089	0.519243		-1.2449	0.554038		-1.23228	0.492021		-1.22666	0.614907		1.13017	0.820845		1.14515	0.891845		1.1261	0.721771		1.18451	0.601826			481	38.2214	33.1042		584	46.8405	35.786
138	M0N98_00140	198116	199114	+	999	47.7	332	37.4	Transglycosylase SLT domain protein		-1.25627	0.353692		-1.26005	0.439734		1.15544	0.670958		1.1699	0.650851		-1.67494	0.040146		-1.66755	0.124259		-1.09618	0.855388		-1.08827	0.930459		1.79469	0.0161299		1.88757	0.011562			618	45.2735	39.2121		500	36.972	28.2465
139	M0N98_00141	199140	199997	-	858	43	285	32.7	Ion transport protein		1.13015	0.720658		1.13255	0.738209		-1.22464	0.561759		-1.20892	0.601249		1.53076	0.284497		1.52904	0.313502		1.27259	0.710336		1.27211	0.781816		-1.44734	0.153751		-1.37525	0.257075			793	67.6405	58.5846		917	78.9497	60.3173
140	M0N98_00142	200113	203208	+	3096	47.2	1031	117.5	Beta-galactosidase		-1.41338	0.05701		-1.41187	0.176456		-1.01986	0.941797		-1.00635	0.995597		-1.85794	0.00435751		-1.8465	0.0495551		-1.20474	0.534228		-1.19226	0.801226		1.53536	0.0408465		1.61321	0.0510151			14155	334.603	289.805		12997	310.106	236.92
141	M0N98_00143	203779	205260	+	1482	42.2	493	56.7	Putative ATP-dependent DNA helicase recG C-terminal		1.12716	0.670751		1.13646	0.706849		-1.30807	0.442225		-1.29199	0.470835		1.56307	0.0502747		1.57015	0.189626		1.42737	0.342628		1.43982	0.547165		-1.41213	0.227561		-1.34112	0.327997			621	30.6665	26.5608		764	38.0815	29.0941
142	M0N98_00144	205316	205819	+	504	38.5	167	20.1	DNA mismatch endonuclease Vsr		-1.05407	0.907293		-1.05516	0.931098		-1.51923	0.448167		-1.49923	0.447721		1.09385	0.846736		1.10103	0.891169		2.05166	0.173348		2.05514	0.33318		1.25029	0.645785		1.31336	0.560123			91	13.2139	11.4448		126	18.4675	14.1091
143	M0N98_00145	205779	206060	+	282	41.1	93	11.2	hypothetical protein		-1.28451	0.662456		-1.29767	0.679887		1.07263	0.937655		1.08231	0.941764		-1.54417	0.371474		-1.53918	0.454091		2.37521	0.199589		2.36638	0.339737		3.96945	0.00305054		4.13964	0.00138561			37	9.60226	8.31668		31	8.12047	6.20401
144	M0N98_00146	206473	207714	-	1242	51	413	47.4	Glycosyl hydrolase family 109 protein 1		1.68384	0.000963411		1.69857	0.0169685		1.58007	0.0370287		1.60269	0.0653527		1.80565	0.021423		1.8113	0.0748873		-1.05285	0.910947		-1.04037	0.977349		-1.18598	0.53851		-1.12921	0.715042			2530	149.08	129.121		1444	85.8844	65.6153
145	M0N98_00147	208173	209174	-	1002	50.6	333	37.6	Beta-1,4-mannooligosaccharide phosphorylase		1.10936	0.633112		1.11269	0.738209		1.48959	0.0711066		1.51137	0.102683		-1.16347	0.549188		-1.15873	0.710611		-1.24849	0.529369		-1.23211	0.756773		1.41219	0.0613271		1.48145	0.104366			6260	457.222	396.008		3759	277.123	211.721
146	M0N98_00148	209207	210505	-	1299	47.8	432	48	Anhydromuropeptide permease		-2.01024	0.000204928		-1.99612	0.00277162		-1.60395	0.0669454		-1.57951	0.097516		-2.47775	0.000139382		-2.4695	0.00324029		-1.41206	0.371422		-1.39112	0.580558		1.11355	0.690055		1.16819	0.607663			3863	217.639	188.501		5380	305.944	233.74
147	M0N98_00149	210629	212644	-	2016	48.8	671	75.8	Glucan 1,4-alpha-glucosidase SusB		-1.16664	0.453381		-1.16557	0.587815		1.13066	0.666193		1.14777	0.657133		-1.46473	0.0577604		-1.45885	0.230276		-1.0838	0.836061		-1.07513	0.937816		1.55473	0.0336889		1.63086	0.0472282			2962	107.526	93.1305		2322	85.0825	65.0027
148	M0N98_00150	212832	213677	-	846	47.5	281	32	Endonuclease/Exonuclease/phosphatase family protein		-1.27497	0.220134		-1.26656	0.361689		-1.07794	0.819519		-1.06152	0.874473		-1.4782	0.127113		-1.46963	0.247294		-1.13056	0.75596		-1.11753	0.889715		1.23141	0.493319		1.29164	0.414462			1424	123.186	106.693		1302	113.687	86.8561
149	M0N98_00151	213721	215490	-	1770	45.5	589	66.9	Susd and RagB outer membrane lipoprotein		-1.90441	0.0143132		-1.88405	0.0206166		-1.4845	0.281805		-1.45943	0.300936		-2.43229	0.00201529		-2.41766	0.00684029		-1.7257	0.128301		-1.70553	0.315074		-1.03915	0.932398		1.00817	1			852	35.2279	30.5115		1063	44.3638	33.8938
150	M0N98_00152	215514	218915	-	3402	45.3	1133	125	TonB-dependent receptor SusC		-1.8679	0.0196996		-1.85384	0.0257575		-1.39003	0.374905		-1.36589	0.400655		-2.4762	0.00380655		-2.45986	0.00602775		-1.60853	0.156002		-1.59607	0.351866		1.12316	0.804568		1.1755	0.728016			1634	35.1511	30.4449		1826	39.6492	30.2919
151	M0N98_00153	219011	219193	-	183	35.5	60	7.2	hypothetical protein		-5.6721	7.53387e-07		-5.56603	4.05494e-06		-4.8981	3.29249e-06		-4.80091	3.17682e-06		-6.3376	0.00137741		-6.23106	0.00152565		-1.93919	0.497824		-1.88814	0.588476		-1.46457	0.346053		-1.39628	0.402944			85	33.9929	29.4419		351	141.685	108.247
152	M0N98_00154	219204	221516	-	2313	43.9	770	87.8	Glycosyl hydrolase family 92		-1.54216	0.0349958		-1.52724	0.0963196		-1.4892	0.0707118		-1.46733	0.131847		-1.58269	0.181616		-1.57057	0.230622		-1.12661	0.840419		-1.10939	0.918744		-1.04427	0.888096		1.00434	1			6841	216.454	187.474		8646	276.127	210.96
153	M0N98_00155	221546	223828	-	2283	44.8	760	86.5	Glycosyl hydrolase family 92		-1.3536	0.131089		-1.33893	0.265158		-1.42719	0.12134		-1.40589	0.195463		-1.25824	0.493105		-1.2495	0.586466		-1.10415	0.830893		-1.08998	0.926991		-1.23414	0.450474		-1.1769	0.612666			4454	142.779	123.664		5372	173.82	132.797
154	M0N98_00156	223846	224838	-	993	41.2	330	38	FecR protein		1.11394	0.773443		1.12827	0.762027		-1.43872	0.296378		-1.41474	0.32248		1.72921	0.0954478		1.73686	0.129894		1.48971	0.380908		1.49409	0.515924		-1.64544	0.108924		-1.57051	0.166989			1343	98.9801	85.7283		1643	122.224	93.3787
155	M0N98_00157	224867	225442	-	576	39.2	191	22.5	ECF RNA polymerase sigma factor SigW		-1.23936	0.392543		-1.22329	0.490458		-1.87675	0.00728398		-1.84938	0.0194412		1.19034	0.559424		1.19813	0.662074		1.40046	0.336119		1.41615	0.54721		-1.57245	0.0534779		-1.49926	0.12966			1117	141.923	122.922		1774	227.51	173.816
156	M0N98_00158	225647	227869	-	2223	42.8	740	83.5	Glycosyl hydrolase family 92		-1.00392	0.99013		1.01164	0.984002		-1.50429	0.0528427		-1.4833	0.113279		1.6363	0.027261		1.64566	0.134045		1.19249	0.626025		1.20776	0.79972		-2.03288	5.06981e-05		-1.93538	0.00342901			7405	243.785	211.146		9642	320.403	244.786
157	M0N98_00159	227963	228658	-	696	39.5	231	26.7	hypothetical protein		-1.23382	0.628313		-1.22786	0.673142		-2.2351	0.156306		-2.19787	0.149659		1.22507	0.640292		1.23601	0.727732		1.91922	0.342628		1.92102	0.477752		-1.42244	0.454317		-1.35044	0.531843			76	7.99144	6.92152		143	15.1773	11.5954
158	M0N98_00160	228818	229504	+	687	41.8	228	25.5	hypothetical protein		-1.71545	0.238613		-1.7053	0.268476		-1.58147	0.562218		-1.55763	0.537143		-1.88782	0.320401		-1.85894	0.34598		1.21477	0.884821		1.24229	0.935221		1.48358	0.513622		1.55253	0.438924			38	4.04807	3.5061		55	5.91391	4.5182
159	M0N98_00161	229513	230328	+	816	41.5	271	31.1	protein of unknown function (DUF6597)		-3.24415	0.0281422		-3.18087	0.0241692		-4.16571	0.166466		-3.95474	0.141404		-3.17465	0.0503611		-3.12474	0.0589767		2.38217	NA		2.40186	0.565873		1.8834	0.414593		1.96327	0.3607			9	0.807185	0.699117		31	2.80634	2.14403
160	M0N98_00162	230402	230809	+	408	44.6	135	15.3	Pyridoxamine 5'-phosphate oxidase like protein		-2.70753	2.46515e-05		-2.69894	0.00036569		-2.25002	0.0292317		-2.21541	0.0245331		-3.1704	0.000616356		-3.14978	0.00408225		1.15207	0.853769		1.16461	0.920041		1.64931	0.0956675		1.73302	0.0715847			91	16.3231	14.1377		183	33.1329	25.3134
161	M0N98_00163	231023	231346	+	324	39.8	107	12.6	ATP-dependent Clp protease adaptor protein ClpS		-1.67901	0.417628		-1.67502	0.431528		1.7575	0.546495		1.80052	0.510557		-3.46931	0.0649491		-3.43574	0.0624797		-1.89907	0.493887		-1.85278	0.58496		3.26423	0.131138		3.40173	0.132845			49	11.0681	9.58624		21	4.78787	3.65792
162	M0N98_00164	231364	233592	+	2229	46.7	742	83	Bacteriodales T6SS TssH (ClpV) protein		-1.06724	0.837765		-1.0642	0.879311		1.40189	0.260455		1.42086	0.247257		-1.5346	0.151153		-1.52718	0.247128		-1.56877	0.224282		-1.55046	0.440277		1.39305	0.255655		1.46389	0.191403			638	20.9475	18.1429		404	13.3887	10.2289
163	M0N98_00165	233688	234341	+	654	45.9	217	25	Leucyl/phenylalanyl-tRNA--protein transferase		-1.44869	0.31067		-1.44508	0.360221		1.23241	0.70902		1.25177	0.69127		-2.2049	0.0474167		-2.19798	0.0823671		-1.34393	0.704984		-1.32465	0.797027		2.0615	0.0482285		2.15851	0.0397595			139	15.5546	13.4721		95	10.7304	8.19795
164	M0N98_00166	234482	235321	+	840	34.3	279	32.3	hypothetical protein		-1.32485	0.357379		-1.32463	0.400159		1.05842	0.889559		1.07305	0.874123		-1.65894	0.0450263		-1.65033	0.139606		1.32456	0.488433		1.33735	0.682289		2.36548	0.000953765		2.48331	0.000733064			310	27.0087	23.3927		265	23.3042	17.8044
165	M0N98_00167	235536	236828	+	1293	41.8	430	48.4	MatE		-1.7271	0.380882		-1.74681	0.383574		-3.10921	0.195242		-3.01658	0.165937		-1.58293	0.4969		-1.57908	0.526355		4.06886	0.101797		3.97569	0.198531		2.09651	0.271984		2.18563	0.239081			20	1.13202	0.980457		54	3.08506	2.35697
166	M0N98_00168	236943	237527	+	585	42.2	194	22.9	hypothetical protein		-1.10313	0.815955		-1.07817	0.86689		-1.7842	0.0378895		-1.75581	0.054548		1.71222	0.126546		1.7195	0.156344		1.23203	0.734168		1.25185	0.792659		-2.44097	6.8648e-05		-2.32652	0.000835555			1189	148.747	128.832		1855	234.238	178.957
167	M0N98_00169	237545	238315	-	771	43.6	256	29.5	Bacterial regulatory protein, luxR family		-1.2251	0.475642		-1.20419	0.558752		-1.72553	0.0371356		-1.69906	0.0571508		1.20206	0.608102		1.20801	0.671252		1.17604	0.780461		1.1939	0.84132		-1.73498	0.00512577		-1.65351	0.0404298			1708	162.127	140.421		2591	248.246	189.659
168	M0N98_00170	238366	239973	-	1608	42.5	535	60.4	Alpha galactosidase A		1.11939	0.641184		1.12731	0.705219		-1.2079	0.509139		-1.19226	0.586828		1.4077	0.198759		1.41535	0.33412		1.38388	0.342628		1.39864	0.562093		-1.21049	0.475383		-1.15034	0.653414			1183	53.8418	46.6333		1289	59.2155	45.2404
169	M0N98_00171	240241	240591	+	351	40.2	116	13.8	hypothetical protein		-1.62854	0.0532506		-1.62515	0.112725		-1.46297	0.434291		-1.44376	0.434678		-1.80072	0.0523126		-1.79341	0.150351		1.09493	0.904823		1.10711	0.956302		1.37483	0.415845		1.44174	0.337619			125	26.063	22.5736		170	35.7775	27.3339
170	M0N98_00172	240602	241252	+	651	46.5	216	25.1	Transposase		-1.42434	0.385037		-1.43151	0.398617		-2.1056	0.088741		-2.0799	0.0853611		-1.24188	0.707243		-1.23966	0.731404		2.18015	0.272401		2.1827	0.38218		1.31948	0.468966		1.3857	0.382904			86	9.66804	8.37365		176	19.971	15.2578
171	M0N98_00173	241323	241607	+	285	39.6	94	11.1	Transposase		-2.58492	0.00619297		-2.57531	0.011752		-3.23585	0.0371352		-3.16211	0.0344033		-2.4499	0.0275001		-2.43588	0.0634132		1.91243	0.408766		1.91807	0.563117		1.47756	0.392085		1.5463	0.346315			37	9.50119	8.22913		104	26.9561	20.5944
172	M0N98_00176	242476	243555	-	1080	43.1	359	40.8	Phosphate-selective porin O and P		-3.77373	0.011588		-3.61771	0.0148903		-5.8477	0.0321686		-5.58255	0.0258725		-1.88245	0.390566		-1.85973	0.421713		1.00076	NA		1.01428	1		-3.05631	0.1302		-2.89238	0.120205			10	0.677637	0.586913		50	3.41991	2.6128
173	M0N98_00177	243789	244826	-	1038	43.1	345	39.5	Prolyl oligopeptidase family protein		-2.10622	0.279783		-2.02698	0.265401		-3.88089	0.0821369		-3.73717	0.0488477		-1.05387	0.965001		-1.03023	0.974707		1.45314	NA		1.48563	0.860799		-2.53683	0.359405		-2.40989	0.36502			14	0.987078	0.854925		46	3.27363	2.50104
174	M0N98_00178	244859	246301	-	1443	45.6	480	53.8	SusD-like protein P25		-2.547	0.343898		-2.39809	0.305068		-6.76578	0.0555125		-6.32574	0.0450349		1.57565	0.785502		1.59752	0.814308		1.96994	NA		2.00495	0.798948		-5.42467	0.111449		-5.06963	0.113713			8	0.405737	0.351416		43	2.20126	1.68175
175	M0N98_00181	249787	250785	-	999	44	332	38.2	FecR protein		1.30612	0.291254		1.31951	0.348321		-1.32146	0.348666		-1.30271	0.391711		2.03227	0.000660477		2.04355	0.028211		1.6941	0.0675614		1.70885	0.310285		-1.56213	0.0738228		-1.48737	0.150031			452	33.1126	28.6794		535	39.56	30.2237
176	M0N98_00182	250846	251436	-	591	38.9	196	23.5	ECF RNA polymerase sigma factor SigW		1.12849	0.769974		1.14182	0.78506		-1.99713	0.0527782		-1.96455	0.0472728		1.82818	0.0396829		1.83517	0.126881		2.60186	0.00582943		2.62891	0.0606532		-1.38263	0.372088		-1.31788	0.466302			137	16.965	14.6937		237	29.623	22.6319
177	M0N98_00183	252333	254489	-	2157	40.1	718	82.6	Alpha-galactosidase AgaA		1.59073	0.664438		1.62435	0.575285		-4.50446	2.97415e-06		-4.46299	1.26765e-05		51.1568	4.71095e-73		51.4439	2.18597e-29		5.6697	1.94764e-11		5.72271	1.57428e-06		-40.1009	1.18346e-38		-37.9435	1.10972e-24			17541	595.148	515.468		73973	2533.33	1935.45
178	M0N98_00184	254741	258208	+	3468	40.5	1155	133.3	AAA domain protein		-1.8271	0.00917048		-1.81536	0.019886		-1.82236	0.0538272		-1.79928	0.0674731		-1.82797	0.0668135		-1.81545	0.0888394		-1.05922	0.936731		-1.04643	0.977978		-1.03945	0.921241		1.01283	0.991044			1320	27.8558	24.1264		2102	44.7736	34.2069
179	M0N98_00185	258357	259538	-	1182	41.7	393	45.3	Protein of unknown function (DUF418)		-1.13464	0.810827		-1.14464	0.797417		-2.1011	0.0594033		-2.07544	0.057104		1.17973	0.794079		1.17794	0.813109		2.45729	0.174921		2.43735	0.238787		1.00714	0.988191		1.05913	0.906378			212	13.1262	11.3688		417	26.0608	19.9103
180	M0N98_00186	259863	260600	-	738	37.9	245	28.5	protein of unknown function (DUF4143)		-1.35206	0.305738		-1.34815	0.336879		-2.41095	0.000176017		-2.37654	0.000681736		-1.02435	0.944353		-1.02112	0.970727		2.34593	0.00220365		2.36104	0.0436425		1.01576	0.96507		1.06718	0.85609			374	37.0882	32.1227		821	82.1779	62.7836
181	M0N98_00187	260990	262162	+	1173	45.6	390	42.9	1,3-propanediol dehydrogenase		1.64201	0.0121713		1.65148	0.0446243		2.13107	0.000255072		2.16232	0.000822261		1.26758	0.317926		1.27263	0.523723		-1.68637	0.0669222		-1.66673	0.315074		1.01381	0.962122		1.06387	0.850497			16863	1052.1	911.243		7047	443.787	339.052
182	M0N98_00188	262162	262917	+	756	44.6	251	28.4	Putative mycofactocin system creatinine amidohydrolase family protein MftE		1.18154	0.518972		1.18576	0.590484		1.72795	0.0154955		1.7525	0.0286732		-1.14513	0.702431		-1.13824	0.770578		-1.18895	0.732781		-1.17107	0.842202		1.69229	0.011267		1.77689	0.0133725			1286	124.492	107.824		670	65.4669	50.0164
183	M0N98_00189	263126	263392	+	267	39.7	88	9.8	hypothetical protein		-1.36481	0.327981		-1.35568	0.357691		-1.23457	0.504799		-1.21488	0.555501		-1.51946	0.318522		-1.508	0.328018		1.40472	0.528923		1.42719	0.615269		1.75595	0.0557368		1.84088	0.0467824			1032	282.872	245		1065	294.65	225.112
184	M0N98_00190	263508	264662	+	1155	34.1	384	45.1	protein of unknown function (DUF4221)		-2.18841	0.028169		-2.19287	0.0268522		-1.38225	0.411367		-1.363	0.405279		-2.80975	0.000642084		-2.7914	0.00171458		1.6547	0.301845		1.67527	0.431591		3.41036	6.85473e-07		3.58222	7.8471e-07			365	23.1277	20.0313		436	27.8852	21.3041
185	M0N98_00191	264659	265387	+	729	34.2	242	27.3	Protein of unknown function (DUF1573)		1.10296	0.831377		1.10844	0.834439		-2.35663	0.00811456		-2.32911	0.0108565		1.88966	0.00147967		1.89523	0.0370652		3.06635	7.96793e-07		3.08779	0.00105899		-1.42997	0.288217		-1.35807	0.37632			711	71.3778	61.8215		1538	155.847	119.066
186	M0N98_00192	265452	265895	-	444	43.5	147	16.9	Thioesterase superfamily protein		-1.18647	0.58349		-1.18015	0.626612		-2.0841	0.00436137		-2.05774	0.00914841		1.23932	0.507242		1.24281	0.599503		1.91388	0.0586336		1.92188	0.169396		-1.32986	0.313688		-1.26256	0.4468			834	137.469	119.064		1576	262.205	200.324
187	M0N98_00193	266018	267295	+	1278	52	425	47	O-acetyl-L-homoserine sulfhydrylase		-1.1852	0.689197		-1.18504	0.694848		1.8062	0.0320807		1.83325	0.0334094		-2.55952	0.00184639		-2.5523	0.0036604		-2.56965	0.00298481		-2.53502	0.0155422		1.82401	0.0359558		1.91513	0.0306802			4284	245.324	212.479		2106	121.73	93.0009
188	M0N98_00194	267306	268034	+	729	47.5	242	27.1	putative oxidoreductase		-1.00596	0.98775		-1.00303	1		1.67618	0.106901		1.69658	0.0887068		-1.6153	0.266811		-1.60768	0.3018		-1.73069	0.234732		-1.70595	0.396839		1.58523	0.233466		1.66599	0.166488			414	41.5617	35.9973		230	23.3061	17.8057
189	M0N98_00195	268371	268856	+	486	39.9	161	18.4	protein of unknown function (DUF4252)		2.10079	0.0418783		2.12991	0.0383221		2.50876	0.000805356		2.54882	0.000878705		1.75456	0.144798		1.76579	0.162471		-2.69138	0.0402864		-2.66643	0.0585321		-1.85819	0.014362		-1.77305	0.0411184			14757	2222.2	1924.68		4826	733.533	560.416
190	M0N98_00196	268843	269355	+	513	52.4	170	20.1	ECF RNA polymerase sigma factor SigG		2.04711	0.0303647		2.07417	0.0307898		2.49166	8.85946e-06		2.5309	5.03079e-05		1.64774	0.117631		1.65526	0.179096		-2.73053	0.00540151		-2.70533	0.0189797		-1.78318	0.00344676		-1.70118	0.0281401			43759	6242.68	5406.89		14911	2147.13	1640.4
191	M0N98_00197	269342	269872	+	531	47.6	176	20.2	hypothetical protein		2.22968	0.0130471		2.24728	0.014666		3.06197	3.75552e-07		3.10638	1.7517e-06		1.46897	0.282108		1.47615	0.333914		-2.83863	0.0131636		-2.8136	0.0240401		-1.34525	0.117058		-1.28187	0.336524			19540	2693.09	2332.53		5476	761.794	582.007
192	M0N98_00198	269869	270327	+	459	42	152	17.3	protein of unknown function (DUF4252)		2.77134	0.000802375		2.78645	0.0012034		3.72442	2.22937e-07		3.77464	5.82411e-07		1.94792	0.0690882		1.95743	0.0884305		-2.38309	0.0949864		-2.36579	0.133484		-1.23214	0.32015		-1.17288	0.561737			30834	4916.3	4258.09		7110	1144.26	874.212
193	M0N98_00199	270582	271253	-	672	49	223	24	hypothetical protein		1.06473	0.827513		1.07928	0.832968		-1.17774	0.499792		-1.16069	0.605069		1.47798	0.064199		1.48422	0.243452		-1.07493	0.862145		-1.06293	0.956246		-1.84115	0.000293538		-1.75431	0.0138545			7588	826.378	715.74		7989	878.196	670.939
194	M0N98_00200	271583	273382	+	1800	47.4	599	68.6	MutS domain V		1.06173	0.897334		1.08177	0.875673		-1.03932	0.933007		-1.0211	0.973539		1.42365	0.273867		1.42563	0.348198		-1.60838	0.274349		-1.59537	0.3942		-2.3402	0.00535821		-2.23514	0.0138212			3465	140.881	122.019		2961	121.516	92.838
195	M0N98_00201	273477	274016	-	540	43.9	179	19.8	hypothetical protein		3.98211	0.00104613		4.00316	0.00102765		4.27724	0.000288867		4.33273	0.000618976		4.12918	0.00163741		4.12251	0.00158963		-2.54896	0.245951		-2.55093	0.257281		-2.41382	9.35278e-06		-2.2985	0.000317188			8116	1099.94	952.677		1674	228.997	174.953
196	M0N98_00202	274135	274560	-	426	45.1	141	15.8	hypothetical protein		1.05327	0.911092		1.0497	0.931098		1.91603	0.0812435		1.94359	0.0771245		-1.69898	0.0979136		-1.69566	0.126881		-2.08127	0.189715		-2.06438	0.220285		1.59698	0.0585701		1.67561	0.0571998			3516	604.032	523.162		1625	281.781	215.28
197	M0N98_00203	274971	275459	-	489	39.9	162	18	Ribosomal protein L17		1.4352	0.13608		1.44066	0.209461		1.80124	0.0229711		1.82637	0.0275688		1.17794	0.683526		1.18497	0.724651		-1.07803	0.914227		-1.06271	0.966148		1.43767	0.0872419		1.51003	0.100542			11006	1647.18	1426.65		5152	778.279	594.602
198	M0N98_00204	275463	276455	-	993	38.7	330	37.5	DNA-directed RNA polymerase subunit alpha		-1.02558	0.943087		-1.02624	0.954207		1.66397	0.0298823		1.68761	0.0376499		-1.53341	0.133416		-1.52478	0.236403		-1.25562	0.626025		-1.23794	0.773317		2.06302	3.89221e-05		2.16514	0.000578844			20442	1506.59	1304.88		10576	786.757	601.079
199	M0N98_00205	276467	277072	-	606	39.6	201	22.5	30S ribosomal protein S4		1.06621	0.863172		1.0672	0.887592		1.78213	0.0164211		1.80713	0.0218423		-1.47979	0.239363		-1.47043	0.306211		-1.6361	0.286194		-1.60996	0.435604		1.63794	0.00611289		1.71912	0.0190906			14423	1741.82	1508.62		6987	851.7	650.695
200	M0N98_00206	277189	277578	-	390	43.3	129	13.9	30S ribosomal protein S11		-1.00627	0.98534		-1.00935	0.985343		1.90881	0.00132704		1.93672	0.00488737		-1.5993	0.0251383		-1.59099	0.14686		-1.29304	0.375508		-1.28063	0.681167		2.39309	1.6747e-06		2.51052	5.97579e-05			5697	1069.06	925.932		2554	483.754	369.586
201	M0N98_00207	277590	277970	-	381	40.4	126	14.1	30S ribosomal protein S13		1.17949	0.547621		1.18088	0.611572		1.81241	0.0117508		1.83771	0.0183119		-1.19611	0.5778		-1.18779	0.676941		-1.25207	0.632887		-1.2358	0.77028		1.75575	0.00209066		1.8444	0.00761214			5095	978.679	847.65		2390	463.384	354.024
202	M0N98_00208	278135	278353	-	219	36.5	72	8.2	Translation initiation factor IF-1		-1.0554	0.869712		-1.05574	0.895428		1.25301	0.473544		1.26958	0.461113		-1.31644	0.35533		-1.30944	0.465571		1.07698	0.887112		1.08751	0.937876		1.79791	0.0163804		1.89039	0.0163515			2871	959.423	830.972		1965	662.807	506.382
203	M0N98_00209	278355	279152	-	798	40.6	265	29.1	Methionine aminopeptidase 1		1.1128	0.656785		1.11918	0.735461		1.03473	0.917259		1.04876	0.89626		1.15952	0.665226		1.16516	0.740537		1.13441	0.769964		1.14616	0.876158		1.02456	0.946851		1.07651	0.843033			15493	1420.87	1230.64		12934	1197.29	914.723
204	M0N98_00210	279163	280509	-	1347	38.2	448	49.3	Protein translocase subunit SecY		-1.09219	0.749692		-1.08898	0.812657		1.17257	0.582927		1.18833	0.568093		-1.35701	0.347138		-1.34871	0.442116		-1.17224	0.762574		-1.15525	0.868287		1.37863	0.142833		1.44791	0.146434			18554	1008.07	873.107		13911	762.885	582.841
205	M0N98_00211	280514	280960	-	447	37.8	148	15.7	50S ribosomal protein L15		1.33169	0.153569		1.33739	0.287873		1.50943	0.109929		1.5299	0.11985		1.18218	0.611682		1.1891	0.692566		-1.04529	0.941784		-1.03186	0.990816		1.23839	0.374059		1.30097	0.329442			13185	2158.71	1869.69		7538	1245.71	951.718
206	M0N98_00212	280991	281167	-	177	41.2	58	6.4	50S ribosomal protein L30		1.35633	0.114989		1.36322	0.243281		1.37198	0.263781		1.39089	0.263686		1.3167	0.335583		1.3237	0.470446		1.07729	0.888644		1.0891	0.941233		1.13666	0.639588		1.19414	0.550457			9783	4045.01	3503.45		6081	2537.88	1938.93
207	M0N98_00213	281177	281692	-	516	42.4	171	17.8	30S ribosomal protein S5		1.22712	0.309237		1.23154	0.462332		1.43834	0.182861		1.45804	0.185028		1.06038	0.85346		1.06579	0.902175		-1.12304	0.805615		-1.1105	0.913339		1.22401	0.407629		1.28579	0.359065			10728	1521.56	1317.85		6385	914.07	698.346
208	M0N98_00214	281699	282040	-	342	40.4	113	12.6	50S ribosomal protein L18		1.14113	0.562051		1.14509	0.671894		1.41414	0.190161		1.43392	0.198108		-1.06102	0.857689		-1.05549	0.909531		-1.16223	0.757154		-1.14759	0.874205		1.30982	0.183072		1.37535	0.20001			11527	2466.67	2136.42		6970	1505.48	1150.18
209	M0N98_00215	282062	282631	-	570	36.5	189	20.9	50S ribosomal protein L6		-1.03796	0.914343		-1.03607	0.934314		1.41792	0.205533		1.4376	0.20842		-1.43091	0.2995		-1.42114	0.361069		-1.26988	0.680196		-1.25084	0.783884		1.6228	0.00608024		1.70464	0.0193061			10070	1292.93	1119.83		6028	781.208	596.84
210	M0N98_00216	282646	283041	-	396	36.9	131	14.6	30S ribosomal protein S8		-1.2441	0.368571		-1.24147	0.473854		1.12941	0.689108		1.14504	0.673375		-1.66066	0.0671061		-1.65064	0.140138		-1.25837	0.638289		-1.24119	0.77028		1.5142	0.0282829		1.59055	0.0491838			7449	1376.65	1192.34		5649	1053.77	805.074
211	M0N98_00217	283099	283398	-	300	41.3	99	11.1	30S ribosomal protein S14		-1.29757	0.402317		-1.30086	0.442809		1.48797	0.106257		1.5085	0.125529		-2.07267	0.00851401		-2.05979	0.028211		-1.31262	0.532334		-1.29446	0.698315		2.38919	9.87593e-06		2.50879	8.36839e-05			5257	1282.44	1110.74		3061	753.721	575.84
212	M0N98_00218	283405	283962	-	558	36.2	185	20.9	50S ribosomal protein L5		1.02556	0.942622		1.02536	0.957628		1.65727	0.0348414		1.68069	0.0477772		-1.3894	0.250447		-1.38017	0.374793		-1.14149	0.802394		-1.12668	0.897553		2.0467	1.4935e-05		2.14917	0.000521814			6903	905.367	784.153		3549	469.83	358.948
213	M0N98_00219	283962	284285	-	324	37.7	107	11.7	50S ribosomal protein L24		-1.08257	0.831641		-1.08524	0.846288		1.60237	0.033904		1.62453	0.0566391		-1.5472	0.130436		-1.53749	0.218393		1.01875	0.975376		1.02932	0.999534		2.55878	3.23794e-07		2.68919	1.02702e-05			3378	763.019	660.864		1827	416.545	318.239
214	M0N98_00220	284306	284671	-	366	40.4	121	13.1	50S ribosomal protein L14		1.01263	0.967393		1.01306	0.98048		1.58749	0.0452567		1.60955	0.0665217		-1.4113	0.157751		-1.40225	0.328967		-1.2641	0.54582		-1.24856	0.749038		1.79865	0.00101374		1.88898	0.00593692			6601	1319.93	1143.21		3583	723.16	552.491
215	M0N98_00221	284674	284931	-	258	32.9	85	10	30S ribosomal protein S17		-1.39228	0.303683		-1.39851	0.317513		1.47064	0.139357		1.49129	0.157939		-2.14366	0.000339015		-2.1311	0.00966723		-1.05388	0.906168		-1.04283	0.977349		3.03818	7.30594e-08		3.18885	1.10945e-06			2586	733.55	635.34		1530	438.067	334.681
216	M0N98_00222	284943	285137	-	195	36.4	64	7.5	50S ribosomal protein L29		-1.25253	0.52206		-1.25917	0.527249		1.80788	0.00566866		1.8337	0.0145664		-2.02125	2.83459e-05		-2.01136	0.0146454		-1.11005	0.765518		-1.09922	0.911575		3.34076	2.82221e-13		3.50721	5.11189e-09			2863	1074.5	930.645		1380	522.773	399.396
217	M0N98_00223	285144	285578	-	435	41.8	144	16.2	50S ribosomal protein L16		1.12187	0.620817		1.12184	0.727667		1.51921	0.0621778		1.54	0.0877117		-1.14173	0.611682		-1.13599	0.758623		-1.0772	0.855388		-1.06771	0.952309		1.63256	0.014846		1.71499	0.0253059			13100	2203.96	1908.88		7586	1288.23	984.2
218	M0N98_00224	285600	286331	-	732	41.3	243	27.1	30S ribosomal protein S3		1.24375	0.141979		1.25099	0.379903		1.1903	0.485964		1.20727	0.500585		1.2767	0.309865		1.28246	0.521034		1.06706	0.875748		1.07565	0.950207		1.00785	0.97642		1.05845	0.862602			26624	2661.85	2305.47		19476	1965.43	1501.58
219	M0N98_00225	286338	286748	-	411	41.1	136	15.5	Ribosomal protein L22p/L17e		1.46886	0.00635518		1.47445	0.0963648		1.66353	0.0122735		1.68644	0.0261739		1.30779	0.269022		1.31368	0.469517		-1.11286	0.743109		-1.10277	0.913096		1.1584	0.562664		1.21717	0.487048			16845	2999.51	2597.92		8911	1601.6	1223.61
220	M0N98_00226	286785	287054	-	270	38.9	89	9.9	30S ribosomal protein S19		1.20755	0.240198		1.21275	0.468812		1.22292	0.456617		1.23924	0.463501		1.17685	0.510345		1.18153	0.68374		1.03975	0.92567		1.04986	0.977349		1.0957	0.74473		1.15216	0.650179			6787	1839.65	1593.35		4860	1329.66	1015.86
221	M0N98_00227	287077	287898	-	822	43.4	273	29.6	50S ribosomal protein L2		1.09855	0.64465		1.1053	0.751528		1.19406	0.478992		1.21001	0.494855		1.02637	0.926949		1.0305	0.962112		-1.2947	0.355911		-1.27898	0.687841		-1.09588	0.731065		-1.04262	0.907215			21979	1956.85	1694.86		16462	1479.38	1130.24
222	M0N98_00228	287904	288194	-	291	33.7	96	10.8	50S ribosomal protein L23		1.29312	0.0741116		1.30047	0.283819		1.14418	0.618794		1.16019	0.622691		1.39914	0.0788287		1.40425	0.321565		1.2058	0.486178		1.21836	0.774138		1.00106	0.997783		1.05113	0.885283			7962	2002.4	1734.31		6119	1553.3	1186.72
223	M0N98_00229	288216	288842	-	627	38.4	208	23	50S ribosomal protein L4		1.28839	0.376241		1.28643	0.447504		2.38291	0.000241379		2.41593	0.000568217		-1.24984	0.377559		-1.24337	0.568734		-1.43976	0.322065		-1.42336	0.55192		2.09697	0.000114461		2.20265	0.000830098			7814	912.067	789.956		2812	331.296	253.109
224	M0N98_00230	288842	289459	-	618	42.1	205	21.9	50S ribosomal protein L3		1.41451	0.164222		1.42297	0.229814		1.88089	0.00386863		1.90847	0.00742408		1.07238	0.87173		1.07792	0.898494		-1.56608	0.24284		-1.5454	0.455853		1.13321	0.700781		1.18971	0.606069			16146	1912.04	1656.05		7254	867.077	662.443
225	M0N98_00231	289481	289786	-	306	37.6	101	11.4	30S ribosomal protein S10		1.10209	0.82643		1.09628	0.850188		2.95439	1.52976e-07		2.99568	2.58837e-06		-1.90236	0.0025923		-1.89481	0.0325615		-1.94323	0.01465		-1.91986	0.13174		2.93597	5.49397e-09		3.08372	5.16858e-07			4578	1094.9	948.313		1337	322.759	246.587
226	M0N98_00232	289872	291989	-	2118	42.5	705	77.5	Elongation factor G		1.82663	0.00180326		1.83965	0.0136982		2.18264	1.81483e-05		2.21409	0.000286105		1.54343	0.133461		1.54931	0.235253		-1.5303	0.147931		-1.51175	0.454125		-1.06805	0.837076		-1.01721	0.975634			71753	2479.33	2147.39		28341	988.457	755.177
227	M0N98_00233	292021	292470	-	450	39.8	149	17.1	30S ribosomal protein S7		1.34803	0.0501829		1.35198	0.219165		1.75865	0.00319682		1.78286	0.0129563		1.06028	0.799067		1.06494	0.898494		-1.32647	0.228939		-1.31167	0.648217		1.27002	0.234795		1.33413	0.2539			9107	1481.1	1282.8		4612	757.086	578.411
228	M0N98_00234	292646	293059	-	414	44.9	137	15	30S ribosomal protein S12		1.25516	0.245923		1.26106	0.392235		1.61512	0.0289338		1.63781	0.0469174		-1.01348	0.95987		-1.00874	0.990494		-1.51184	0.155124		-1.49231	0.452123		1.10045	0.687402		1.15534	0.614767			7086	1252.63	1084.92		3931	701.409	535.874
229	M0N98_00235	293248	293664	-	417	37.2	138	15.6	Protein of unknown function (DUF3467)		-1.52602	0.0746633		-1.52392	0.118259		-1.69057	0.028787		-1.66828	0.0584246		-1.51551	0.160371		-1.50681	0.241178		1.60299	0.0565225		1.61791	0.316776		1.46415	0.20785		1.53989	0.162973			963	169.01	146.382		1504	266.428	203.55
230	M0N98_00236	293798	298084	-	4287	43.1	1428	158.8	DNA-directed RNA polymerase subunit beta'		1.06934	0.798624		1.07593	0.840468		1.12616	0.672236		1.14263	0.662436		1.01695	0.963888		1.02238	0.981129		-1.08371	0.884378		-1.06977	0.955631		1.03694	0.903922		1.08736	0.805746			33938	579.367	501.799		25738	443.496	338.829
231	M0N98_00237	298123	301935	-	3813	41.5	1270	142.5	DNA-directed RNA polymerase subunit beta		-1.0241	0.939379		-1.02323	0.955585		1.4668	0.116451		1.48703	0.130422		-1.44451	0.176668		-1.43688	0.311145		-1.33819	0.463387		-1.32095	0.670298		1.60657	0.0157824		1.6872	0.0284394			18493	354.945	307.424		10891	210.994	161.198
232	M0N98_00238	302038	302412	-	375	41.9	124	12.7	50S ribosomal protein L7/L12		-1.06528	0.862658		-1.06629	0.881264		1.73264	0.0277275		1.75692	0.0353094		-1.79851	0.00614072		-1.7888	0.0624564		-1.69987	0.122282		-1.67755	0.321102		1.86359	0.000461015		1.95738	0.0033439			6643	1296.44	1122.87		3285	647.102	494.383
233	M0N98_00239	302459	302977	-	519	39.1	172	18.7	50S ribosomal protein L10		-1.05963	0.839221		-1.05763	0.88673		1.35368	0.265319		1.37281	0.2697		-1.43308	0.142613		-1.42536	0.304521		-1.25236	0.604728		-1.23729	0.765431		1.57209	0.0111909		1.65191	0.0297872			8565	1207.76	1046.06		5337	759.623	580.349
234	M0N98_00240	302993	303691	-	699	38.6	232	24.9	50S ribosomal protein L1		1.3117	0.226505		1.32262	0.322229		1.39977	0.186919		1.41973	0.196796		1.25745	0.486697		1.2638	0.587374		-1.35666	0.433177		-1.3408	0.650257		-1.20332	0.490419		-1.14573	0.673368			27209	2848.76	2467.36		16438	1737.16	1327.18
235	M0N98_00241	303707	304150	-	444	41.7	147	15.8	50S ribosomal protein L11		-1.08753	0.754079		-1.08497	0.816966		1.31907	0.283221		1.33765	0.295084		-1.51635	0.0704455		-1.50947	0.21445		-1.5054	0.204994		-1.48778	0.474021		1.34833	0.156468		1.41643	0.166168			11268	1857.31	1608.65		7342	1221.52	933.235
236	M0N98_00242	304211	304753	-	543	42.5	180	20.2	Transcription termination/antitermination protein NusG		1.14477	0.476507		1.15244	0.62683		1.14371	0.595464		1.16	0.605069		1.15889	0.627461		1.1632	0.733515		-1.13511	0.710336		-1.12474	0.88706		-1.13471	0.646429		-1.08037	0.823023			22028	2968.9	2571.42		16604	2258.82	1725.73
237	M0N98_00243	304767	304961	-	195	35.9	64	7.4	Protein translocase subunit SecE		-1.78687	0.0259155		-1.79666	0.035157		-1.02172	0.949311		-1.00891	0.993643		-2.60854	0.000117544		-2.59934	0.00133129		-1.08365	0.855388		-1.07327	0.941233		2.40238	0.00020565		2.52797	0.000344974			1762	661.29	572.755		1647	623.918	476.671
238	M0N98_00245	305108	306292	-	1185	41.9	394	43.6	Elongation factor Tu		1.65018	0.00851865		1.6637	0.0397754		1.85283	0.00198364		1.87842	0.00646256		1.50331	0.0544705		1.51107	0.224692		-1.58306	0.0971991		-1.56342	0.397187		-1.26583	0.236964		-1.20487	0.478493			132644	8192	7095.23		62432	3891.86	2973.37
239	M0N98_00250	306831	307130	-	300	35	99	11.4	Ribosome hibernation promoting factor		1.23251	0.559513		1.25481	0.536062		-1.43399	0.0735597		-1.41269	0.158319		2.83237	8.32374e-09		2.84637	0.000661013		1.28473	0.245167		1.29485	0.670298		-3.11181	4.82251e-10		-2.9666	1.46805e-06			17099	4171.29	3612.82		21219	5224.83	3991.75
240	M0N98_00251	307145	308026	-	882	39.2	293	34	Phage integrase family protein		1.25507	0.512265		1.27646	0.499516		-1.40784	0.114595		-1.38659	0.193466		2.79763	2.27469e-07		2.80741	0.000848786		1.30934	0.361159		1.31728	0.665813		-2.9606	3.99225e-10		-2.82269	2.61042e-06			42536	3529.47	3056.93		52329	4382.71	3348.37
241	M0N98_00252	308104	308295	-	192	36.5	63	7.5	30S ribosomal protein S21		1.14813	0.539169		1.15228	0.636992		1.08075	0.775514		1.09586	0.776741		1.15507	0.665983		1.15781	0.744236		1.31461	0.336119		1.32714	0.62666		1.24899	0.449806		1.31283	0.365214			1639	624.739	541.097		1315	505.933	386.531
242	M0N98_00253	308428	310245	+	1818	41.4	605	68.2	Creatinase/Prolidase N-terminal domain protein		-1.21133	0.215309		-1.2041	0.464768		-1.21034	0.440797		-1.19409	0.542978		-1.21707	0.450161		-1.21038	0.609085		-1.01639	0.97096		-1.00467	1		1.0061	0.98367		1.05742	0.876121			3178	127.933	110.804		3430	139.37	106.478
243	M0N98_00254	310255	310779	+	525	41.9	174	18.5	Protein YrdA		-1.48966	0.0407242		-1.48013	0.107216		-1.52913	0.128842		-1.50728	0.165335		-1.45927	0.217434		-1.44788	0.301807		1.00474	0.993102		1.01507	1		-1.02822	0.942071		1.0202	0.972419			865	120.581	104.437		1122	157.871	120.613
244	M0N98_00255	310825	311316	+	492	35.8	163	18	Outer membrane protein beta-barrel domain protein		-1.52579	0.0259515		-1.51915	0.0823749		-1.48181	0.167988		-1.4601	0.207246		-1.6073	0.0481883		-1.59877	0.141965		1.21614	0.656178		1.2265	0.783884		1.33652	0.23518		1.40322	0.207863			909	135.213	117.111		1119	168.009	128.359
245	M0N98_00256	311430	311747	+	318	34.6	105	12.1	Acetyltransferase (GNAT) domain protein		-1.82445	0.148998		-1.84162	0.154737		-1.26323	0.672899		-1.23823	0.673043		-2.25493	0.0739512		-2.25218	0.0855603		1.72292	0.411255		1.71538	0.548052		3.13031	0.001891		3.27767	0.00148078			96	22.0935	19.1356		99	22.9973	17.5698
246	M0N98_00257	311736	312020	-	285	39.6	94	11.1	Transposase		-2.26076	0.0743242		-2.27466	0.0799717		-2.33755	0.234661		-2.27712	0.219719		-2.40152	0.0814817		-2.3959	0.106378		2.11332	0.41305		2.09742	0.537542		2.20847	0.086863		2.30568	0.0796882			38	9.75797	8.45154		71	18.4027	14.0596
247	M0N98_00258	312091	312741	-	651	46.5	216	25.1	Transposase		-1.44172	0.398883		-1.45437	0.400159		-2.17657	0.0710314		-2.14831	0.0637212		-1.33095	0.587309		-1.3293	0.614004		2.81902	0.089417		2.81049	0.169783		1.76242	0.0835663		1.85152	0.0609			77	8.65627	7.49734		158	17.9285	13.6973
248	M0N98_00259	312752	313102	-	351	40.2	116	13.8	hypothetical protein		-1.68209	0.164066		-1.6872	0.189157		-1.3299	0.669125		-1.31608	0.692194		-2.00144	0.00193048		-1.99448	0.0526424		1.56889	0.49699		1.58858	0.629927		2.39346	0.0127302		2.51283	0.00846682			96	20.0164	17.3365		133	27.9907	21.3848
249	M0N98_00260	313240	313620	+	381	43	126	14.7	hypothetical protein		1.0841	0.83448		1.08394	0.86689		-1.20867	0.674417		-1.19383	0.69571		1.19067	0.683526		1.1951	0.750025		1.89718	0.0986853		1.90724	0.310285		1.34606	0.497661		1.41422	0.410044			138	26.5079	22.9589		154	29.8582	22.8116
250	M0N98_00261	313586	314569	+	984	44.6	327	37.6	Transposase		1.0948	0.827513		1.09244	0.847967		-1.05443	0.91987		-1.04154	0.963846		1.13017	0.789038		1.13303	0.823836		1.63927	0.411122		1.64854	0.526249		1.40636	0.328738		1.47625	0.254524			229	17.0318	14.7516		239	17.942	13.7076
251	M0N98_00264	315120	316088	+	969	39.8	322	34.6	putative sugar kinase YdjH		1.48913	0.130138		1.50162	0.164403		1.07211	0.862846		1.0854	0.837874		2.20031	0.00575919		2.21022	0.0263672		1.10067	0.864257		1.1081	0.924345		-1.8391	0.0460365		-1.74769	0.0735551			559	42.2191	36.5667		490	37.3543	28.5386
252	M0N98_00265	316162	317826	+	1665	41	554	61.8	Peptidase family S41		-1.04112	0.848785		-1.03524	0.924509		-1.22643	0.4477		-1.21107	0.524304		1.1206	0.611682		1.12633	0.785316		1.09438	0.77928		1.10329	0.913339		-1.23709	0.392014		-1.1761	0.586911			4250	186.808	161.798		4795	212.737	162.53
253	M0N98_00266	317892	320189	-	2298	40.5	765	87.7	Outer membrane protein beta-barrel family protein		-1.60899	0.147796		-1.60866	0.177005		-2.19891	0.0292156		-2.1622	0.0265162		-1.32158	0.623289		-1.31728	0.647855		1.56327	0.531888		1.56148	0.643321		-1.04585	0.924464		1.00151	1			119	3.78981	3.28242		229	7.36129	5.624
254	M0N98_00267	320311	321696	+	1386	39.4	461	53.4	Histidine kinase-, DNA gyrase B-, and HSP90-like ATPase		-1.00115	0.997281		1.01071	0.990865		-1.4708	0.249192		-1.44792	0.257159		1.45874	0.120039		1.46443	0.316237		1.29204	0.454211		1.30253	0.698315		-1.63691	0.107197		-1.55837	0.159357			318	16.7913	14.5432		409	21.7986	16.654
255	M0N98_00268	321721	322422	+	702	39	233	26.5	Alkaline phosphatase synthesis transcriptional regulatory protein PhoP		-1.2962	0.48173		-1.2821	0.552677		-2.45707	0.0629379		-2.40123	0.053916		1.22892	0.626838		1.23986	0.7182		1.91344	0.187609		1.93071	0.388829		-1.5555	0.370043		-1.48504	0.428305			62	6.46362	5.59824		125	13.1535	10.0492
256	M0N98_00269	322566	322916	+	351	40.2	116	13.8	hypothetical protein		-1.55046	0.0636712		-1.54548	0.146688		-1.27215	0.604895		-1.25497	0.624873		-1.81464	0.0315788		-1.80464	0.126881		1.12936	0.824414		1.13656	0.924345		1.63692	0.161633		1.71513	0.128103			134	27.9395	24.1989		157	33.0416	25.2437
257	M0N98_00270	322927	323931	+	1005	44.5	334	39.1	Transposase		-1.2287	0.560729		-1.23034	0.594871		-1.71766	0.150105		-1.69342	0.152784		-1.0432	0.933763		-1.04229	0.955043		1.7836	0.336119		1.78314	0.464417		1.10712	0.794753		1.16116	0.697903			148	10.7775	9.33454		236	17.3466	13.2527
258	M0N98_00271	324010	328230	+	4221	40.2	1406	162.7	Histidine kinase-, DNA gyrase B-, and HSP90-like ATPase		-2.41186	7.51818e-05		-2.39666	0.000970844		-2.26327	0.0219961		-2.2268	0.0215904		-2.59003	0.00511442		-2.57725	0.0180604		1.10948	0.864854		1.11596	0.947213		1.29043	0.543134		1.35382	0.45074			109	1.88987	1.63685		221	3.86763	2.95486
259	M0N98_00272	328313	330577	+	2265	45.8	754	87.2	Alpha-N-acetylglucosaminidase (NAGLU) tim-barrel domain protein		-2.19699	0.000166405		-2.17562	0.00121919		-3.57439	1.6651e-06		-3.51891	2.49521e-06		-1.55812	0.0538336		-1.55293	0.205787		1.72634	0.0935503		1.74562	0.350419		-1.30904	0.348038		-1.24453	0.476673			184	5.94526	5.14928		571	18.6224	14.2275
260	M0N98_00273	330585	331703	+	1119	42.5	372	41.6	Heparan-alpha-glucosaminide N-acetyltransferase, catalytic		-2.9586	0.00184692		-2.9303	0.00448733		-4.241	0.0126796		-4.13177	0.0113685		-2.49518	0.028522		-2.47725	0.0598443		1.8341	0.532843		1.85512	0.628879		1.10327	0.855106		1.15907	0.787437			35	2.28907	1.9826		122	8.05375	6.15304
261	M0N98_00274	331779	334802	+	3024	42.2	1007	111.9	TonB-dependent receptor P3		-2.30866	0.000204928		-2.2993	0.000899388		-2.02831	0.0298823		-1.99381	0.0284078		-2.60412	0.000275686		-2.59176	0.00305822		1.23043	0.69173		1.24737	0.801226		1.61028	0.0918104		1.68553	0.0700111			296	7.16359	6.20451		505	12.3361	9.42474
262	M0N98_00275	334823	336463	+	1641	43.6	546	61.7	SusD family protein		-1.16106	0.640106		-1.15115	0.699045		-1.06578	0.897482		-1.04955	0.935349		-1.25599	0.511523		-1.2508	0.599503		-1.04186	0.966975		-1.02609	0.999187		1.15691	0.625144		1.21336	0.536449			423	18.8648	16.3391		405	18.2312	13.9286
263	M0N98_00276	336537	337349	+	813	38.4	270	31	Glycerophosphoryl diester phosphodiesterase family protein		-1.93223	0.169875		-1.9216	0.204335		-3.2969	0.21007		-3.16471	0.155468		-1.67252	0.268117		-1.65934	0.357745		2.90186	NA		2.88537	0.33318		1.5174	0.549257		1.59385	0.47175			16	1.44029	1.24746		44	3.99789	3.05437
264	M0N98_00277	337369	339702	+	2334	44.7	777	88.7	Glycosyl hydrolase family 92		-3.0559	0.00156479		-3.02362	0.00331505		-3.50053	0.0422728		-3.39294	0.0301772		-2.97059	0.0189038		-2.94288	0.0351068		1.57014	0.686277		1.58003	0.765431		1.3522	0.520124		1.41883	0.451204			31	0.972035	0.841895		87	2.75351	2.10367
265	M0N98_00278	339728	341140	+	1413	44.4	470	52.2	Glycosyl hydrolases family 28		-1.83432	0.051034		-1.82628	0.0793909		-1.84869	0.311774		-1.80565	0.268465		-1.86924	0.176668		-1.85475	0.250932		1.0804	0.943284		1.09143	0.980017		1.11266	0.862951		1.16554	0.805628			48	2.48611	2.15326		74	3.86864	2.95562
266	M0N98_00279	341143	343425	+	2283	45.8	760	86.3	Glycosyl hydrolase family 92		-1.77046	0.0167456		-1.75646	0.0566597		-1.63943	0.333095		-1.60996	0.325043		-1.89557	0.0320224		-1.88971	0.138214		-1.08258	0.913223		-1.07141	0.974696		1.08691	0.877836		1.13858	0.82688			88	2.82097	2.44328		125	4.04457	3.09004
267	M0N98_00280	343432	345171	+	1740	44.1	579	66.8	Histidine phosphatase superfamily (branch 2)		-1.38134	0.445699		-1.35946	0.495761		-2.61202	0.0391058		-2.56289	0.0296892		1.5957	0.293739		1.59815	0.422808		1.42132	0.564179		1.42936	0.746394		-2.88393	0.0215234		-2.7418	0.0303071			50	2.10301	1.82145		116	4.92467	3.76243
268	M0N98_00281	345419	349459	-	4041	40.6	1346	153	Two component regulator propeller		1.5173	0.0267153		1.53431	0.0716938		1.19385	0.522661		1.21113	0.536096		1.9699	0.00335879		1.97881	0.0334529		1.09244	0.860838		1.10177	0.922162		-1.49291	0.0406486		-1.42186	0.154533			2130	38.5755	33.4109		1526	27.8955	21.3121
269	M0N98_00282	349673	351172	+	1500	40.9	499	56.2	hypothetical protein		1.68462	0.102502		1.70557	0.103465		1.572	0.192778		1.59085	0.182875		2.02887	0.0476896		2.04019	0.0611608		-1.48447	0.512127		-1.46534	0.61082		-1.89236	0.0145112		-1.79653	0.0372962			6192	302.107	261.66		3674	180.932	138.232
270	M0N98_00283	351195	354233	+	3039	41.3	1012	112.4	TonB-dependent receptor P3		2.41329	0.00273686		2.44843	0.0035593		2.57893	0.00167221		2.61814	0.00185153		2.39017	0.0139414		2.40163	0.0230613		-1.73799	0.355828		-1.71957	0.449155		-1.59568	0.0229668		-1.52036	0.0949753			11969	288.236	249.646		4023	97.7885	74.71
271	M0N98_00284	354278	355909	+	1632	43	543	62	SusD-like protein P2		2.77412	0.0011944		2.82485	0.00112094		2.78279	0.000716525		2.82894	0.000786572		3.05176	0.00461277		3.06297	0.00515127		-1.68411	0.404356		-1.66677	0.482142		-1.83216	0.0267701		-1.74828	0.0579475			6350	284.757	246.633		1925	87.1323	66.5687
272	M0N98_00285	356026	357624	+	1599	42.5	532	59.5	O-Glycosyl hydrolase family 30		2.45569	0.00445413		2.50358	0.00376556		2.14643	0.0160083		2.18241	0.0141901		3.29781	0.00226344		3.30748	0.00388848		-1.40125	0.595882		-1.38982	0.670298		-2.13564	0.0196414		-2.03782	0.0315725			1296	59.3168	51.3752		504	23.2836	17.7886
273	M0N98_00286	357637	359202	+	1566	43	521	59.6	O-Glycosyl hydrolase family 30		2.36361	0.00882141		2.40698	0.00818513		1.93034	0.0850399		1.96409	0.0683302		3.25281	0.00579532		3.2598	0.00780876		-1.14919	0.86368		-1.14232	0.911575		-1.92278	0.114196		-1.83439	0.144591			720	33.6482	29.1433		305	14.3872	10.9918
274	M0N98_00287	359283	360305	-	1023	39.5	340	38.3	HTH-type transcriptional repressor CytR		1.08995	0.804317		1.08799	0.832506		-1.06615	0.867063		-1.05103	0.905703		1.13441	0.767971		1.13553	0.810174		1.64835	0.284765		1.64945	0.421328		1.38525	0.260361		1.45529	0.206109			352	25.1819	21.8104		329	23.7568	18.1501
275	M0N98_00288	360445	361995	-	1551	44.4	516	56	Alkyl hydroperoxide reductase subunit F		5.35225	0.000151085		5.3318	0.000176101		2.65481	0.000596853		2.69454	0.000728895		9.76113	NA		9.68168	0.00121823		1.93853	0.534228		1.90415	0.609046		-1.86503	0.0464344		-1.77602	0.0714135			1534	72.3827	62.6918		518	24.671	18.8485
276	M0N98_00289	362008	362574	-	567	39.7	188	21.1	Alkyl hydroperoxide reductase C		3.88613	0.000354708		3.87432	0.000370438		2.24925	0.00902954		2.27906	0.00657001		6.31625	NA		6.27371	0.00160852		1.62226	NA		1.60262	0.6752		-1.69476	0.103203		-1.61209	0.165257			586	75.6372	65.5106		242	31.5283	24.0875
277	M0N98_00290	363081	364004	+	924	37.7	307	35.6	Cobalt/magnesium transport protein CorA		1.30331	0.38229		1.30506	0.419496		1.54002	0.236547		1.56475	0.200267		1.1291	0.786323		1.13244	0.817919		1.13034	0.862145		1.1436	0.90755		1.57542	0.142002		1.64911	0.108779			627	49.6611	43.0123		359	28.7006	21.9271
278	M0N98_00291	364098	365294	-	1197	43.4	398	45.3	PepSY-associated TM region		1.36588	0.503742		1.3822	0.486568		-1.1772	0.730782		-1.15578	0.749307		2.62672	0.0622043		2.61937	0.067662		1.19578	0.855388		1.18671	0.905906		-2.53603	0.0130565		-2.42261	0.0200103			344	21.0322	18.2164		344	21.2292	16.219
279	M0N98_00292	365311	366711	-	1401	40.3	466	51.1	protein of unknown function (DUF4374)		-1.14237	0.800809		-1.13199	0.842615		-1.03348	0.957466		-1.01484	0.998728		-1.21472	0.782477		-1.20922	0.83399		-1.72064	0.451361		-1.71548	0.602743		-1.43349	0.561976		-1.36712	0.629456			107	5.58942	4.84109		93	4.90358	3.74632
280	M0N98_00293	366769	369069	-	2301	38.8	766	86.5	CarboxypepD_reg-like domain protein		-2.1827	0.0311225		-2.14924	0.0475979		-3.08444	0.0379663		-3.00624	0.0368154		-1.71052	0.275109		-1.69762	0.3446		1.52307	0.583739		1.53266	0.690902		-1.16861	0.812016		-1.11638	0.873651			58	1.84473	1.59775		135	4.33397	3.31113
281	M0N98_00294	369338	369958	+	621	40.1	206	23.9	DNA-3-methyladenine glycosylase 1		-1.09788	0.737929		-1.09038	0.801129		-1.75403	0.0134901		-1.72966	0.0321551		1.23862	0.32942		1.24214	0.567197		1.78942	0.0305547		1.80242	0.213466		-1.19411	0.438403		-1.13599	0.667799			2387	281.308	243.645		3805	452.618	345.798
282	M0N98_00297	370555	371547	-	993	43.6	330	36.7	L-glyceraldehyde 3-phosphate reductase		1.45892	0.0769614		1.46698	0.130068		1.14745	0.654364		1.16323	0.647703		1.84005	0.0433409		1.84595	0.0824767		1.15066	0.771792		1.15576	0.862176		-1.37251	0.27602		-1.30563	0.373218			1004	73.9955	64.0887		786	58.4712	44.6717
283	M0N98_00298	371571	372911	-	1341	43.3	446	50.6	Argininosuccinate lyase		1.84465	0.0211703		1.87095	0.0292906		1.28919	0.340015		1.30633	0.349736		2.87311	0.00168116		2.88819	0.00428072		1.12849	0.828015		1.1447	0.889715		-1.95019	0.0130377		-1.85534	0.0319993			7122	388.682	336.644		4913	270.637	206.765
284	M0N98_00299	372926	373330	-	405	38.5	134	15.2	hypothetical protein		1.87916	0.00505362		1.90198	0.011752		1.164	0.60355		1.17993	0.605752		2.85592	6.1668e-05		2.87231	0.00118934		1.53356	0.198337		1.55034	0.411563		-1.58123	0.0782109		-1.5047	0.137372			1250	225.879	195.638		935	170.54	130.292
285	M0N98_00300	373428	374066	-	639	43.8	212	23.4	Orotate phosphoribosyltransferase		1.36658	0.252414		1.38178	0.291156		1.4489	0.061429		1.46879	0.11122		1.34564	0.452073		1.35275	0.497604		-1.57305	0.336481		-1.54588	0.496508		-1.43799	0.0625585		-1.36848	0.211533			12908	1478.36	1280.43		7950	919.041	702.144
286	M0N98_00301	374166	374858	-	693	43.4	230	26	comF: comF family protein		1.0801	0.826816		1.08412	0.847279		-1.33192	0.463073		-1.31316	0.47445		1.31488	0.438526		1.3223	0.52611		1.7484	0.187872		1.75686	0.357534		1.01424	0.973323		1.06346	0.894886			234	24.7118	21.4033		287	30.5927	23.3727
287	M0N98_00302	374842	375327	-	486	42.8	161	18.9	RecX family protein		-1.03407	0.931113		-1.02758	0.957363		-1.52401	0.278074		-1.49962	0.271289		1.20153	0.674703		1.21008	0.735064		1.78196	0.24231		1.79151	0.405142		-1.01344	0.975251		1.03481	0.96309			142	21.3832	18.5204		188	28.5753	21.8314
288	M0N98_00303	375329	376165	-	837	42.4	278	31.9	Release factor glutamine methyltransferase		1.34756	0.1768		1.35565	0.283391		-1.00674	0.986992		1.00775	1		1.7307	0.0568413		1.73778	0.155999		1.31673	0.419982		1.33011	0.670379		-1.29959	0.493331		-1.23751	0.591309			306	26.7557	23.1736		268	23.6525	18.0705
289	M0N98_00304	376210	377262	+	1053	43.5	350	39.6	Riboflavin biosynthesis protein RibD		-1.3314	0.387925		-1.33164	0.437781		1.38708	0.481959		1.40478	0.441831		-2.16057	0.00168813		-2.14773	0.0289884		-1.53642	0.390918		-1.51636	0.558628		1.9862	0.0295003		2.08703	0.0200103			287	19.9469	17.2763		195	13.6796	10.4512
290	M0N98_00305	377390	378787	+	1398	42.3	465	52.3	protein of unknown function (DUF6242)		1.01459	0.961679		1.01855	0.967897		-1.29889	0.476777		-1.28514	0.495912		1.28184	0.194727		1.28773	0.485001		1.2798	0.350873		1.29255	0.683153		-1.27854	0.474267		-1.21342	0.598587			8180	428.22	370.889		10329	545.782	416.976
291	M0N98_00306	378821	379552	+	732	42.9	243	28.1	Ditrans,polycis-undecaprenyl-diphosphate synthase ((2E,6E)-farnesyl-diphosphate specific)		-1.43049	0.185308		-1.43616	0.217719		-1.38419	0.430814		-1.3702	0.450628		-1.5134	0.145206		-1.50764	0.229257		1.16554	0.753712		1.17109	0.845862		1.29599	0.511438		1.3665	0.418683			1681	168.065	145.564		2258	227.867	174.089
292	M0N98_00307	379564	382206	+	2643	43.1	880	100.7	Outer membrane protein assembly factor BamA		-1.15478	0.625076		-1.16119	0.665078		1.28036	0.421875		1.29571	0.408623		-1.56695	0.106452		-1.56104	0.195032		-1.1252	0.806007		-1.11966	0.898473		1.81225	0.016501		1.90651	0.0169258			6859	189.926	164.498		4962	138.685	105.954
293	M0N98_00308	382227	382742	+	516	41.1	171	19	Chaperone protein Skp		-1.02203	0.966111		-1.03291	0.95539		3.12974	2.34347e-06		3.17398	1.0431e-05		-2.03473	0.00680897		-2.02527	0.0257842		-1.53356	0.275984		-1.52431	0.431591		4.21418	4.08091e-12		4.4198	7.29756e-10			2115	299.973	259.811		574	82.1733	62.7801
294	M0N98_00309	382800	383303	+	504	39.5	167	19.3	Outer membrane protein (OmpH-like)		-1.64787	0.0905454		-1.6592	0.0990029		1.26973	0.35579		1.28749	0.373555		-2.59509	7.27407e-06		-2.58327	0.00142808		-1.11078	0.824414		-1.1025	0.913339		3.01307	4.18654e-12		3.1645	7.71256e-08			3232	469.312	406.479		2227	326.406	249.373
295	M0N98_00310	383379	384251	+	873	47.7	290	32.4	Glutamate racemase		-1.04059	0.93851		-1.04379	0.94742		2.30721	0.0551225		2.34026	0.0433066		-2.20799	0.00166115		-2.20419	0.029895		-2.27615	0.0786094		-2.24238	0.182169		2.29244	0.0165895		2.40334	0.0138285			321	26.9099	23.3071		120	10.154	7.75759
296	M0N98_00311	384308	385180	+	873	48.8	290	32.6	Pyridoxine/pyridoxal/pyridoxamine kinase		1.14712	0.732622		1.14669	0.753572		2.09097	0.0232349		2.1223	0.0169486		-1.57567	0.20622		-1.56883	0.303126		-2.17223	0.0300787		-2.15081	0.130807		1.54125	0.270172		1.61439	0.212988			419	35.1254	30.4227		177	14.9771	11.4424
297	M0N98_00312	385567	386805	-	1239	46.7	412	45.7	Lipoprotein-releasing system transmembrane protein LolE		1.33396	0.0854334		1.34116	0.224694		1.28917	0.375928		1.30762	0.374866		1.35105	0.241869		1.35555	0.399713		1.088	0.846267		1.0975	0.922162		1.05382	0.878113		1.10643	0.768277			1275	75.3112	65.2283		914	54.4933	41.6327
298	M0N98_00313	386815	387150	-	336	42	111	13	Ribosome-binding factor A		1.27625	0.106397		1.28293	0.2981		1.38488	0.17132		1.40389	0.213283		1.18799	0.51562		1.19254	0.659948		-1.18691	0.479649		-1.17555	0.801226		-1.00363	0.991574		1.04694	0.902419			1495	325.629	282.033		966	212.376	162.255
299	M0N98_00314	387224	387862	-	639	46.2	212	24.4	O-methyltransferase		1.32279	0.151244		1.32607	0.272031		1.85187	0.00691171		1.877	0.0137543		-1.03778	0.863062		-1.03385	0.941348		-1.56514	0.08077		-1.54801	0.35149		1.24906	0.322319		1.31251	0.305862			3165	362.488	313.957		1600	184.964	141.312
300	M0N98_00315	387878	389341	-	1464	45.6	487	54.2	Pyruvate kinase		1.77536	2.46432e-06		1.78281	0.00620848		1.86953	0.00109026		1.89451	0.00562467		1.6936	0.0120944		1.69823	0.10223		-1.11581	0.659648		-1.10607	0.90755		1.004	0.989798		1.05537	0.87871			10885	544.137	471.286		5283	266.568	203.657
301	M0N98_00316	389374	389796	-	423	43	140	15.7	3-dehydroquinate dehydratase		2.19382	7.36851e-05		2.21984	0.000593795		1.3818	0.156148		1.40157	0.213071		3.44253	1.23884e-10		3.45404	2.84053e-05		1.41715	0.184258		1.43323	0.50461		-1.73006	0.00989325		-1.64758	0.0390538			1721	297.757	257.892		1111	194.018	148.229
302	M0N98_00317	389863	390804	+	942	44.3	313	36.2	Phage integrase family protein		-1.137	0.789007		-1.13551	0.8169		1.60981	0.248633		1.62841	0.20537		-2.13508	0.0979136		-2.12878	0.12739		-2.39734	0.0445659		-2.36778	0.142858		1.44957	0.474999		1.52374	0.406224			205	15.9266	13.7943		116	9.09653	6.94971
303	M0N98_00318	390946	392622	+	1677	42.8	558	60.9	Tetratricopeptide repeat protein		-1.08771	0.787417		-1.08743	0.827051		1.56963	0.0477991		1.59208	0.065174		-1.68485	0.0212159		-1.67646	0.106378		-1.45875	0.294739		-1.43988	0.539172		1.84207	0.00034535		1.93425	0.00323272			45722	1995.32	1728.18		25919	1141.7	872.258
304	M0N98_00319	392776	393843	+	1068	38.8	355	40.5	Thioredoxin-like protein		-1.02032	0.955177		-1.0188	0.977609		1.26094	0.581306		1.28284	0.541586		-1.25284	0.600035		-1.24765	0.663913		-1.15037	0.824414		-1.14652	0.902673		1.39644	0.398512		1.46238	0.327997			311	21.3113	18.4581		205	14.1792	10.8328
305	M0N98_00320	393848	395386	+	1539	46.8	512	56.3	Competence protein ComM		-1.704	0.0142946		-1.68737	0.0373721		-2.64792	8.35864e-07		-2.61304	2.75747e-05		-1.08671	0.779278		-1.08414	0.856231		1.36153	0.357864		1.37381	0.604693		-1.75903	0.00237407		-1.67272	0.0285835			3897	185.316	160.505		9556	458.676	350.427
306	M0N98_00321	395388	395555	-	168	36.3	55	6.6	hypothetical protein		-2.43545	0.00143233		-2.39844	0.00171655		-4.40038	1.02934e-10		-4.34061	5.06851e-09		-1.12121	0.625509		-1.11599	0.788159		1.38323	0.326267		1.3933	0.562573		-2.79638	3.85195e-07		-2.65697	3.34416e-05			1013	441.287	382.206		3958	1740.34	1329.62
307	M0N98_00322	395842	397884	+	2043	44.1	680	77.7	Methionine--tRNA ligase		1.26317	0.211942		1.26321	0.378956		1.69187	0.0207183		1.71418	0.0333516		-1.01403	0.955636		-1.01151	0.985927		-1.17819	0.620679		-1.16669	0.830334		1.48199	0.0651713		1.55813	0.0751776			5133	183.875	159.258		2817	101.856	77.8177
308	M0N98_00323	397966	399402	+	1437	44	478	53.6	Polysaccharide biosynthesis protein		1.06147	0.873241		1.05811	0.898681		2.06348	0.0142789		2.09002	0.0113214		-1.55096	0.0626701		-1.54258	0.214714		-1.48033	0.261235		-1.46427	0.515924		2.19898	0.00309035		2.30907	0.0022133			488	24.8533	21.5259		210	10.7952	8.2475
309	M0N98_00324	399402	400427	+	1026	38.6	341	39.5	Acyltransferase family protein		1.28969	0.238415		1.29887	0.375318		1.19273	0.67572		1.2101	0.639559		1.33786	0.340732		1.34297	0.519916		1.21133	0.668066		1.22172	0.822454		1.09363	0.848124		1.14691	0.776933			227	16.192	14.0241		170	12.2397	9.35107
310	M0N98_00325	400450	401280	-	831	43.3	276	31.9	Alpha-(1,6)-fucosyltransferase N- and catalytic domains		1.22028	0.469137		1.23896	0.493783		-1.03516	0.915431		-1.01926	0.966098		1.66383	0.109972		1.66764	0.183237		-1.02971	0.959512		-1.01688	1		-1.75208	0.0584866		-1.6705	0.0917488			788	69.3979	60.1066		698	62.0473	47.4039
311	M0N98_00326	401370	403175	+	1806	40.2	601	70.2	Aminotransferase class I and II		1.26698	0.160964		1.27068	0.336879		1.5246	0.0727787		1.54557	0.102265		1.08087	0.789372		1.08565	0.862813		-1.04431	0.922004		-1.03578	0.981919		1.37322	0.193527		1.44361	0.155055			1157	46.8853	40.6081		689	28.1819	21.5308
312	M0N98_00327	403172	404272	+	1101	40.5	366	41.2	Opine dehydrogenase		-1.31699	0.340191		-1.31775	0.389654		1.40682	0.268839		1.42621	0.245573		-2.09775	0.00379744		-2.0935	0.0242969		-1.42982	0.314603		-1.41488	0.558335		2.10097	0.00386821		2.20736	0.00309097			520	34.565	29.9373		334	22.4093	17.1206
313	M0N98_00328	404276	405073	+	798	39.1	265	31.8	LicD family protein		-1.22566	0.460862		-1.22289	0.556434		1.24404	0.584471		1.26215	0.547974		-1.69049	0.0717435		-1.68444	0.172498		-1.21054	0.691932		-1.1974	0.832855		1.76207	0.0686389		1.84612	0.0522833			279	25.5872	22.1615		195	18.051	13.7909
314	M0N98_00329	405087	406103	+	1017	43.6	338	40.4	hypothetical protein		-1.27645	0.421589		-1.27789	0.488008		1.49916	0.266132		1.52179	0.232421		-2.13416	0.000831836		-2.11172	0.0300344		-1.58781	0.159941		-1.56581	0.45447		2.04492	0.0161508		2.14034	0.012373			326	23.4594	20.3186		187	13.5828	10.3772
315	M0N98_00330	406076	407191	+	1116	43.8	371	42.9	Glycosyl transferases group 1		-1.60713	0.0245096		-1.60142	0.0704726		-1.19299	0.636357		-1.1748	0.653391		-2.02071	0.00571917		-2.0092	0.0391316		-1.0163	0.97726		-1.0038	1		1.69217	0.0585701		1.77588	0.046491			274	17.9683	15.5627		280	18.5337	14.1597
316	M0N98_00331	407204	408466	+	1263	43.4	420	47.7	Glycosyl transferases group 1		1.00705	0.982851		1.00766	0.988759		1.48261	0.184752		1.50417	0.178651		-1.39296	0.182705		-1.38753	0.335176		-1.444	0.350955		-1.43097	0.53738		1.45779	0.110012		1.52933	0.097872			1315	76.198	65.9963		809	47.3166	36.1497
317	M0N98_00332	408459	409205	+	747	43.9	248	28.7	Glycosyl transferase family 2		-1.02805	0.90512		-1.01997	0.955145		-1.19396	0.520694		-1.17716	0.605069		1.12397	0.692803		1.12829	0.789585		1.0551	0.897196		1.0665	0.956246		-1.25497	0.405641		-1.19564	0.543265			965	94.5426	81.8849		1019	100.768	76.9863
318	M0N98_00333	409231	411723	-	2493	44.2	830	93.1	Bacterial membrane protein YfhO		1.04292	0.905022		1.0602	0.894163		-1.45284	0.0552075		-1.43191	0.144141		1.83812	0.00411161		1.8461	0.0577345		1.13562	0.710175		1.14919	0.865302		-2.31712	7.93941e-07		-2.20769	0.000413963			6086	178.661	154.742		7798	231.062	176.531
319	M0N98_00334	411808	412503	+	696	45.3	231	25.5	5'-methylthioadenosine/S-adenosylhomocysteine nucleosidase		1.35775	0.213726		1.36194	0.283267		2.066	0.00145634		2.09392	0.00297172		-1.05502	0.892804		-1.05043	0.924219		-1.42348	0.342628		-1.40365	0.567994		1.55254	0.123931		1.63097	0.0903595			986	103.678	89.7976		429	45.532	34.7863
320	M0N98_00335	412515	413000	+	486	46.3	161	18.5	S-ribosylhomocysteine lyase		1.28164	0.528037		1.28349	0.532565		2.54507	0.000829236		2.58021	0.00103711		-1.48245	0.345987		-1.47513	0.361315		-2.12113	0.064921		-2.08559	0.143137		1.80054	0.0903104		1.89285	0.0609715			1245	187.48	162.379		427	64.9023	49.5851
321	M0N98_00336	413103	413372	-	270	39.3	89	10.4	30S ribosomal protein S15		-2.12404	0.0496893		-2.13083	0.0466351		1.20057	0.683194		1.21814	0.657227		-4.98118	3.80169e-08		-4.9685	7.34224e-07		-2.56971	0.0572452		-2.52832	0.084157		2.37754	0.00140612		2.49757	0.00169479			15080	4087.51	3540.26		11770	3220.19	2460.21
322	M0N98_00337	413653	413904	-	252	39.7	83	10.1	hypothetical protein		-1.76164	0.371484		-1.73184	0.387406		-3.93304	0.0546798		-3.81801	0.0354709		2.28247	0.197075		2.26074	0.236114		1.4888	NA		1.47346	0.80013		-6.01925	0.00376327		-5.6315	0.00338403			24	6.96998	6.03682		81	23.744	18.1403
323	M0N98_00338	414143	415945	+	1803	43.5	600	67.3	GTP-binding protein TypA/BipA		1.47081	0.0554735		1.46953	0.134277		1.84572	0.0031573		1.87157	0.00855978		1.20282	0.609826		1.20504	0.676941		-1.19371	0.732686		-1.18871	0.82592		1.30711	0.212633		1.37277	0.220633			7307	296.595	256.886		3646	149.379	114.125
324	M0N98_00339	416006	416638	-	633	41.2	210	23.2	Nitroreductase family protein		1.05487	0.90448		1.06717	0.898681		-2.00623	0.00228567		-1.9814	0.00709515		2.40007	0.000289526		2.40609	0.00648738		1.77621	0.033481		1.78757	0.238787		-2.67108	1.14538e-05		-2.53793	0.000216671			4993	577.27	499.983		9160	1068.96	816.679
325	M0N98_00340	416762	418369	-	1608	41.9	535	59.1	Phosphoenolpyruvate carboxykinase (ATP)		2.5288	7.38066e-05		2.55708	0.000372955		2.74507	1.67473e-07		2.78461	3.47103e-06		2.4531	0.000123533		2.46391	0.00509121		-1.84805	0.0587193		-1.82389	0.238787		-1.62788	0.00605431		-1.55135	0.0616312			149737	6814.97	5902.56		47292	2172.55	1659.82
326	M0N98_00341	418630	419289	+	660	46.8	219	24.4	Uracil phosphoribosyltransferase		-1.72018	0.098247		-1.72932	0.106059		1.32285	0.504441		1.34196	0.462868		-3.21037	8.39989e-06		-3.18506	0.000508182		-1.71536	0.256805		-1.69966	0.419581		2.50952	0.000331994		2.63381	0.000344974			329	36.4815	31.5972		214	23.9518	18.2991
327	M0N98_00342	419447	420451	-	1005	44.8	334	36.5	2-oxoglutarate oxidoreductase subunit KorB		1.69481	0.00111202		1.70327	0.0243435		1.8689	0.00818557		1.89288	0.0118408		1.54372	0.073486		1.55067	0.209602		-1.08164	0.868459		-1.06736	0.953697		1.13649	0.637952		1.19497	0.54495			17458	1271.3	1101.1		8617	633.372	483.893
328	M0N98_00343	420475	422322	-	1848	45.2	615	66.2	2-oxoglutarate oxidoreductase subunit KorA		1.66986	0.0175533		1.6732	0.0527311		2.37387	0.000166319		2.40278	0.000395676		1.22949	0.526715		1.23627	0.621421		-1.33469	0.493757		-1.31479	0.681359		1.47038	0.103591		1.54737	0.0949753			25104	994.173	861.07		9880	394.933	301.727
329	M0N98_00345	422874	424064	-	1191	43.2	396	43.6	2-amino-3-ketobutyrate coenzyme A ligase		1.04949	0.837864		1.0539	0.888774		1.25418	0.40366		1.27018	0.409784		-1.12132	0.683526		-1.11486	0.798801		-1.25263	0.510874		-1.23684	0.752322		1.13985	0.625656		1.19849	0.537015			7002	430.26	372.656		5059	313.777	239.725
330	M0N98_00346	424235	425188	+	954	43.7	317	35.3	putative epimerase/dehydratase		1.39838	0.115422		1.40653	0.211684		1.72499	0.0204077		1.74986	0.0301547		1.16154	0.682695		1.16822	0.742317		-1.15068	0.802673		-1.13253	0.893032		1.31172	0.208648		1.3775	0.215071			6578	504.622	437.062		3292	254.906	194.747
331	M0N98_00347	425336	426400	+	1065	44.4	354	38.9	2-dehydro-3-deoxygluconokinase		-1.18065	0.474318		-1.17604	0.585962		-1.19533	0.592964		-1.1796	0.631853		-1.21301	0.536218		-1.20802	0.642792		1.26278	0.591645		1.28002	0.730815		1.30198	0.329729		1.3688	0.257627			635	43.636	37.7939		671	46.5416	35.5576
332	M0N98_00348	426665	429652	-	2988	42.7	995	109.2	Protein export membrane protein		1.40366	0.0609757		1.41304	0.180662		1.60014	0.0115124		1.62365	0.0350194		1.24279	0.524592		1.24792	0.610409		-1.09485	0.862145		-1.07904	0.943956		1.19391	0.434781		1.25354	0.393247			32854	804.69	696.955		17959	443.987	339.204
333	M0N98_00349	429831	431918	-	2088	42.7	695	79	Dipeptidyl carboxypeptidase		1.19692	0.222308		1.20319	0.460845		1.2302	0.41663		1.24742	0.441153		1.164	0.546303		1.17061	0.696339		-1.05397	0.907752		-1.04413	0.975019		1.01674	0.952204		1.06789	0.840751			2508	87.9059	76.1367		1763	62.3721	47.652
334	M0N98_00350	431945	433024	-	1080	40.9	359	40.4	Endonuclease/Exonuclease/phosphatase family protein		1.67823	0.00396878		1.68265	0.0238406		1.57008	0.0956321		1.59065	0.106435		1.79256	0.0319066		1.79779	0.0813315		-1.02038	0.971819		-1.01582	1		-1.1488	0.662739		-1.09309	0.806389			1494	101.239	87.6848		838	57.3177	43.7905
335	M0N98_00351	433028	433921	-	894	41.4	297	33.9	Rhomboid family protein		1.9206	0.00251485		1.93583	0.00717385		1.51322	0.111951		1.53295	0.126721		2.63679	0.000109163		2.64502	0.00188674		-1.02925	0.950928		-1.02138	0.999534		-1.76685	0.0374563		-1.68176	0.0776627			3953	323.601	280.276		2429	200.705	153.338
336	M0N98_00352	433902	434579	-	678	41.3	225	25.3	Rhomboid family protein		1.55827	0.069996		1.57101	0.0931439		-1.02576	0.945266		-1.01331	0.986141		2.57804	2.26292e-07		2.5868	0.00130428		1.34919	0.304959		1.36052	0.58513		-1.92836	0.008434		-1.83267	0.0231217			1643	177.349	153.605		1602	174.543	133.35
337	M0N98_00353	434790	435062	+	273	43.2	90	9.3	DNA-binding protein HU		-4.01761	0.000368686		-4.04683	0.000385252		1.05548	0.846335		1.06997	0.834065		-8.07664	2.22989e-11		-8.0345	5.12209e-10		-1.374	0.513347		-1.35489	0.654452		6.30548	2.08805e-18		6.63107	2.06213e-14			4832	1295.34	1121.92		4197	1135.65	867.633
338	M0N98_00354	435155	438484	+	3330	47.3	1109	126	Evolved beta-galactosidase subunit alpha		-2.02289	0.0280926		-2.03554	0.0314212		1.29275	0.292514		1.30965	0.323582		-3.54011	1.07265e-08		-3.52173	1.99052e-05		-1.24889	0.53179		-1.23325	0.756773		3.72042	1.15061e-12		3.91296	1.03944e-09			6449	141.732	122.757		4505	99.9353	76.3502
339	M0N98_00355	438656	439126	+	471	40.3	156	18.3	Virulence protein RhuM family protein		-1.63218	0.134048		-1.63168	0.187686		-1.03683	0.951058		-1.0243	0.996889		-2.17446	0.0245687		-2.16394	0.0674297		1.14736	0.828469		1.15509	0.915935		2.44392	0.0219686		2.56363	0.017151			100	15.5382	13.4579		96	15.0563	11.503
340	M0N98_00356	439168	440184	+	1017	48.1	338	38.7	tRNA-specific 2-thiouridylase MnmA		-2.02419	0.049218		-2.02617	0.0518177		1.00254	0.996098		1.01629	0.991739		-3.53875	0.000487536		-3.52861	0.00122655		-1.69695	0.41225		-1.66507	0.536882		2.14568	0.0284992		2.25617	0.0183271			229	16.4792	14.2729		208	15.1081	11.5426
341	M0N98_00359	442697	444676	-	1980	45.8	659	75.3	Extracellular exo-alpha-L-arabinofuranosidase		-1.22239	0.472792		-1.20879	0.56179		-1.27669	0.336571		-1.25857	0.408623		-1.16161	0.75622		-1.15207	0.788921		-1.06653	0.936731		-1.05057	0.977978		-1.15658	0.540333		-1.10077	0.76118			15321	566.295	490.478		17014	634.76	484.954
342	M0N98_00360	444700	446235	-	1536	46.5	511	57.8	Extracellular endo-alpha-(1->5)-L-arabinanase		-1.9524	0.00865723		-1.92599	0.0179485		-2.37464	0.00206337		-2.34241	0.00300375		-1.47841	0.247703		-1.46921	0.313882		-1.08877	0.907752		-1.0743	0.956246		-1.72271	0.0132873		-1.63818	0.0544591			8286	394.798	341.941		18349	882.449	674.188
343	M0N98_00361	446523	450752	+	4230	44.1	1409	161.4	Histidine kinase-, DNA gyrase B-, and HSP90-like ATPase		-1.69344	0.0117728		-1.6858	0.0349084		-1.95962	0.0156419		-1.93728	0.0244542		-1.56197	0.117674		-1.55134	0.194168		1.30763	0.526554		1.32445	0.670298		1.06018	0.874115		1.11725	0.761816			1715	29.6719	25.6993		3182	55.5685	42.4541
344	M0N98_00362	450885	452813	+	1929	44.1	642	72.9	Retaining alpha-galactosidase		-1.30194	0.368067		-1.29537	0.419834		1.104	0.74566		1.11851	0.736469		-1.84266	0.0986779		-1.82847	0.106439		-1.63156	0.341615		-1.60686	0.449382		1.26266	0.347646		1.32882	0.308712			1877	71.212	61.6779		1497	57.3268	43.7975
345	M0N98_00363	453253	456462	+	3210	48.6	1069	118.8	TonB-dependent receptor SusC		-3.07724	0.000142207		-3.08138	0.000253892		-1.40647	0.215104		-1.38772	0.257459		-5.58956	1.21851e-07		-5.5429	7.27916e-07		-1.65686	0.330309		-1.62889	0.461132		2.44189	2.64447e-06		2.5684	3.76781e-05			16843	384.004	332.592		22202	510.923	390.343
346	M0N98_00364	456482	458233	+	1752	48	583	66.2	SusD-like protein P2		-2.44756	0.000849889		-2.43953	0.00180556		-1.42447	0.202941		-1.40203	0.244352		-3.76517	0.000116935		-3.73072	0.000239999		-1.4077	0.556606		-1.38447	0.670298		1.90936	0.00156814		2.00233	0.00386479			9433	394.037	341.282		11827	498.665	380.978
347	M0N98_00365	458258	460036	+	1779	49.6	592	64.4	Bacterial Ig-like domain (group 3)		-2.02478	0.00257777		-2.01175	0.00836011		-1.44886	0.190639		-1.42551	0.224455		-2.69308	0.00189603		-2.67193	0.00462012		-1.2687	0.684249		-1.24999	0.786884		1.48711	0.0821405		1.55928	0.0876798			12682	521.714	451.865		15865	658.768	503.296
348	M0N98_00366	460110	461993	+	1884	51.9	627	70.2	Glycosyl hydrolases family 43		-2.45063	0.000723361		-2.44574	0.00149173		-1.31116	0.357059		-1.29064	0.399319		-4.21708	4.19979e-07		-4.18866	8.08967e-06		-1.7652	0.18613		-1.73983	0.328608		1.85193	0.00510694		1.94256	0.00890894			8751	339.936	294.425		10260	402.286	307.345
349	M0N98_00367	462368	463849	+	1482	47	493	56.3	Cysteine--tRNA ligase		-1.02166	0.9412		-1.02181	0.956917		1.55389	0.0420685		1.57502	0.0684075		-1.49893	0.0335571		-1.49369	0.21052		-1.38576	0.197257		-1.37024	0.566644		1.70883	0.00660399		1.79636	0.0142121			6484	320.196	277.327		3845	191.653	146.422
350	M0N98_00368	464037	465608	+	1572	45.5	523	59.1	Tyrosine 2,3-aminomutase		-1.24557	0.419749		-1.24807	0.478639		1.44274	0.110259		1.46351	0.157878		-1.89717	0.00226344		-1.88971	0.034969		-1.23804	0.456551		-1.22531	0.7449		2.24361	5.88163e-05		2.35445	0.000366924			1709	79.5629	68.9107		1034	48.5888	37.1217
351	M0N98_00369	465605	466333	+	729	50.9	242	26.4	3-oxoacyl-(acyl-carrier-protein) reductase FabG		1.11825	0.75663		1.12527	0.769958		1.66294	0.0576988		1.68989	0.0620978		-1.28021	0.590282		-1.27332	0.605645		-1.52417	0.322812		-1.50027	0.485705		1.41146	0.34713		1.47818	0.274579			1486	149.181	129.208		753	76.302	58.2944
352	M0N98_00370	466341	467570	+	1230	48.1	409	44.2	3-oxoacyl-(acyl-carrier-protein) synthase 1		1.07444	0.834164		1.08166	0.846646		1.42764	0.153145		1.44905	0.182228		-1.20372	0.689755		-1.19584	0.708941		-1.36	0.566846		-1.33738	0.680161		1.27915	0.401588		1.34089	0.332358			1886	112.217	97.1927		1118	67.1437	51.2975
353	M0N98_00371	467592	467843	+	252	41.3	83	9.6	Acyl carrier protein		1.10308	0.823389		1.10568	0.840118		1.94302	0.026249		1.9683	0.022375		-1.38148	0.541612		-1.37004	0.564011		-1.31388	0.706422		-1.28977	0.792634		2.06992	0.0217171		2.17189	0.015149			348	101.065	87.5338		158	46.3154	35.3848
354	M0N98_00372	467843	468727	+	885	46.3	294	34.5	Bacterial lipid A biosynthesis acyltransferase		-1.19064	0.655974		-1.19087	0.675762		1.50195	0.246595		1.52216	0.210326		-1.72095	0.14612		-1.70818	0.180032		-1.01059	0.98833		1.00554	1		2.59173	9.58254e-05		2.72123	0.000119902			363	30.0182	25.9992		209	17.445	13.3279
355	M0N98_00373	468741	469811	+	1071	47.6	356	40.6	L-tyrosine C(3)-methyltransferase		-1.2894	0.471061		-1.29024	0.493783		1.55111	0.142591		1.57345	0.125196		-2.11022	0.0409953		-2.09504	0.054085		-1.37803	0.532843		-1.35816	0.670298		2.40247	0.00188375		2.51997	0.00128432			464	31.7066	27.4616		257	17.7261	13.5426
356	M0N98_00374	469808	470245	+	438	47.3	145	16.5	fabZ: beta-hydroxyacyl-(acyl-carrier-protein) dehydratase FabZ		-1.35591	0.555007		-1.35644	0.5637		1.79299	0.216668		1.82358	0.181768		-3.07265	0.0267598		-3.03962	0.0297939		-2.58146	0.129503		-2.5352	0.209306		2.15192	0.0934321		2.25169	0.0798794			204	34.0861	29.5225		91	15.3474	11.7254
357	M0N98_00375	470242	470685	+	444	45.9	147	17.3	Thioesterase-like superfamily protein		-1.58796	0.222554		-1.58282	0.245331		1.09008	0.882407		1.11035	0.873391		-2.37515	0.040146		-2.35978	0.0495551		-1.27438	0.706422		-1.25713	0.813311		2.05207	0.118899		2.15156	0.0949753			216	35.6034	30.8367		155	25.788	19.7019
358	M0N98_00376	470670	472400	+	1731	49.4	576	63.6	Beta-ketoacyl synthase, C-terminal domain		-1.62654	0.154283		-1.62773	0.164029		1.33986	0.363025		1.35989	0.328661		-3.01074	0.00282239		-2.99255	0.00349688		-1.76764	0.172887		-1.74176	0.330464		2.30659	0.00892394		2.42057	0.0054324			553	23.3802	20.25		358	15.2776	11.672
359	M0N98_00377	472406	472663	+	258	41.5	85	9.6	Acyl carrier protein		-1.43917	0.135234		-1.42891	0.204335		-1.36317	0.273816		-1.34421	0.316874		-1.51418	0.323793		-1.50599	0.34264		-1.1428	0.82066		-1.12612	0.907346		-1.0177	0.968104		1.03215	0.953726			443	125.662	108.838		531	152.035	116.154
360	M0N98_00378	472660	473850	+	1191	52.1	396	42	3-oxoacyl-(acyl-carrier-protein) synthase 2		-1.25257	0.376241		-1.24729	0.456251		1.09935	0.754111		1.11527	0.743492		-1.68746	0.0988166		-1.68108	0.139046		-1.50885	0.268988		-1.48915	0.479246		1.24568	0.477541		1.30711	0.382726			1103	67.7774	58.7031		863	53.5263	40.8939
361	M0N98_00379	473854	474807	+	954	45.7	317	35.3	Beta-ketoacyl synthase, N-terminal domain		-2.57947	0.000656729		-2.53267	0.000981995		-3.05865	0.000225737		-3.00748	0.000251903		-1.86263	0.0612772		-1.85485	0.120972		-1.28212	0.687385		-1.26298	0.801226		-2.0747	0.00747203		-1.9757	0.0160996			263	20.1757	17.4745		665	51.4922	39.3399
362	M0N98_00380	474921	475775	+	855	35.1	284	33.3	KilA-N domain protein		-1.3477	0.338726		-1.34475	0.431434		-1.16239	0.815375		-1.14832	0.834065		-1.52751	0.276582		-1.52889	0.394293		1.22193	0.756886		1.23117	0.871105		1.6316	0.328099		1.71253	0.258359			66	5.64935	4.893		69	5.96144	4.55452
363	M0N98_00381	475826	476518	+	693	46.5	230	26.6	Peptidoglycan-N-acetylglucosamine deacetylase		-3.28521	0.00193034		-3.2485	0.00448733		-3.15721	0.162457		-3.05894	0.132486		-3.49148	0.00440119		-3.46661	0.0127639		1.15286	NA		1.16882	0.971944		1.32145	0.630581		1.38669	0.58406			24	2.53454	2.19521		61	6.50227	4.96771
364	M0N98_00382	477262	477897	+	636	39.9	211	24.8	Outer membrane lipoprotein carrier protein LolA		-1.42957	0.349339		-1.42824	0.393958		1.21546	0.735841		1.22957	0.698522		-2.10426	0.0690811		-2.09184	0.107533		-1.22051	0.827815		-1.19496	0.895544		2.14785	0.0303295		2.25178	0.0243413			127	14.6139	12.6574		97	11.2663	8.60745
365	M0N98_00383	477872	478414	+	543	44.8	180	20.8	hypothetical protein		-1.053	0.894948		-1.05153	0.925814		1.57063	0.307097		1.59402	0.263807		-1.52463	0.17051		-1.52163	0.313961		-1.28813	0.65044		-1.27358	0.776575		1.90348	0.0666551		1.99394	0.0580911			215	28.9774	25.0978		122	16.597	12.68
366	M0N98_00384	478416	478796	+	381	42.8	126	14.4	FabA-like domain protein		-1.26797	0.495648		-1.26483	0.577262		1.34601	0.607535		1.36512	0.581295		-1.84643	0.0289161		-1.83888	0.137173		-1.22679	0.732686		-1.21617	0.850355		2.05933	0.0831372		2.16022	0.0690054			127	24.3949	21.1289		85	16.4802	12.5908
367	M0N98_00385	478905	479189	+	285	46	94	9.7	hypothetical protein		-2.82634	0.00167438		-2.77383	0.0014652		-7.93703	1.19782e-17		-7.80557	1.21656e-14		-1.25956	0.477533		-1.25266	0.590707		2.78303	0.00533899		2.80301	0.0261996		-2.23238	0.000209131		-2.12553	0.00207457			224	57.5207	49.8196		1540	399.158	304.955
368	M0N98_00386	479262	480446	+	1185	38.8	394	46.1	protein of unknown function (DUF4221)		-2.40249	0.00607619		-2.39916	0.00605415		-4.21859	0.000139423		-4.1704	0.000251903		-1.93912	0.00167592		-1.92949	0.0295734		2.60827	0.00540151		2.62627	0.0382048		1.21762	0.641724		1.28394	0.536449			260	16.0574	13.9076		1054	65.7038	50.1975
369	M0N98_00387	480568	481761	+	1194	48	397	44.8	Glycosyl transferase family 2		-1.28344	0.358707		-1.28449	0.431244		1.33928	0.417143		1.35573	0.373555		-1.92942	0.000891324		-1.92301	0.0364334		-1.30846	0.456274		-1.29685	0.683713		2.0058	0.00808704		2.11013	0.00512216			484	29.6662	25.6944		340	21.035	16.0707
370	M0N98_00388	481754	485608	+	3855	47.4	1284	146.4	Acyltransferase		1.09183	0.715641		1.09484	0.781891		1.48576	0.120258		1.50648	0.137094		-1.18975	0.547032		-1.18483	0.676941		-1.2508	0.484746		-1.23746	0.743667		1.43344	0.174406		1.50487	0.132833			921	17.4846	15.1437		545	10.4434	7.97869
371	M0N98_00389	485601	487091	+	1491	48.4	496	56.6	NAD(P)-binding Rossmann-like domain protein		-1.26243	0.35426		-1.25719	0.462051		1.17243	0.679545		1.19163	0.647703		-1.77281	0.0256605		-1.76591	0.109421		-1.47776	0.27422		-1.46121	0.545268		1.42738	0.271296		1.49588	0.209767			376	18.4557	15.9848		268	13.2778	10.1442
372	M0N98_00390	487123	488748	+	1626	49.9	541	61.7	Acyl-coenzyme A:6-aminopenicillanic acid acyl-transferase		-1.26899	0.342073		-1.26517	0.456158		1.02775	0.950384		1.0433	0.940133		-1.58348	0.150764		-1.57498	0.262752		-1.17725	0.739108		-1.16419	0.874319		1.40267	0.351406		1.47169	0.275557			275	12.3775	10.7204		229	10.4036	7.94831
373	M0N98_00391	488750	490045	+	1296	46.5	431	49.5	Phenylacetate-coenzyme A ligase		-1.38869	0.347331		-1.39582	0.379903		1.2974	0.615964		1.31629	0.586256		-2.08874	0.0217124		-2.07815	0.0679635		-1.20064	0.806007		-1.19215	0.885809		2.29014	0.00589655		2.40122	0.00526147			193	10.8987	9.43951		126	7.18181	5.48688
374	M0N98_00392	490096	490671	+	576	42.7	191	21.5	hypothetical protein		-1.05608	0.851597		-1.05644	0.888138		1.3901	0.244734		1.40689	0.257499		-1.43649	0.0952496		-1.43097	0.270981		-1.19545	0.532843		-1.18183	0.79913		1.6995	0.0384944		1.79052	0.0335545			2176	276.476	239.46		1453	186.342	142.365
375	M0N98_00393	490789	493212	-	2424	41.3	807	92.9	Histidine kinase-, DNA gyrase B-, and HSP90-like ATPase		1.45531	0.317363		1.46145	0.306015		-1.65099	0.0628856		-1.62737	0.0931333		2.68657	0.00656896		2.68878	0.00851067		2.54163	0.0565225		2.54017	0.0727556		-1.714	0.0074463		-1.63295	0.0433256			1240	37.4378	32.4255		1891	57.6272	44.0269
376	M0N98_00394	493411	494232	+	822	41.1	273	30.7	hypothetical protein		-1.45128	0.240198		-1.45174	0.25075		-1.22753	0.636357		-1.20807	0.659818		-1.67688	0.211465		-1.67347	0.201789		1.05286	0.956529		1.05625	0.978635		1.46735	0.284068		1.53839	0.218622			695	61.8777	53.5933		761	68.3882	52.2483
377	M0N98_00395	494486	495844	-	1359	46.1	452	52.9	Transposase domain (DUF772)		-2.10142	0.00152136		-2.08983	0.00300338		-2.15011	0.0188642		-2.11486	0.0219492		-2.0536	0.0296503		-2.04849	0.0435992		-1.01411	0.986496		-1.00987	1		-1.04245	0.921321		1.0059	1			523	28.1646	24.3938		960	52.1819	39.8668
378	M0N98_00396	496011	496820	-	810	39.8	269	31.4	Protein of unknown function (DUF3108)		-1.18504	0.61908		-1.18323	0.639555		-2.07887	0.00290741		-2.05063	0.006718		1.1812	0.69024		1.18578	0.721624		2.05565	0.0893117		2.05832	0.175212		-1.17559	0.574956		-1.11884	0.734864			512	46.26	40.0666		965	88.0057	67.236
379	M0N98_00397	496817	498739	-	1923	41.6	640	73.4	Bacterial Ig-like domain protein		-1.06027	0.862658		-1.05404	0.897135		-1.77039	0.00685858		-1.74705	0.0218423		1.46859	0.158522		1.47213	0.284122		1.60582	0.173348		1.61176	0.388829		-1.59268	0.0167248		-1.51577	0.0855492			8416	320.293	277.411		13665	524.927	401.042
380	M0N98_00398	498744	500282	-	1539	41.8	512	58.9	GH3 auxin-responsive promoter		1.74332	0.00619883		1.76072	0.018573		1.25689	0.370715		1.27436	0.392651		2.60575	3.47387e-07		2.61408	0.00112167		1.10087	0.775612		1.10928	0.911148		-1.85526	0.00303767		-1.76682	0.0220824			4054	192.782	166.972		2896	139.004	106.199
381	M0N98_00399	500397	501407	+	1011	46.1	336	35.8	ATP-dependent 6-phosphofructokinase 2		-1.07749	0.753904		-1.06436	0.854456		-1.22794	0.379204		-1.20982	0.492283		1.09325	0.782258		1.09819	0.846281		-1.05826	0.910878		-1.04378	0.977349		-1.39689	0.093658		-1.33125	0.275285			4692	339.647	294.174		5127	374.611	286.201
382	M0N98_00400	501417	505484	-	4068	41.4	1355	154.6	Two component regulator propeller		-1.03886	0.866822		-1.03242	0.928625		-1.21214	0.503337		-1.19405	0.574867		1.07651	0.787122		1.08048	0.871224		1.21813	0.540176		1.22681	0.756773		-1.05321	0.869702		-1.00331	1			1535	27.6152	23.918		1622	29.4536	22.5024
383	M0N98_00401	505669	508836	+	3168	39.4	1055	118.1	TonB-dependent receptor P3		-1.90085	0.14601		-1.90254	0.142462		1.39462	0.366603		1.41543	0.323799		-3.33221	0.0229652		-3.29167	0.0147194		-1.27285	0.784905		-1.24815	0.849786		3.70744	0.00011878		3.88665	8.36839e-05			284	6.56076	5.68238		176	4.10389	3.13536
384	M0N98_00402	508849	510897	+	2049	39.9	682	77.6	SusD family protein		-2.58593	0.0211124		-2.59361	0.0202016		-1.2699	0.647067		-1.24704	0.65342		-3.6957	0.00620522		-3.66	0.00477007		1.25886	0.689551		1.27289	0.811001		3.71621	0.00408946		3.89436	0.00340835			132	4.71469	4.08347		136	4.90304	3.7459
385	M0N98_00407	513968	516043	+	2076	44.7	691	78.6	Raffinose synthase or seed imbibition protein Sip1		-6.50948	0.00619297		-6.06159	0.00354313		-14.4439	0.00492954		-12.7625	0.000744201		-2.46072	0.451391		-2.44194	0.410501		1.83931	NA		1.67114	0.817031		-3.29682	0.14787		-3.10583	0.154533			4	0.141011	0.122132		45	1.60123	1.22333
386	M0N98_00408	516062	517615	+	1554	43.9	517	57.8	Arylsulfatase		-2.13087	0.0714723		-2.09025	0.0841909		-2.84615	0.171046		-2.75158	0.157878		-1.70634	0.336952		-1.69518	0.40211		1.29953	NA		1.30949	0.867003		-1.25804	0.795463		-1.19889	0.846864			24	1.13027	0.978943		53	2.51938	1.9248
387	M0N98_00409	517760	518686	-	927	41.6	308	35.3	Ribonuclease-III-like protein		1.42024	0.170048		1.43242	0.210506		1.76772	0.0376258		1.79544	0.0424925		1.15664	0.729397		1.16246	0.766946		-1.46361	0.370296		-1.44581	0.537542		1.05646	0.891505		1.10866	0.796472			2084	164.528	142.5		983	78.3326	59.8458
388	M0N98_00410	518689	519954	-	1266	42.6	421	44.8	3-oxoacyl-(acyl-carrier-protein) synthase 2		1.78167	0.0170578		1.79727	0.0347679		2.20148	0.000210302		2.23448	0.000587946		1.45455	0.345987		1.46175	0.381341		-1.50978	0.371422		-1.48842	0.539172		1.01399	0.969075		1.06451	0.872966			22674	1310.74	1135.25		8683	506.646	387.076
389	M0N98_00411	519973	520209	-	237	38	78	8.4	Acyl carrier protein		1.11118	0.827634		1.1112	0.839863		2.64367	7.37044e-05		2.68528	0.000173259		-1.9872	0.0563197		-1.97356	0.0624677		-2.42704	0.0498393		-2.38183	0.0754647		2.2024	0.000568058		2.30757	0.00121454			2793	862.469	746.999		900	280.519	214.316
390	M0N98_00412	520362	520940	+	579	43.4	192	21.4	Phosphoribosylglycinamide formyltransferase		-1.03462	0.92432		-1.03223	0.950497		1.58789	0.171746		1.61081	0.148923		-1.62614	0.0529743		-1.62332	0.191442		-1.77357	0.0493268		-1.75606	0.294893		1.48062	0.255655		1.55523	0.196946			410	51.8234	44.8851		225	28.706	21.9313
391	M0N98_00413	520912	521457	-	546	39.4	181	21.4	ECF RNA polymerase sigma-E factor		-1.11237	0.576781		-1.10679	0.729504		-1.11103	0.747434		-1.09431	0.800767		-1.11838	0.692039		-1.11517	0.80304		-1.03048	0.954508		-1.02072	1		-1.00651	0.984126		1.04241	0.921451			602	80.6909	69.8878		577	78.0642	59.6407
392	M0N98_00414	521778	524819	+	3042	44.2	1013	112.1	TonB-dependent receptor SusC		1.84454	0.100484		1.84623	0.113638		4.12654	1.04448e-10		4.19676	1.71167e-09		1.07052	0.908466		1.07634	0.924574		-1.38989	0.637216		-1.36283	0.721745		2.8215	7.79583e-05		2.95592	0.000159904			18729	450.585	390.259		3818	92.714	70.8331
393	M0N98_00415	524819	526522	+	1704	45.7	567	63	Susd and RagB outer membrane lipoprotein		1.86631	0.0451217		1.87384	0.0566051		3.10915	3.26072e-08		3.15969	4.246e-07		1.26827	0.65877		1.27599	0.66644		-1.24545	0.766744		-1.22149	0.841829		2.00316	0.0042661		2.09994	0.00579566			16257	698.219	604.739		4528	196.293	149.967
394	M0N98_00416	526768	527277	+	510	42.5	169	20	ECF RNA polymerase sigma factor SigE		-1.40873	0.447936		-1.40419	0.488478		1.52232	0.53039		1.55044	0.500849		-2.61354	0.00344732		-2.60548	0.0235707		-1.9443	0.218975		-1.91856	0.385627		2.09109	0.168055		2.18107	0.156989			125	17.9375	15.5359		69	9.99419	7.63552
395	M0N98_00417	527347	528150	+	804	40.8	267	30.9	FecR protein		-1.45174	0.424689		-1.41914	0.443148		-3.19576	0.000726048		-3.15162	0.00114129		2.17818	0.0205739		2.18773	0.0406651		1.60936	0.356563		1.63471	0.471141		-4.22608	2.41368e-06		-4.01284	1.04573e-05			405	36.8655	31.9298		1251	114.94	87.8134
396	M0N98_00418	528147	530801	+	2655	45.9	884	100.8	TonB dependent receptor		-2.19567	0.00890118		-2.17585	0.0105925		-3.40241	0.000221853		-3.36482	0.000329589		-1.41841	0.418255		-1.40485	0.446598		1.35604	0.623302		1.37695	0.718516		-1.73615	0.114246		-1.6466	0.152979			266	7.33226	6.35059		866	24.0947	18.4083
397	M0N98_00419	530808	531773	+	966	40.3	321	36.4	protein of unknown function (DUF4249)		-1.40729	0.31954		-1.40043	0.386107		-1.25588	0.730691		-1.23217	0.751328		-1.56298	0.182586		-1.55593	0.332591		1.21224	0.780234		1.22541	0.878629		1.53891	0.406506		1.60722	0.364256			84	6.3639	5.51188		89	6.80583	5.19963
398	M0N98_00420	531938	532963	-	1026	46.1	341	38.3	Erythronate-4-phosphate dehydrogenase		1.66487	0.00450396		1.6823	0.0244843		1.32107	0.350145		1.34061	0.345918		2.06702	0.00105853		2.07737	0.0199875		1.16392	0.743109		1.17652	0.84132		-1.3236	0.25289		-1.26153	0.397662			1175	83.813	72.5918		803	57.8145	44.17
399	M0N98_00421	533068	534099	+	1032	45.4	343	38.6	Glycosyltransferase family 9 (heptosyltransferase)		-1.19472	0.351433		-1.18954	0.519631		1.03969	0.893359		1.05489	0.882025		-1.43794	0.131097		-1.43323	0.276056		-1.0676	0.87861		-1.05449	0.96035		1.42351	0.119241		1.49483	0.123175			1461	103.608	89.7362		1238	88.6154	67.7019
400	M0N98_00422	534100	535023	+	924	40	307	37.6	Bacterial lipid A biosynthesis acyltransferase		-1.7454	0.0226348		-1.74472	0.0383221		-1.5986	0.136064		-1.57986	0.152999		-1.93368	0.0198106		-1.92107	0.0471284		1.36517	0.431883		1.38141	0.620732		1.67978	0.0735599		1.769	0.0495749			573	45.3841	39.3079		852	68.114	52.0388
401	M0N98_00423	535026	536132	+	1107	44.7	368	42.9	UDP-galactopyranose mutase		-1.61498	0.1371		-1.62538	0.142474		1.48112	0.166141		1.50028	0.172338		-2.75831	9.37906e-07		-2.74407	0.000439418		-1.266	0.515282		-1.25417	0.721947		3.27573	7.6749e-09		3.44535	1.84643e-07			1197	79.1348	68.54		735	49.0465	37.4714
402	M0N98_00424	536216	536932	+	717	43.9	238	27.4	hypothetical protein		-1.12342	0.770584		-1.12901	0.776662		2.19149	0.000954846		2.22041	0.00205078		-2.10996	3.91755e-05		-2.10048	0.00988157		-1.61456	0.0558376		-1.59705	0.33318		2.91082	5.43921e-07		3.06044	1.72353e-06			1252	127.793	110.683		519	53.4708	40.8515
403	M0N98_00425	536948	537700	+	753	45.4	250	29.4	Lipopolysaccharide kinase (Kdo/WaaP) family protein		-1.669	0.0743254		-1.67723	0.0823749		1.37468	0.2155		1.39289	0.241909		-3.11126	4.16918e-12		-3.09734	3.01054e-05		-1.68899	0.019433		-1.67143	0.261213		2.57302	1.21951e-06		2.70649	1.72812e-05			1354	131.597	113.978		903	88.5852	67.6788
404	M0N98_00426	537715	538614	+	900	44.9	299	34.4	Galactofuranosyltransferase GlfT1		-1.05678	0.8651		-1.05881	0.888774		1.64652	0.0409225		1.66892	0.05995		-1.59491	0.0119469		-1.58925	0.127185		-1.26996	0.40304		-1.25811	0.696537		2.09655	0.000271088		2.2038	0.000854667			1795	145.963	126.421		948	77.8098	59.4464
405	M0N98_00427	538842	539753	+	912	40	303	35.7	Glycosyl transferase family 2		-1.03686	0.923722		-1.03575	0.93587		-1.71245	0.0140791		-1.68914	0.0368154		1.30086	0.494288		1.30187	0.554899		1.95216	0.0930755		1.95561	0.204125		-1.11969	0.694963		-1.06591	0.859643			3612	289.85	251.044		5710	462.498	353.347
406	M0N98_00428	539753	540646	+	894	35.6	297	35.5	Core-2/I-Branching enzyme		-1.73309	0.0588439		-1.73984	0.0609251		-2.01624	0.0167268		-1.98979	0.0235222		-1.70678	0.107345		-1.70072	0.136407		1.86002	0.0680218		1.86928	0.204358		1.60524	0.150805		1.6858	0.120599			763	62.4609	54.0984		1385	114.441	87.4323
407	M0N98_00429	540643	541821	+	1179	31.2	392	45.8	PglH-like protein glycosylation alpha-1,4-N-acetyl-D-galactosaminyltransferase		-2.2779	0.00760108		-2.28998	0.00835417		-1.85074	0.107776		-1.82557	0.0986527		-2.68118	0.00226344		-2.66331	0.004892		1.54133	0.416684		1.54867	0.556455		2.26292	0.00533634		2.37934	0.00282618			261	16.2012	14.0321		416	26.0644	19.9131
408	M0N98_00430	542907	543821	-	915	44.6	304	34.9	Glycosyl transferase family 2		-1.1135	0.640106		-1.10513	0.745879		-1.13552	0.669013		-1.11851	0.729066		-1.09507	0.804293		-1.09097	0.851012		-1.02766	0.95698		-1.01854	1		-1.05332	0.888948		-1.00395	1			1995	159.567	138.204		1917	154.764	118.239
409	M0N98_00431	543841	545679	-	1839	40.9	612	68.8	Putative multidrug export ATP-binding/permease protein		-1.03822	0.851372		-1.03141	0.931355		1.03711	0.882407		1.0519	0.873391		-1.10894	0.726885		-1.10441	0.818153		-1.16304	0.594662		-1.14977	0.851435		1.00273	0.992709		1.05304	0.883499			6444	256.445	222.112		5497	220.807	168.696
410	M0N98_00432	545737	547053	-	1317	42	438	50.5	LPS glycosyltransferase		1.14805	0.556968		1.1524	0.654716		1.42362	0.085596		1.4431	0.139922		-1.05795	0.885415		-1.05392	0.91841		-1.19614	0.532843		-1.1834	0.80691		1.27446	0.44463		1.33962	0.365214			7597	422.16	365.64		4791	268.726	205.305
411	M0N98_00433	547299	548288	+	990	42.5	329	38.6	Glycosyl transferase family 2		-1.23462	0.328693		-1.22685	0.469281		-1.03777	0.909103		-1.02219	0.960546		-1.44324	0.176213		-1.4396	0.30176		-1.29953	0.488451		-1.28459	0.690835		1.09009	0.789758		1.14418	0.690683			5540	409.539	354.709		5115	381.662	291.588
412	M0N98_00434	548467	550494	+	2028	41.3	675	77.4	Sulfatase		-1.31987	0.211942		-1.3175	0.311172		-1.19647	0.60154		-1.17742	0.640008		-1.465	0.0814242		-1.45736	0.260636		1.298	0.428763		1.30861	0.670298		1.61417	0.0613271		1.69006	0.0509605			515	18.5849	16.0967		535	19.4874	14.8883
413	M0N98_00435	550525	551490	-	966	47.8	321	37.3	putative glycosyltransferase		1.22372	0.255161		1.23483	0.410214		1.18383	0.502026		1.20123	0.533345		1.28264	0.372772		1.28722	0.514356		-1.12109	0.75596		-1.10772	0.902741		-1.19745	0.511901		-1.14078	0.686777			2036	154.249	133.597		1550	118.529	90.5554
414	M0N98_00436	551509	551883	-	375	41.3	124	14.2	GtrA-like protein		-2.62787	0.0101935		-2.56759	0.0131826		-3.02602	0.00269399		-2.97044	0.00247461		-1.71061	0.251413		-1.70721	0.312795		-1.65952	0.44001		-1.62975	0.588476		-2.87545	0.00231054		-2.73885	0.00498108			130	25.3707	21.974		334	65.7936	50.2661
415	M0N98_00437	551970	553694	+	1725	45	574	65.3	Dolichyl-phosphate-mannose-protein mannosyltransferase		1.08829	0.706407		1.09158	0.783011		1.39036	0.23705		1.40834	0.247291		-1.15126	0.475807		-1.14724	0.715917		-1.4062	0.232524		-1.39061	0.535475		1.15854	0.581566		1.21843	0.490232			1896	80.4397	69.6701		1284	54.985	42.0083
416	M0N98_00438	553778	555604	-	1827	42	608	68.1	Sulfatase		-1.04557	0.868491		-1.03853	0.921655		1.12629	0.695408		1.143	0.686138		-1.21273	0.546303		-1.20797	0.646126		-1.36511	0.413758		-1.34686	0.633021		1.01538	0.963539		1.06465	0.861063			983	39.3764	34.1045		749	30.2839	23.1368
417	M0N98_00439	555620	556246	-	627	44	208	23.8	Ribonuclease H		1.15067	0.403109		1.15578	0.599491		1.06516	0.843221		1.08046	0.82733		1.22989	0.430767		1.2341	0.611799		1.01187	0.981716		1.02148	1		-1.12416	0.68985		-1.0709	0.848572			666	77.737	67.3293		548	64.5627	49.3256
418	M0N98_00440	556247	558067	-	1821	43.3	606	68	Arginine--tRNA ligase		1.53037	0.000852054		1.54006	0.0471128		1.55378	0.0284821		1.57525	0.0606626		1.51366	0.0583503		1.5207	0.21919		-1.09855	0.800325		-1.08507	0.927489		-1.05312	0.846384		-1.00234	1			5571	223.895	193.919		3213	130.337	99.5773
419	M0N98_00441	558677	561763	+	3087	41.8	1028	114.2	TonB-dependent receptor P3		-1.52699	0.337196		-1.53728	0.321333		1.2718	0.432931		1.28977	0.418884		-2.0352	0.00956837		-2.02666	0.0272063		1.88477	0.0571123		1.90413	0.18316		4.95661	8.79648e-14		5.20587	3.49563e-11			902	21.3841	18.5211		618	14.7884	11.2983
420	M0N98_00442	561779	563329	+	1551	38.1	516	58.7	SusD-like protein P38		-2.24174	0.0965175		-2.25626	0.0830617		-1.30556	0.595168		-1.28481	0.596397		-2.78981	0.000642084		-2.77494	0.00193214		2.83713	0.00908399		2.86028	0.0379345		6.15757	6.45751e-11		6.45159	1.97981e-10			184	8.68214	7.51975		204	9.71599	7.42298
421	M0N98_00443	563617	564879	-	1263	44.8	420	47	Peptidase family U32		1.64041	0.0397271		1.65795	0.0536558		1.10107	0.749781		1.11717	0.737561		2.52996	0.000723506		2.53472	0.00496197		1.26278	0.594662		1.2683	0.723243		-1.79412	0.0142303		-1.70787	0.0409674			1952	113.109	97.9656		1588	92.8786	70.9589
422	M0N98_00444	565030	566019	+	990	45.8	329	37.2	tRNA-dihydrouridine synthase B		-1.15428	0.658336		-1.1563	0.678302		-1.22423	0.60154		-1.21161	0.625692		-1.07546	0.872308		-1.07415	0.891473		-1.08472	0.906168		-1.0845	0.939821		-1.21577	0.593034		-1.15334	0.723884			2790	206.248	178.635		3294	245.786	187.779
423	M0N98_00445	566115	566966	-	852	42.1	283	29.1	Putative auto-transporter adhesin, head GIN domain		1.11414	0.864329		1.12065	0.865416		-1.86073	0.0470697		-1.84179	0.0567561		3.62161	0.00822773		3.61971	0.00847127		1.44942	0.607093		1.44262	0.683153		-4.59758	1.19138e-06		-4.35866	1.92955e-05			38660	3320.8	2876.2		68451	5934.84	4534.19
424	M0N98_00446	567143	568120	-	978	40.2	325	37.8	PAP2 superfamily protein		1.0952	0.694114		1.09989	0.77864		1.22146	0.570183		1.23789	0.525863		-1.01	0.975634		-1.00658	0.992811		-1.02276	0.971819		-1.0124	1		1.22742	0.518023		1.28868	0.422676			377	28.2113	24.4343		283	21.3755	16.3308
425	M0N98_00447	568111	569157	-	1047	40.9	348	40.1	Aurachin B dehydrogenase		1.60678	0.0154522		1.61261	0.0476039		1.4346	0.22136		1.4558	0.212192		1.71049	0.0712852		1.71544	0.137916		1.25861	0.610203		1.26338	0.7463		1.06899	0.85665		1.12151	0.756394			724	50.6073	43.8318		434	30.6204	23.3939
426	M0N98_00448	569168	570109	-	942	42.6	313	34.5	Manganese efflux system protein MneP		1.70961	0.0409716		1.71653	0.0561724		1.21317	0.628468		1.22846	0.586828		2.24106	0.0207323		2.24838	0.0367551		1.39816	0.40331		1.40714	0.594519		-1.30093	0.549625		-1.23923	0.639938			493	38.3016	33.1737		380	29.799	22.7663
427	M0N98_00449	570201	572348	+	2148	44.3	715	81.9	Ribonuclease R		-1.57385	0.0696116		-1.58334	0.0984333		-1.17	0.584927		-1.15467	0.646003		-1.97796	0.0327371		-1.973	0.0496579		1.06966	0.921215		1.07251	0.958688		1.84156	0.00131865		1.93551	0.00424403			5608	191.071	165.49		6092	209.505	160.061
428	M0N98_00450	572649	573557	+	909	44.7	302	32.8	Bacterial transferase hexapeptide (six repeats)		-1.29955	0.318493		-1.30395	0.36919		1.36623	0.24611		1.38558	0.256017		-1.99002	0.000807034		-1.97943	0.0215782		-1.30007	0.445938		-1.28913	0.680041		2.1256	9.87762e-05		2.23093	0.000381302			955	76.8883	66.5943		621	50.4657	38.5556
429	M0N98_00451	573708	573899	+	192	41.7	63	7.4	hypothetical protein		-1.61968	0.124148		-1.61976	0.185367		-1.16659	0.785182		-1.14831	0.803748		-2.03674	0.0422356		-2.01694	0.105988		1.18392	0.812716		1.19432	0.885809		2.08975	0.0508113		2.18656	0.0390383			100	38.1171	33.0138		101	38.8587	29.6879
430	M0N98_00452	574411	575859	+	1449	46.4	482	56.3	Putative RNA methylase family protein		1.26961	0.166818		1.27004	0.351751		1.30703	0.289607		1.32404	0.312945		1.20769	0.474022		1.21016	0.638707		1.14316	0.710336		1.151	0.860799		1.25723	0.358602		1.32187	0.307956			4372	220.817	191.253		3072	156.611	119.65
431	M0N98_00453	575866	578079	+	2214	47.7	737	83.6	Prolyl tripeptidyl peptidase		1.0354	0.914343		1.03266	0.941067		1.80351	0.00215053		1.82893	0.00974255		-1.51074	0.0792145		-1.50605	0.212327		-1.45061	0.147114		-1.43912	0.479879		1.90615	0.00148707		2.00177	0.00369573			4967	164.187	142.205		2411	80.443	61.4581
432	M0N98_00454	578095	579363	+	1269	47.3	422	45.6	Phosphoribosylamine--glycine ligase		1.15335	0.638548		1.14986	0.688402		2.16486	7.71541e-05		2.19651	0.000719636		-1.42894	0.110922		-1.42512	0.270981		-1.5296	0.0928819		-1.5176	0.38218		2.05281	0.000244951		2.15316	0.00120692			3370	194.352	168.332		1340	78.0031	59.594
433	M0N98_00455	579412	580317	+	906	42.8	301	34.8	hypothetical protein		-1.62889	0.260416		-1.64492	0.243629		2.3428	0.0114584		2.37942	0.00790609		-3.99916	7.29589e-13		-3.97808	1.85021e-06		-2.18593	0.033481		-2.16257	0.106923		4.36107	4.40385e-10		4.56513	2.09576e-09			673	54.3635	47.0852		243	19.8128	15.1369
434	M0N98_00456	580293	580760	+	468	49.1	155	17	Inner membrane protein YqaA		1.56982	0.141816		1.59349	0.132716		1.12704	0.674417		1.14465	0.666987		2.6305	0.00546671		2.6295	0.0091409		-1.02706	0.96472		-1.02181	0.999534		-2.36715	0.0044313		-2.25601	0.0111046			2791	436.45	378.017		2130	336.204	256.858
435	M0N98_00457	580765	581448	+	684	48	227	26	tRNA 5-methylaminomethyl-2-thiouridine biosynthesis bifunctional protein MnmC		1.08125	0.756532		1.08442	0.80886		1.30837	0.307097		1.32653	0.318269		-1.09114	0.818756		-1.08888	0.862813		-1.05887	0.890799		-1.04887	0.971944		1.36772	0.322973		1.43669	0.24029			814	87.0942	75.4337		546	58.9665	45.0501
436	M0N98_00458	581801	584809	-	3009	42	1002	110.6	hypothetical protein		2.58499	0.0064443		2.58535	0.00766478		2.21728	0.0209689		2.25109	0.0143952		2.50108	0.000487536		2.50937	0.00480191		2.74232	0.00296027		2.773	0.0166465		2.47149	0.00218962		2.58693	0.00158705			590	14.35	12.4287		228	5.59733	4.27634
437	M0N98_00459	584867	585364	-	498	51.2	165	19.1	Helix-turn-helix domain protein		2.49552	0.150755		2.45789	0.149831		4.5739	0.167546		4.53605	0.0938729		1.67404	0.591064		1.66393	0.612936		-1.32348	NA		-1.29708	0.885809		2.02229	0.663955		2.13604	0.612471			32	4.70264	4.07303		6	0.890001	0.679957
438	M0N98_00460	585860	586033	+	174	36.2	57	6.7	hypothetical protein		1.06469	0.937559		1.05953	0.959112		1.64736	0.649816		1.65563	0.589376		-1.23725	0.822163		-1.23535	0.843374		1.03319	NA		1.0374	1		2.14919	0.470462		2.24051	0.428097			29	12.1975	10.5644		16	6.79265	5.18956
439	M0N98_00461	586039	586944	+	906	48.3	301	34	Manganese ABC transporter substrate-binding lipoprotein		1.01767	0.959916		1.01552	0.973867		1.12745	0.761075		1.14196	0.734527		-1.08737	0.846232		-1.08575	0.871749		1.08072	0.920739		1.08495	0.956246		1.35042	0.239457		1.42033	0.182844			858	69.3075	60.0283		737	60.0908	45.9091
440	M0N98_00462	586954	587721	+	768	48.8	255	28.7	AAA domain, putative AbiEii toxin, Type IV TA system		-1.29738	0.303497		-1.29866	0.378356		1.00378	0.992367		1.01767	0.977745		-1.59981	0.073306		-1.59224	0.181135		1.02386	0.971819		1.03091	1		1.67358	0.0654372		1.75858	0.0477401			441	42.0241	36.3978		399	38.3778	29.3205
441	M0N98_00463	588182	591586	+	3405	49.1	1134	129.2	Protein of unknown function (DUF2723)		1.47036	0.104939		1.47214	0.171119		2.16475	0.000827752		2.19825	0.00127729		1.03114	0.932387		1.0319	0.962653		-1.54428	0.227636		-1.5341	0.431591		1.38124	0.221147		1.44916	0.191241			19640	422.129	365.613		8068	175.032	133.724
442	M0N98_00464	591657	592268	+	612	46.9	203	24.6	Peptidoglycan-N-acetylglucosamine deacetylase		-1.16094	0.648908		-1.16451	0.681959		1.55245	0.144081		1.57438	0.123988		-1.84535	0.0356302		-1.8377	0.0853895		-1.47606	0.338994		-1.46734	0.53738		1.96989	0.00892394		2.06617	0.00756709			488	58.3565	50.5435		276	33.314	25.4517
443	M0N98_00465	592326	593498	-	1173	46	390	42.9	protein of unknown function (DUF4861)		1.17855	0.392791		1.18804	0.526065		1.21914	0.441455		1.23643	0.473296		1.15099	0.668972		1.1558	0.745519		-1.16279	0.737536		-1.14773	0.860799		-1.08288	0.777685		-1.03115	0.935915			1633	101.885	88.2441		1179	74.2479	56.7251
444	M0N98_00466	593595	594398	-	804	45.8	267	28.6	2-dehydro-3-deoxy-D-gluconate 5-dehydrogenase		-1.1239	0.761328		-1.11677	0.788765		1.29589	0.378455		1.31441	0.373555		-1.65036	0.229807		-1.63927	0.225702		-1.85649	0.279254		-1.82397	0.35149		1.16752	0.485005		1.22523	0.451312			2527	230.022	199.226		1676	153.988	117.646
445	M0N98_00467	594435	595277	-	843	47.9	280	31.8	4-deoxy-L-threo-5-hexosulose-uronate ketol-isomerase		1.27328	0.286551		1.28185	0.373921		1.45674	0.192554		1.4755	0.195279		1.12985	0.727713		1.13611	0.792647		-1.36379	0.479649		-1.3481	0.649849		-1.04477	0.895914		1.0072	1			1202	104.351	90.3804		726	63.6176	48.6036
446	M0N98_00468	595448	596848	-	1401	46.5	466	52.3	D-alanyl-D-alanine carboxypeptidase DacB		-1.38038	0.237921		-1.38087	0.287735		1.12684	0.728918		1.14212	0.704436		-1.88263	0.0192658		-1.87241	0.0521762		-1.01095	0.986598		1.00129	1		2.1299	0.000232886		2.23868	0.000403621			731	38.1856	33.0732		571	30.1069	23.0016
447	M0N98_00469	596848	598188	-	1341	46.7	446	47.6	Dihydrolipoyl dehydrogenase		1.10303	0.547621		1.10783	0.728229		1.09121	0.749682		1.10593	0.743492		1.09506	0.711833		1.10013	0.831868		1.07183	0.855388		1.08259	0.93834		1.08452	0.756512		1.13978	0.661877			4433	241.93	209.54		3654	201.284	153.78
448	M0N98_00470	598204	598617	-	414	35.5	137	15.7	Bacterial PH domain protein		1.22594	0.732455		1.23106	0.744001		-2.39736	0.136854		-2.35763	0.132365		2.18097	0.0961434		2.18778	0.130548		3.55386	0.0759757		3.5287	0.118696		-1.47025	0.423428		-1.39411	0.50364			84	14.8491	12.861		166	29.6194	22.6291
449	M0N98_00471	598621	599031	-	411	41.4	136	15.5	Bacterial PH domain protein		-1.21017	0.689472		-1.20957	0.736908		-1.31512	0.701941		-1.30046	0.708859		-1.25955	0.622731		-1.25071	0.712538		2.20029	0.126262		2.21953	0.312323		2.14283	0.142833		2.2517	0.106112			49	8.7252	7.55704		59	10.6042	8.10158
450	M0N98_00472	599107	599667	-	561	36.7	186	21.5	ORF6N domain protein		-1.50416	0.376241		-1.5025	0.376517		-3.59001	0.0133468		-3.53434	0.0138901		-1.02615	0.952372		-1.02323	0.980398		3.24778	0.0204744		3.24287	0.0542881		-1.06362	0.918675		-1.0107	1			99	12.915	11.1859		312	41.0828	31.3871
451	M0N98_00473	599823	601403	+	1581	45.5	526	59	L-aspartate oxidase		1.37392	0.0909544		1.37784	0.202665		1.91462	0.000472054		1.94218	0.0038855		1.02883	0.927409		1.03329	0.955964		-1.31649	0.268786		-1.30211	0.647701		1.43278	0.139076		1.50368	0.132159			3852	178.31	154.437		1793	83.7755	64.0041
452	M0N98_00474	601653	603380	+	1728	48.5	575	67.9	PD-(D/E)XK nuclease superfamily protein		1.22739	0.418248		1.23383	0.480594		-1.27673	0.3406		-1.25939	0.424992		1.71092	0.0400405		1.7138	0.109943		1.64382	0.162002		1.65255	0.350419		-1.30451	0.22392		-1.2409	0.424812			2872	121.636	105.351		3408	145.688	111.305
453	M0N98_00475	603429	604784	-	1356	43.1	451	51.2	Protein of unknown function (DUF1593)		-1.20648	0.47963		-1.20672	0.542074		-1.35576	0.271743		-1.33568	0.325043		-1.15569	0.73393		-1.15547	0.769313		1.42252	0.485811		1.42296	0.612008		1.23114	0.434962		1.29184	0.35979			496	26.7697	23.1857		579	31.5419	24.0979
454	M0N98_00476	604801	606942	-	2142	45.2	713	81.7	Pectic acid lyase		2.96607	0.00138595		2.95189	0.00166581		2.57663	0.00450162		2.61555	0.00300375		3.24862	0.0331073		3.23092	0.0328267		1.30493	0.783823		1.28851	0.84132		1.04554	0.935162		1.09672	0.881584			445	15.2041	13.1685		141	4.8626	3.715
455	M0N98_00477	607182	609425	-	2244	46.5	747	85.7	Prolyl tripeptidyl peptidase		-1.91006	0.0622563		-1.86963	0.0625141		-2.74898	0.000992951		-2.70288	0.00165094		-1.08635	0.874968		-1.07599	0.897827		1.01372	0.987462		1.02969	1		-2.46376	0.000980157		-2.35661	0.00375926			1292	42.1367	36.4953		2843	93.5885	71.5013
456	M0N98_00478	609437	611842	-	2406	48.9	801	89.7	putative beta-L-arabinofuranosidase		-1.84322	0.131712		-1.80829	0.133914		-2.16428	0.0231413		-2.12783	0.0288458		-1.39572	0.615833		-1.37854	0.601957		-1.21861	0.85062		-1.1967	0.89116		-1.86634	0.0608512		-1.78616	0.0981518			1460	44.4097	38.464		2497	76.664	58.571
457	M0N98_00479	611913	614315	-	2403	46.1	800	89.9	Glycosyl hydrolases family 43		-3.12524	0.00129546		-3.05396	0.00100723		-5.1348	3.41057e-09		-5.04762	2.54524e-08		-1.20254	0.634985		-1.19377	0.682406		1.04015	0.95698		1.0522	0.978231		-4.04081	3.3691e-07		-3.86657	5.78698e-06			1156	35.2067	30.4931		4801	147.586	112.755
458	M0N98_00480	614352	617075	-	2724	45.5	907	103.3	Glycoside hydrolase 97		-2.36476	0.0196192		-2.31289	0.0185444		-3.84395	1.15305e-05		-3.78017	3.13661e-05		-1.1384	0.818756		-1.12547	0.83399		1.16424	0.847447		1.18086	0.885809		-2.86377	0.0013078		-2.74034	0.00393128			1022	27.4577	23.7816		3171	85.9919	65.6975
459	M0N98_00481	617274	619538	-	2265	45.7	754	84.4	Family of unknown function (DUF6055)		-2.80635	0.0193189		-2.74356	0.016789		-3.13867	0.00198123		-3.08224	0.00313974		-1.99433	0.274541		-1.96842	0.235253		-1.63289	0.582175		-1.60128	0.644517		-2.5361	0.0155045		-2.4304	0.0279055			731	23.6195	20.4572		1777	57.9546	44.2771
460	M0N98_00482	619794	620804	-	1011	40.5	336	36.2	protein of unknown function (DUF4859)		-2.7055	0.0615204		-2.62861	0.058255		-4.52095	0.000298936		-4.4409	0.000822261		1.10878	0.896815		1.1251	0.907568		1.01508	0.989644		1.0307	1		-4.89326	0.0240352		-4.68769	0.000699262			709	51.3235	44.4521		2418	176.674	134.979
461	M0N98_00483	620836	622515	-	1680	43.6	559	63.7	SusD family protein		-3.21944	0.0213687		-3.13396	0.0202016		-4.82014	2.9283e-06		-4.73804	1.05399e-05		-1.30215	0.758663		-1.28412	0.753166		-1.14546	0.917337		-1.12495	0.952309		-4.19162	0.000119084		-4.015	0.000689213			1173	51.0987	44.2574		4436	195.052	149.019
462	M0N98_00484	622536	625565	-	3030	40.6	1009	113	TonB-dependent receptor SusC		-3.10015	0.0926997		-3.02366	0.038978		-4.32135	0.000113039		-4.24695	0.0003024		-1.63031	0.700953		-1.60414	0.582179		-1.13966	0.936531		-1.1201	0.962166		-2.98958	0.12012		-2.86344	0.0191701			1256	30.3367	26.2751		4132	100.736	76.9622
463	M0N98_00485	626013	626612	+	600	43.3	199	23.3	PD-(D/E)XK nuclease superfamily protein		-35.8011	0.00208208		-55.5548	0.000125348		-36.9252	0.0538191		-52.1495	0.0281878		-31.2753	0.0322611		-52.5973	0.00399239		NA	NA		1	1		-1.63338	0.745781		-1.53101	0.778959			0	0	0		16	1.96987	1.50497
464	M0N98_00486	627453	628064	-	612	42.8	203	23.1	Resolvase, N terminal domain		-2.05387	0.112301		-2.02557	0.126997		-3.95922	0.00846765		-3.89396	0.00766559		-1.20639	0.799389		-1.192	0.826676		1.85824	0.516813		1.88391	0.627506		-1.75191	0.268876		-1.65842	0.333274			49	5.85957	5.07507		178	21.4851	16.4145
465	M0N98_00487	628443	630878	+	2436	46.6	811	91	putative beta-L-arabinofuranosidase		-3.30925	0.00180326		-3.25097	0.001524		-3.36647	4.34191e-05		-3.30851	0.000107355		-2.98192	0.0687595		-2.93646	0.0464254		-1.49052	0.65044		-1.46377	0.70302		-1.66485	0.232438		-1.59426	0.29639			724	21.7511	18.839		1940	58.8292	44.9453
466	M0N98_00488	630913	633957	+	3045	41.2	1014	114.1	TonB-dependent receptor SusC		-3.34759	0.00198999		-3.30727	0.0050985		-2.93334	0.0985879		-2.85212	0.0866217		-3.77942	0.0177759		-3.73267	0.0314661		-1.02903	0.986598		-1.00914	1		1.27509	0.663707		1.33256	0.612471			36	0.865239	0.749398		85	2.06205	1.5754
467	M0N98_00489	633984	635603	+	1620	42.3	539	61.3	SusD family protein		-4.62203	0.000278311		-4.51381	0.00036569		-3.94396	0.0725448		-3.78096	0.0568134		-5.29263	0.00408074		-5.20122	0.00468268		-1.00127	NA		1.02124	1		1.37127	0.690308		1.43366	0.664094			16	0.722813	0.62604		50	2.27994	1.74187
468	M0N98_00490	635749	639099	+	3351	40.8	1116	126.3	putative beta-L-arabinofuranosidase		-2.44238	0.149278		-2.41721	0.153961		-3.04985	0.165218		-2.97637	0.0986527		-1.64285	0.681303		-1.6708	0.659948		-1.1997	NA		-1.23355	0.965823		-2.17241	0.351242		-2.06263	0.332469			15	0.327595	0.283736		42	0.925856	0.70735
469	M0N98_00491	639240	643226	+	3987	41.5	1328	150.4	Two component regulator propeller		-1.59963	0.0274969		-1.59504	0.0648518		-1.79427	0.0486672		-1.76563	0.0537918		-1.56862	0.0242594		-1.56286	0.16429		1.58623	0.187461		1.60005	0.40619		1.40873	0.142803		1.47767	0.127001			390	7.15878	6.20034		578	10.709	8.18166
470	M0N98_00492	643320	643898	-	579	41.8	192	21.6	Rubrerythrin		1.68659	0.0534		1.70125	0.0648518		1.04571	0.866649		1.06025	0.852887		2.98945	0.000233722		2.99185	0.0016977		1.29824	0.596007		1.29953	0.721745		-2.16806	2.22158e-06		-2.06387	0.000962574			21673	2739.44	2372.67		18804	2399.05	1832.87
471	M0N98_00493	644079	644348	+	270	37	89	10.2	protein of unknown function (DUF4884)		1.30533	0.345174		1.32152	0.360872		-1.37102	0.302102		-1.3504	0.346174		1.96254	0.00256847		1.96783	0.0323527		1.93406	0.0108669		1.95039	0.129602		-1.36999	0.282722		-1.30363	0.393247			1133	307.105	265.989		1344	367.709	280.928
472	M0N98_00494	644447	646129	+	1683	42.8	560	60.6	C4-dicarboxylic acid transporter DauA		-1.73465	0.0554735		-1.73618	0.068183		1.23898	0.519243		1.25701	0.488279		-3.02665	2.95508e-06		-3.01668	0.000464562		-1.55294	0.234732		-1.53422	0.467428		2.45958	5.17599e-05		2.58007	9.58362e-05			455	19.7856	17.1366		326	14.3088	10.9318
473	M0N98_00495	647040	647816	-	777	42.1	258	29.5	Radical SAM superfamily protein		1.17174	0.347331		1.18135	0.519631		-1.02434	0.937655		-1.01036	0.989983		1.41151	0.0519071		1.41762	0.287867		1.06507	0.867397		1.07529	0.943956		-1.33794	0.181214		-1.27253	0.363309			1543	145.334	125.876		1429	135.856	103.794
474	M0N98_00496	647862	649934	-	2073	35.8	690	81.3	Helix-hairpin-helix motif protein		-1.86296	0.398121		-1.8733	0.393874		-13.264	0.000287459		-12.6513	0.000395849		1.48393	0.64855		1.47737	0.691482		7.86453	0.0408198		7.56601	0.0784436		-2.46437	0.169695		-2.34065	0.207671			10	0.353038	0.305772		126	4.48993	3.43029
475	M0N98_00497	650097	650603	+	507	39.4	168	19.6	protein of unknown function (DUF4294)		1.12765	0.602861		1.13734	0.670113		1.00419	0.990644		1.01933	0.973539		1.28979	0.301786		1.29416	0.486419		-1.04209	0.939368		-1.03093	0.990816		-1.31479	0.305689		-1.25323	0.433332			1069	154.309	133.649		920	134.044	102.409
476	M0N98_00498	650634	651170	-	537	41.7	178	20	tRNA (guanosine(18)-2'-O)-methyltransferase		1.59638	0.00487049		1.60932	0.0346393		1.14523	0.628468		1.16059	0.636104		2.13328	1.41435e-05		2.14149	0.0107475		1.32375	0.234732		1.33777	0.608736		-1.38607	0.16374		-1.31823	0.294043			1352	184.257	159.588		1053	144.851	110.666
477	M0N98_00499	651892	654210	+	2319	39.5	772	88.6	Outer membrane protein beta-barrel family protein		-1.99536	0.0145455		-1.98134	0.0156124		-3.30097	1.3647e-05		-3.24249	3.13661e-05		-1.45244	0.345987		-1.44923	0.35714		1.91069	0.147243		1.91396	0.257281		-1.17129	0.667671		-1.11934	0.781136			430	13.5703	11.7534		1154	36.7598	28.0844
478	M0N98_00500	654313	655305	+	993	43.8	330	36.6	Quinolinate synthase A		-1.09298	0.704456		-1.08104	0.812657		-1.5398	0.0404315		-1.51797	0.092187		1.27786	0.203318		1.28254	0.491716		1.27657	0.399554		1.28995	0.687794		-1.51539	0.0170353		-1.44286	0.121888			6650	490.11	424.492		9255	688.487	526.001
479	M0N98_00501	655560	656141	-	582	41.8	193	21.4	dITP/XTP pyrophosphatase		1.15952	0.562561		1.16055	0.649342		1.27523	0.470471		1.29247	0.437253		1.04821	0.854366		1.05275	0.924219		1.42071	0.180986		1.43477	0.53738		1.7575	0.0325449		1.84602	0.0243413			364	45.7719	39.6438		251	31.8581	24.3394
480	M0N98_00502	656301	656828	+	528	39.4	175	20.7	Acetyltransferase		1.30059	0.265021		1.30965	0.351409		1.05774	0.881305		1.07255	0.864234		1.59052	0.164023		1.59317	0.263348		1.10211	0.861493		1.10994	0.925007		-1.33964	0.418842		-1.27421	0.512426			346	47.9582	41.5374		295	41.2721	31.5317
481	M0N98_00503	656927	657823	-	897	38.5	298	33.2	putative 5xTM membrane BCR, YitT family		1.02129	0.949923		1.02228	0.96523		1.48043	0.307887		1.50275	0.264751		-1.32468	0.356507		-1.3169	0.514774		-1.27846	0.537425		-1.26438	0.756364		1.56175	0.22392		1.63559	0.169531			397	32.3906	28.054		226	18.6116	14.2192
482	M0N98_00504	657905	660739	-	2835	45.3	944	108.3	Leucine--tRNA ligase		1.3365	0.0201251		1.3412	0.213542		1.60358	0.0181052		1.62534	0.0424342		1.1332	0.498559		1.13771	0.757277		-1.23023	0.355001		-1.21764	0.758535		1.16855	0.473918		1.22797	0.438457			6700	172.959	149.802		3780	98.4934	75.2486
483	M0N98_00505	661038	664262	-	3225	43.7	1074	120.7	putative tricorn protease		1.31799	0.013462		1.32437	0.214011		1.34746	0.190639		1.36674	0.236474		1.27169	0.139663		1.27669	0.481955		1.07796	0.784905		1.08826	0.926991		1.15996	0.528445		1.21768	0.471157			3458	78.4723	67.9661		2296	52.5909	40.1792
484	M0N98_00506	664441	665028	+	588	33.7	195	22.8	RNA polymerase sigma-H factor		-1.30188	0.529906		-1.28137	0.583429		-2.22721	0.171434		-2.17818	0.173919		1.05945	0.898605		1.06631	0.949348		1.97906	0.233293		1.99461	0.404649		-1.17525	0.801448		-1.12219	0.857496			63	7.84123	6.79142		114	14.3217	10.9418
485	M0N98_00507	665117	666127	+	1011	35.1	336	38.7	FecR protein		-1.76823	0.0322053		-1.7558	0.0531739		-2.10134	0.0515774		-2.06703	0.0512136		-1.64972	0.139663		-1.6426	0.213896		1.53019	0.352515		1.5421	0.573809		1.22426	0.633273		1.28426	0.54227			153	11.0754	9.59263		287	20.97	16.021
486	M0N98_00508	666192	669719	+	3528	40.1	1175	131.5	TonB-dependent receptor SusC		-2.084	0.00423615		-2.08322	0.00723199		-1.93526	0.00768988		-1.90738	0.0175852		-2.29926	0.00704425		-2.28027	0.0127639		1.54597	0.339607		1.5618	0.467428		1.86546	0.00322487		1.95744	0.00606123			1007	20.8892	18.0925		1679	35.1553	26.8585
487	M0N98_00509	669741	671663	+	1923	40.2	640	73.1	SusD family protein		-2.27208	0.000410628		-2.26928	0.00124237		-2.23156	0.00363562		-2.20154	0.00583316		-2.42492	0.00147218		-2.40558	0.00611625		1.49597	0.293471		1.51232	0.503549		1.6515	0.072804		1.73422	0.0504829			376	14.3097	12.3938		764	29.3483	22.422
488	M0N98_00510	671758	673179	+	1422	38.7	473	53	Arylsulfatase		-1.9494	0.0105047		-1.94031	0.0180166		-2.02598	0.0270473		-1.99364	0.0272375		-2.01789	0.0193546		-2.00248	0.0432284		1.60838	0.330146		1.62791	0.470188		1.62867	0.0544206		1.70643	0.0427606			309	15.903	13.7739		541	28.1039	21.4712
489	M0N98_00511	673290	674816	+	1527	41.5	508	57.8	N-acetylgalactosamine-6-O-sulfatase		-1.1537	0.543389		-1.14825	0.650907		-1.60067	0.0518583		-1.57926	0.0884917		1.0538	0.843618		1.05963	0.909531		1.62289	0.0690311		1.63522	0.33318		-1.02299	0.940041		1.02709	0.948094			2885	138.27	119.758		4201	203.227	155.265
490	M0N98_00512	674946	676559	-	1614	50.4	537	61.9	IS66 family transposase ISBvu4		1.18857	0.36008		1.19264	0.51459		1.30646	0.358238		1.32492	0.361409		1.08257	0.779201		1.08508	0.862059		1.03015	0.959749		1.04048	0.985947		1.26506	0.314908		1.32872	0.282858			1607	72.8674	63.1117		1157	52.9539	40.4566
491	M0N98_00513	676628	677137	-	510	44.1	169	19.8	IS66 Orf2 like protein		-2.74194	0.448774		-2.60975	0.415812		-4.35814	0.396266		-4.02296	0.316154		-1.10015	0.963903		-1.22197	0.985927		-1.05899	NA		-1.13721	1		-4.02263	0.414754		-3.63636	0.392901			4	0.573998	0.49715		14	2.02781	1.54924
492	M0N98_00514	677452	679044	+	1593	39.2	530	59.5	AAA domain, putative AbiEii toxin, Type IV TA system		-1.32841	0.547621		-1.31489	0.583589		-1.41123	0.664774		-1.38183	0.659372		-1.27331	0.729744		-1.26668	0.773182		1.05742	0.965621		1.07245	0.999187		-1.02812	0.974498		1.02001	1			38	1.74578	1.51205		46	2.1331	1.62968
493	M0N98_00515	679134	681728	-	2595	44.2	864	96	Xylan 1,4-beta-xylosidase		-1.72746	0.0223681		-1.7233	0.0372434		-2.27895	0.00707046		-2.25046	0.0104529		-1.48291	0.168675		-1.47457	0.260295		1.57416	0.282023		1.58388	0.431591		1.03938	0.918793		1.09344	0.81612			752	21.2081	18.3687		1614	45.9446	35.1015
494	M0N98_00516	681914	683407	-	1494	46.1	497	54	Propionyl-CoA:succinate CoA transferase		-1.13296	0.573924		-1.13224	0.691994		1.17955	0.579281		1.19411	0.57071		-1.44488	0.0554092		-1.43899	0.26174		-1.13838	0.716484		-1.12457	0.886054		1.52359	0.0621398		1.60349	0.0630024			7248	355.049	307.514		5801	286.827	219.135
495	M0N98_00517	683445	683795	-	351	41	116	13.5	hypothetical protein		-1.31031	0.387124		-1.30622	0.42947		-1.45035	0.319826		-1.43002	0.323895		-1.30673	0.491936		-1.30108	0.556461		1.65109	0.245167		1.66619	0.406171		1.51787	0.242292		1.59451	0.176618			260	54.211	46.953		350	73.6596	56.2757
496	M0N98_00518	684133	685503	+	1371	45.2	456	51.9	tRNA-2-methylthio-N(6)-dimethylallyladenosine synthase		1.09482	0.664438		1.09899	0.761447		1.3355	0.23154		1.35412	0.260577		-1.09646	0.729397		-1.09318	0.829543		-1.3563	0.356563		-1.34156	0.6183		1.09921	0.667215		1.15452	0.601802			4431	236.529	204.862		3070	165.413	126.375
497	M0N98_00519	685503	685904	+	402	41.5	133	15.1	Peptidyl-prolyl cis-trans isomerase Mip		-1.0634	0.750069		-1.05853	0.856649		-1.0186	0.952195		-1.00406	1		-1.10905	0.702815		-1.1064	0.807472		-1.04732	0.925086		-1.03977	0.977978		1.05725	0.836012		1.11049	0.734864			2178	396.509	343.423		2028	372.658	284.709
498	M0N98_00520	685914	686150	-	237	42.2	78	9.2	PspC domain protein		-1.05446	0.815995		-1.04331	0.900567		-1.11984	0.71685		-1.10213	0.772008		1.02843	0.90687		1.03159	0.956143		-1.1035	0.768392		-1.09215	0.916286		-1.25091	0.407629		-1.19298	0.570678			2447	755.625	654.46		2364	736.831	562.936
499	M0N98_00521	686318	687184	+	867	45.3	288	33.3	Methyltransferase domain protein		1.433	0.115949		1.44613	0.176125		-1.1081	0.7277		-1.09313	0.786978		2.20018	0.000114295		2.20616	0.0112177		1.46803	0.215725		1.47787	0.482885		-1.63615	0.017786		-1.55695	0.0796832			5074	428.304	370.961		5207	443.646	338.944
500	M0N98_00522	687187	688056	+	870	41	289	32.6	Cell division protein FtsX		1.08957	0.791733		1.09387	0.81392		-1.41253	0.333157		-1.39522	0.361303		1.45781	0.0619846		1.46472	0.250932		1.68782	0.0413309		1.70031	0.260235		-1.20117	0.609186		-1.14276	0.73757			1270	106.833	92.5298		1650	140.098	107.035
501	M0N98_00523	688069	688314	+	246	39.4	81	9.1	Protein of unknown function (DUF3098)		-1.32526	0.27755		-1.32465	0.351409		-1.05196	0.905702		-1.03977	0.947078		-1.60884	0.0964854		-1.59914	0.183806		1.00846	0.98814		1.01921	1		1.56262	0.177346		1.64362	0.120205			564	167.79	145.325		544	163.355	124.803
502	M0N98_00524	688352	689152	+	801	43.4	266	28.5	Undecaprenyl-diphosphatase		1.47185	0.0540017		1.47795	0.113979		1.55906	0.0780134		1.58134	0.0986527		1.39292	0.331941		1.39901	0.392175		-1.089	0.858125		-1.08184	0.934739		1.0405	0.919045		1.09183	0.823023			1914	174.876	151.463		1081	99.6923	76.1645
503	M0N98_00525	689157	689864	+	708	45.8	235	26.7	tRNA pseudouridine synthase B		1.35788	0.0852155		1.36085	0.204106		1.59014	0.042259		1.61303	0.0696573		1.17985	0.604925		1.18322	0.690502		-1.06792	0.893845		-1.06252	0.956246		1.28015	0.333149		1.34427	0.276119			1698	175.519	152.02		931	97.1371	74.2123
504	M0N98_00526	689876	690931	+	1056	46.1	351	40.2	S-adenosylmethionine:tRNA ribosyltransferase-isomerase		1.0424	0.89073		1.05242	0.898681		1.09475	0.766462		1.11172	0.744302		1.01628	0.963888		1.02108	0.982602		-1.30633	0.493891		-1.28965	0.692907		-1.19551	0.543134		-1.14021	0.706668			5735	397.457	344.244		4378	306.253	233.976
505	M0N98_00527	690950	691396	+	447	47.7	148	16.5	Bifunctional folate synthesis protein		-1.25246	0.433612		-1.23643	0.498584		-1.38407	0.239432		-1.36426	0.291454		-1.05013	0.911454		-1.04483	0.936329		-1.25664	0.637216		-1.24012	0.768386		-1.6383	0.0860908		-1.56	0.130546			811	132.78	115.003		950	156.995	119.943
506	M0N98_00528	691606	692010	+	405	45.7	134	14.9	hypothetical protein		-1.20273	0.733348		-1.19225	0.788382		1.05924	0.952195		1.0811	0.97706		-1.52354	0.532		-1.50372	0.575825		-1.85089	NA		-1.81678	0.62666		-1.12952	0.897594		-1.06877	0.952979			34	6.14391	5.32134		27	4.92467	3.76243
507	M0N98_00529	691998	692348	+	351	41.3	116	13.6	IS66 Orf2 like protein		-1.77919	0.386663		-1.73618	0.401972		-2.13924	0.534651		-2.04718	0.433188		-1.54433	0.674017		-1.5348	0.697745		1.13001	NA		1.142	1		-1.21612	0.888197		-1.1516	0.917904			10	2.08504	1.80589		18	3.78821	2.89418
508	M0N98_00530	692435	694000	+	1566	45.3	521	60.5	IS66 family transposase ISBthe5		1.47085	0.20872		1.47907	0.220023		-1.23203	0.382976		-1.21304	0.490553		2.37158	0.0190271		2.37114	0.0267722		1.81846	0.234732		1.81466	0.339737		-1.5804	0.0171373		-1.50777	0.0978566			4482	209.46	181.417		4804	226.61	173.129
509	M0N98_00531	694011	694205	-	195	24.1	64	7.3	hypothetical protein		-2.33046	0.0809686		-2.34756	0.0763185		1.13252	0.85298		1.14573	0.841679		-3.29332	0.00350623		-3.26563	0.00562688		1.76494	0.405254		1.78264	0.558335		6.71508	8.76767e-10		7.01929	1.26996e-09			67	25.1455	21.779		53	20.0775	15.3391
510	M0N98_00532	694279	695331	-	1053	31.8	350	39.1	Thiol-activated cytolysin		-3.69923	0.037755		-3.72332	0.0118254		-1.49495	0.36228		-1.47416	0.38313		-4.90309	0.000161124		-4.85066	0.000111104		2.62705	0.147114		2.65817	0.193059		8.73461	4.39989e-20		9.1723	4.05844e-16			1781	123.782	107.209		2202	154.475	118.018
511	M0N98_00533	695344	696891	-	1548	31.8	515	59.9	Thiol-activated cytolysin		-6.19726	0.00606394		-6.24005	0.000837543		-1.68176	0.155659		-1.66084	0.173721		-8.6773	7.23749e-06		-8.57065	2.94463e-06		2.3649	0.217549		2.40222	0.266269		12.4085	1.26583e-20		13.053	1.89697e-16			1190	56.2596	48.7274		1771	84.5116	64.5665
512	M0N98_00534	696904	697764	-	861	30.8	286	32.4	hypothetical protein		-9.48171	0.000260116		-9.55431	2.21952e-05		-2.30447	0.00386863		-2.27397	0.0061257		-13.8662	6.80703e-08		-13.7026	2.75649e-08		1.97263	0.336994		2.00768	0.394439		12.0902	4.36846e-19		12.7001	5.46106e-15			685	58.2248	50.4295		1394	119.599	91.3733
513	M0N98_00535	697794	698366	-	573	31.6	190	22.6	hypothetical protein		-4.01236	0.00243245		-4.02923	0.00233465		-2.16087	0.00462076		-2.13136	0.00789044		-5.13476	0.000238163		-5.08438	0.000145669		2.51082	0.143568		2.55178	0.194495		6.06824	1.4361e-19		6.37672	7.96783e-15			2171	277.285	240.161		4082	526.244	402.048
514	M0N98_00536	698378	698755	-	378	36	125	14.5	protein of unknown function (DUF3244)		-3.24414	0.0145432		-3.26097	0.0137961		-1.85618	0.00973272		-1.8302	0.021125		-4.03939	0.000535779		-4.00568	0.000501636		3.09375	0.028588		3.14137	0.0454745		6.84771	3.6583e-27		7.19366	1.2844e-18			2644	511.906	443.371		4245	829.573	633.79
515	M0N98_00537	698932	700809	-	1878	38.8	625	72.4	Tetratricopeptide repeat protein		-1.83138	0.0241772		-1.81806	0.035157		-3.17113	3.50561e-06		-3.12594	1.0431e-05		-1.32811	0.453485		-1.32142	0.517978		2.05056	0.00210419		2.06999	0.110256		-1.14107	0.760678		-1.08481	0.861063			245	9.54754	8.26928		697	27.4161	20.9458
516	M0N98_00538	700945	702558	-	1614	50.3	537	61.9	IS66 family transposase ISBvu4		1.15631	0.460501		1.16048	0.594821		1.25984	0.459369		1.27736	0.448608		1.06365	0.827204		1.06654	0.896008		-1.01417	0.982742		-1.00457	1		1.18911	0.47129		1.2496	0.411084			1601	72.5953	62.876		1196	54.7389	41.8203
517	M0N98_00539	702627	703136	-	510	44.1	169	19.8	IS66 Orf2 like protein		-2.17192	0.406403		-2.07716	0.377499		-3.87502	0.315175		-3.57908	0.248864		1.30438	0.860691		1.23574	0.915684		1.08572	NA		1.02513	1		-4.54816	0.257998		-4.16039	0.172413			7	1.0045	0.870012		21	3.04171	2.32385
518	M0N98_00540	703471	704388	-	918	51.1	305	34.8	tRNA-dihydrouridine synthase B		1.33304	0.304101		1.35168	0.31399		-1.11103	0.724269		-1.09436	0.78579		2.17657	0.00418855		2.17906	0.0163925		1.16441	0.739695		1.17344	0.845248		-2.04615	0.00156814		-1.95	0.0100612			3110	247.935	214.741		3100	249.452	190.581
519	M0N98_00541	704447	704854	+	408	47.5	135	15.7	Putative esterase		-1.14161	0.566683		-1.13492	0.676861		-1.16792	0.648008		-1.15177	0.692194		-1.10239	0.775507		-1.09978	0.83784		-1.11658	0.82936		-1.10876	0.913339		-1.16283	0.623778		-1.10603	0.774479			728	130.585	113.102		791	143.214	109.415
520	M0N98_00542	704851	705966	+	1116	50.4	371	40.9	DNA recombination-mediator protein A		-1.4889	0.068697		-1.4915	0.122653		-1.20204	0.590086		-1.18641	0.635527		-1.78253	0.014402		-1.77742	0.066442		1.08775	0.883729		1.09729	0.92778		1.64262	0.0178843		1.72733	0.0270694			1171	76.7916	66.5105		1356	89.7561	68.5733
521	M0N98_00543	706047	707930	-	1884	47.7	627	70.7	Alpha-L-fucosidase		-1.42166	0.0988233		-1.40588	0.190028		-2.11868	0.00013442		-2.08875	0.00156812		-1.07517	0.824761		-1.06841	0.887253		1.61612	0.108584		1.63742	0.338916		-1.20061	0.455839		-1.14338	0.661877			2212	85.9261	74.422		4053	158.915	121.41
522	M0N98_00544	708525	709892	+	1368	45.3	455	52.1	Protein of unknown function (DUF3575)		-1.45899	0.164066		-1.44361	0.259547		-1.63082	0.314067		-1.60262	0.308149		-1.33593	0.38679		-1.33368	0.546466		1.10472	0.896648		1.11553	0.949203		-1.08702	0.866913		-1.03768	0.948899			140	7.48967	6.48693		199	10.7457	8.20969
523	M0N98_00545	709859	710854	+	996	45.4	331	36.3	Putative fimbrium anchoring subunit Fim4B		-1.50263	0.336061		-1.48329	0.377499		-3.20488	0.0417658		-3.11642	0.036145		1.09086	0.871002		1.09451	0.915684		2.31453	0.197257		2.31687	0.345609		-1.48977	0.472218		-1.41831	0.537018			41	3.01263	2.60929		103	7.63917	5.8363
524	M0N98_00546	710903	711892	+	990	37.2	329	35.8	Fimbrillin-like protein		-1.62789	0.14601		-1.62611	0.174068		-1.89354	0.126291		-1.86843	0.126327		-1.65461	0.0462289		-1.65016	0.161764		2.30523	0.0300994		2.3176	0.162754		2.04661	0.0161508		2.15088	0.0098369			109	8.05772	6.97893		194	14.4755	11.0593
525	M0N98_00547	712399	713259	+	861	41.3	286	33.2	Helix-turn-helix domain protein		-2.23589	0.0093325		-2.2357	0.0199658		-1.07348	0.905702		-1.05462	0.951979		-3.66494	1.05037e-06		-3.61547	0.000799247		-1.3433	0.583739		-1.32639	0.768386		2.58435	0.00904431		2.70311	0.00851269			96	8.15998	7.06749		88	7.55002	5.76818
526	M0N98_00548	713324	714079	-	756	45.6	251	27.3	Fumarate reductase iron-sulfur subunit		1.09336	0.812518		1.09894	0.82695		1.46688	0.124791		1.48636	0.140094		-1.19646	0.726885		-1.18763	0.744236		-1.39414	0.604728		-1.36742	0.702642		1.28041	0.322319		1.34441	0.281194			11546	1117.71	968.071		7165	700.105	534.877
527	M0N98_00549	714100	716058	-	1959	47.3	652	72.6	Fumarate reductase flavoprotein subunit		1.44206	0.243784		1.44775	0.27943		2.3599	2.22764e-06		2.39403	5.96e-05		-1.10454	0.851697		-1.09668	0.871862		-1.78684	0.294673		-1.75251	0.398267		1.4827	0.0364348		1.55505	0.059998			37634	1405.94	1217.71		14319	539.942	412.513
528	M0N98_00550	716093	716779	-	687	46	228	25.5	uccinate dehydrogenase (or fumarate reductase) cytochrome b subunit, b558 family		1.45272	0.275463		1.45664	0.290498		2.7486	3.15605e-07		2.78929	6.7573e-06		-1.3203	0.51077		-1.31186	0.535141		-2.32831	0.0668888		-2.28589	0.118391		1.58352	0.0133172		1.66036	0.031415			7154	762.102	660.069		2299	247.201	188.861
529	M0N98_00551	716970	717581	+	612	48.4	203	22	PAP2 superfamily protein		-1.16012	0.561155		-1.15774	0.656661		1.31037	0.426749		1.32785	0.38736		-1.64552	0.0153462		-1.63762	0.1339		-1.39361	0.341252		-1.37939	0.595776		1.57368	0.0843813		1.6537	0.0661234			513	61.3461	53.1329		361	43.5737	33.2901
530	M0N98_00552	717685	719286	-	1602	45.8	533	60.8	Peptidase family S41		1.32273	0.197247		1.32908	0.294698		1.71906	0.026935		1.74413	0.0376499		1.05542	0.885415		1.06083	0.91841		-1.19331	0.680196		-1.17943	0.824595		1.38022	0.261561		1.4482	0.19932			1375	62.8147	54.4048		674	31.0789	23.7442
531	M0N98_00553	719289	719744	-	456	44.3	151	17.3	Phosphopantetheine adenylyltransferase		1.23837	0.353151		1.24158	0.459292		1.50564	0.199463		1.52918	0.178141		1.05093	0.877896		1.05453	0.926503		1.04866	0.925614		1.05883	0.966423		1.52237	0.153751		1.59574	0.116333			684	109.777	95.0799		373	60.4244	46.164
532	M0N98_00554	719762	721639	-	1878	45.1	625	71	Histidine kinase-, DNA gyrase B-, and HSP90-like ATPase		-1.02465	0.917872		-1.02136	0.954207		1.2401	0.367539		1.25777	0.406973		-1.26206	0.356197		-1.25652	0.531993		-1.14687	0.694686		-1.13381	0.868287		1.3839	0.131974		1.45282	0.141479			3550	138.342	119.82		2491	97.9821	74.8579
533	M0N98_00555	721670	722806	-	1137	42.7	378	43.8	Protein YghO		1.1751	0.503742		1.18515	0.572672		1.064	0.837584		1.07808	0.827818		1.29836	0.477533		1.30539	0.537025		-1.00727	0.989644		1.0083	1		-1.21084	0.511901		-1.15176	0.672289			1949	125.45	108.655		1663	108.044	82.5451
534	M0N98_00556	722881	723843	-	963	47.1	320	33.5	Inner membrane protein YrbG		1.34573	0.175995		1.3566	0.259502		1.60116	0.103466		1.62499	0.101881		1.15054	0.690685		1.155	0.763599		-1.31382	0.516813		-1.29673	0.689668		1.0746	0.849893		1.1277	0.75131			983	74.7047	64.703		549	42.1128	32.174
535	M0N98_00557	723907	724878	-	972	45.3	323	37.2	Calcineurin-like phosphoesterase		1.00044	0.998874		1.00355	1		-1.25695	0.655797		-1.24183	0.672227		1.16781	0.741531		1.17005	0.806235		1.34088	0.655188		1.34801	0.765431		-1.07207	0.893195		-1.01903	0.99994			120	9.03516	7.8255		143	10.8677	8.30289
536	M0N98_00558	724889	727657	-	2769	43.8	922	104.2	TonB dependent receptor		1.54532	0.169875		1.553	0.229814		-1.12167	0.844565		-1.11011	0.885609		2.34627	0.0128638		2.36265	0.0553618		1.71595	0.267254		1.72442	0.467428		-1.51459	0.419193		-1.43913	0.484597			104	2.74873	2.38072		112	2.98788	2.28273
537	M0N98_00559	727982	728503	-	522	38.5	173	20	hypothetical protein		-1.35084	0.651431		-1.33793	0.671658		-1.85865	0.53273		-1.839	0.514928		-1.28042	0.76321		-1.265	0.778358		2.43148	0.389273		2.48395	0.529646		1.7037	0.505497		1.77613	0.446279			18	2.52361	2.18574		33	4.66995	3.56782
538	M0N98_00560	728592	731519	-	2928	39	975	106.6	hypothetical protein		-1.40677	0.548951		-1.41437	0.531884		1.48986	0.140003		1.51247	0.145951		-1.88171	0.222498		-1.86818	0.197581		2.12798	0.147114		2.15921	0.231033		6.03405	7.00955e-09		6.32329	1.06864e-07			4524	113.077	97.9375		2603	65.6707	50.1722
539	M0N98_00561	731564	732058	-	495	39.8	164	19.2	Helix-turn-helix domain protein		-1.03315	0.955177		-1.02911	0.967326		-1.44034	0.631694		-1.40912	0.657133		1.02937	0.95814		1.03544	0.985486		2.62037	0.106147		2.6346	0.245088		1.79787	0.302781		1.87995	0.274352			49	7.24456	6.27463		58	8.65548	6.61276
540	M0N98_00562	732868	733806	-	939	39.5	312	36.2	Phage integrase SAM-like domain protein		-1.05689	0.923722		-1.05574	0.949493		1.77782	0.32358		1.80137	0.278888		-1.8787	0.26639		-1.8676	0.318719		-2.07144	0.171076		-2.04024	0.374941		1.65934	0.472117		1.73341	0.428097			100	7.79391	6.75043		49	3.85477	2.94503
541	M0N98_00563	734014	735033	+	1020	42.6	339	39	LD-peptidase protein		-1.15062	0.691433		-1.14517	0.716293		-1.71356	0.0774341		-1.68523	0.0967187		1.10089	0.833419		1.10161	0.862059		1.7762	0.198255		1.77804	0.310285		-1.04322	0.917486		1.0051	1			1121	80.4315	69.6631		1627	117.83	90.0217
542	M0N98_00564	735036	735833	+	798	44.4	265	29.1	L,D-transpeptidase catalytic domain		1.10768	0.724139		1.10831	0.772		1.43765	0.250198		1.45993	0.233762		-1.11032	0.736874		-1.10783	0.81164		1.03875	0.954508		1.04856	0.978635		1.69117	0.0282498		1.77186	0.0266273			1150	105.467	91.3466		734	67.9457	51.9102
543	M0N98_00565	735864	736121	-	258	41.9	85	9.7	DNA-damage-inducible protein D		-1.03095	0.94769		-1.01768	0.973533		-2.58272	0.00646069		-2.54796	0.00663186		1.85362	0.00354417		1.85787	0.0634132		2.6033	0.0186747		2.6276	0.058655		-1.80515	0.0216113		-1.71646	0.0500167			224	63.5403	55.0333		564	161.483	123.373
544	M0N98_00566	736638	737870	+	1233	47.4	410	44.2	Nucleoside recognition		1.04751	0.907378		1.0491	0.92415		1.79591	0.056948		1.81741	0.0484733		-1.57567	0.186569		-1.57213	0.241178		-1.84891	0.0949864		-1.82379	0.257281		1.55713	0.201152		1.6391	0.140601			605	35.9098	31.1021		319	19.1116	14.6012
545	M0N98_00567	737915	738331	+	417	45.6	138	15.8	Endoribonuclease YbeY		-1.02232	0.93851		-1.01014	0.979727		-1.55345	0.0381328		-1.53053	0.0961016		1.4055	0.128594		1.41057	0.315087		1.46374	0.1842		1.47851	0.465118		-1.46949	0.0593873		-1.40036	0.191919			1662	291.686	252.634		2273	402.654	307.626
546	M0N98_00568	738558	739091	+	534	43.3	177	20.3	hypothetical protein		-1.78014	0.00190497		-1.769	0.0186032		-1.95976	0.0348414		-1.92682	0.0340804		-1.61521	0.0760594		-1.60469	0.220199		-1.0186	0.975376		-1.00635	1		-1.21635	0.575092		-1.15951	0.698103			218	29.8769	25.8769		355	49.1084	37.5186
547	M0N98_00569	739117	740817	+	1701	49	566	62.4	SPFH domain / Band 7 family protein		-2.4489	1.21183e-05		-2.44086	0.000248519		-1.94819	0.00100119		-1.92128	0.00602501		-2.953	0.000114341		-2.93109	0.000895461		1.12382	0.836656		1.13876	0.891845		1.72716	0.00234449		1.81495	0.0091745			3181	136.861	118.538		5359	232.728	177.803
548	M0N98_00570	740964	742835	+	1872	51.7	623	69.6	tRNA uridine 5-carboxymethylaminomethyl modification enzyme MnmG		1.3663	0.338496		1.36468	0.360872		2.82287	6.44882e-06		2.86254	2.37e-05		-1.46535	0.0862239		-1.46009	0.242142		-2.28018	0.00841523		-2.24828	0.0436425		1.84607	0.000822443		1.9372	0.00453763			3705	144.845	125.453		1215	47.9445	36.6294
549	M0N98_00571	742895	743419	+	525	46.9	174	19.2	Adenine phosphoribosyltransferase		1.05394	0.847558		1.06018	0.87622		1.40555	0.155428		1.42578	0.190081		-1.23403	0.506944		-1.22911	0.605645		-1.42607	0.341485		-1.40853	0.557137		1.23168	0.401302		1.29276	0.336524			1420	197.947	171.446		866	121.85	93.0933
550	M0N98_00572	743649	745469	+	1821	45.3	606	69.9	Tox-URI1 protein		-1.24031	0.470357		-1.2374	0.526133		1.47007	0.171434		1.49237	0.165558		-2.06614	0.00515421		-2.05697	0.0295936		-1.71447	0.114598		-1.69248	0.327771		1.80051	0.0161527		1.88683	0.0158189			652	26.2035	22.6952		384	15.5772	11.9009
551	M0N98_00573	745627	746079	+	453	42.4	150	16.5	D-aminoacyl-tRNA deacylase		-1.39518	0.253442		-1.38927	0.334636		1.26772	0.587651		1.28813	0.54075		-2.24693	0.00150787		-2.23943	0.026646		-1.67811	0.183016		-1.66263	0.422147		1.72716	0.0989861		1.80896	0.0801881			248	40.0659	34.7017		171	27.8847	21.3038
552	M0N98_00574	746052	746399	+	348	44.3	115	13.4	putative protein YpjD		-1.05161	0.908504		-1.05364	0.931098		1.92107	0.131341		1.9479	0.106412		-1.80244	0.0453208		-1.78843	0.153367		-1.60914	0.200718		-1.58902	0.47339		2.18482	0.0560233		2.29316	0.043907			231	48.5796	42.0756		103	21.8638	16.7039
553	M0N98_00575	746406	747353	+	948	44.5	315	34.8	DeoC/LacD family aldolase		-1.19777	0.632985		-1.20404	0.635276		2.12063	0.000393029		2.15096	0.00180255		-2.36205	3.80117e-07		-2.35409	0.00213917		-1.77092	0.0154822		-1.75066	0.202413		2.87537	2.51581e-09		3.01669	7.76709e-07			2537	195.854	169.633		1054	82.1298	62.7469
554	M0N98_00576	747544	748518	-	975	43.1	324	36.3	Octaprenyl diphosphate synthase		1.63722	0.0350985		1.65814	0.0502549		1.1285	0.678844		1.14421	0.678546		2.56119	0.000127897		2.57167	0.00303804		1.1544	0.699334		1.16663	0.840843		-1.93856	0.00846047		-1.84443	0.019468			1534	115.144	99.7282		1250	94.7052	72.3544
555	M0N98_00577	748610	751525	+	2916	46.1	971	109.3	DNA polymerase I		-1.19306	0.351309		-1.18799	0.522488		-1.46599	0.107733		-1.44635	0.167991		-1.0176	0.952372		-1.01441	0.981129		1.25361	0.550546		1.26103	0.727077		-1.1295	0.604294		-1.0743	0.824175			3335	83.7007	72.4946		4530	114.757	87.6739
556	M0N98_00578	751596	751808	+	213	27.7	70	8	hypothetical protein		-2.8106	0.470357		-2.6191	0.343544		3.40312	0.778344		6.18065	0.69571		-4.89112	0.182586		-4.26968	0.0658432		1.06773	NA		1.24352	1		19.3463	0.12854		41.8491	0.0178723			2	0.687181	0.595179		0	0	0
557	M0N98_00579	751835	752221	+	387	34.6	128	15	Family of unknown function (DUF3836)		2.67337	3.65635e-05		2.68295	0.0001741		3.66555	7.47485e-07		3.71217	1.14115e-06		1.9004	0.0133342		1.91178	0.0762007		-2.0049	0.033481		-1.98008	0.145228		-1.0233	0.96073		1.02507	0.975159			888	167.928	145.445		214	40.848	31.2078
558	M0N98_00580	752423	753526	+	1104	44.7	367	40.8	Ribosome-binding ATPase YchF		1.27357	0.220737		1.27459	0.357494		1.63319	0.0486042		1.65437	0.0670955		1.02929	0.926091		1.03333	0.955835		-1.15001	0.739695		-1.14152	0.860799		1.40275	0.166583		1.47612	0.141637			1976	130.99	113.453		1136	76.0112	58.0723
559	M0N98_00581	753651	754562	+	912	46.7	303	33.1	Ketopantoate reductase PanE/ApbA		-1.10091	0.763171		-1.10416	0.801247		1.52182	0.205227		1.54002	0.172978		-1.63118	0.0394177		-1.62205	0.155999		-1.29027	0.48128		-1.27712	0.716245		1.95405	0.0171548		2.05451	0.0115801			465	37.3146	32.3188		274	22.1934	16.9557
560	M0N98_00582	754559	755380	+	822	45	273	31.5	Phosphatidylglycerol--prolipoprotein diacylglyceryl transferase		-1.92228	0.069928		-1.9304	0.0759047		1.45785	0.317642		1.47761	0.278692		-4.14858	2.27618e-06		-4.12698	8.27679e-05		-2.0355	0.0353346		-2.01074	0.218321		3.00783	0.000496693		3.15271	0.000286214			263	23.4156	20.2806		158	14.1989	10.8479
561	M0N98_00583	755381	756037	+	657	44.7	218	25.3	Chloramphenicol acetyltransferase		-1.69305	0.098247		-1.6938	0.106677		1.18449	0.663152		1.20242	0.625366		-2.91718	0.00201899		-2.90653	0.00353546		-1.60544	0.27422		-1.58433	0.465118		2.17691	0.0174002		2.2839	0.011326			432	48.1215	41.6788		312	35.0798	26.8009
562	M0N98_00584	756273	756971	-	699	42.2	232	25.7	Outer membrane protein beta-barrel domain protein		-1.84503	0.0668485		-1.84371	0.064962		1.04925	0.881139		1.06396	0.865375		-3.62769	0.000523285		-3.61359	0.000480562		-2.36623	0.0249285		-2.33595	0.0551562		1.62559	0.132295		1.70748	0.106577			2210	231.385	200.407		1833	193.711	147.994
563	M0N98_00585	757280	757525	-	246	33.7	81	9.2	hypothetical protein		1.50084	0.718353		1.52787	0.7732		-1.41133	0.881085		-1.26818	1		2.20215	0.528293		2.1689	0.521768		2.45986	NA		2.33038	0.721745		-1.23942	0.913603		-1.15326	1			6	1.785	1.54601		6	1.80171	1.3765
564	M0N98_00586	757642	759300	-	1659	37.7	552	63.8	Tetratricopeptide repeat protein		-2.60595	0.000272356		-2.59411	0.0012327		-2.61819	0.0111085		-2.56863	0.00804761		-2.7718	0.000765663		-2.76041	0.00691381		1.71655	0.227822		1.73722	0.457664		1.84396	0.0662932		1.93451	0.0482669			80	3.5291	3.05662		180	8.01484	6.1233
565	M0N98_00587	759868	760557	-	690	42.6	229	25.3	Outer membrane protein beta-barrel domain protein		-2.13456	0.0176744		-2.13306	0.0198181		-1.05596	0.852484		-1.04077	0.910265		-4.40239	9.84377e-06		-4.38934	1.95795e-05		-2.48666	0.0180779		-2.45763	0.0480514		1.69527	0.0424019		1.78039	0.0389988			9405	997.541	863.987		8534	913.634	698.013
566	M0N98_00588	760692	762359	-	1668	42.7	555	64.2	Tetratricopeptide repeat protein		-1.63202	0.00447193		-1.6259	0.0314212		-1.48651	0.0906534		-1.46587	0.152918		-1.78009	0.0396656		-1.77789	0.0762007		-1.10831	0.776283		-1.10034	0.911148		1.09658	0.796134		1.15205	0.691556			2557	112.19	97.1699		3371	149.29	114.057
567	M0N98_00589	762402	762989	-	588	41.8	195	22	Outer membrane protein beta-barrel domain protein		-2.52228	0.000162185		-2.52076	0.000369688		-1.43175	0.160144		-1.41163	0.225661		-4.22171	1.26346e-07		-4.21103	2.42033e-06		-1.79948	0.073601		-1.77773	0.228168		1.66382	0.0522303		1.74746	0.046491			1698	211.34	183.045		2167	272.239	207.989
568	M0N98_00590	763197	765176	-	1980	46	659	75.3	Glycosyl hydrolase family 20, catalytic domain		1.10331	0.806762		1.10579	0.821077		1.75379	0.0301602		1.7784	0.0393263		-1.30191	0.589627		-1.2913	0.597568		-1.24608	0.762478		-1.22435	0.829231		1.85714	0.00504704		1.94847	0.00719512			1825	67.4557	58.4245		893	33.3161	25.4534
569	M0N98_00591	765226	767838	-	2613	46.1	870	97.8	DNA mismatch repair protein MutS		1.08489	0.664438		1.09448	0.764146		1.09907	0.702404		1.1149	0.712446		1.0886	0.767682		1.09342	0.846656		-1.18228	0.644777		-1.16748	0.826608		-1.15377	0.520198		-1.09887	0.761446			2598	72.7647	63.0227		2083	58.8869	44.9893
570	M0N98_00592	767957	768463	+	507	44.4	168	19.4	Flavin reductase like domain protein		-3.25554	0.000111654		-3.19936	9.24765e-05		-5.71054	3.10318e-22		-5.62675	4.64237e-15		-1.34334	0.382818		-1.33755	0.451439		1.22071	0.701362		1.22955	0.792607		-3.42546	1.62709e-12		-3.26076	7.71687e-08			911	131.502	113.896		4707	685.811	523.957
571	M0N98_00594	768799	772053	+	3255	47.7	1084	121.9	putative tricorn protease		-1.14869	0.481986		-1.14271	0.652212		1.09527	0.747873		1.11143	0.733283		-1.4166	0.097211		-1.40876	0.309095		-1.33086	0.411122		-1.31479	0.659451		1.18325	0.417835		1.2414	0.411975			5624	126.449	109.52		4428	100.491	76.7744
572	M0N98_00595	772178	773470	-	1293	46.7	430	48	Tyrosine--tRNA ligase		1.81881	0.00122533		1.83012	0.0116802		2.18439	8.02724e-05		2.21592	0.000582774		1.53396	0.155405		1.53881	0.249426		-1.36791	0.301578		-1.3528	0.608736		1.05452	0.883625		1.10736	0.783345			7286	412.393	357.181		2953	168.707	128.892
573	M0N98_00596	773550	774179	-	630	45.4	209	24	putative metal-dependent hydrolase YcfH		1.12297	0.69116		1.12851	0.740095		-1.23203	0.578243		-1.21592	0.60741		1.50064	0.206802		1.5066	0.32558		1.27909	0.608773		1.28702	0.752322		-1.41985	0.281217		-1.35177	0.373849			296	34.3852	29.7816		337	39.5146	30.189
574	M0N98_00597	774194	774415	-	222	47.7	73	8.4	Putative membrane protein insertion efficiency factor		1.01473	0.968539		1.02331	0.98104		-1.3475	0.479725		-1.32899	0.477266		1.45753	0.296133		1.46162	0.436437		1.08939	0.90578		1.10385	0.952309		-1.772	0.092565		-1.68455	0.142918			201	66.2619	57.3905		237	78.8613	60.2497
575	M0N98_00598	774412	774804	-	393	45.5	130	15.2	Ribonuclease P		-1.14826	0.618213		-1.13891	0.709318		-1.12153	0.763585		-1.10605	0.803307		-1.1256	0.72461		-1.12344	0.815625		-1.4414	0.382252		-1.42299	0.611329		-1.41027	0.261092		-1.34215	0.366453			298	55.4938	48.0641		297	55.8255	42.6504
576	M0N98_00599	774907	775656	-	750	41.7	249	28.6	Uroporphyrinogen-III synthase HemD		1.12671	0.687408		1.13848	0.707132		1.41973	0.238107		1.44289	0.22749		-1.11609	0.698663		-1.11016	0.80156		-1.76904	0.0772841		-1.74405	0.248479		-1.09769	0.767546		-1.04802	0.902419			2737	267.076	231.319		1692	166.651	127.321
577	M0N98_00600	775661	776473	-	813	37.5	270	31.6	protein of unknown function (DUF4271)		-1.24429	0.347936		-1.23297	0.470399		-1.20877	0.606851		-1.18823	0.631853		-1.2847	0.467957		-1.27875	0.563065		-1.01938	0.971819		-1.0091	1		1.05304	0.905138		1.10283	0.830723			486	43.7489	37.8916		490	44.5219	34.0146
578	M0N98_00601	776470	777057	-	588	46.9	195	21.5	Putative cytokinin riboside 5'-monophosphate phosphoribohydrolase		-1.01155	0.983681		-1.01797	0.987979		2.16077	0.0330072		2.19118	0.0240799		-1.79709	0.293668		-1.79876	0.286554		-1.60133	0.357864		-1.59446	0.526249		2.4588	0.0673304		2.57869	0.0564726			270	33.6053	29.1061		108	13.568	10.3659
579	M0N98_00602	777172	778464	-	1293	48.2	430	47.6	S-adenosylmethionine synthase		-1.11367	0.769974		-1.10574	0.801247		1.2211	0.533105		1.24082	0.503447		-1.52066	0.295927		-1.51724	0.298828		-1.75255	0.0509947		-1.73185	0.247797		1.07303	0.88362		1.12492	0.806516			4545	257.251	222.809		3270	186.818	142.728
580	M0N98_00603	778742	780118	+	1377	49.2	458	49	Riboflavin transporter RibZ		1.12852	0.737548		1.13529	0.741002		1.49417	0.1974		1.51638	0.184817		-1.21551	0.532797		-1.21113	0.643418		-2.16179	0.0457705		-2.14168	0.103907		-1.17211	0.572388		-1.11786	0.7321			1413	75.0981	65.0437		831	44.5795	34.0586
581	M0N98_00604	780364	781002	+	639	47.9	212	23.7	Endonuclease/Exonuclease/phosphatase family protein		-1.71573	0.049317		-1.71463	0.067296		1.10076	0.800517		1.11638	0.771511		-2.77361	6.73624e-05		-2.75871	0.00152662		-1.4478	0.414522		-1.42665	0.590603		2.14845	0.00082095		2.25492	0.000951493			478	54.7454	47.4159		394	45.5474	34.7981
582	M0N98_00605	781017	782159	+	1143	46.1	380	43.8	Acyltransferase family protein		-2.07844	9.55657e-06		-2.06926	0.000787973		-1.96596	0.00799328		-1.93694	0.0140501		-2.23577	0.000110274		-2.22398	0.00826625		1.21491	0.65044		1.22979	0.792607		1.405	0.11379		1.47398	0.108577			427	27.3403	23.6798		742	47.9541	36.6368
583	M0N98_00606	782395	782799	+	405	45.4	134	14.9	hypothetical protein		-1.2831	0.613437		-1.27799	0.683421		1.05614	0.954074		1.06956	0.950347		-1.64937	0.380454		-1.63275	0.463206		-1.43329	NA		-1.41161	0.796043		1.23131	0.827066		1.28584	0.778959			34	6.14391	5.32134		29	5.28946	4.04113
584	M0N98_00607	782787	783137	+	351	41	116	13.6	IS66 Orf2 like protein		-1.81301	0.38229		-1.77031	0.340956		-1.60898	0.704988		-1.54024	0.623855		-2.00802	0.521107		-1.95716	0.531993		-1.61872	NA		-1.5822	0.84132		-1.28218	0.857698		-1.21169	0.885674			12	2.50204	2.16706		16	3.3673	2.5726
585	M0N98_00608	783224	784789	+	1566	45.3	521	60.5	IS66 family transposase ISBthe5		1.38418	0.351433		1.39948	0.333248		-1.36946	0.176974		-1.34825	0.264518		2.79439	0.00351814		2.79388	0.00547161		1.59973	0.338994		1.59933	0.461439		-2.34973	4.54873e-05		-2.24083	0.000984887			3050	142.537	123.454		3632	171.326	130.892
586	M0N98_00609	784786	784959	-	174	36.8	57	6.3	hypothetical protein		-1.49205	0.506739		-1.4974	0.542074		-2.38673	0.359321		-2.31058	0.287148		-1.31745	0.729138		-1.31844	0.77997		2.91422	0.286194		2.85686	0.389292		1.63439	0.528672		1.70534	0.466786			15	6.30904	5.46436		31	13.1608	10.0548
587	M0N98_00610	785108	785617	+	510	44.1	169	19.8	IS66 Orf2 like protein		-1.43926	0.754079		-1.41121	0.708779		-1.49376	0.810144		-1.42163	0.871426		-1.24714	0.900767		-1.2744	0.954498		-1.74229	NA		-1.76831	0.865857		-2.03413	0.680906		-1.8928	0.643418			9	1.2915	1.11859		11	1.59328	1.21726
588	M0N98_00611	785686	787299	+	1614	50.4	537	61.9	IS66 family transposase ISBvu4		1.1472	0.460501		1.15188	0.610286		1.23551	0.499388		1.25264	0.485933		1.06549	0.800013		1.06863	0.891473		-1.00425	0.994083		1.0059	1		1.17573	0.478932		1.23549	0.429039			1727	78.3087	67.8244		1324	60.5973	46.2961
589	M0N98_00612	787649	788905	+	1257	53.3	418	48.9	DUF3874-containing protein of unknown function		-1.44199	0.23891		-1.41495	0.272957		-1.91038	0.0190214		-1.88053	0.0281878		1.12494	0.743311		1.12998	0.797758		-1.13313	0.824414		-1.11687	0.907346		-2.38997	0.000159983		-2.28012	0.00152443			1666	96.9975	84.0112		2858	167.956	128.318
590	M0N98_00613	789119	790273	+	1155	48.7	384	40.9	Lactaldehyde reductase		1.08638	0.830481		1.09402	0.836904		1.31223	0.286274		1.32952	0.316401		-1.0952	0.875553		-1.08665	0.89339		-1.22881	0.795271		-1.2063	0.857294		1.18495	0.522853		1.24577	0.446159			2565	162.527	140.768		1738	111.157	84.9234
591	M0N98_00614	790307	790996	+	690	41.9	229	26.6	hypothetical protein		-1.02332	0.96578		-1.01251	0.972161		-1.36127	0.662363		-1.33252	0.653272		1.2059	0.801899		1.21506	0.850877		1.31493	0.803378		1.33328	0.874325		-1.23857	0.750258		-1.17952	0.81954			50	5.30325	4.59323		57	6.10231	4.66214
592	M0N98_00615	791035	794181	+	3147	43.8	1048	115.9	TonB-dependent Receptor Plug Domain protein		1.46865	0.644305		1.49179	0.664586		-1.74856	0.428969		-1.71055	0.430447		9.28076	0.00537363		9.08969	0.0136027		1.71678	0.677077		1.68047	0.764127		-9.28847	0.000423799		-8.7009	0.0012275			64	1.48835	1.28908		91	2.13606	1.63194
593	M0N98_00616	794196	795680	+	1485	44.2	494	55.6	Starch-binding associating with outer membrane		-1.01684	0.985328		-1.01118	1		-1.42394	0.686142		-1.38448	0.657944		1.52865	0.759345		1.50395	0.80024		1.07949	NA		1.05741	1		-1.94784	0.584567		-1.84596	0.612345			29	1.4292	1.23785		34	1.6913	1.29215
594	M0N98_00617	795706	796707	+	1002	44.2	333	36.9	Calcineurin-like phosphoesterase		-1.42847	0.664112		-1.38976	0.700353		-1.73445	0.485742		-1.68073	0.439067		1.56109	0.698663		1.51838	0.749393		-2.0356	NA		-2.0562	0.653902		-5.44113	0.0293802		-5.07192	0.0285835			36	2.62939	2.27736		48	3.53869	2.70354
595	M0N98_00618	796865	798130	-	1266	46	421	48.6	Protein of unknown function (DUF2851)		-1.45497	0.25329		-1.44694	0.326943		-1.32177	0.60127		-1.30647	0.608765		-1.60452	0.350334		-1.59424	0.396027		-1.04357	0.966975		-1.02938	0.999187		1.18039	0.766956		1.24141	0.698042			97	5.60737	4.85663		120	7.0019	5.34943
596	M0N98_00619	798214	798969	+	756	43.4	251	27.4	4-hydroxy-tetrahydrodipicolinate reductase		1.66955	0.0145858		1.684	0.035157		1.1192	0.695408		1.13342	0.691736		2.51004	1.35733e-05		2.52114	0.00244611		1.30583	0.273828		1.31643	0.648524		-1.69343	0.0315855		-1.60985	0.0796832			3910	378.509	327.833		3197	312.384	238.66
597	M0N98_00620	798973	800397	+	1425	44.8	474	55.2	Signal peptidase, peptidase S26		1.50814	0.0397944		1.51292	0.104854		1.20708	0.542753		1.22212	0.529659		1.84222	0.0179914		1.84629	0.0687048		1.18162	0.679061		1.18653	0.827738		-1.27296	0.406353		-1.21049	0.549387			11049	567.452	491.479		8479	439.54	335.807
598	M0N98_00621	800435	801298	+	864	44.9	287	32.8	Signal peptidase I		1.09857	0.613373		1.10222	0.739289		1.12015	0.678579		1.13639	0.68081		1.05547	0.851011		1.06098	0.90505		1.1592	0.687772		1.16751	0.832855		1.24979	0.323905		1.31181	0.293177			1221	103.424	89.5776		983	84.0443	64.2095
599	M0N98_00622	801298	801954	+	657	42.3	218	25.6	hypothetical protein		1.17731	0.355634		1.18182	0.54592		1.21383	0.583169		1.22923	0.552273		1.1308	0.647112		1.134	0.790381		1.04921	0.908213		1.06003	0.966148		1.14311	0.705154		1.20247	0.590697			453	50.4608	43.7049		331	37.2161	28.433
600	M0N98_00623	801959	802771	+	813	46.2	270	28.7	putative oxidoreductase UxuB		1.15618	0.583899		1.15682	0.654716		1.65663	0.0787994		1.67786	0.0823535		-1.1803	0.591178		-1.17563	0.68978		-1.35644	0.408642		-1.34123	0.637904		1.46286	0.175067		1.53812	0.12372			1144	102.981	89.1934		602	54.6984	41.7893
601	M0N98_00624	802811	803986	+	1176	45.2	391	44.5	Mannonate dehydratase		1.0124	0.970793		1.01446	0.979727		1.54781	0.112188		1.56896	0.122807		-1.44681	0.297667		-1.43929	0.340254		-1.54578	0.310236		-1.52398	0.470188		1.46748	0.172105		1.54064	0.125			1356	84.3866	73.0886		751	47.1738	36.0406
602	M0N98_00625	804201	807422	+	3222	41.2	1073	118.8	TonB dependent receptor		2.32671	0.00511163		2.36754	0.00682699		1.70845	0.0188948		1.73586	0.027634		3.00655	0.0220428		3.03327	0.0214958		1.35474	0.710175		1.3795	0.760761		-1.28192	0.316126		-1.22414	0.488352			11523	261.734	226.693		5713	130.981	100.069
603	M0N98_00626	807427	809289	+	1863	42.4	620	70.2	SusD family protein		2.42385	0.00619297		2.46736	0.0077551		1.62741	0.0265471		1.6513	0.0405645		3.46527	0.0141725		3.49417	0.0136582		1.41129	0.687385		1.43767	0.733185		-1.48977	0.0575437		-1.42036	0.171282			14872	584.221	506.004		8020	318.002	242.952
604	M0N98_00627	809312	810886	+	1575	41.8	524	61.2	N-acetylglucosamine-6-O-sulfatase		1.29599	0.459638		1.30809	0.470146		1.23115	0.385425		1.2486	0.425334		1.28763	0.667315		1.29974	0.65968		1.35143	0.706422		1.37796	0.749038		1.3122	0.224132		1.37728	0.219406			2547	118.35	102.505		1877	88.0344	67.2579
605	M0N98_00628	810943	814830	-	3888	40.1	1295	148.4	Response regulator receiver domain protein		-1.47508	0.05701		-1.46822	0.142036		-1.5595	0.140899		-1.53588	0.153472		-1.42527	0.318522		-1.41739	0.409358		1.05022	0.942433		1.06335	0.978635		-1.02564	0.948248		1.02296	0.972368			260	4.89405	4.23881		351	6.66883	5.09496
606	M0N98_00629	815035	817491	-	2457	46.1	818	92.1	Glycosyl hydrolase family 65, N-terminal domain		-2.36668	0.00993259		-2.36403	0.0101786		-1.13678	0.671238		-1.12039	0.723644		-4.18309	0.00114286		-4.13727	0.00065297		-1.64609	0.462469		-1.61434	0.548052		2.26924	0.000112871		2.38098	0.000274532			687	20.4632	17.7235		672	20.2038	15.4356
607	M0N98_00630	817590	818843	-	1254	41.5	417	47.8	putative zinc protease		1.19658	0.698358		1.19713	0.738209		2.27376	0.103695		2.30186	0.0797338		-1.38994	0.548904		-1.38471	0.603345		-1.67939	0.408304		-1.65924	0.548052		1.91063	0.245671		2.00127	0.206109			122	7.12005	6.1668		48	2.82756	2.16025
608	M0N98_00631	818912	819448	+	537	42.5	178	19.9	Putative cytokinin riboside 5'-monophosphate phosphoribohydrolase		1.82684	0.0600297		1.84083	0.0527886		1.08164	0.850761		1.09999	0.817882		2.80265	0.0116938		2.80086	0.0124309		1.68493	0.382124		1.68022	0.465118		-1.51237	0.197009		-1.44249	0.268447			771	105.075	91.0075		610	83.912	64.1084
609	M0N98_00632	819466	820068	+	603	42	200	21.8	Arabinose 5-phosphate isomerase KdsD		1.14243	0.563891		1.14881	0.643976		-1.11743	0.729327		-1.10371	0.780932		1.45523	0.115024		1.45917	0.267986		1.14066	0.734168		1.14914	0.857633		-1.40348	0.209128		-1.3325	0.323203			1255	152.317	131.924		1263	154.723	118.208
610	M0N98_00633	820179	821099	+	921	40.1	306	34.6	Fructokinase		1.21145	0.600341		1.23201	0.570648		-1.28408	0.335543		-1.26659	0.418974		2.5487	4.69419e-06		2.5606	0.00280058		1.03677	0.936146		1.04776	0.977349		-3.10928	2.4898e-08		-2.95941	1.942e-06			1045	83.0381	71.9207		1167	93.6008	71.5107
611	M0N98_00634	821139	822176	+	1038	44.4	345	38.6	Chitinase A1		-1.00813	0.973804		-1.00571	0.99007		-1.06169	0.873871		-1.0486	0.918636		1.02134	0.946379		1.02599	0.976541		1.09027	0.847584		1.10038	0.92456		1.02325	0.954108		1.07629	0.848572			586	41.3163	35.7847		563	40.0663	30.6105
612	M0N98_00635	822187	824709	-	2523	41	840	97.4	Peptidase family M1 domain protein		-1.16505	0.519424		-1.16621	0.61462		1.02805	0.941189		1.04148	0.925306		-1.36158	0.275132		-1.35554	0.410501		1.04565	0.936731		1.05246	0.977349		1.4876	0.133712		1.56346	0.0983908			619	17.9554	15.5514		545	15.9569	12.191
613	M0N98_00636	824713	825807	-	1095	45.1	364	41.5	tRNA-specific 2-thiouridylase MnmA		1.22683	0.254342		1.23337	0.417287		1.18709	0.571571		1.20284	0.569141		1.26181	0.391258		1.26691	0.546466		-1.02488	0.959512		-1.01425	1		-1.07453	0.835847		-1.02226	0.967408			1473	98.4486	85.268		1103	74.4098	56.8488
614	M0N98_00637	825840	826619	-	780	44.1	259	28.6	4Fe-4S binding domain protein		-1.10754	0.617974		-1.10317	0.742463		1.19083	0.522661		1.20781	0.538663		-1.4252	0.050861		-1.41947	0.268904		-1.40317	0.199589		-1.38889	0.526249		1.22866	0.37546		1.29028	0.338714			1531	143.649	124.416		1179	111.657	85.3059
615	M0N98_00638	827212	827694	+	483	42	160	18.4	Helix-turn-helix domain protein		3.31644	2.54802e-07		3.32756	4.80055e-06		3.25897	2.45489e-07		3.31002	1.29123e-06		3.16728	5.47806e-05		3.17482	0.000861467		1.5998	0.0559145		1.61552	0.35149		1.67345	0.110803		1.75461	0.0945984			4983	755.031	653.945		1292	197.599	150.965
616	M0N98_00639	827756	830443	+	2688	38.3	895	96	hypothetical protein		1.84092	0.115422		1.83244	0.136053		3.60703	3.29818e-05		3.66618	5.28033e-05		1.32888	0.266242		1.33403	0.441923		1.49285	0.32358		1.50631	0.522874		4.10875	1.3366e-07		4.29984	9.21796e-07			73425	1999.11	1731.46		16571	455.395	347.92
617	M0N98_00640	830590	833250	-	2661	36.9	886	97.4	hypothetical protein		1.60309	0.153138		1.59788	0.188981		3.04992	0.000129497		3.0998	0.000154396		1.0997	0.727331		1.10346	0.829543		1.08955	0.858931		1.09962	0.927489		3.06527	1.79969e-05		3.20849	4.84841e-05			46725	1285.07	1113.02		12695	352.417	269.245
618	M0N98_00641	833656	834774	-	1119	39.5	372	43.3	Phage integrase family protein		-6.50202	0.000536935		-6.21806	0.000407595		-9.60904	0.0349028		-8.48396	0.00770932		-5.30954	0.0267258		-5.2335	0.0291588		1.96739	NA		1.78457	0.84132		1.00638	0.994466		1.05577	0.997862			5	0.32701	0.283229		38	2.50855	1.91652
619	M0N98_00642	834874	835929	+	1056	46.2	351	39.1	Holliday junction ATP-dependent DNA helicase RuvB		1.52894	0.0423948		1.54406	0.0779157		1.08395	0.780814		1.09821	0.770628		2.30066	9.62632e-07		2.30848	0.00376626		1.1356	0.702391		1.14656	0.860799		-1.83855	0.0026317		-1.74834	0.0231217			2933	203.268	176.054		2534	177.26	135.426
620	M0N98_00643	835933	837378	+	1446	40.3	481	54.3	Polysaccharide biosynthesis protein		1.01428	0.970189		1.02163	0.967897		-1.83551	0.0442		-1.81286	0.058836		1.7773	0.0255869		1.7833	0.0844954		1.72987	0.106147		1.73979	0.277325		-1.85804	0.0238724		-1.76624	0.0560253			1320	66.8077	57.8633		2245	114.688	87.6209
621	M0N98_00644	837381	838745	+	1365	39.3	454	50.5	protein of unknown function (DUF389)		1.20522	0.421226		1.20819	0.51057		-1.0259	0.945969		-1.01256	0.989682		1.4065	0.249423		1.41121	0.350472		1.29034	0.585687		1.29425	0.713011		-1.10256	0.745224		-1.04824	0.900462			947	50.7736	43.9759		880	47.6232	36.3839
622	M0N98_00645	838750	840876	+	2127	41.5	708	80.1	Dipeptidyl-peptidase 7		1.22855	0.40113		1.2307	0.482744		1.01417	0.970086		1.02875	0.953561		1.35968	0.34605		1.36575	0.421908		1.44316	0.392812		1.44787	0.54725		1.09155	0.779948		1.14549	0.664941			992	34.1323	29.5625		848	29.4508	22.5003
623	M0N98_00646	841047	841322	+	276	39.9	91	10.5	hypothetical protein		-1.46257	0.366424		-1.47872	0.361292		1.10873	0.87563		1.11671	0.866898		-2.09959	0.0626073		-2.09557	0.0794573		-1.17237	0.862145		-1.16733	0.908922		2.01916	0.101411		2.1305	0.0656868			237	62.8435	54.4298		232	62.0937	47.4393
624	M0N98_00647	841197	843014	-	1818	42.6	605	68.6	Type III restriction enzyme, res subunit		1.87894	0.0123214		1.88832	0.0221136		1.17463	0.666193		1.18859	0.643715		2.80052	6.3659e-05		2.80925	0.00164828		1.54519	0.308094		1.5589	0.470188		-1.51347	0.127663		-1.43901	0.225639			7052	283.883	245.876		5931	240.992	184.117
625	M0N98_00648	843333	843518	-	186	43	61	6.8	Cro/C1-type HTH DNA-binding domain protein		1.17407	0.699307		1.17504	0.733413		1.00478	0.993374		1.01839	1		1.24011	0.709679		1.23885	0.760761		1.59585	0.464552		1.59608	0.604887		1.31207	0.630581		1.37678	0.552304			93	36.5924	31.6933		82	32.5664	24.8806
626	M0N98_00649	843549	843806	-	258	38	85	10.2	hypothetical protein		1.03327	0.945815		1.02858	0.96523		1.2834	0.717435		1.29445	0.701313		-1.14969	0.747013		-1.14428	0.825481		1.30298	0.705524		1.30698	0.801426		1.93757	0.1926		2.03957	0.141981			116	32.9048	28.4994		81	23.1918	17.7184
627	M0N98_00650	843817	844464	-	648	44.8	215	24.2	Protein of unknown function (DUF2975)		1.96891	0.000628366		1.96953	0.00390361		1.73236	0.0350437		1.7546	0.0426949		2.11848	0.0152528		2.12026	0.0303175		1.26296	0.654518		1.26774	0.750088		1.05093	0.884395		1.10535	0.764474			1153	130.219	112.785		624	71.1341	54.3462
628	M0N98_00651	844481	845128	-	648	41.8	215	24	Protein of unknown function (DUF2975)		1.87876	0.00479577		1.88028	0.0122744		2.09667	0.00450162		2.12402	0.00594236		1.705	0.144503		1.70672	0.174109		-1.22187	0.752812		-1.21491	0.816779		1.02693	0.93905		1.07919	0.829028			1184	133.72	115.817		534	60.8744	46.5078
629	M0N98_00652	845137	845967	-	831	44.4	276	30.3	Type II CAAX prenyl endopeptidase Rce1-like protein		1.79289	0.108366		1.78291	0.107212		2.09196	0.0227789		2.12065	0.0226382		1.56102	0.465579		1.55634	0.44673		-1.21341	0.856858		-1.22045	0.874325		1.12797	0.69274		1.18475	0.587391			2130	187.586	162.471		970	86.2262	65.8765
630	M0N98_00653	846140	846439	-	300	41	99	11.1	hypothetical protein		2.75752	0.0278751		2.78228	0.022972		1.94741	0.118598		1.98028	0.112		5.00713	NA		4.98447	0.00712765		-1.05977	0.969194		-1.0712	0.978236		-2.66953	0.0031982		-2.54684	0.0067622			3188	777.711	673.588		1488	366.396	279.925
631	M0N98_00654	846439	846858	-	420	41	139	16	Family of unknown function (DUF3836)		2.28475	0.103867		2.32036	0.0872428		1.45327	0.438931		1.47904	0.413964		5.90752	NA		5.8913	0.00186965		-1.05421	0.97096		-1.06504	0.978635		-4.1999	5.1123e-05		-4.00888	0.00019957			2293	399.554	346.061		1386	243.771	186.24
632	M0N98_00655	847237	848157	-	921	40.8	306	35.3	Bifunctional riboflavin kinase/FMN adenylyltransferase		-1.0149	0.954216		-1.01394	0.977609		1.17619	0.60127		1.1924	0.58763		-1.18226	0.607243		-1.17854	0.699926		-1.05404	0.928451		-1.04788	0.977349		1.34233	0.221147		1.4102	0.183855			691	54.9085	47.5571		531	42.5896	32.5383
633	M0N98_00656	848157	848771	-	615	38.7	204	24.1	D-ribitol-5-phosphate phosphatase		1.3841	0.0705636		1.39148	0.169673		1.44774	0.17189		1.46901	0.182407		1.3388	0.293739		1.34191	0.43004		-1.17384	0.693076		-1.16615	0.837909		-1.07144	0.842478		-1.02085	0.969087			1267	150.773	130.587		736	88.4039	67.5402
634	M0N98_00657	848799	851429	-	2631	43.2	876	97.1	Calcium-transporting ATPase 1		1.26234	0.0988233		1.26664	0.335076		1.28665	0.301959		1.30359	0.331454		1.24321	0.325846		1.24734	0.568083		-1.0933	0.807758		-1.08472	0.926991		-1.03952	0.889633		1.01129	0.988845			6453	179.499	155.467		4575	128.451	98.1364
635	M0N98_00659	851759	852763	-	1005	44.6	334	39	Transposase		-1.63632	0.115964		-1.63963	0.142082		-2.27635	0.0392922		-2.24601	0.0346579		-1.43853	0.347138		-1.43322	0.426042		1.93823	0.256805		1.94746	0.385627		1.24619	0.520289		1.30879	0.417426			126	9.17541	7.94697		269	19.7722	15.1059
636	M0N98_00660	852774	853124	-	351	39.9	116	13.8	hypothetical protein		-1.5778	0.107371		-1.57322	0.1683		-1.65797	0.32096		-1.63789	0.320681		-1.58955	0.115007		-1.58771	0.257591		1.39168	0.608773		1.41151	0.726345		1.36828	0.409544		1.43912	0.328168			108	22.5184	19.5036		171	35.988	27.4947
637	M0N98_00661	853243	853446	-	204	41.7	67	7.7	hypothetical protein		-1.61369	NA		-1.46168	0.814172		-8.49644	0.543878		-12.6138	0.360887		1.43869	NA		1.38002	0.981129		6.65846	NA		13.6208	0.479879		-1.80462	0.835541		-1.62132	0.887626			0	0	0		4	1.44843	1.1066
638	M0N98_00662	853779	855077	+	1299	39.5	432	49.9	Glycosyl Hydrolase Family 88		1.07163	0.799069		1.08338	0.81799		-1.25887	0.379583		-1.24172	0.470493		1.41789	0.221499		1.42484	0.331149		1.24357	0.558556		1.25731	0.730264		-1.41844	0.162386		-1.34954	0.286929			1423	80.1709	69.4373		1577	89.6791	68.5145
639	M0N98_00663	855134	855631	-	498	39.8	165	18.7	hypothetical protein		-2.74528	7.53301e-08		-2.73765	1.09856e-05		-2.7189	0.000316154		-2.6803	0.000415148		-2.87665	8.22233e-06		-2.86863	0.000813678		1.29789	0.558688		1.31366	0.72627		1.3935	0.208662		1.46542	0.155926			276	40.5603	35.1299		654	97.0101	74.1153
640	M0N98_00664	855644	856291	-	648	43.1	215	24.5	Outer membrane protein beta-barrel domain protein		-2.57193	1.64275e-05		-2.56033	0.000141251		-2.6011	0.00488666		-2.56917	0.00551599		-2.6362	0.000159648		-2.62456	0.00280058		1.21535	0.754836		1.23428	0.827738		1.25397	0.472218		1.32108	0.359762			315	35.5759	30.8129		758	86.4097	66.0167
641	M0N98_00665	856471	856719	+	249	52.6	82	9.3	hypothetical protein		3.49076	0.0115278		3.43811	0.0175524		3.59126	0.0592361		3.60381	0.0245331		3.48661	0.111599		3.40139	0.130961		-1.71295	0.583739		-1.72526	0.681167		-1.63096	0.68973		-1.53292	0.654138			67	19.6923	17.0558		16	4.74667	3.62644
642	M0N98_00666	856924	857142	+	219	43.8	72	8	hypothetical protein		1.5565	0.393906		1.57029	0.373719		-2.09152	0.0153807		-2.06406	0.0182974		5.67442	8.38957e-05		5.67812	0.000163364		2.72635	0.0925605		2.71563	0.124522		-4.26989	3.38279e-08		-4.05317	3.66157e-07			350	116.962	101.303		679	229.031	174.979
643	M0N98_00667	857145	857624	+	480	41.3	159	17.7	Thioredoxin		1.19356	0.727272		1.19755	0.720593		-1.76327	0.0622951		-1.73641	0.0804591		2.28474	0.117722		2.2784	0.106382		1.99573	0.361367		1.98162	0.423544		-1.97776	0.000607035		-1.88557	0.00980035			1340	204.308	176.954		2213	340.572	260.196
644	M0N98_00668	857662	858009	+	348	41.1	115	13.2	MarR family protein		-1.01137	0.980545		-1.00896	0.987979		-1.73595	0.0330941		-1.71288	0.0524918		1.68235	0.263366		1.67999	0.251698		1.53146	0.532843		1.52525	0.604693		-1.87228	0.000701112		-1.78148	0.0136375			2173	456.984	395.802		3606	765.447	584.798
645	M0N98_00669	858033	858698	+	666	46.1	221	25.3	D-alanyl-D-alanine dipeptidase		1.16915	0.755533		1.17067	0.755912		-1.87403	0.0411346		-1.8495	0.0519784		2.3618	0.0753374		2.35874	0.0687949		2.02731	0.294739		2.0156	0.355808		-2.14185	0.00429385		-2.0382	0.00944202			628	69.0091	59.7699		1133	125.668	96.0097
646	M0N98_00670	858702	859886	+	1185	46.7	394	43.8	THUMP domain-like protein		1.34573	0.272502		1.34558	0.323248		1.12003	0.738518		1.13577	0.712446		1.54472	0.300964		1.54544	0.328564		1.24296	0.743109		1.23942	0.814318		-1.0927	0.802505		-1.04108	0.928375			539	33.2883	28.8315		427	26.6182	20.3362
647	M0N98_00671	859883	860566	-	684	43.6	227	26.1	Response regulator MprA		-1.03372	0.935492		-1.03159	0.955145		1.23684	0.664201		1.25988	0.640364		-1.27412	0.591178		-1.26828	0.66547		-1.26327	0.709606		-1.26	0.813296		1.26651	0.613386		1.32613	0.548283			251	26.8558	23.2603		161	17.3875	13.284
648	M0N98_00672	860571	862109	-	1539	41.5	512	59.5	Histidine kinase-, DNA gyrase B-, and HSP90-like ATPase		-1.4477	0.266073		-1.43374	0.334919		-1.44725	0.543878		-1.42133	0.551893		-1.44001	0.305204		-1.42988	0.464362		-1.09798	0.908213		-1.08362	0.956246		-1.08433	0.895092		-1.03516	0.96485			114	5.4211	4.6953		140	6.71982	5.13392
649	M0N98_00673	862161	864233	+	2073	46	690	79.1	Outer membrane protein beta-barrel family protein		-1.38396	NA		-1.35543	0.501758		-1.48886	0.705737		-1.45774	0.561719		-1.09831	0.747013		-1.0926	0.84775		-1.61824	0.424365		-1.60416	0.507402		-2.15911	0.0952601		-2.06489	0.132239			879	31.0321	26.8774		974	34.7079	26.5167
650	M0N98_00674	864269	864697	-	429	44.3	142	16.2	Cysteine desulfuration protein SufE		-1.61264	0.0607767		-1.58283	0.0901802		-2.62496	3.62084e-06		-2.58452	7.65909e-05		1.04843	0.893364		1.05367	0.926313		1.38731	0.404684		1.40649	0.580991		-1.95267	0.00126517		-1.86087	0.012861			987	168.376	145.833		2251	387.603	296.127
651	M0N98_00675	864709	865713	-	1005	46.7	334	37.9	Aminopeptidase YwaD		1.52992	0.00137442		1.53897	0.0456597		1.30001	0.313442		1.31858	0.337673		1.72308	0.000873822		1.7296	0.0717838		1.21631	0.419982		1.22726	0.744103		-1.07279	0.814007		-1.02197	0.964258			2123	154.598	133.9		1489	109.445	83.6158
652	M0N98_00676	865782	867539	-	1758	48.4	585	64.8	Membrane dipeptidase (Peptidase family M19)		1.33801	0.0174641		1.34412	0.188981		1.46615	0.0817389		1.4868	0.131616		1.22899	0.32942		1.23251	0.580924		-1.06531	0.855388		-1.0561	0.956246		1.13815	0.608105		1.19607	0.52859			2207	91.8765	79.5758		1352	56.8102	43.4028
653	M0N98_00677	867622	868530	+	909	50.2	302	33.3	Phosphate acetyltransferase		1.18039	0.387925		1.19255	0.523822		1.0875	0.773711		1.10288	0.75904		1.31921	0.194535		1.32544	0.430954		-1.11198	0.799069		-1.09774	0.918744		-1.32627	0.181773		-1.26259	0.383519			7583	610.517	528.779		6396	519.772	397.104
654	M0N98_00678	868543	869607	+	1065	53.1	354	38.3	Butyrate kinase 2		1.20952	0.424332		1.21997	0.510283		1.44351	0.0810846		1.46393	0.128009		1.02647	0.946265		1.03255	0.963556		-1.47478	0.359537		-1.45237	0.54721		-1.03317	0.897025		1.0166	0.972959			7000	481.027	416.625		4357	302.208	230.886
655	M0N98_00679	869745	870995	-	1251	50.5	416	48	Virulence-associated protein E		-1.21465	0.454929		-1.21176	0.528856		1.22289	0.527909		1.24081	0.505781		-1.69223	0.0566244		-1.68509	0.112783		-1.34882	0.510874		-1.32996	0.668172		1.56412	0.0501358		1.63983	0.0467824			966	56.512	48.946		718	42.397	32.3912
656	M0N98_00680	871597	873162	-	1566	45.1	521	60.6	IS66 family transposase ISBthe5		1.41848	0.321847		1.43415	0.29891		-1.41493	0.156502		-1.39247	0.225136		2.89212	0.00232472		2.89184	0.00376725		1.75868	0.245951		1.75709	0.350419		-2.28726	5.73231e-05		-2.18261	0.00148078			2549	119.124	103.175		3098	146.136	111.648
657	M0N98_00681	873249	873599	-	351	40.7	116	13.6	IS66 Orf2 like protein		-1.11671	0.950441		-1.06534	0.963986		-2.44721	0.763585		-2.31439	0.722761		1.31641	0.897807		1.36922	0.933251		2.70626	NA		2.6656	0.716739		-1.15649	0.963429		-1.15295	1			2	0.417007	0.361177		5	1.05228	0.803938
658	M0N98_00682	873587	873991	-	405	45.7	134	14.9	hypothetical protein		-1.19361	0.821804		-1.15996	0.817046		-2.42516	0.466659		-2.27085	0.367207		1.56781	0.577008		1.5664	0.621421		1.71183	NA		1.68676	0.760858		-2.1799	0.444996		-2.03012	0.396106			13	2.34914	2.03463		23	4.19509	3.20503
659	M0N98_00683	874264	874518	-	255	32.5	84	9.8	hypothetical protein		-5.41903	0.0419681		-4.81711	0.0148903		-12.1711	0.0996164		-9.66667	0.0213633		-2.91957	0.42367		-2.80737	0.308607		2.25	NA		1.96021	0.89788		-1.92777	0.554551		-1.793	0.540398			2	0.573998	0.49715		18	5.21436	3.98375
660	M0N98_00684	874515	875243	-	729	35.3	242	28.5	hypothetical protein		-2.3999	0.351433		-2.41915	0.326943		-7.42605	0.130015		-6.76066	0.0575165		-1.70865	0.707473		-1.7239	0.686729		5.13519	NA		4.75232	0.482885		1.23908	0.866483		1.29477	0.84654			3	0.301172	0.26085		20	2.02661	1.54832
661	M0N98_00685	875912	876226	-	315	45.1	104	12.2	protein of unknown function (DUF4491)		-1.73212	0.0201424		-1.72401	0.035157		-1.192	0.652035		-1.17337	0.684277		-2.45906	3.96543e-06		-2.45225	0.00164475		-1.63145	0.171518		-1.61035	0.357534		1.29	0.401588		1.35317	0.339684			1410	327.589	283.73		1469	344.492	263.191
662	M0N98_00686	876233	876691	-	459	42.7	152	17.1	Regulatory protein AsnC		-1.37683	0.129194		-1.35943	0.245331		-1.54935	0.0378149		-1.52645	0.0867779		-1.14782	0.666004		-1.14254	0.754603		-1.16764	0.70278		-1.15212	0.860087		-1.54828	0.0421779		-1.47524	0.13086			7090	1130.46	979.109		9629	1549.66	1183.94
663	M0N98_00687	876808	877191	-	384	39.8	127	15.2	hypothetical protein		-1.2637	0.343898		-1.26154	0.433608		-1.46185	0.265056		-1.44392	0.274152		-1.15213	0.715768		-1.14506	0.784113		1.2581	0.610348		1.26481	0.755697		1.00879	0.982816		1.06169	0.892693			374	71.279	61.7359		496	95.4155	72.8971
664	M0N98_00688	877214	878500	-	1287	46.7	428	48	UPF0053 inner membrane protein YtfL		-1.25704	0.180282		-1.25499	0.364929		1.01906	0.950384		1.03303	0.933329		-1.54551	0.00844163		-1.53817	0.14977		-1.05841	0.874765		-1.04842	0.966148		1.51285	0.0447975		1.59049	0.0592756			1959	111.398	96.4835		1769	101.535	77.5727
665	M0N98_00689	878635	879159	+	525	45.7	174	19.8	NUDIX domain protein		4.64842	4.96718e-08		4.6636	1.32068e-07		3.19972	3.33011e-07		3.24338	2.47494e-06		6.58798	1.83529e-05		6.60415	2.55585e-05		1.34719	0.694375		1.34185	0.757827		-1.50809	0.180074		-1.43664	0.247361			3404	474.516	410.986		957	134.655	102.876
666	M0N98_00690	879190	882072	+	2883	46.4	960	110.3	Tetratricopeptide repeat protein		2.90848	1.77259e-05		2.90858	9.40162e-05		3.3141	1.06569e-11		3.35946	9.21149e-09		2.58837	0.0284549		2.59682	0.0307122		-1.27682	0.711359		-1.27872	0.765431		1.01544	0.969075		1.06552	0.878035			28865	732.737	634.635		7805	199.985	152.788
667	M0N98_00691	882096	883793	+	1698	42.6	565	64.3	Vitamin B12 transporter BtuB		2.32283	0.000561279		2.32964	0.00163096		2.41507	1.68253e-06		2.44933	4.91582e-05		2.25723	0.0567306		2.26758	0.0583824		-1.147	0.839543		-1.14544	0.889715		-1.05991	0.888261		-1.01102	0.996335			12888	555.48	481.111		4689	203.991	155.848
668	M0N98_00692	883915	886353	+	2439	46.1	812	91.4	DNA topoisomerase		1.40838	0.0627536		1.42393	0.160016		1.25741	0.292677		1.27519	0.346693		1.65629	0.0352487		1.66354	0.132049		-1.13906	0.656178		-1.12572	0.884935		-1.47971	0.0893394		-1.40845	0.203796			11823	354.762	307.265		8365	253.351	193.559
669	M0N98_00693	886350	886877	+	528	43	175	20.5	Shikimate kinase		1.08732	0.680992		1.09455	0.773091		1.05644	0.868526		1.07157	0.852416		1.12339	0.684368		1.12781	0.797503		-1.0735	0.880228		-1.06274	0.956246		-1.12607	0.673743		-1.07205	0.839761			871	120.727	104.564		714	99.8925	76.3175
670	M0N98_00694	886919	888811	+	1893	44.5	630	71.5	Biosynthetic arginine decarboxylase		1.28668	0.240198		1.29822	0.33763		1.38097	0.184141		1.40131	0.212753		1.20972	0.611682		1.21698	0.659948		-1.17144	0.752184		-1.15627	0.860799		-1.0147	0.966014		1.03443	0.933578			4351	168.213	145.692		2657	103.683	79.2138
671	M0N98_00695	888816	889589	+	774	44.4	257	27.2	Acetylglutamate kinase		1.29095	0.189196		1.30113	0.309961		1.42794	0.223109		1.45012	0.220217		1.18095	0.576467		1.18681	0.686653		-1.18724	0.686483		-1.17237	0.832855		1.03271	0.925361		1.08285	0.829028			1224	115.734	100.239		708	67.5711	51.624
672	M0N98_00696	889653	890162	+	510	46.9	169	20.2	ECF RNA polymerase sigma factor SigR		1.51051	0.269618		1.54386	0.250239		1.05795	0.856028		1.07437	0.831594		3.41746	1.41342e-07		3.42558	0.000131889		-1.22462	0.64614		-1.21318	0.796472		-3.89889	2.00937e-14		-3.71435	2.91433e-09			37794	5423.42	4697.32		30821	4464.21	3410.64
673	M0N98_00697	890152	890631	+	480	44.2	159	18.3	hypothetical protein		1.0925	0.827634		1.10842	0.812657		-1.43342	0.0756025		-1.4128	0.156826		2.16727	0.00851401		2.17037	0.0265214		1.10929	0.857051		1.11272	0.919752		-2.76016	4.401e-10		-2.62791	6.32879e-06			14219	2167.95	1877.7		17904	2755.35	2105.08
674	M0N98_00698	890829	891560	-	732	40.3	243	26	Putative auto-transporter adhesin, head GIN domain		-1.45978	0.319624		-1.45828	0.316586		-1.81219	0.0458109		-1.78347	0.0524918		-1.25617	0.726042		-1.25735	0.709854		1.35221	0.734507		1.34546	0.792659		-1.04929	0.898484		1.00024	1			9762	975.997	845.328		14772	1490.72	1138.91
675	M0N98_00699	891667	892371	+	705	44.8	234	27.2	YgjP-like, metallopeptidase domain		1.11332	0.739214		1.12144	0.753154		-1.48735	0.189437		-1.46543	0.224439		1.63671	0.0638849		1.63937	0.146666		1.69803	0.203052		1.70467	0.337136		-1.41115	0.11909		-1.34408	0.258122			898	93.2198	80.7392		1206	126.365	96.5423
676	M0N98_00700	892392	893702	+	1311	44	436	49.3	Acetyl esterase Axe7A		-1.30347	0.07539		-1.29763	0.268476		-1.4782	0.130051		-1.45747	0.182759		-1.20421	0.391258		-1.20078	0.617722		1.21425	0.548408		1.22595	0.765431		1.00466	0.987352		1.05534	0.874602			803	44.8264	38.8249		1035	58.3185	44.5551
677	M0N98_00701	893807	894457	+	651	43.3	216	24.8	hypothetical protein		1.09243	0.839901		1.10391	0.830597		-1.87763	0.013105		-1.84961	0.0232211		2.2295	0.0163681		2.23027	0.0257455		1.81838	0.208266		1.82057	0.312426		-2.2588	5.88163e-05		-2.15147	0.00153587			2191	246.31	213.333		3738	424.157	324.054
678	M0N98_00702	894629	894883	+	255	46.3	84	9.9	hypothetical protein		-1.79078	0.26434		-1.77597	0.280957		-2.6552	0.113389		-2.60746	0.127902		-1.41097	0.667362		-1.40333	0.677008		1.69778	0.549724		1.71024	0.668172		-1.07848	0.929552		-1.02923	0.993557			48	13.776	11.9316		123	35.6314	27.2223
679	M0N98_00703	895351	895980	+	630	40.6	209	24.7	Helix-turn-helix domain protein		3.94904	0.00169062		3.9599	0.00356002		1.43576	0.698437		1.45218	0.670997		6.44781	2.61524e-05		6.3849	0.000677157		3.44036	0.0130268		3.45689	0.0716458		-1.28909	0.827066		-1.22614	0.876121			34	3.94966	3.42086		21	2.46234	1.88121
680	M0N98_00704	896058	898481	+	2424	37.9	807	88.6	hypothetical protein		5.23682	3.44499e-06		5.28917	7.96654e-06		2.2581	0.0111793		2.28941	0.00935269		6.80553	1.0547e-07		6.83354	8.05181e-07		3.8476	0.0024509		3.90973	0.00364751		1.29392	0.480939		1.35681	0.384838			990	29.8898	25.8881		377	11.4889	8.77745
681	M0N98_00705	898724	898885	+	162	31.5	53	6.5	hypothetical protein		9.57207	0.0379971		8.28591	0.0159844		3.77541	0.670958		3.14855	0.643731		13.6767	0.03191		11.8116	0.0184353		3.87985	NA		3.89529	0.422147		1.00468	0.999319		1.1318	1			4	1.80703	1.5651		1	0.455988	0.348373
682	M0N98_00706	898875	899831	+	957	35.4	318	36.4	hypothetical protein		1.08859	0.9412		1.09976	0.963036		-5.5915	0.224183		-5.51283	0.149147		2.10381	0.402229		2.11385	0.405165		8.55992	NA		8.47643	0.0893703		-1.43488	0.801862		-1.37122	0.806516			4	0.305893	0.264939		26	2.00692	1.53328
683	M0N98_00707	899828	900898	+	1071	32.6	356	41.1	Radical SAM superfamily protein		-1.25796	0.81126		-1.22121	0.830574		-3.77885	0.281948		-3.53924	0.252357		1.54685	0.644179		1.54791	0.678526		3.27627	NA		3.21078	0.422029		-1.73918	0.619458		-1.65066	0.641805			11	0.751665	0.651029		29	2.00022	1.52816
684	M0N98_00708	900919	901167	+	249	39.4	82	8.8	hypothetical protein		1.02651	0.974802		1.02804	1		1.59476	0.76567		1.64234	0.771622		-1.21478	0.836149		-1.19911	0.857466		1.48179	NA		1.4932	0.860799		2.92439	0.40328		3.05972	0.275987			12	3.52698	3.05477		6	1.78	1.35991
685	M0N98_00709	901360	902541	+	1182	44	393	42.1	Putative transporter AraJ		2.34306	0.000944176		2.36448	0.00151076		2.55583	8.14845e-07		2.59241	2.38988e-05		2.21522	0.0429972		2.21866	0.0473074		-1.61011	0.0667551		-1.5949	0.33972		-1.38026	0.430007		-1.3145	0.515944			4725	292.553	253.385		1668	104.243	79.6413
686	M0N98_00710	902502	902921	-	420	41	139	15.8	hypothetical protein		1.56484	0.0969562		1.57112	0.121659		2.46631	0.000726048		2.50246	0.000956615		-1.0042	0.989413		-1.00138	1		-1.91033	0.033481		-1.89124	0.164772		1.31391	0.445093		1.37951	0.352546			1136	197.947	171.446		413	72.6389	55.4958
687	M0N98_00711	903060	903527	+	468	40.2	155	17.9	RimP N-terminal domain protein		1.9789	0.00653135		2.00131	0.00967397		-1.00369	0.990441		1.01112	0.987057		3.16335	2.41267e-07		3.17631	0.000220616		2.15819	0.00151136		2.1773	0.0555398		-1.44641	0.139128		-1.37724	0.241817			1166	182.337	157.925		1033	163.051	124.57
688	M0N98_00712	903530	904786	+	1257	42.7	418	47.7	Transcription termination/antitermination protein NusA		1.92259	0.000422531		1.93331	0.00529981		1.38158	0.234267		1.39952	0.23433		2.55512	5.93042e-06		2.56102	0.00283688		1.34528	0.385541		1.35425	0.631274		-1.35256	0.192392		-1.28673	0.35979			19270	1121.93	971.726		13121	771.081	589.103
689	M0N98_00713	904828	907839	+	3012	43.9	1003	111.1	Translation-initiation factor 2		1.16425	0.556405		1.17505	0.610222		-1.17367	0.540862		-1.1579	0.623855		1.71793	0.0142956		1.72324	0.0988228		1.08301	0.859922		1.09074	0.93588		-1.83048	0.00065566		-1.74296	0.0157957			30875	750.193	649.754		33553	822.896	628.689
690	M0N98_00714	907978	908481	+	504	40.9	167	18.1	Colicin V production protein		1.19089	0.404232		1.19311	0.527249		1.06631	0.836826		1.0816	0.820102		1.23951	0.450303		1.24366	0.582941		1.37582	0.371422		1.38407	0.580558		1.20329	0.459991		1.26321	0.380938			1002	145.498	126.019		853	125.022	95.5164
691	M0N98_00715	908489	909940	+	1452	44.6	483	54	FeS cluster assembly protein SufB		1.83225	0.015646		1.83068	0.0272954		1.43824	0.160644		1.4568	0.175446		2.24345	0.0377557		2.24258	0.0456562		1.24981	0.732686		1.24707	0.802254		-1.22886	0.472666		-1.16929	0.633108			6550	330.138	285.938		4229	215.149	164.373
692	M0N98_00716	909968	910720	+	753	44.8	250	27.7	putative ATP-dependent transporter SufC		2.03481	0.00112323		2.04204	0.00350139		1.63738	0.0185695		1.66039	0.0387629		2.55179	0.00674121		2.55355	0.0106842		1.09222	0.889496		1.09328	0.939449		-1.40513	0.189133		-1.33853	0.318102			4636	450.577	390.253		2563	251.433	192.094
693	M0N98_00717	910750	912093	+	1344	44	447	50.5	FeS cluster assembly protein SufD		1.55834	0.0225117		1.56278	0.0616358		1.30343	0.309258		1.32128	0.325237		1.81872	0.0422955		1.82263	0.0828871		1.15435	0.782539		1.1577	0.867219		-1.18991	0.495536		-1.13294	0.690276			4055	220.807	191.244		2847	156.479	119.55
694	M0N98_00718	912100	913314	+	1215	47	404	45.1	Cysteine desulfurase		1.18355	0.458466		1.19281	0.529024		1.04148	0.883835		1.05734	0.868509		1.38593	0.295927		1.3896	0.377368		-1.05454	0.924827		-1.04772	0.973553		-1.37928	0.156814		-1.31562	0.316624			2896	174.439	151.084		2452	149.078	113.895
695	M0N98_00719	914228	916162	-	1935	48.2	644	73	Glucosidase YgjK		-1.01795	0.983988		1.01524	1		-1.24002	0.862732		-1.2081	0.890693		1.56215	0.584722		1.56794	0.618918		-1.51819	NA		-1.47801	0.747041		-2.96061	0.351037		-2.78147	0.349953			28	1.059	0.917222		28	1.06892	0.816651
696	M0N98_00720	916180	919068	-	2889	45.5	962	110.4	Beta-galactosidase		-3.84241	0.103077		-3.64621	0.0868284		-4.95967	0.0809313		-4.72805	0.0762772		-1.52924	0.79424		-1.56931	0.772765		-1.75017	NA		-1.76893	0.811001		-5.50436	0.0783027		-5.14815	0.0893656			12	0.303987	0.263288		46	1.17619	0.898607
697	M0N98_00721	919227	920441	+	1215	44.9	404	46.2	Transposase, Mutator family		-2.22994	8.46742e-05		-2.21279	0.000611711		-1.7766	0.0528475		-1.74815	0.0684075		-2.75097	3.2283e-05		-2.7449	0.000769015		-1.4567	0.341252		-1.43764	0.538288		1.0821	0.820825		1.13466	0.72841			913	54.994	47.6312		1398	84.9962	64.9368
698	M0N98_00722	920532	920756	-	225	45.3	74	8.2	hypothetical protein		-1.48742	0.143014		-1.48911	0.1683		-1.71776	0.0870032		-1.6937	0.0986527		-1.41912	0.340509		-1.41846	0.368977		1.52174	0.454086		1.52791	0.549822		1.2835	0.316617		1.34794	0.2631			533	173.367	150.156		854	280.378	214.208
699	M0N98_00723	920770	921372	-	603	43.8	200	21.6	Lysine exporter LysO		1.12835	0.814749		1.12019	0.832506		-1.81211	0.0365801		-1.78738	0.0496258		1.51547	0.43566		1.51452	0.419096		2.93318	0.0565225		2.91953	0.0667097		1.09074	0.826145		1.14425	0.725498			636	77.1899	66.8555		1073	131.447	100.425
700	M0N98_00724	921369	921650	-	282	42.9	93	10.2	Lysine exporter LysO		-1.07026	0.924097		-1.0924	0.916743		1.1033	0.878814		1.11862	0.856559		-1.22378	0.798155		-1.22728	0.798801		2.6153	0.233131		2.58341	0.332762		3.60832	0.00362914		3.77467	0.00287696			75	19.464	16.8581		60	15.717	12.0078
701	M0N98_00725	921765	923282	-	1518	42.8	505	57.9	SusD-like protein P2		-1.30173	0.555732		-1.30906	0.558447		-1.3699	0.573572		-1.34325	0.569141		-1.3592	0.534798		-1.35826	0.567197		1.97741	0.257818		1.97498	0.37812		1.99959	0.0901229		2.08898	0.071581			127	6.12284	5.30309		142	6.91011	5.2793
702	M0N98_00726	923303	926431	-	3129	40.8	1042	116.5	TonB-dependent receptor SusC		-1.1372	0.775771		-1.13154	0.79073		-1.22894	0.694739		-1.20847	0.700771		-1.16323	0.727739		-1.15681	0.767778		1.82479	0.355261		1.85214	0.432686		1.76057	0.0371557		1.84531	0.0307854			282	6.59575	5.71269		277	6.53947	4.99613
703	M0N98_00727	926655	928280	-	1626	37.2	541	63.1	Tetratricopeptide repeat protein		-1.44284	0.24683		-1.44706	0.276356		-1.07374	0.863644		-1.06027	0.903177		-1.79124	0.157269		-1.78469	0.167031		1.15862	0.710175		1.17022	0.860799		1.98152	0.0948488		2.08451	0.0669018			260	11.7024	10.1356		252	11.4485	8.74661
704	M0N98_00728	928382	928987	+	606	40.1	201	22.9	Ribonuclease HII		1.23974	0.49101		1.25593	0.528856		-1.27879	0.499115		-1.26018	0.515914		1.91766	0.0612772		1.92349	0.124829		1.41609	0.4182		1.43215	0.625366		-1.71152	0.129425		-1.62751	0.182047			254	30.6748	26.568		284	34.619	26.4488
705	M0N98_00729	929130	930443	-	1314	44.5	437	48.4	L-fucose-proton symporter		-2.21152	0.0512151		-2.21081	0.0466976		-1.11535	0.749781		-1.10057	0.798864		-3.31782	0.0265241		-3.28874	0.0157519		1.01863	0.987335		1.03863	1		3.07356	8.14072e-08		3.23233	9.94328e-07			1062	59.1494	51.2302		1044	58.6913	44.8399
706	M0N98_00730	930556	932331	-	1776	49.7	591	65.6	L-fucose isomerase		-1.21062	0.626566		-1.20392	0.654716		1.22929	0.416842		1.24657	0.430866		-1.73155	0.290092		-1.71842	0.265836		-1.49409	0.598218		-1.46524	0.671764		1.44497	0.0311404		1.51731	0.0703022			9979	411.211	356.157		7086	294.732	225.174
707	M0N98_00731	932353	933333	-	981	39.7	326	38.1	Bacterial regulatory protein, gntR family		-1.53	0.189993		-1.51215	0.214976		-1.59525	0.11285		-1.57146	0.132037		-1.48996	0.473911		-1.47739	0.456467		1.07673	0.939743		1.09551	0.960142		1.01839	0.967436		1.06877	0.878638			608	45.3582	39.2855		815	61.3701	46.8865
708	M0N98_00732	933782	935296	+	1515	43.3	504	55.8	2,3-bisphosphoglycerate-independent phosphoglycerate mutase		3.01061	3.61246e-15		3.02824	7.60147e-08		3.29063	3.19216e-13		3.33704	7.19614e-09		2.80413	1.52414e-06		2.81095	0.00097987		-1.34506	0.204994		-1.33349	0.619233		-1.12978	0.647121		-1.07568	0.828879			11440	552.63	478.642		3070	149.69	114.363
709	M0N98_00733	935399	935980	+	582	43.6	193	22.1	Protein of unknown function (DUF3109)		1.69818	0.0225747		1.70702	0.0528766		1.50447	0.204907		1.52541	0.176124		2.02329	0.0296207		2.02728	0.0928272		-1.20373	0.687385		-1.19367	0.84132		-1.59224	0.221147		-1.51513	0.295705			351	44.1372	38.228		202	25.6388	19.5879
710	M0N98_00734	936048	937235	+	1188	45.2	395	44.4	Phosphate-selective porin O and P		1.11726	0.711812		1.12183	0.772998		-1.05561	0.911668		-1.03731	0.950347		1.22003	0.571126		1.22349	0.687579		1.35656	0.489956		1.36995	0.671764		1.06967	0.890809		1.1219	0.823023			215	13.2447	11.4715		184	11.4412	8.741
711	M0N98_00735	937477	939336	+	1860	46	619	67.2	Subtilase family protein		1.16127	0.467668		1.17101	0.571854		-1.21334	0.428997		-1.19631	0.546188		1.56801	0.0256831		1.57712	0.155999		1.3474	0.223137		1.35879	0.58496		-1.38991	0.137863		-1.32378	0.298383			1737	68.3452	59.1949		1871	74.3069	56.7702
712	M0N98_00736	939355	940335	+	981	48.1	326	34.9	Type IX secretion system protein PorV		1.2307	0.317201		1.24191	0.4146		-1.18717	0.516119		-1.17016	0.606507		1.71974	0.00318893		1.72768	0.0738009		1.39197	0.220003		1.40262	0.526249		-1.44546	0.0648054		-1.37726	0.21008			2129	158.828	137.564		2183	164.382	125.587
713	M0N98_00737	940506	943085	-	2580	45	859	97.7	Alpha amylase, catalytic domain		-2.56223	8.08274e-05		-2.55918	0.000248519		-1.89004	0.00491948		-1.86365	0.0158698		-3.21248	0.000185623		-3.19384	0.000373471		1.13929	0.794876		1.15534	0.865857		1.97006	0.0122403		2.06842	0.0111046			1294	36.7059	31.7916		2138	61.2148	46.7679
714	M0N98_00738	943175	944590	-	1416	45.7	471	51.6	Outer membrane protein SusF		-3.11272	0.000355957		-3.09705	0.000388088		-2.14186	0.00444537		-2.11037	0.00773431		-4.09934	0.00313751		-4.0636	0.00152416		1.00428	0.996649		1.02342	1		1.95048	0.0254038		2.04851	0.0208966			765	39.5384	34.2449		1384	72.2007	55.161
715	M0N98_00741	945781	947475	-	1695	45.7	564	63.6	Starch-binding protein SusD		-1.99918	0.0419681		-1.98698	0.0446243		-1.52488	0.140643		-1.50368	0.172637		-2.49413	0.0811665		-2.47367	0.0597457		-1.03033	0.979064		-1.01056	1		1.61129	0.0620853		1.69274	0.0573888			2434	105.093	91.0224		3140	136.845	104.549
716	M0N98_00742	947488	950517	-	3030	44.8	1009	111.5	TonB-dependent receptor SusC		-1.85758	0.0585209		-1.84256	0.0667483		-1.55442	0.0996164		-1.53277	0.131489		-2.17474	0.134122		-2.1588	0.110499		-1.01807	0.986598		1.001	1		1.39483	0.216861		1.4662	0.179963			5397	130.356	112.903		7144	174.168	133.063
717	M0N98_00743	950685	950864	-	180	26.1	59	7	hypothetical protein		-3.96535	2.58178e-05		-3.90491	4.66766e-05		-6.54698	6.47426e-08		-6.43484	6.74208e-08		-2.83338	0.0314853		-2.81518	0.02986		1.82437	0.441545		1.84959	0.554181		-1.259	0.564508		-1.1939	0.676523			88	35.7792	30.989		502	206.015	157.395
718	M0N98_00744	950917	953133	-	2217	43.8	738	84.3	Glucan 1,4-alpha-glucosidase SusB		-5.34815	4.96718e-08		-5.33366	7.90111e-08		-3.49857	0.000116128		-3.45195	0.000224299		-7.3433	2.30392e-06		-7.29769	6.80012e-07		-1.10358	0.918289		-1.08631	0.956302		1.92976	0.0384502		2.03408	0.0296899			555	18.321	15.8681		1631	54.3446	41.5191
719	M0N98_00745	953175	955025	-	1851	42.4	616	70.9	Alpha amylase, catalytic domain		-2.93058	0.00653135		-2.91802	0.00580448		-2.74186	0.0221125		-2.71576	0.0270917		-3.18988	0.037401		-3.1564	0.0228618		1.20992	0.861493		1.23445	0.889973		1.43128	0.454745		1.51519	0.376904			479	18.9387	16.4031		1193	47.6105	36.3742
720	M0N98_00746	955274	956869	+	1596	39.2	531	62.5	protein of unknown function (DUF6377)		1.13498	0.733031		1.15247	0.718211		-1.79676	0.0115124		-1.77232	0.0287562		2.36413	9.56623e-06		2.37291	0.00424167		1.76649	0.00679855		1.78319	0.197067		-2.36604	0.000110385		-2.24849	0.000894288			898	41.1779	35.6649		1459	67.5291	51.592
721	M0N98_00747	956976	957272	-	297	33.7	98	11.3	hypothetical protein		-1.87184	0.155935		-1.87673	0.191455		-2.43165	0.241818		-2.37039	0.21197		-1.7812	0.256105		-1.76888	0.334877		2.25053	0.342628		2.22202	0.467428		1.65155	0.371502		1.72724	0.308504			30	7.3924	6.40268		62	15.4207	11.7813
722	M0N98_00748	957396	957641	-	246	35.4	81	9.5	hypothetical protein		1.13154	0.843324		1.12426	0.8588		1.05509	0.964433		1.04445	0.97706		1.12177	0.860691		1.12469	0.909531		1.69479	0.604273		1.69904	0.723213		1.57768	0.60129		1.6367	0.484597			23	6.84248	5.92639		24	7.20684	5.50599
723	M0N98_00751	960340	960825	-	486	50.4	161	19	Helix-turn-helix domain protein		-1.06343	0.917872		-1.06564	0.927352		-1.38559	0.631727		-1.36495	0.650851		-1.02444	0.965001		-1.02029	0.980204		2.3604	0.206685		2.3741	0.313425		1.774	0.243792		1.85601	0.198996			92	13.8539	11.9991		120	18.2395	13.9349
724	M0N98_00752	961531	962886	-	1356	45.2	451	49	Major Facilitator Superfamily protein		-2.69495	0.00143691		-2.68787	0.00178258		-1.63171	0.112047		-1.60999	0.116431		-3.96855	0.00295352		-3.93411	0.00176495		-1.2864	0.771485		-1.25954	0.84132		1.9206	0.0106901		2.02054	0.0075489			286	15.4357	13.3691		415	22.6077	17.2722
725	M0N98_00753	962960	965638	-	2679	46.4	892	104.5	4-alpha-glucanotransferase		-1.67081	0.0113857		-1.65216	0.0444892		-1.80533	0.00396762		-1.78016	0.0159789		-1.55572	0.211454		-1.54696	0.253714		1.02549	0.971819		1.04237	0.990816		-1.11419	0.663963		-1.06017	0.860471			6655	181.801	157.461		10571	291.482	222.691
726	M0N98_00754	965966	967930	-	1965	47	654	73	DNA gyrase subunit B		1.12312	0.535274		1.12857	0.687111		-1.03495	0.911668		-1.02197	0.959928		1.26884	0.264089		1.27407	0.52236		1.15379	0.653615		1.16541	0.846795		-1.11796	0.685913		-1.06354	0.859227			18020	671.14	581.286		17571	660.545	504.654
727	M0N98_00755	968377	968631	-	255	38.4	84	9.7	30S ribosomal protein S20		-1.28903	0.385037		-1.29237	0.427643		1.17658	0.662058		1.19327	0.631344		-1.79539	0.0485787		-1.79003	0.0884305		-1.23928	0.707795		-1.22959	0.792659		1.74133	0.0224724		1.8278	0.0244652			4416	1267.39	1097.71		3627	1050.69	802.725
728	M0N98_00757	968989	969714	+	726	43.7	241	28.7	Recombination protein O C terminal		-1.12443	0.720008		-1.1132	0.774887		-1.13922	0.692977		-1.12343	0.732832		-1.09026	0.870298		-1.08476	0.891074		-1.19593	0.801099		-1.17406	0.874319		-1.23037	0.507575		-1.17129	0.647055			424	42.7415	37.0192		431	43.854	33.5043
729	M0N98_00758	969969	971582	-	1614	50.3	537	61.9	IS66 family transposase ISBvu4		1.284	0.175208		1.28876	0.322229		1.44225	0.24611		1.46119	0.239341		1.15278	0.493721		1.15637	0.711181		-1.04879	0.936146		-1.03677	0.981732		1.21428	0.421233		1.27676	0.363886			1713	77.6738	67.2746		1156	52.9082	40.4216
730	M0N98_00759	971651	972160	-	510	44.1	169	19.8	IS66 Orf2 like protein		1.05583	0.968341		1.07745	1		-4.65432	0.491424		-4.40738	0.443153		3.04332	0.331941		2.89636	0.333827		5.11896	NA		4.84863	0.399267		-2.91499	0.587947		-2.68724	0.551338			2	0.286999	0.248575		10	1.44843	1.1066
731	M0N98_00760	972634	973083	-	450	47.3	149	15.9	putative protein YqeY		-1.73046	0.0201424		-1.71158	0.0360236		-1.63746	0.0319265		-1.61461	0.0689968		-1.72738	0.0318137		-1.71656	0.0921193		-1.68019	0.147114		-1.65622	0.33318		-1.56743	0.0209093		-1.49327	0.106577			1489	242.16	209.739		2176	357.203	272.902
732	M0N98_00761	973105	974409	-	1305	47.4	434	47.9	Tubulin/FtsZ family, GTPase domain		1.26766	0.197247		1.27231	0.350861		1.68436	0.0162316		1.70839	0.0310336		-1.01577	0.953997		-1.01032	0.987116		-1.31292	0.417072		-1.29822	0.668577		1.32124	0.156148		1.38673	0.185865			4007	224.714	194.628		2059	116.551	89.0442
733	M0N98_00762	974447	975949	-	1503	47.1	500	55	Cell division protein FtsA		1.18204	0.467047		1.18353	0.56793		1.67149	0.0295802		1.6946	0.0437314		-1.1196	0.687647		-1.11298	0.797955		-1.1521	0.747461		-1.13817	0.867219		1.64819	0.00896477		1.73057	0.0218241			2783	135.511	117.368		1472	72.3465	55.2724
734	M0N98_00763	975953	976690	-	738	44.4	245	27.8	Cell division septal protein		1.055	0.831641		1.05731	0.882669		1.29343	0.441772		1.3108	0.416182		-1.12404	0.618033		-1.11962	0.790381		1.00362	0.994083		1.01462	1		1.48176	0.133815		1.55616	0.105541			678	67.2348	58.2332		458	45.8435	35.0242
735	M0N98_00764	976687	978063	-	1377	48.2	458	51.1	UDP-N-acetylmuramate--L-alanine ligase		1.28019	0.265864		1.28131	0.37154		1.98941	0.000783809		2.01865	0.00351508		-1.10038	0.705326		-1.09575	0.825335		-1.21073	0.516173		-1.19665	0.77338		1.83469	0.00289064		1.92356	0.0074771			2792	148.389	128.522		1236	66.306	50.6576
736	M0N98_00765	978053	979183	-	1131	48.2	376	40.5	Undecaprenyl-PP-MurNAc-pentapeptide-UDPGlcNAc GlcNAc transferase		1.25963	0.365004		1.25987	0.443342		2.10017	0.00221773		2.1296	0.00425899		-1.23853	0.323068		-1.23317	0.559626		-1.59688	0.0466222		-1.58009	0.324842		1.65434	0.0427516		1.73739	0.0387023			2354	152.323	131.929		999	65.2486	49.8497
737	M0N98_00766	979248	980645	-	1398	48.7	465	51.4	Cell cycle protein		-1.05743	0.792965		-1.05574	0.870814		1.14859	0.615964		1.16444	0.625566		-1.25413	0.325258		-1.24909	0.537544		-1.08156	0.851965		-1.0713	0.942277		1.3527	0.138362		1.4207	0.161682			2154	112.761	97.6643		1630	86.1289	65.8022
738	M0N98_00767	980669	982003	-	1335	45.7	444	49.9	UDP-N-acetylmuramoylalanine--D-glutamate ligase		1.0379	0.894948		1.03564	0.931355		1.43708	0.134761		1.4565	0.173972		-1.24271	0.407372		-1.23617	0.576532		-1.04727	0.913261		-1.03881	0.977978		1.73506	0.0161508		1.82218	0.0183207			1676	91.8785	79.5775		1049	58.0447	44.3459
739	M0N98_00768	982018	983286	-	1269	41.5	422	47	Phospho-N-acetylmuramoyl-pentapeptide- transferase		-1.09638	0.74768		-1.09849	0.789318		1.1437	0.699521		1.1581	0.682757		-1.31969	0.295927		-1.3119	0.442585		1.09069	0.836656		1.10088	0.921549		1.67496	0.0636067		1.75974	0.0432651			951	54.8454	47.5025		757	44.0659	33.6662
740	M0N98_00769	983299	984753	-	1455	43.8	484	53.3	UDP-N-acetylmuramoyl-L-alanyl-D-glutamate--2, 6-diaminopimelate ligase		1.08675	0.789633		1.08405	0.831751		1.24594	0.493098		1.26125	0.480419		-1.04952	0.855705		-1.04442	0.923839		1.39819	0.253292		1.41148	0.52646		1.8571	0.00981245		1.95351	0.00894926			1195	60.1071	52.0598		874	44.3728	33.9007
741	M0N98_00770	984772	986952	-	2181	44.7	726	80.4	Peptidoglycan D,D-transpeptidase FtsI		-1.14335	0.566364		-1.14	0.665078		-1.31047	0.40366		-1.29503	0.439356		-1.01637	0.95814		-1.01038	0.987694		1.10161	0.812716		1.1116	0.908245		-1.14946	0.681806		-1.09299	0.822844			1893	63.5208	55.0164		2345	79.4247	60.6802
742	M0N98_00771	986957	987331	-	375	41.1	124	14.5	Bacteriodetes cell division protein (FtsL-like)		1.49594	0.246639		1.48404	0.269238		1.24153	0.671106		1.25219	0.643016		1.59931	0.259307		1.60046	0.285004		1.60043	0.440246		1.60114	0.53738		1.26613	0.595553		1.33434	0.483637			386	75.3316	65.2459		322	63.4298	48.4601
743	M0N98_00772	987336	988250	-	915	45.4	304	34.3	Ribosomal RNA small subunit methyltransferase H		1.15532	0.527775		1.16477	0.604904		-1.25622	0.415665		-1.23885	0.489913		1.56696	0.0199987		1.57577	0.154026		1.4362	0.191913		1.44945	0.479246		-1.34791	0.21335		-1.28378	0.370589			1485	118.775	102.873		1744	140.797	107.568
744	M0N98_00773	988247	988711	-	465	41.9	154	18.1	MraZ protein, putative antitoxin-like		-1.0358	0.90512		-1.02536	0.94742		-1.61838	0.0514405		-1.59455	0.0872829		1.33312	0.197436		1.33812	0.412846		1.64958	0.0683404		1.66721	0.320302		-1.28492	0.316126		-1.22364	0.47175			653	102.774	89.0138		952	151.235	115.543
745	M0N98_00774	988746	988973	-	228	31.6	75	8.9	hypothetical protein		NA	NA		1	1		NA	NA		1	1		NA	NA		1	1		NA	NA		1	1		NA	NA		1	1			0	0	0		0	0	0
746	M0N98_00775	989058	989897	+	840	39.4	279	31.8	Acyltransferase		1.18394	0.443858		1.19249	0.528856		-1.10927	0.707973		-1.09315	0.784107		1.50534	0.14912		1.50847	0.249478		1.25468	0.539702		1.2617	0.719386		-1.3096	0.318222		-1.24671	0.445784			1048	91.3068	79.0823		1019	89.6114	68.4628
747	M0N98_00776	989921	990901	+	981	40.1	326	37.5	Acetyltransferase (GNAT) domain protein		-1.38344	0.0611531		-1.37852	0.172551		-1.61278	0.0281089		-1.58957	0.0755819		-1.25677	0.440837		-1.25236	0.557432		1.28157	0.525087		1.28838	0.687661		1.01461	0.961176		1.06519	0.851841			1095	81.6895	70.7526		1570	118.222	90.3213
748	M0N98_00777	990990	992282	-	1293	44.8	430	48.6	Deoxyguanosinetriphosphate triphosphohydrolase		1.06951	0.76688		1.07263	0.831055		1.40152	0.205163		1.42181	0.220541		-1.17103	0.495614		-1.16765	0.683626		-1.15196	0.692297		-1.14127	0.860799		1.44995	0.107907		1.52231	0.0961921			1070	60.5628	52.4545		686	39.1917	29.9423
749	M0N98_00778	992544	992978	+	435	46.9	144	15.8	Deoxyuridine 5'-triphosphate nucleotidohydrolase		1.24512	0.254332		1.24988	0.399687		1.4828	0.208828		1.50014	0.195463		1.06722	0.801899		1.0711	0.89339		-1.16243	0.706422		-1.14831	0.860799		1.21548	0.528445		1.27986	0.410653			915	153.94	133.33		584	99.1727	75.7676
750	M0N98_00779	992988	994796	+	1809	41.1	602	69.7	Tetratricopeptide repeat protein		1.3492	0.129018		1.3602	0.228256		-1.02271	0.946134		-1.00966	0.990235		1.86857	0.000103125		1.87596	0.0376515		1.21947	0.370767		1.23073	0.752332		-1.54345	0.0662932		-1.46817	0.154533			4179	169.065	146.43		3895	159.051	121.515
751	M0N98_00780	994793	995626	+	834	41.6	277	31.4	protein of unknown function (DUF4292)		1.16233	0.553903		1.16983	0.610286		1.41002	0.152675		1.42949	0.190755		-1.03532	0.921895		-1.0303	0.95224		-1.59067	0.181433		-1.56915	0.385627		-1.07356	0.813624		-1.02219	0.96309			1991	174.713	151.322		1258	111.425	85.1284
752	M0N98_00781	995626	996960	+	1335	43.3	444	50.7	Murein hydrolase activator EnvC		1.08377	0.729839		1.08785	0.794269		-1.15079	0.654364		-1.13549	0.701313		1.27915	0.358149		1.28443	0.513034		1.28271	0.528923		1.29008	0.698315		-1.13231	0.644546		-1.07713	0.823023			872	47.8031	41.4031		875	48.4167	36.9902
753	M0N98_00782	997462	997833	+	372	43.8	123	13.2	RNA recognition motif		1.53466	0.405784		1.54197	0.395516		-2.30716	0.0364552		-2.27714	0.0453199		4.00922	0.000747591		4.00332	0.00110096		3.49881	0.0565225		3.49595	0.0716458		-2.59573	3.67715e-05		-2.47093	0.000507971			3828	753.095	652.268		9210	1828.88	1397.26
754	M0N98_00783	998149	999063	-	915	41.9	304	34.1	Thermolabile glutaminase		-2.2681	2.58178e-05		-2.25192	0.000412979		-2.86704	2.67258e-07		-2.82526	1.39359e-05		-2.04673	0.0038636		-2.0365	0.0209907		1.64559	0.0999341		1.66581	0.316776		1.19539	0.507647		1.25618	0.427158			937	74.9444	64.9106		2400	193.758	148.03
755	M0N98_00784	999077	1000921	-	1845	46.5	614	68.2	GcpE protein		-1.27133	0.205187		-1.26532	0.378527		1.01383	0.958996		1.02811	0.940133		-1.5875	0.0690811		-1.57844	0.17282		-1.21048	0.626025		-1.1937	0.807844		1.35091	0.142282		1.41953	0.157369			7039	279.213	241.831		6135	245.633	187.663
756	M0N98_00785	1001005	1001514	-	510	46.1	169	17.7	N5-carboxyaminoimidazole ribonucleotide mutase		-1.47064	0.191147		-1.46911	0.218701		1.27494	0.491458		1.29474	0.457959		-2.59124	6.06899e-07		-2.57916	0.00085364		-1.89433	0.0680218		-1.86664	0.190629		1.77675	0.0163773		1.86377	0.019653			3723	534.249	462.722		2555	370.075	282.736
757	M0N98_00786	1001639	1002019	-	381	38.8	126	14.2	Glycine cleavage system H protein		-2.62623	5.18056e-05		-2.61031	0.000264105		-2.3589	1.14808e-05		-2.32509	0.000218646		-2.92853	0.00408074		-2.90279	0.00409491		1.21171	0.740854		1.23194	0.80691		1.53076	0.137872		1.60781	0.114876			3492	670.765	580.96		7221	1400.04	1069.63
758	M0N98_00787	1002056	1002712	-	657	41.4	218	24.8	hypothetical protein		-1.04408	0.893843		-1.03954	0.927352		1.34656	0.26688		1.36594	0.278443		-1.3771	0.36944		-1.37229	0.430394		-1.18013	0.733196		-1.16426	0.85219		1.59169	0.0945021		1.67121	0.0689068			728	81.0937	70.2366		471	52.9571	40.459
759	M0N98_00788	1002723	1004192	-	1470	43.3	489	56.1	RNA polymerase sigma-54 factor		1.09173	0.763171		1.09705	0.797222		1.56549	0.0655104		1.58792	0.0887068		-1.24507	0.523265		-1.23868	0.599328		-1.32	0.529606		-1.30154	0.683153		1.49808	0.0885638		1.57378	0.0854767			2007	99.9197	86.5421		1121	56.3322	43.0376
760	M0N98_00789	1004321	1004551	+	231	42.4	76	8.8	hypothetical protein		-11.1577	0.028339		-9.63751	0.00779474		-4.34571	0.631244		-3.37415	0.645146		-17.9282	0.0193309		-15.6493	0.00108579		-1.12453	NA		-1.13513	1		3.90181	0.327176		3.98102	0.182047			1	0.316817	0.274401		4	1.27914	0.977254
761	M0N98_00790	1004901	1005809	-	909	44.2	302	33.6	Choline trimethylamine-lyase activating enzyme		-4.36277	1.56226e-05		-4.37531	1.5419e-05		-1.84066	0.0293663		-1.81714	0.0372427		-7.05985	5.65318e-07		-6.99574	2.52398e-07		-1.07497	0.936146		-1.05365	0.977349		3.64619	1.08753e-07		3.8354	2.39467e-07			372	29.9502	25.9404		641	52.091	39.7973
762	M0N98_00791	1005814	1008240	-	2427	46.1	808	92	Trans-4-hydroxy-L-proline dehydratase		-3.21628	5.89534e-06		-3.21747	2.41192e-05		-1.97706	0.00054114		-1.94935	0.00434962		-4.41999	1.33518e-06		-4.38929	7.60008e-06		1.08809	0.894968		1.10733	0.925837		2.48042	3.76399e-06		2.60425	3.85666e-05			2685	80.9647	70.1248		4856	147.801	112.919
763	M0N98_00792	1008542	1010206	-	1665	41.1	554	64.4	Phosphoribulokinase / Uridine kinase family protein		-1.76959	0.00179059		-1.753	0.016998		-2.5807	1.35647e-07		-2.54624	1.17465e-05		-1.23408	0.367491		-1.22922	0.582941		1.33274	0.308584		1.34657	0.627833		-1.54144	0.0253987		-1.46721	0.117183			7999	351.595	304.522		18815	834.754	637.749
764	M0N98_00793	1010297	1011988	+	1692	40.5	563	62.9	Na+/Pi-cotransporter		1.03734	0.837465		1.04506	0.896341		-1.08592	0.74889		-1.07062	0.83306		1.14577	0.556604		1.15077	0.723603		1.09571	0.780234		1.10689	0.910819		-1.11947	0.639588		-1.06585	0.846003			2643	114.319	99.0134		2556	111.591	85.2551
765	M0N98_00794	1012322	1012543	+	222	33.8	73	8.6	hypothetical protein		-1.37696	0.607473		-1.38781	0.628121		1.54713	0.617008		1.56802	0.564093		-2.10666	0.31838		-2.10409	0.344255		-1.05669	0.971819		-1.0663	1		3.11571	0.0662932		3.24795	0.0423947			42	13.8458	11.9921		23	7.65321	5.84702
766	M0N98_00795	1012646	1013512	-	867	40.7	288	31.4	FKBP-type peptidyl-prolyl cis-trans isomerase		1.41037	0.11844		1.40847	0.214837		2.07531	0.000125437		2.10375	0.00113802		1.02695	0.941381		1.02869	0.968106		-1.23662	0.44548		-1.22775	0.75125		1.65781	0.0536077		1.74252	0.0490163			7413	625.743	541.966		3155	268.812	205.371
767	M0N98_00796	1013534	1014118	-	585	41.4	194	21.4	Outer membrane protein MIP		1.32735	0.151244		1.33121	0.26526		1.53839	0.0649811		1.559	0.0940562		1.16019	0.683526		1.16436	0.740967		-1.20409	0.652285		-1.19409	0.797044		1.11926	0.732746		1.17741	0.612345			1517	189.78	164.372		901	113.773	86.9218
768	M0N98_00797	1014246	1014944	+	699	41.1	232	25.7	NAD-dependent protein deacylase		1.56019	0.0163311		1.57662	0.0506511		1.27944	0.340015		1.29828	0.361319		2.01722	0.000820992		2.02379	0.0285161		-1.05395	0.905105		-1.04368	0.977349		-1.63762	0.0300145		-1.56047	0.0842904			1029	107.736	93.3116		704	74.3985	56.8401
769	M0N98_00798	1015019	1015183	+	165	44.2	54	5.9	Rubredoxin		-1.42829	0.255161		-1.41862	0.280304		-2.03219	0.0125149		-1.99976	0.0165091		-1.04369	0.932593		-1.04318	0.943757		1.36441	0.655188		1.36419	0.724803		-1.40313	0.158993		-1.33864	0.297482			7082	3141.18	2720.63		13002	5820.96	4447.19
770	M0N98_00799	1015369	1017504	-	2136	44.6	711	78.6	Polyribonucleotide nucleotidyltransferase		1.79663	0.00468124		1.79433	0.0223986		2.68592	2.40231e-07		2.72203	5.05881e-06		1.26298	0.462878		1.26496	0.576532		-1.42606	0.255338		-1.41492	0.537542		1.51507	0.0952601		1.59215	0.0876876			18860	646.192	559.677		6533	225.933	172.612
771	M0N98_00800	1017633	1018868	+	1236	38.8	411	46.3	Thioredoxin-like protein		1.34917	0.21662		1.36336	0.271601		1.22768	0.45883		1.24436	0.474552		1.49047	0.301786		1.4998	0.330676		-1.02407	0.973798		-1.00757	1		-1.22584	0.472117		-1.16576	0.624435			1607	95.1521	82.4128		1148	68.6107	52.4183
772	M0N98_00801	1019069	1019533	+	465	39.1	154	16.8	Transcription elongation factor GreA		-2.03417	0.000778097		-2.0234	0.00419587		-2.25936	0.000143968		-2.23059	0.000991789		-2.00254	0.0157948		-1.98898	0.035939		1.52146	0.297016		1.54275	0.456875		1.36945	0.180853		1.44102	0.168063			1735	273.066	236.507		3601	572.056	437.049
773	M0N98_00802	1019585	1019992	+	408	40.2	135	15	HIT domain protein		1.00358	0.991033		1.00644	0.99257		1.33198	0.342865		1.35055	0.332024		-1.24501	0.54705		-1.23648	0.611799		1.03348	0.966768		1.04593	0.98654		1.73185	0.0112679		1.81799	0.012439			974	174.711	151.32		628	113.702	86.8679
774	M0N98_00803	1020129	1021742	-	1614	46.4	537	63.7	Transposase DDE domain protein		-1.23299	0.547621		-1.23163	0.566971		-1.89552	0.0259577		-1.86768	0.0293216		1.08682	0.878377		1.08905	0.902175		1.67623	0.356519		1.67686	0.480596		-1.20175	0.619437		-1.14563	0.734027			226	10.2477	8.87569		387	17.7123	13.5322
775	M0N98_00804	1021891	1022934	-	1044	37.4	347	39.5	Mannose-1-phosphate guanylyltransferase 1		-1.03413	0.862012		-1.02702	0.935825		-1.16081	0.565599		-1.1443	0.660546		1.06635	0.806015		1.07053	0.890562		1.09073	0.786949		1.10094	0.913339		-1.11712	0.673733		-1.06334	0.861564			1676	117.488	101.759		1698	120.145	91.7903
776	M0N98_00806	1023364	1024173	+	810	41.9	269	30.8	Fic/DOC family protein		1.21307	0.558522		1.22575	0.555242		-1.66582	0.0420856		-1.64245	0.0706137		2.19266	0.000382661		2.20162	0.00935077		1.95152	0.0336553		1.966	0.140999		-1.83797	0.00253641		-1.7505	0.0226227			1726	155.947	135.068		2673	243.771	186.24
777	M0N98_00807	1024244	1024420	+	177	31.1	58	6.6	hypothetical protein		-1.13404	0.784887		-1.1321	0.806876		-2.19712	0.085596		-2.16333	0.0835655		1.24697	0.618149		1.25152	0.688076		2.41301	0.144385		2.40987	0.248479		-1.12021	0.793652		-1.0657	0.902419			99	40.9339	35.4535		195	81.3823	62.1757
778	M0N98_00808	1024576	1025304	-	729	35.7	242	27.7	putative ArCR		-1.43765	0.406611		-1.44465	0.419497		-1.8011	0.223109		-1.76945	0.219683		-1.32307	0.676366		-1.32252	0.68374		1.76682	0.496308		1.75758	0.603089		1.33278	0.543134		1.39368	0.487369			96	9.63751	8.3472		153	15.5036	11.8447
779	M0N98_00809	1025392	1025838	+	447	33.1	148	17.1	MarR family protein		-1.22251	0.580695		-1.21569	0.663461		-1.45986	0.503337		-1.43642	0.495912		-1.13009	0.806015		-1.12263	0.866733		1.50812	0.545609		1.51845	0.670298		1.18211	0.741507		1.24212	0.685235			85	13.9166	12.0534		108	17.8478	13.6357
780	M0N98_00812	1027309	1028214	+	906	40	301	35	Transposase DDE domain protein		-1.02317	0.965752		-1.01917	0.977616		-2.17143	0.0244092		-2.13357	0.0227795		1.75335	0.295123		1.74813	0.313304		2.15132	0.266418		2.13823	0.357534		-1.74325	0.0905906		-1.66115	0.1395			152	12.2782	10.6344		279	22.7481	17.3794
781	M0N98_00813	1028260	1028862	-	603	41.1	200	22.6	Phage integrase family protein		-7.51779	0.00196495		-6.91262	0.000839314		-13.7667	0.0167421		-11.9549	0.00562467		-4.12386	0.117686		-3.92784	0.0893154		1.6052	NA		1.49622	0.925007		-2.14519	0.361824		-2.02827	0.352546			4	0.485471	0.420475		39	4.77767	3.65012
782	M0N98_00814	1028915	1029301	+	387	39.5	128	15.2	Fic/DOC family protein		-1.16646	0.884903		-1.11101	0.894163		-2.58548	0.349831		-2.45287	0.286992		3.01665	0.362352		3.00281	0.334877		1.52444	NA		1.52519	0.783884		-5.09875	0.202055		-4.71043	0.185143			16	3.02573	2.62063		30	5.72636	4.37492
783	M0N98_00815	1029313	1029630	+	318	42.1	105	11.7	protein of unknown function (DUF3784)		-2.45366	0.608608		-2.0432	0.542074		-5.30558	0.471634		-4.38587	0.421618		1.21496	NA		1.30243	0.958159		1.42873	NA		1.56041	0.966148		-4.32252	0.472218		-3.62835	0.428097			2	0.460282	0.398658		8	1.85837	1.41978
784	M0N98_00816	1029572	1029736	-	165	43.6	54	6.5	hypothetical protein		-1.89086	NA		-1.92561	0.79615		-1.28946	0.952643		-1.17046	1		-3.67052	NA		-3.33318	0.708626		-2.60931	NA		-2.47733	0.956246		1.09158	0.980452		1.13302	1			2	0.887089	0.768322		2	0.895395	0.684078
785	M0N98_00817	1029935	1030273	+	339	38.6	112	12.6	hypothetical protein		1.26276	0.876937		1.28903	0.925083		-3.66848	0.450654		-3.52633	0.328661		29.0443	0.0325266		41.0424	0.0261662		3.0216	NA		2.84559	0.634442		-34.616	0.0676853		-40.0467	0.0296899			3	0.647653	0.560943		11	2.39696	1.83127
786	M0N98_00818	1030298	1032604	+	2307	42.5	768	86.2	Outer membrane protein beta-barrel family protein		-2.61988	0.0702565		-2.5296	0.0777543		-5.30456	0.0198284		-5.11385	0.0145001		-1.2274	0.818104		-1.21725	0.844016		1.61769	NA		1.64203	0.79913		-2.62612	0.168085		-2.49336	0.188838			14	0.444121	0.384661		64	2.04928	1.56564
787	M0N98_00819	1032608	1032958	+	351	43.3	116	13.4	hypothetical protein		-1.61134	0.485375		-1.61518	0.500825		2.72764	0.379701		2.66707	0.309434		-3.35127	0.0540232		-3.29862	0.055772		-1.61193	NA		-1.56428	0.792659		5.74224	0.0344386		5.89804	0.0097923			23	4.79559	4.15354		8	1.68365	1.2863
788	M0N98_00820	1032899	1033663	-	765	42.4	254	29.4	Bacterial regulatory protein, luxR family		-1.70446	0.166423		-1.69758	0.216232		1.00905	0.990091		1.02926	0.997397		-2.67631	0.0195019		-2.65364	0.0515409		-1.58441	0.492998		-1.56811	0.649849		1.72919	0.32328		1.80789	0.298191			86	8.22731	7.12581		70	6.75935	5.16412
789	M0N98_00821	1034522	1036159	-	1638	49.2	545	62.7	Radical SAM superfamily protein		-1.1206	0.813017		-1.12608	0.812657		2.40145	0.00108158		2.43295	0.00120146		-2.63865	0.00035265		-2.62831	0.0031845		-2.47924	0.00210419		-2.44717	0.0281279		2.59439	0.000376122		2.72277	0.00025453			824	36.8158	31.8868		316	14.2509	10.8876
790	M0N98_00822	1036175	1036696	-	522	44.8	173	20.1	hypothetical protein		-1.25787	0.557441		-1.25422	0.598		1.49551	0.26109		1.51628	0.228263		-2.05915	0.108388		-2.04492	0.127517		-1.52922	0.49699		-1.50431	0.627656		2.03645	0.0367439		2.13758	0.0251143			260	36.4522	31.5719		152	21.5101	16.4336
791	M0N98_00823	1036714	1037145	-	432	45.8	143	16.2	Acetyltransferase (GNAT) family protein		1.21239	0.559796		1.21229	0.599491		2.12359	0.0371409		2.15069	0.0272949		-1.23424	0.511523		-1.22842	0.649797		-1.25044	0.691742		-1.23481	0.806708		2.12937	0.0111351		2.23435	0.00858296			347	58.785	50.9147		149	25.4783	19.4653
792	M0N98_00824	1037250	1037735	+	486	45.3	161	18.8	L-methionine sulfoximine/L-methionine sulfone acetyltransferase		-1.16298	0.679073		-1.15505	0.706849		-2.29372	0.00110611		-2.2622	0.00238069		1.45736	0.271175		1.46199	0.341358		1.97923	0.0986124		1.98554	0.204353		-1.65812	0.0410186		-1.57633	0.0849495			438	65.9567	57.1262		935	142.116	108.576
793	M0N98_00825	1037809	1038165	+	357	38.7	118	14.2	Protein of unknown function, DUF488		-1.19951	0.641409		-1.19964	0.646131		-2.06626	0.0213115		-2.0402	0.0248741		1.24123	0.664827		1.24355	0.678729		1.80183	0.310503		1.79845	0.391319		-1.39547	0.29185		-1.32714	0.378343			454	93.0698	80.6093		897	185.606	141.802
794	M0N98_00826	1038342	1039853	+	1512	50.2	503	57	Biotin carboxylase		1.93013	0.0180029		1.93813	0.0219081		2.49285	0.000702337		2.52628	0.000958011		1.46821	0.310629		1.47187	0.361069		-1.96016	0.0667551		-1.94954	0.165601		-1.13756	0.768747		-1.08238	0.866649			1211	58.6156	50.768		440	21.4966	16.4233
795	M0N98_00827	1039878	1040393	+	516	47.3	171	19	Biotin-requiring enzyme		1.55672	0.0852155		1.57215	0.117254		1.78513	0.0184292		1.81058	0.0246308		1.38109	0.436682		1.39069	0.481351		-1.57241	0.328619		-1.55096	0.479879		-1.20397	0.596387		-1.14783	0.720507			798	113.181	98.0281		386	55.2594	42.218
796	M0N98_00828	1040396	1041928	+	1533	51.3	510	55.9	Propionyl-CoA carboxylase beta chain		1.68351	0.025122		1.69048	0.0452831		2.51213	0.000758475		2.55213	0.000905152		1.17338	0.612864		1.17882	0.711933		-1.56076	0.0335768		-1.54564	0.374137		1.38721	0.376928		1.45394	0.29793			1166	55.6644	48.2118		385	18.5518	14.1735
797	M0N98_00829	1042059	1043369	-	1311	43.5	436	50.8	Prolyl tri/tetrapeptidyl aminopeptidase		-1.69969	0.126482		-1.70544	0.138877		1.37753	0.40978		1.39412	0.36181		-2.86722	0.000818572		-2.8535	0.00281952		-1.27241	0.643139		-1.25464	0.786513		3.15605	7.79583e-05		3.31782	4.26436e-05			291	16.2447	14.0698		189	10.6495	8.13615
798	M0N98_00830	1043474	1044097	+	624	41	207	24.6	hypothetical protein		-1.06371	0.837158		-1.0563	0.888138		-1.58562	0.103533		-1.56298	0.125529		1.20253	0.513176		1.20821	0.655955		1.71635	0.0471181		1.73162	0.27767		-1.09286	0.80819		-1.03944	0.929618			432	50.6664	43.883		598	70.7921	54.0849
799	M0N98_00831	1044106	1044669	+	564	42.9	187	21.3	Corrinoid adenosyltransferase		-1.07137	0.76783		-1.06213	0.854456		-1.3887	0.23815		-1.36914	0.302471		1.17506	0.474022		1.18066	0.67177		1.22975	0.584155		1.24008	0.751036		-1.30713	0.228266		-1.24357	0.416543			1123	145.721	126.211		1428	187.033	142.892
800	M0N98_00832	1044741	1044962	+	222	41.9	73	8.7	Protein of unknown function (DUF2795)		1.13781	0.770584		1.1656	0.730156		-1.15974	0.694791		-1.13986	0.72944		1.92902	0.0767684		1.94185	0.0909037		-1.18892	0.794876		-1.17595	0.860419		-2.62735	0.000535253		-2.507	0.00204978			2048	675.146	584.755		1960	652.186	498.268
801	M0N98_00833	1045126	1045725	+	600	38.5	199	21.5	Outer membrane protein beta-barrel domain protein		1.89458	0.00258849		1.90589	0.00962663		1.48476	0.0575979		1.50491	0.10017		2.49876	0.00342345		2.49957	0.0102902		1.0692	0.899974		1.07241	0.956246		-1.5519	0.0949396		-1.47644	0.183005			9229	1125.7	974.991		5640	694.379	530.503
802	M0N98_00834	1045798	1048260	+	2463	45.7	820	93.9	Type III restriction enzyme, res subunit		2.29452	2.37316e-06		2.31675	9.74884e-05		1.79084	0.0021575		1.81606	0.0116876		3.12979	4.71322e-08		3.13781	0.000140732		1.01048	0.97692		1.01917	1		-1.70418	0.0189191		-1.62238	0.0586017			3188	94.7272	82.0448		1583	47.4772	36.2724
803	M0N98_00835	1048308	1049018	+	711	42.6	236	26.5	putative phosphatase YcdX		1.04428	0.86371		1.04862	0.916007		1.20137	0.641255		1.21876	0.603797		-1.08262	0.782556		-1.07957	0.888505		-1.31058	0.414522		-1.29587	0.715043		1.00965	0.980752		1.06077	0.913669			289	29.7474	25.7647		206	21.4026	16.3515
804	M0N98_00836	1049026	1049496	+	471	48.2	156	17.9	Putative low molecular weight protein-tyrosine-phosphatase		-1.70028	0.0101932		-1.70012	0.0334169		-1.13027	0.706781		-1.11369	0.752108		-2.29988	2.79565e-05		-2.28646	0.00628864		-1.08245	0.833457		-1.06977	0.952309		1.91224	0.00653717		2.00512	0.00588971			492	76.4478	66.2127		484	75.9089	57.9941
805	M0N98_00837	1049471	1051528	-	2058	42.3	685	79.2	7TM receptor with intracellular HD hydrolase		-1.16732	0.424689		-1.16426	0.583849		-1.21487	0.569705		-1.20014	0.605752		-1.1555	0.426993		-1.1505	0.702847		1.14344	0.656178		1.15368	0.848667		1.10535	0.766956		1.16266	0.659059			2517	89.5074	77.5238		2892	103.806	79.3072
806	M0N98_00838	1051610	1053127	+	1518	46.3	505	57.9	Glutamate--tRNA ligase		1.54104	0.039298		1.54535	0.0872428		2.25614	0.000241379		2.28749	0.000748145		1.08452	0.790704		1.08908	0.857293		-1.54726	0.144385		-1.52806	0.411563		1.36594	0.209128		1.43508	0.183675			4986	240.382	208.199		2048	99.6613	76.1409
807	M0N98_00839	1053140	1054360	+	1221	44.2	406	46.9	3-deoxy-D-manno-octulosonic acid transferase		1.23464	0.216565		1.23958	0.391902		1.49666	0.0812435		1.5193	0.116339		1.04047	0.89077		1.04443	0.936329		-1.22077	0.554302		-1.21157	0.764127		1.19698	0.463539		1.25525	0.411636			2083	124.852	108.136		1213	73.3861	56.0667
808	M0N98_00840	1055540	1056028	+	489	44.6	162	18.9	Helix-turn-helix domain protein		1.11163	0.891291		1.11196	0.904783		1.48495	0.782626		1.54336	0.731705		-1.07247	0.920196		-1.0694	0.955835		1.64814	NA		1.6469	0.71891		2.71498	0.357215		2.83041	0.258359			20	2.99324	2.5925		10	1.51064	1.15412
809	M0N98_00841	1056106	1058964	+	2859	38.6	952	105.4	hypothetical protein		2.35738	0.00537296		2.36865	0.00617052		2.88559	0.0122644		2.93459	0.0124802		1.98494	0.0545416		1.99126	0.0709085		-1.05203	0.964796		-1.04386	0.990816		1.40278	0.299371		1.46892	0.230734			1545	39.549	34.254		402	10.3868	7.93545
810	M0N98_00842	1059103	1059759	+	657	33.2	218	25.9	hypothetical protein		-1.46788	0.790301		-1.40815	0.784399		-1.20968	0.902113		-1.17336	0.960059		-1.85252	NA		-1.67611	0.745519		-3.41208	NA		-3.00048	0.422029		-2.408	0.667215		-2.23257	0.664139			13	1.4481	1.25422		13	1.46166	1.1167
811	M0N98_00843	1059710	1060600	+	891	38.7	296	34.2	NUDIX domain protein		1.23427	0.850137		1.26305	0.868523		-1.07626	0.961631		-1.04701	0.992805		1.92504	0.531969		1.91088	0.555801		-1.10825	NA		-1.11766	0.999187		-2.23173	0.593034		-2.11551	0.60519			38	3.12124	2.70336		27	2.23849	1.7102
812	M0N98_00844	1060608	1061450	+	843	37.2	280	31.3	UDP-N-acetylglucosamine 4,6-dehydratase (inverting)		1.59282	0.600487		1.58952	0.605181		-1.19153	0.915331		-1.16042	0.93203		2.72194	0.198759		2.67645	0.230066		1.75851	NA		1.71573	0.757827		-1.79448	0.689453		-1.71093	0.717361			24	2.08355	1.8046		22	1.92781	1.47284
813	M0N98_00845	1061557	1061934	+	378	43.1	125	14.1	T_den_put_tspse: conserved hypothetical protein		-1.15807	0.664438		-1.15182	0.697001		-1.95118	0.0210959		-1.92252	0.0294579		1.15762	0.670335		1.16213	0.733714		2.04352	0.0629464		2.05808	0.154513		-1.08266	0.814306		-1.0319	0.941925			581	112.488	97.4275		1069	208.908	159.605
814	M0N98_00846	1061940	1063004	-	1065	46.4	354	39.1	Putative succinyl-diaminopimelate desuccinylase DapE		1.05444	0.863069		1.05479	0.893878		1.07204	0.84825		1.08772	0.824865		-1.00174	0.994008		1.00232	1		1.37419	0.430912		1.38484	0.608669		1.50415	0.0755559		1.57765	0.0674899			805	55.3181	47.9119		688	47.7208	36.4585
815	M0N98_00847	1063218	1065023	+	1806	42.9	601	68.4	Long-chain-fatty-acid--CoA ligase FadD15		1.88537	0.000690242		1.89972	0.00625372		1.30662	0.31148		1.32447	0.323895		2.6775	2.10591e-07		2.6842	0.00124706		1.31688	0.402825		1.32379	0.654499		-1.53397	0.0345753		-1.4596	0.130463			5438	220.365	190.862		3716	151.994	116.123
816	M0N98_00848	1065081	1066196	+	1116	45.7	371	42.5	Peptide chain release factor RF2		2.11006	0.00145406		2.13077	0.00277162		1.34026	0.295775		1.35929	0.297328		3.47609	2.27469e-07		3.48605	5.51541e-05		1.32434	0.530563		1.32875	0.670379		-1.93084	0.000428205		-1.83789	0.010123			3160	207.226	179.482		2111	139.731	106.754
817	M0N98_00849	1066491	1066961	+	471	40.3	156	18.3	Inorganic triphosphatase		1.14213	0.732622		1.16002	0.733413		-1.52082	0.256137		-1.49749	0.246837		2.00864	0.0342792		2.02396	0.0780111		1.50636	0.373541		1.5228	0.545268		-2.00637	0.0354954		-1.90909	0.0528695			294	45.6822	39.5661		372	58.3432	44.574
818	M0N98_00850	1067051	1069525	+	2475	40.6	824	91.6	Outer membrane protein beta-barrel family protein		-1.04177	0.899498		-1.03714	0.931355		-1.39056	0.293256		-1.37264	0.325043		1.12594	0.700953		1.13293	0.786978		1.60997	0.213036		1.62171	0.394053		1.04084	0.899946		1.09345	0.798631			4351	128.657	111.432		5242	156.455	119.531
819	M0N98_00851	1069694	1070197	+	504	37.7	167	19.8	ECF RNA polymerase sigma factor SigR		1.72235	0.0574398		1.74263	0.0635975		1.10236	0.774548		1.11527	0.75728		3.34027	4.92965e-13		3.35688	4.54943e-05		1.1125	0.789303		1.12393	0.896891		-2.6744	1.24332e-05		-2.54011	0.000244748			7260	1054.21	913.069		6421	941.111	719.005
820	M0N98_00852	1070278	1070664	-	387	40.3	128	14.8	VanZ like family protein		-1.64039	0.00671262		-1.6288	0.0378936		-1.47287	0.161583		-1.4512	0.191356		-1.78814	0.028286		-1.77797	0.0988228		-1.395	0.344346		-1.3815	0.619233		-1.13038	0.698172		-1.0771	0.839092			386	72.9957	63.2228		501	95.6302	73.0611
821	M0N98_00853	1070760	1072124	+	1365	42.2	454	49.1	Sodium:neurotransmitter symporter family protein		-2.08674	0.000195898		-2.07657	0.00129174		-2.58935	3.40644e-05		-2.55567	0.00022123		-1.73872	0.0823707		-1.73367	0.116278		1.20053	0.653358		1.20962	0.798948		-1.22388	0.547216		-1.16337	0.682274			664	35.6005	30.8342		1520	82.2582	62.845
822	M0N98_00854	1072132	1073034	+	903	39.5	300	35.3	Helix-hairpin-helix motif protein		-2.6436	4.20995e-15		-2.62598	9.49307e-07		-2.34295	0.00038588		-2.30916	0.000953578		-2.93681	3.08195e-08		-2.91961	0.000380292		-1.14433	0.715032		-1.13283	0.891078		1.1118	0.715779		1.16742	0.601802			321	26.0159	22.5328		675	55.2185	42.1867
823	M0N98_00855	1073031	1074449	-	1419	41.9	472	51.6	Alkaline phosphatase 3		1.02611	0.942914		1.01984	0.967591		1.12778	0.693824		1.14223	0.684217		-1.08518	0.846343		-1.08437	0.871287		1.39383	0.489789		1.39451	0.6183		1.73094	0.0119689		1.82041	0.015917			3047	157.149	136.109		2419	125.928	96.2084
824	M0N98_00856	1074542	1074736	+	195	28.2	64	7.6	hypothetical protein		-1.77883	0.838723		-1.66484	0.797222		-15.6565	0.368463		-23.2859	0.185063		2.87111	NA		2.5034	0.750025		9.24447	NA		18.1655	0.499254		-4.90423	0.566785		-4.15242	0.443744			0	0	0		8	3.03057	2.31534
825	M0N98_00857	1074753	1075253	+	501	41.5	166	19.3	hypothetical protein		-1.3018	0.619036		-1.30428	0.60272		-4.16881	1.18788e-06		-4.09787	1.82559e-06		1.07032	0.895286		1.07236	0.918768		5.40515	6.80733e-05		5.3915	0.000263052		1.23848	0.544048		1.29974	0.443744			105	15.3381	13.2846		391	57.6511	44.0452
826	M0N98_00859	1075535	1076575	-	1041	42.7	346	38.3	Thiamine-monophosphate kinase		-1.07973	0.745681		-1.07462	0.832304		-1.19107	0.53039		-1.17525	0.603797		-1.05133	0.854799		-1.04568	0.923839		1.39773	0.29673		1.41192	0.555817		1.25104	0.307694		1.31577	0.293821			3605	253.44	219.509		3750	266.103	203.301
827	M0N98_00860	1076580	1077389	-	810	42.5	269	29.9	Purine nucleoside phosphorylase 1		-1.26788	0.397676		-1.27012	0.448167		1.25416	0.412453		1.27097	0.426831		-1.74628	0.0259664		-1.73428	0.0791221		1.00566	0.991419		1.01744	1		2.23637	2.36454e-05		2.35081	0.000204152			2015	182.059	157.684		1397	127.403	97.3355
828	M0N98_00861	1077352	1078452	-	1101	42.6	366	42.2	Tetraacyldisaccharide 4'-kinase		-1.60199	0.0658924		-1.60801	0.0911045		-1.10382	0.789499		-1.09094	0.833515		-2.09163	0.000759514		-2.08205	0.013074		1.08669	0.802786		1.09639	0.918744		2.09584	0.00992163		2.20618	0.00837558			1497	99.5074	86.185		1562	104.8	80.067
829	M0N98_00862	1078460	1080241	-	1782	42.6	593	65.9	Protease 4		1.01499	0.954216		1.01472	0.975267		1.08087	0.815286		1.09386	0.799237		-1.06951	0.730223		-1.06455	0.88803		1.24721	0.311086		1.25816	0.715043		1.46512	0.133018		1.54197	0.115559			5415	222.388	192.614		4666	193.422	147.774
830	M0N98_00863	1080375	1080980	+	606	41.3	201	23.2	Nitroreductase family protein		1.21244	0.715424		1.21576	0.712667		-1.53797	0.149108		-1.51974	0.174248		3.03666	0.025857		3.02857	0.024567		1.34364	0.733196		1.33394	0.791536		-3.41579	2.97122e-07		-3.24776	9.01479e-06			4364	527.027	456.467		6540	797.212	609.067
831	M0N98_00864	1081054	1083894	+	2841	46.7	946	105.1	L-fucokinase		1.3516	0.134261		1.36348	0.236395		1.08993	0.724269		1.10507	0.726446		1.79602	0.00775913		1.80078	0.0682037		-1.03416	0.94255		-1.02707	0.995665		-1.67674	0.0034301		-1.59649	0.0433256			12379	318.886	276.192		10313	268.153	204.868
832	M0N98_00865	1083881	1085020	-	1140	44.6	379	39.8	Glycerate 2-kinase		-1.00483	0.985328		1.00374	0.997762		-1.03373	0.92863		-1.01825	0.973539		1.04577	0.877896		1.04961	0.926068		-1.14761	0.789303		-1.13681	0.876961		-1.21973	0.417835		-1.16314	0.615495			2143	137.575	119.156		2004	129.856	99.2093
833	M0N98_00871	1091355	1091759	+	405	40	134	15.3	hypothetical protein		-1.41949	0.377806		-1.40365	0.376001		-2.57941	5.6491e-06		-2.5422	8.64267e-05		1.64246	0.258801		1.64164	0.255532		1.33869	0.657267		1.337	0.721745		-3.10734	1.70601e-08		-2.95871	5.13789e-06			1323	239.07	207.063		3058	557.765	426.13
834	M0N98_00872	1092044	1092949	+	906	40	301	35	Transposase DDE domain protein		1.15799	0.802923		1.16606	0.797222		-1.83249	0.121766		-1.80161	0.116431		2.65509	0.0766623		2.64266	0.0736469		1.78589	0.504593		1.77034	0.567014		-2.67718	0.000526337		-2.55153	0.00155975			312	25.2027	21.8285		473	38.5657	29.4641
835	M0N98_00873	1093240	1093458	+	219	46.1	72	8	hypothetical protein		1.1305	0.913477		1.12322	0.936086		-1.47759	0.738477		-1.4672	0.739894		2.47868	0.469189		2.43829	0.491196		1.11922	NA		1.11307	1		-3.1807	0.249928		-2.97808	0.216586			26	8.68861	7.52535		40	13.4922	10.308
836	M0N98_00874	1093455	1094603	+	1149	40.1	382	43.8	Tetratricopeptide repeat protein		-1.66995	0.459229		-1.66744	0.465856		-3.09776	0.0985879		-3.02794	0.095992		1.04936	0.962167		1.04789	0.995752		1.77004	0.725979		1.74119	0.792607		-1.8283	0.322319		-1.74269	0.369985			46	2.92994	2.53767		114	7.32915	5.59944
837	M0N98_00875	1094787	1095629	+	843	42.1	280	31.5	AAA domain, putative AbiEii toxin, Type IV TA system		2.33072	0.0440197		2.32822	0.0443085		-1.35039	0.477466		-1.33488	0.495274		4.35033	0.000367127		4.36233	0.000565815		3.72971	0.0024509		3.73729	0.00442313		-1.54135	0.305027		-1.46795	0.382904			2639	229.104	198.431		3506	307.222	234.717
838	M0N98_00876	1095644	1096534	+	891	40.6	296	33.9	hypothetical protein		2.05781	0.167107		2.04616	0.170031		-2.1799	0.0594033		-2.15767	0.0712016		4.89016	0.00100671		4.8965	0.00112449		4.97875	0.00140199		4.95035	0.00177108		-2.09744	0.332523		-1.99364	0.143317			1376	113.022	97.8899		2935	243.332	185.905
839	M0N98_00877	1096531	1096896	+	366	40.4	121	14.4	Bacterial regulatory protein, gntR family		1.27224	0.645057		1.25813	0.663461		-1.83663	0.0439461		-1.81484	0.0565372		1.85276	0.29401		1.8485	0.271481		3.20249	0.0860637		3.16796	0.10614		-1.04418	0.911265		1.00833	0.999735			832	166.365	144.092		1405	283.572	216.648
840	M0N98_00878	1096994	1098487	-	1494	45.6	497	55	Peptidase family M28		-1.48331	0.155857		-1.48404	0.190181		-1.21402	0.482056		-1.19822	0.562931		-1.7457	0.0458076		-1.73522	0.0908838		1.47231	0.262646		1.49308	0.470188		2.15697	0.000787972		2.26804	0.00120692			1530	74.9483	64.914		1695	83.8084	64.0293
841	M0N98_00879	1098650	1099999	+	1350	43.3	449	49.7	putative FMN/FAD exporter YeeO		1.22868	0.653809		1.24529	0.646131		1.52826	0.337228		1.55122	0.293176		-1.03139	0.952372		-1.02517	0.970247		-2.35271	0.151789		-2.30194	0.212393		-1.45851	0.313688		-1.39066	0.380333			471	25.5334	22.1149		295	16.142	12.3324
842	M0N98_00880	1100093	1101439	+	1347	42.8	448	50.9	Adenylosuccinate lyase		1.31548	0.0426697		1.31973	0.255168		1.59353	0.0226151		1.61534	0.0465488		1.10728	0.622731		1.11227	0.806013		-1.18187	0.541132		-1.16938	0.829852		1.23637	0.299602		1.29866	0.301742			11344	616.339	533.821		6294	345.166	263.705
843	M0N98_00881	1101515	1102981	+	1467	45.4	488	56.2	RNA pseudouridylate synthase		1.07191	0.761328		1.07299	0.839066		1.47962	0.0967926		1.49954	0.121892		-1.24765	0.177479		-1.24261	0.544714		-1.39917	0.174921		-1.38444	0.552637		1.3411	0.155918		1.40851	0.174214			7920	395.108	342.21		4831	243.263	185.852
844	M0N98_00882	1103004	1104407	+	1404	43.1	467	53.4	Asparagine--tRNA ligase		1.31288	0.118307		1.31513	0.287735		1.71399	0.0197014		1.73718	0.0302227		1.03168	0.893364		1.03615	0.949348		-1.31581	0.313598		-1.3025	0.662247		1.28119	0.282722		1.34525	0.268372			10050	523.866	453.729		5216	274.435	209.667
845	M0N98_00883	1104570	1105064	+	495	40	164	18.6	protein of unknown function (DUF4488)		-1.87387	0.0785944		-1.84144	0.0769547		-4.19874	9.86462e-13		-4.1385	6.67939e-10		1.33987	0.475533		1.34535	0.502679		1.85369	0.0194507		1.86806	0.164649		-2.97738	0.00033329		-2.83107	0.00140532			1450	214.38	185.678		5372	801.677	612.478
846	M0N98_00884	1105425	1106000	+	576	44.1	191	21.5	Zeta toxin		1.51502	0.0659577		1.53467	0.103611		1.08612	0.752677		1.10062	0.752924		2.32306	0.000107892		2.33164	0.00646901		1.08034	0.855388		1.09411	0.926991		-1.94909	0.000539067		-1.85375	0.00929972			4841	615.083	532.733		4058	520.425	397.603
847	M0N98_00885	1105990	1106235	+	246	46.3	81	9	hypothetical protein		2.17267	0.00178355		2.19339	0.00324241		1.47814	0.254969		1.49498	0.244352		3.46664	3.4223e-08		3.48197	5.89404e-05		1.16005	0.653615		1.17219	0.827781		-1.995	0.033145		-1.89491	0.0486536			1623	482.841	418.197		1024	307.492	234.922
848	M0N98_00886	1106535	1106996	+	462	41.3	153	17.1	50S ribosomal protein L13		1.35759	0.191904		1.35816	0.290167		2.24255	9.65949e-06		2.27555	0.000237751		-1.07569	0.801899		-1.07116	0.881469		-1.22232	0.492998		-1.20797	0.77638		2.00128	0.000453886		2.1006	0.00201028			7197	1140.07	987.431		2771	443.061	338.497
849	M0N98_00887	1107003	1107389	+	387	43.9	128	14.5	30S ribosomal protein S9		-1.04448	0.934921		-1.05127	0.932134		3.14003	7.12383e-06		3.18724	1.39359e-05		-2.48729	2.37988e-06		-2.47714	0.00152416		-2.22059	0.0118042		-2.18866	0.0666121		3.57905	1.83937e-10		3.75346	1.87006e-08			4728	894.103	774.397		1326	253.105	193.371
850	M0N98_00888	1107522	1108361	+	840	42.1	279	30.6	30S ribosomal protein S2		1.80583	0.00234064		1.81309	0.016829		2.55271	3.75552e-07		2.59	1.04644e-05		1.30488	0.351331		1.30936	0.492296		-1.54359	0.147114		-1.52499	0.431591		1.28511	0.296632		1.34945	0.268372			19913	1734.92	1502.64		6683	587.707	449.006
851	M0N98_00889	1108494	1109483	+	990	42.8	329	35.5	Elongation factor Ts		1.37883	0.227867		1.38747	0.286689		1.91694	0.00442743		1.94508	0.00663079		-1.01671	0.964595		-1.01117	0.987116		-1.80568	0.168598		-1.77785	0.316776		1.09469	0.693399		1.14869	0.62378			19382	1432.8	1240.97		8567	639.237	488.375
852	M0N98_00890	1109542	1109907	-	366	38.3	121	13.7	putative protein YciH		-1.00602	0.987381		1.00542	1		-2.14501	0.0136071		-2.11261	0.0138297		1.73979	0.00600728		1.74674	0.120129		2.17234	0.00540151		2.18868	0.118696		-1.69379	0.0587896		-1.61139	0.107843			182	36.3924	31.5201		345	69.6316	53.1983
853	M0N98_00891	1109998	1110648	+	651	40.1	216	24.2	Redox-sensing transcriptional repressor Rex		1.69662	0.00322945		1.71576	0.0184921		1.44452	0.112188		1.46491	0.15652		2.08478	0.00168813		2.09291	0.0196092		-1.0632	0.889496		-1.05133	0.966148		-1.51345	0.076617		-1.43981	0.164782			2135	240.015	207.881		1287	146.038	111.573
854	M0N98_00892	1110653	1111270	+	618	42.7	205	23.3	putative protein YcgM		1.82738	0.000855855		1.83723	0.00853108		1.5428	0.133622		1.56357	0.129383		2.00758	0.00400335		2.01583	0.0313826		1.36403	0.403572		1.37517	0.608183		1.0614	0.867844		1.11604	0.754298			929	110.014	95.285		528	63.1123	48.2175
855	M0N98_00893	1111267	1111749	+	483	43.7	160	17.5	2-C-methyl-D-erythritol 2,4-cyclodiphosphate synthase		1.70179	0.00268706		1.71034	0.0186032		1.5352	0.126242		1.55793	0.13284		1.78764	0.0154933		1.79449	0.069396		1.27235	0.53942		1.28058	0.7025		1.10634	0.743179		1.16096	0.634506			1600	242.434	209.976		904	138.258	105.628
856	M0N98_00894	1111800	1112690	-	891	45.3	296	32.7	UbiA prenyltransferase family protein		1.05948	0.821804		1.06422	0.856876		1.26517	0.491568		1.2841	0.460478		-1.10221	0.735147		-1.09755	0.836234		-1.1338	0.771485		-1.12471	0.889208		1.24962	0.474875		1.31185	0.384227			720	59.1392	51.2215		509	42.1996	32.2403
857	M0N98_00895	1112764	1113603	+	840	42.6	279	31.4	UDP-2,3-diacylglucosamine pyrophosphatase LpxG		1.3936	0.317896		1.4172	0.297611		-1.39442	0.200813		-1.3746	0.273621		3.1515	8.69912e-09		3.15881	0.000118254		1.53623	0.147243		1.5496	0.393266		-2.81828	2.03711e-07		-2.68148	1.85645e-05			1348	117.444	101.72		1686	148.268	113.276
858	M0N98_00896	1113831	1114301	+	471	39.3	156	18.2	Family of unknown function (DUF3836)		1.36993	0.557953		1.40182	0.519631		-1.40208	0.265234		-1.37955	0.296188		4.55607	0.00170066		4.57605	0.00188674		1.27452	0.786949		1.27434	0.84132		-4.96169	4.74206e-12		-4.73265	3.44795e-09			50318	7818.5	6771.73		58568	9185.61	7017.77
859	M0N98_00897	1114384	1114956	-	573	43.3	190	22.2	Nicotinate-nucleotide adenylyltransferase		1.10105	0.666697		1.1077	0.740095		1.13637	0.623575		1.15319	0.631344		1.07424	0.851011		1.07811	0.887253		-1.09942	0.864854		-1.09397	0.925837		-1.02668	0.919257		1.02192	0.95987			3946	503.992	436.516		3026	390.106	298.04
860	M0N98_00898	1114938	1115120	-	183	36.6	60	6.8	hypothetical protein		-1.98194	0.0333382		-2.0011	0.033296		1.04377	0.911349		1.05729	0.89626		-2.99157	0.000116844		-2.97808	0.000776107		1.04536	0.947397		1.05022	0.977978		3.31326	3.23794e-07		3.48199	3.66618e-07			432	172.764	149.634		366	147.74	112.873
861	M0N98_00899	1115125	1115694	-	570	43.2	189	21.4	Guanylate kinase		-1.09086	0.733031		-1.09078	0.797202		1.43897	0.1147		1.45911	0.158319		-1.55992	0.0105994		-1.55325	0.148037		-1.27893	0.317221		-1.26677	0.675477		1.78262	0.00367601		1.87343	0.00783138			1457	187.071	162.025		913	118.322	90.3973
862	M0N98_00900	1115741	1116616	-	876	41.6	291	33.9	UPF0701 protein YicC		-1.06975	0.720625		-1.06321	0.847441		1.09639	0.738894		1.11274	0.734527		-1.23349	0.34974		-1.22757	0.579993		-1.14217	0.706872		-1.1303	0.869433		1.20168	0.437247		1.26109	0.399745			1905	159.152	137.844		1543	130.116	99.408
863	M0N98_00901	1116712	1117401	+	690	46.5	229	25.3	tRNA threonylcarbamoyladenosine biosynthesis protein TsaB		1.77009	0.00984426		1.78392	0.0251425		1.4344	0.23017		1.45101	0.228949		2.35499	0.000168765		2.36223	0.00677355		-1.06401	0.86368		-1.05263	0.965248		-1.72062	0.0588595		-1.63401	0.10635			5973	633.526	548.707		3921	419.775	320.706
864	M0N98_00902	1117448	1118074	+	627	43.5	208	24.9	protein of unknown function (DUF4290)		1.04314	0.893874		1.04111	0.924918		1.40054	0.308206		1.41707	0.302673		-1.22558	0.476661		-1.22039	0.605645		-1.11597	0.775047		-1.10743	0.902741		1.56056	0.149665		1.64195	0.112942			1742	203.33	176.108		1173	138.197	105.582
865	M0N98_00903	1118093	1119397	+	1305	45.4	434	47.6	UDP-N-acetylglucosamine 1-carboxyvinyltransferase		1.14263	0.593331		1.1419	0.678302		1.51367	0.148914		1.53257	0.150357		-1.1255	0.690685		-1.12169	0.788159		-1.30007	0.447072		-1.29301	0.6752		1.32842	0.317205		1.39746	0.256601			5146	288.589	249.952		3114	176.269	134.669
866	M0N98_00904	1119409	1119927	+	519	41.2	172	19.8	Ribosome maturation factor RimM		1.29571	0.227276		1.29898	0.33829		1.46169	0.233865		1.48191	0.218104		1.16012	0.666145		1.16374	0.747575		-1.0324	0.961834		-1.02652	0.999187		1.23561	0.512294		1.29906	0.40541			759	107.027	92.6983		439	62.4835	47.7372
867	M0N98_00905	1119946	1120803	+	858	41.3	285	32.1	Peptidase family M23		1.03026	0.908361		1.0334	0.932134		1.23039	0.484943		1.24851	0.475167		-1.13196	0.701457		-1.12669	0.788314		-1.06366	0.907752		-1.05675	0.965556		1.32868	0.26993		1.39487	0.219561			912	77.7908	67.3759		635	54.6707	41.7682
868	M0N98_00906	1120811	1121959	+	1149	44.6	382	42.4	1-deoxy-D-xylulose 5-phosphate reductoisomerase		1.1828	0.436064		1.18719	0.544249		1.57399	0.0612238		1.59723	0.083785		-1.0893	0.787122		-1.08354	0.857058		-1.32757	0.336119		-1.31336	0.634442		1.30863	0.330116		1.37173	0.27			1653	105.287	91.1906		890	57.2188	43.7149
869	M0N98_00907	1122016	1123359	+	1344	42.9	447	50.9	Putative zinc metalloprotease		1.11216	0.641233		1.11773	0.716942		1.25231	0.379298		1.271	0.406973		1.00269	0.991856		1.00544	1		-1.29618	0.444202		-1.28789	0.670298		-1.02355	0.94578		1.02511	0.95987			2273	123.772	107.201		1533	84.258	64.3728
870	M0N98_00908	1123934	1124392	-	459	44	152	17.4	Anaerobic ribonucleoside-triphosphate reductase-activating protein		-2.1791	0.10285		-2.18348	0.101063		1.31926	0.592887		1.33482	0.556414		-3.89135	0.0183452		-3.84174	0.0131646		-1.25748	0.844876		-1.22807	0.890525		4.13398	8.07557e-06		4.33572	4.7754e-06			134	21.3655	18.505		90	14.4843	11.066
871	M0N98_00909	1124398	1126674	-	2277	46	758	86.3	Anaerobic ribonucleoside-triphosphate reductase		-1.1884	0.715828		-1.1882	0.718716		1.73623	0.0804819		1.76123	0.0761349		-1.91807	0.182214		-1.90394	0.15589		-1.24029	0.799069		-1.21352	0.860799		2.73139	0.000104118		2.86892	9.71007e-05			1083	34.8086	30.1483		540	17.5186	13.3841
872	M0N98_00910	1126969	1127604	-	636	47	211	23.6	UPF0073 inner membrane protein YqfA		-1.47754	0.206983		-1.48021	0.257588		1.25816	0.628468		1.27333	0.595539		-2.31515	0.00166115		-2.31099	0.0176502		-1.35989	0.493887		-1.34551	0.692986		2.17939	0.0211188		2.29196	0.0127106			239	27.5018	23.8198		172	19.9774	15.2627
873	M0N98_00911	1127609	1129111	-	1503	46.6	500	57.6	Poly A polymerase head domain protein		1.27115	0.169277		1.27933	0.328087		1.21349	0.451318		1.23042	0.478851		1.29667	0.387515		1.30232	0.504174		1.10641	0.810114		1.12032	0.899375		1.0495	0.886069		1.10242	0.77641			1400	68.1695	59.0427		1012	49.7382	37.9998
874	M0N98_00912	1129129	1129953	+	825	46.2	274	30.8	hypothetical protein		1.30994	0.10671		1.32462	0.243373		1.01943	0.94478		1.03458	0.924331		1.71535	0.0012707		1.72301	0.0726082		1.11058	0.731892		1.12127	0.891078		-1.49325	0.0310638		-1.42321	0.1462			3854	341.884	296.111		3317	297.002	226.909
875	M0N98_00913	1130041	1130634	-	594	48	197	21.1	Holliday junction ATP-dependent DNA helicase RuvA		1.18545	0.379752		1.19464	0.509353		1.35004	0.220977		1.37016	0.252213		1.05975	0.82724		1.06372	0.900192		-1.43004	0.251627		-1.41377	0.523342		-1.10393	0.674226		-1.05259	0.87871			2421	298.284	258.348		1625	202.086	154.393
876	M0N98_00914	1130810	1131709	+	900	49.6	299	32.3	Meso-diaminopimelate D-dehydrogenase		3.34732	5.96454e-07		3.37723	4.66741e-06		3.53301	2.65493e-12		3.58549	1.36974e-09		3.3418	0.000429109		3.34396	0.00125387		-1.64079	0.123962		-1.63241	0.342931		-1.53407	0.181773		-1.46165	0.268483			25977	2112.36	1829.55		6340	520.374	397.563
877	M0N98_00915	1131816	1132622	+	807	46.6	268	31.3	Phosphatidylglycerol--prolipoprotein diacylglyceryl transferase		1.10439	0.55715		1.11284	0.707459		-1.03529	0.898358		-1.0204	0.96229		1.2426	0.337757		1.2459	0.557432		1.09705	0.806007		1.10662	0.913339		-1.15561	0.519454		-1.10067	0.75632			3423	310.423	268.863		3153	288.615	220.501
878	M0N98_00916	1132664	1133275	-	612	50.3	203	23	HU domain fused to wHTH, Ig, or Glycine-rich motif		-1.13614	0.671726		-1.13833	0.708991		1.15115	0.707973		1.16661	0.685976		-1.41426	0.238724		-1.41205	0.328967		-1.01726	0.983696		-1.00816	1		1.6313	0.0124724		1.71374	0.0250256			1611	192.648	166.856		1371	165.483	126.429
879	M0N98_00917	1133911	1136229	+	2319	45.3	772	87	hypothetical protein		-2.18568	0.030784		-2.16102	0.0349084		-2.09947	0.0672558		-2.06999	0.0819476		-2.24487	0.111059		-2.22108	0.0948915		-1.18154	0.884087		-1.16303	0.922162		-1.09177	0.758966		-1.03944	0.916782			20785	655.949	568.128		37558	1196.38	914.032
880	M0N98_00918	1136294	1138261	+	1968	44.5	655	74.3	Glycosyl hydrolases family 32 N-terminal domain protein		-2.14698	0.0409035		-2.12274	0.0444892		-2.09574	0.0528427		-2.0671	0.0632196		-2.16615	0.163389		-2.14057	0.139046		-1.18412	0.884295		-1.16566	0.922162		-1.13305	0.673743		-1.07858	0.833058			16617	617.943	535.211		30133	1131.06	864.126
881	M0N98_00919	1138277	1139437	+	1161	43.8	386	41.8	Major Facilitator Superfamily protein		-1.61165	0.253139		-1.59203	0.267021		-1.67642	0.210643		-1.65452	0.228263		-1.49214	0.528236		-1.47583	0.512796		-1.22218	0.859922		-1.20203	0.904794		-1.3567	0.284016		-1.29076	0.410044			17056	1075.14	931.198		25059	1594.41	1218.12
882	M0N98_00920	1139465	1140352	+	888	45	295	32.4	ATP-dependent 6-phosphofructokinase		-2.06562	0.0536522		-2.023	0.0574829		-3.01189	0.000657515		-2.96854	0.00120146		-1.08765	0.879431		-1.07684	0.90403		-1.02775	0.97999		-1.01248	1		-2.81315	6.51715e-07		-2.6803	4.51632e-05			20817	1715.64	1485.94		54671	4547.92	3474.59
883	M0N98_00921	1140548	1143274	+	2727	44.2	908	103.1	Periplasmic binding protein domain protein		-1.04215	0.893843		-1.03046	0.937397		-1.69551	0.0203249		-1.67239	0.045979		1.43942	0.0777868		1.44778	0.256871		1.59601	0.0999341		1.61291	0.33716		-1.50697	0.039533		-1.43413	0.148029			1965	52.7349	45.6746		2986	80.886	61.7966
884	M0N98_00922	1143317	1143745	-	429	43.6	142	15.6	ACT domain pair		-2.24061	0.000848631		-2.23816	0.00244193		-1.65874	0.183105		-1.63692	0.174702		-2.82807	0.000134116		-2.81243	0.0016195		1.00431	0.994083		1.01765	1		1.74262	0.0848585		1.82922	0.0577162			279	47.5957	41.2234		423	72.8369	55.6471
885	M0N98_00923	1143757	1145055	-	1299	48.2	432	49.2	Phenylacetate-coenzyme A ligase		-1.99977	0.00624635		-1.99795	0.0116568		-1.38864	0.273309		-1.37153	0.319127		-2.63069	0.00272381		-2.61298	0.0048097		1.00302	0.996649		1.02032	1		1.93095	0.00456078		2.03193	0.00582348			1151	64.8466	56.1647		1466	83.3668	63.6919
886	M0N98_00924	1145169	1145816	+	648	40.7	215	24.3	Protein of unknown function (DUF3256)		1.38993	0.101712		1.39542	0.194409		1.08412	0.834348		1.09726	0.812398		1.64717	0.00695689		1.65528	0.10553		1.37826	0.341485		1.38856	0.568107		-1.08675	0.811529		-1.03252	0.942985			1125	127.057	110.046		981	111.831	85.4385
887	M0N98_00925	1145901	1146155	-	255	38.4	84	9.7	50S ribosomal protein L31 type B		-1.67061	0.186571		-1.6814	0.179124		1.67455	0.0889888		1.69523	0.0884917		-3.16313	0.000781263		-3.14239	0.0009001		-1.48782	0.371422		-1.4651	0.537542		3.62672	7.29349e-06		3.815	1.06208e-05			1298	372.525	322.65		689	199.594	152.489
888	M0N98_00926	1146391	1147491	+	1101	41.4	366	40.2	Fructose-bisphosphate aldolase		2.16135	0.000172389		2.18038	0.00171496		2.54335	2.45831e-07		2.57969	1.06039e-05		1.85899	0.0249498		1.86814	0.0713136		-1.65603	0.18613		-1.63233	0.38775		-1.19286	0.358602		-1.13647	0.647055			98385	6539.77	5664.2		33657	2258.17	1725.23
889	M0N98_00927	1147554	1148387	-	834	40.9	277	32.3	Helix-turn-helix domain protein		1.59725	0.0994212		1.59962	0.147213		1.67106	0.267489		1.6995	0.236881		1.51703	0.285592		1.52181	0.375076		1.13195	0.849218		1.1356	0.911575		1.26735	0.6581		1.32899	0.60278			234	20.5339	17.7847		115	10.1859	7.782
890	M0N98_00928	1148478	1149650	+	1173	45.4	390	42.4	Multidrug resistance protein MdtE		3.24858	0.000940398		3.28385	0.000882198		3.32919	0.000708886		3.37374	0.000677747		3.59229	0.000322413		3.59022	0.00160049		-2.18858	0.122282		-2.16776	0.169396		-2.3308	0.0288284		-2.21629	0.0427606			1144	71.3755	61.8195		290	18.2628	13.9527
891	M0N98_00929	1149659	1152874	+	3216	44.7	1071	117.3	Efflux pump membrane transporter BepE		2.03056	0.0492358		2.06691	0.0394689		1.78444	0.141598		1.81212	0.131831		2.90239	0.00094038		2.91117	0.00278141		-1.59885	0.392812		-1.57713	0.487652		-2.56733	0.00228405		-2.44705	0.00601247			4348	98.9451	85.698		1971	45.273	34.5884
892	M0N98_00930	1152871	1154244	+	1374	45.2	457	50.3	Cation efflux system protein CusC		1.21443	0.698809		1.23295	0.67689		1.09918	0.873871		1.11537	0.864234		1.68974	0.0712317		1.6954	0.15589		-1.75274	0.398935		-1.7332	0.465118		-2.65685	0.00164448		-2.52864	0.00320513			1011	53.85	46.6403		752	40.4296	30.8881
893	M0N98_00931	1154325	1155557	-	1233	42.1	410	46.1	protein of unknown function (DUF4934)		-1.49768	0.133565		-1.49453	0.176652		-1.36967	0.431846		-1.3483	0.429732		-1.65618	0.0432716		-1.64668	0.135042		1.41011	0.49699		1.42014	0.62666		1.72532	0.0302963		1.81201	0.0231217			433	25.7007	22.2598		479	28.6973	21.9246
894	M0N98_00932	1155638	1156189	-	552	41.1	183	19.9	protein of unknown function (DUF3332)		1.3283	0.225016		1.34206	0.291751		1.44986	0.11868		1.47169	0.146316		1.23646	0.592411		1.24246	0.629144		-1.28292	0.65044		-1.26208	0.760858		-1.07853	0.779473		-1.02853	0.941925			4272	566.387	490.557		2540	339.909	259.689
895	M0N98_00933	1156363	1157751	+	1389	42	462	51.2	Major Facilitator Superfamily protein		1.45604	0.0524405		1.46055	0.132716		1.28361	0.473595		1.2982	0.458886		1.55962	0.025989		1.56733	0.163845		1.26897	0.413373		1.28244	0.682289		1.05999	0.881778		1.1164	0.771731			1821	95.9464	83.1008		1299	69.0837	52.7797
896	M0N98_00934	1157833	1158882	-	1050	42.7	349	38.7	protein of unknown function (DUF4831)		-1.03724	0.864329		-1.03399	0.92553		1.12605	0.654364		1.14235	0.658055		-1.19187	0.445703		-1.18791	0.644675		-1.01193	0.975546		-1.0031	1		1.34841	0.191025		1.41653	0.182047			3390	236.282	204.648		2661	187.208	143.026
897	M0N98_00935	1158919	1160454	-	1536	46.8	511	56.2	Bifunctional NAD(P)H-hydrate repair enzyme Nnr		1.42853	0.116048		1.43113	0.18543		2.25302	4.89918e-05		2.28462	0.000421222		-1.07887	0.782556		-1.0751	0.869395		-1.76136	0.0311758		-1.74012	0.210754		1.40403	0.117083		1.4744	0.12958			3164	150.753	130.57		1254	60.308	46.0751
898	M0N98_00936	1160574	1161110	+	537	41.2	178	20.1	Hypoxanthine phosphoribosyltransferase		1.55041	0.126696		1.57898	0.125525		1.08293	0.769063		1.09926	0.762882		2.91845	5.13798e-12		2.93005	0.000198497		-1.07161	0.84642		-1.06085	0.952309		-2.84467	4.66546e-09		-2.71101	8.87487e-06			2510	342.074	296.276		2053	282.412	215.762
899	M0N98_00937	1161151	1161720	+	570	43.7	189	20.9	Adenylate kinase		2.2374	8.4953e-05		2.2588	0.000743084		2.17164	1.49136e-05		2.20181	0.000366345		2.47734	0.000429109		2.48402	0.00544087		-1.43517	0.0911967		-1.42138	0.50445		-1.6157	0.0651131		-1.53833	0.130463			8245	1058.61	916.881		3357	435.056	332.381
900	M0N98_00938	1161836	1163020	+	1185	45.2	394	44.2	GTPase Obg		2.57024	5.13887e-06		2.59234	7.5607e-05		2.01581	0.000481106		2.04507	0.00215322		3.38569	7.6883e-05		3.38862	0.000619807		1.07155	0.88554		1.07575	0.952215		-1.54828	0.134661		-1.47403	0.216067			7668	473.571	410.167		3334	207.834	158.784
901	M0N98_00939	1163017	1163799	+	783	45.3	260	28.8	Polyphenol oxidase		1.58213	0.0127208		1.59032	0.0534861		1.38162	0.368603		1.40056	0.323895		1.78083	0.0115756		1.79122	0.0881682		1.08014	0.861493		1.09024	0.936147		-1.17514	0.681172		-1.12062	0.793291			501	46.8271	40.5577		324	30.5669	23.353
902	M0N98_00940	1163839	1164498	+	660	43.3	219	24.4	B3/4 domain protein		1.85675	0.000677121		1.8651	0.00735358		1.66521	0.0643306		1.68688	0.0619367		2.05189	0.0157909		2.05829	0.0488114		1.02853	0.964216		1.03548	0.996515		-1.17951	0.663337		-1.12193	0.787523			573	63.5377	55.0311		311	34.8085	26.5935
903	M0N98_00941	1164508	1165131	+	624	42.1	207	22.8	Peptidase family M23		-1.1505	0.637446		-1.14393	0.714333		1.04137	0.923854		1.05689	0.902256		-1.35164	0.467571		-1.34576	0.550465		-1.2915	0.612541		-1.27961	0.760858		1.10568	0.827066		1.16051	0.746104			261	30.611	26.5127		223	26.3991	20.1688
904	M0N98_00942	1165135	1165326	+	192	38.5	63	7	hypothetical protein		-7.55489	0.00151484		-7.02393	0.000300075		-21.2768	0.0402668		-16.1773	0.0105636		-6.71879	0.0108288		-6.3874	0.00639494		5.51924	NA		5.04033	0.648524		1.89089	0.454152		1.97959	0.352505			1	0.381171	0.330138		20	7.6948	5.8788
905	M0N98_00943	1165531	1166067	+	537	35.8	178	19.6	Outer membrane protein beta-barrel domain protein		1.6319	0.0641311		1.6568	0.067506		1.24018	0.50737		1.2602	0.484433		2.49442	0.000350849		2.50266	0.00628864		-1.08611	0.847447		-1.07631	0.941233		-2.15573	0.00841217		-2.05708	0.0157186			1032	140.646	121.816		693	95.3295	72.8314
906	M0N98_00944	1166271	1166876	+	606	39.6	201	21.3	Outer membrane protein beta-barrel domain protein		1.38633	0.277697		1.40823	0.290826		-1.39513	0.153498		-1.37596	0.225661		2.78653	3.29603e-07		2.80027	0.00100905		1.66035	0.041777		1.67623	0.316776		-2.31179	1.51714e-05		-2.2002	0.000765053			18793	2269.57	1965.72		23035	2807.92	2145.24
907	M0N98_00945	1167022	1167693	+	672	42.3	223	24.2	Outer membrane protein beta-barrel domain protein		1.11226	0.701784		1.11861	0.743497		-1.22328	0.543069		-1.20706	0.590324		1.29975	0.271175		1.30463	0.469517		1.70573	0.0901663		1.7244	0.309831		1.09114	0.782574		1.14703	0.661681			672	73.1848	63.3866		760	83.5435	63.8269
908	M0N98_00946	1167791	1169068	-	1278	45.2	425	48	Bifunctional purine biosynthesis protein PurH		-1.1369	0.691142		-1.14039	0.720137		1.61199	0.107776		1.63353	0.102265		-1.76378	0.0026184		-1.75907	0.057441		-1.29884	0.48981		-1.28385	0.689564		2.22899	0.000208066		2.33989	0.000300213			960	54.9745	47.6143		559	32.3109	24.6854
909	M0N98_00952	1175664	1176206	+	543	40.3	180	20.2	Large ribosomal RNA subunit accumulation protein YceD		1.58112	0.0389498		1.59701	0.0633569		-1.03756	0.897482		-1.02302	0.959575		2.51317	3.612e-06		2.52526	0.00194365		1.50423	0.132684		1.51622	0.406171		-1.70456	0.0102713		-1.62299	0.0535278			2115	285.057	246.892		1981	269.497	205.894
910	M0N98_00953	1176218	1176403	+	186	40.9	61	6.8	50S ribosomal protein L32		-1.04736	0.904874		-1.0532	0.910597		1.19462	0.559186		1.21017	0.553078		-1.25177	0.588557		-1.24698	0.618202		1.29063	0.64887		1.29403	0.727055		1.96065	0.00379646		2.06141	0.00470117			1255	493.801	427.689		959	380.868	290.981
911	M0N98_00954	1176505	1177512	+	1008	39.9	335	37	3-oxoacyl-(acyl-carrier-protein) synthase 3		1.32967	0.240198		1.34167	0.305068		-1.09359	0.747445		-1.07888	0.811975		2.04088	0.00254299		2.04509	0.0295667		1.20157	0.599686		1.20814	0.794229		-1.83133	0.00502115		-1.74309	0.0267107			16435	1193.25	1033.49		15985	1171.44	894.977
912	M0N98_00955	1177595	1178476	+	882	41.3	293	33.7	GTPase Era		1.14878	0.305738		1.15464	0.571543		1.28995	0.275121		1.30851	0.31991		1.0365	0.869983		1.04049	0.939234		-1.21096	0.437449		-1.20043	0.765431		1.04369	0.872082		1.09571	0.771337			3068	254.57	220.488		2133	178.645	136.484
913	M0N98_00956	1178510	1179823	+	1314	42.2	437	49.4	GTPase Der		1.09535	0.618213		1.10003	0.754251		1.04559	0.873871		1.06086	0.856452		1.12241	0.682355		1.12575	0.792116		1.09537	0.830893		1.10341	0.919752		1.03638	0.891505		1.08751	0.790908			6427	357.959	310.035		5456	306.724	234.336
914	M0N98_00957	1179901	1180665	-	765	40.8	254	28.9	AAA domain, putative AbiEii toxin, Type IV TA system		1.13865	0.547359		1.14272	0.652317		1.46806	0.110259		1.48842	0.146376		-1.11631	0.683526		-1.11295	0.798801		-1.48578	0.0680218		-1.47211	0.422029		1.12015	0.707118		1.17694	0.594423			1561	149.335	129.342		971	93.7619	71.6337
915	M0N98_00958	1180662	1181429	-	768	40.6	255	28.3	Intermembrane phospholipid transport system permease protein MlaE		1.56751	0.0125548		1.5763	0.0506926		1.70976	0.0232822		1.7325	0.036589		1.46481	0.113673		1.4696	0.270946		-1.41022	0.0949864		-1.39616	0.515895		-1.19094	0.587349		-1.13307	0.726721			1447	137.889	119.428		765	73.5815	56.216
916	M0N98_00959	1181486	1182355	+	870	41.8	289	33	Lipopolysaccharide export system ATP-binding protein LptB		1.18229	0.492015		1.1961	0.545225		-1.17022	0.596123		-1.15461	0.654329		1.70518	0.00914688		1.71276	0.0900718		1.1554	0.686483		1.1661	0.842202		-1.70358	0.0165895		-1.61966	0.0593091			4044	340.183	294.638		4300	365.105	278.939
917	M0N98_00960	1182432	1182677	-	246	41.5	81	9	RNA recognition motif		-3.08451	0.00036398		-3.10651	0.000407595		-1.99805	0.0601549		-1.97533	0.0706675		-4.0099	5.38415e-09		-3.98893	2.91157e-06		1.41622	0.512706		1.42579	0.612008		2.89211	5.88163e-05		3.04617	8.64941e-05			1707	507.831	439.841		3361	1009.26	771.069
918	M0N98_00961	1183059	1184414	+	1356	38.7	451	51.6	Bacterial trigger factor protein (TF)		1.55747	0.0308217		1.57412	0.072452		1.5718	0.0272645		1.59439	0.0555184		1.57331	0.18261		1.58277	0.237101		-1.2037	0.714724		-1.186	0.832855		-1.18898	0.517449		-1.13196	0.701964			5808	313.464	271.496		3236	176.286	134.682
919	M0N98_00962	1184595	1185266	+	672	43.9	223	24.9	ATP-dependent Clp protease proteolytic subunit		1.74884	0.000449224		1.75792	0.0109902		2.17567	1.78055e-05		2.20651	0.000405931		1.42355	0.128366		1.42826	0.299471		-1.44803	0.0704504		-1.43413	0.482885		1.06959	0.82436		1.12358	0.720507			6106	664.98	575.95		2463	270.747	206.85
920	M0N98_00963	1185390	1186640	+	1251	42.9	416	46.7	Bacteriodales T6SS TssH (ClpV) protein		1.57673	0.000451348		1.58584	0.0363194		1.69298	0.0122735		1.71562	0.0261215		1.48638	0.0328653		1.49326	0.232212		-1.21724	0.453872		-1.20473	0.777318		-1.05371	0.850854		-1.00229	1			7932	464.03	401.904		4172	246.352	188.212
921	M0N98_00964	1186798	1188978	+	2181	42.6	726	81.7	Type III restriction enzyme, res subunit		1.221	0.392167		1.23824	0.466421		-1.20584	0.397646		-1.1884	0.523553		1.91461	7.57046e-05		1.92201	0.034969		1.20949	0.442472		1.22172	0.766945		-1.8805	0.000122921		-1.79125	0.00917463			21339	716.043	620.177		22502	762.139	582.271
922	M0N98_00965	1189115	1189336	+	222	43.2	73	8.4	hypothetical protein		-1.32712	0.646864		-1.32428	0.654716		-1.09483	0.933248		-1.08397	0.972238		-1.53565	0.550086		-1.52039	0.568083		1.76783	0.564924		1.79665	0.6752		2.52905	0.200002		2.63577	0.154533			25	8.24153	7.13813		25	8.3187	6.35546
923	M0N98_00966	1189656	1191752	+	2097	55.6	698	80.6	VirE N-terminal domain protein		1.08711	0.782384		1.08698	0.822463		-1.01669	0.957466		-1.00279	1		1.14882	0.750037		1.14924	0.789587		1.22137	0.742188		1.2245	0.81649		1.06488	0.816636		1.11877	0.719314			4039	140.96	122.088		3776	133.015	101.623
924	M0N98_00967	1191876	1192310	-	435	52.4	144	17.2	Family of unknown function (DUF6078)		-1.25271	0.489181		-1.25774	0.517272		1.53021	0.23017		1.55176	0.192322		-2.01303	0.00385006		-2.00349	0.0331141		-1.37596	0.497824		-1.3644	0.649842		2.28243	0.000562454		2.39468	0.000699262			522	87.8218	76.0639		316	53.6619	40.9975
925	M0N98_00968	1192344	1192553	-	210	31	69	8.2	hypothetical protein		-1.59874	0.466392		-1.6181	0.473353		-1.42937	0.747434		-1.37585	0.743488		-1.79909	0.377448		-1.80205	0.412957		2.54231	0.351622		2.48762	0.479879		3.27822	0.0686389		3.40992	0.0585107			22	7.66698	6.6405		24	8.44229	6.44988
926	M0N98_00969	1192562	1194037	+	1476	46.7	491	52.8	Inosine-5'-monophosphate dehydrogenase		2.57141	3.69084e-09		2.59357	1.29771e-05		2.58484	4.79465e-08		2.62445	5.54465e-06		2.63859	6.2552e-05		2.64531	0.00305822		-1.26706	0.371422		-1.25869	0.716431		-1.27772	0.352073		-1.21814	0.510045			60183	2984.07	2584.55		19881	994.994	760.171
927	M0N98_00970	1194050	1195387	+	1338	42.2	445	52.2	PPIC-type PPIASE domain protein		1.68732	0.00254735		1.69422	0.0219041		2.16049	0.000108464		2.19216	0.000840539		1.3634	0.276338		1.36882	0.397746		-1.15813	0.661644		-1.14698	0.850355		1.38568	0.225504		1.45464	0.185865			3059	167.319	144.917		1219	67.3002	51.4171
928	M0N98_00971	1195424	1196296	+	873	40	290	34.1	PPIC-type PPIASE domain protein		1.4236	0.0814151		1.44155	0.146254		1.05224	0.867063		1.06688	0.850388		2.01781	0.000275128		2.02757	0.0189823		1.11698	0.77348		1.12912	0.88706		-1.69249	0.00844086		-1.60984	0.0526115			3047	255.434	221.236		2581	218.395	166.853
929	M0N98_00972	1196301	1197659	+	1359	43.3	452	52.3	Chaperone SurA		1.2625	0.115182		1.26909	0.322955		1.30161	0.227229		1.31986	0.285677		1.22854	0.447535		1.23511	0.591762		-1.07718	0.871331		-1.0692	0.949677		-1.00265	0.99161		1.04752	0.887626			4412	237.595	205.785		3011	163.666	125.041
930	M0N98_00973	1197677	1199344	+	1668	42.3	555	63.8	OstA-like protein		1.21773	0.351433		1.22344	0.473661		1.10773	0.749781		1.12214	0.733283		1.27881	0.391258		1.28663	0.517631		1.21396	0.639841		1.22614	0.778348		1.06508	0.849893		1.11966	0.739082			3180	139.525	120.845		2534	112.222	85.7374
931	M0N98_00974	1199347	1199643	+	297	42.8	98	11.7	hypothetical protein		-1.28212	0.380921		-1.28396	0.440177		1.383	0.29093		1.40016	0.271289		-2.01668	0.00683311		-2.00438	0.0339058		-1.46874	0.273719		-1.45242	0.526249		1.93085	0.0121017		2.03047	0.00807243			625	154.008	133.389		410	101.976	77.9089
932	M0N98_00975	1199665	1201533	+	1869	44.6	622	68.7	Histidine kinase-, DNA gyrase B-, and HSP90-like ATPase		1.16143	0.414722		1.16828	0.584291		1.20785	0.485742		1.22451	0.490035		1.11843	0.707243		1.12391	0.800757		-1.08681	0.845919		-1.07432	0.942307		1.00692	0.980788		1.05735	0.876524			6548	256.401	222.073		4715	186.355	142.374
933	M0N98_00976	1201762	1202970	+	1209	42	402	45.8	Omp85 superfamily domain protein		-3.24627	0.000850746		-3.1693	0.000681354		-5.35407	5.39455e-13		-5.27087	4.8567e-11		-1.07804	0.768958		-1.07224	0.872299		-1.01827	0.975376		-1.00766	1		-4.98579	1.4361e-19		-4.75329	2.11033e-12			1284	77.7248	67.3187		5607	342.588	261.736
934	M0N98_00977	1202985	1203794	+	810	44.6	269	30.2	3'(2'),5'-bisphosphate nucleotidase CysQ		-1.24195	0.447936		-1.22947	0.505995		-1.40166	0.332429		-1.38217	0.354481		-1.01913	0.955636		-1.01181	0.987116		-1.21402	0.735175		-1.20291	0.825049		-1.64912	0.0327777		-1.57014	0.0759979			953	86.1051	74.577		1117	101.868	77.8266
935	M0N98_00978	1203807	1205363	+	1557	43.1	518	56.8	Citrate transporter		-1.34225	0.319895		-1.33128	0.359535		-1.4073	0.437468		-1.38749	0.448488		-1.25119	0.487735		-1.24421	0.596146		-1.14746	0.857137		-1.13712	0.911575		-1.27781	0.416901		-1.21659	0.532347			884	41.5513	35.9883		1014	48.1081	36.7544
936	M0N98_00979	1205393	1206007	+	615	44.9	204	22.7	putative adenylyl-sulfate kinase		1.14356	0.748621		1.15407	0.74742		1.42833	0.393403		1.45056	0.356324		-1.0929	0.867908		-1.08713	0.889814		-1.75765	0.286194		-1.7327	0.3942		-1.11581	0.8267		-1.06305	0.908106			697	82.9428	71.8381		392	47.0847	35.9725
937	M0N98_00980	1206019	1206930	+	912	43.6	303	35.8	Sulfate adenylyltransferase subunit 2		1.08437	0.836214		1.08939	0.845783		1.58268	0.247849		1.60628	0.22618		-1.34182	0.317755		-1.33463	0.439524		-1.7779	0.26905		-1.75368	0.363103		1.21281	0.525063		1.27298	0.424774			1367	109.697	95.0104		703	56.9415	43.5031
938	M0N98_00981	1206967	1208424	+	1458	43.8	485	54.5	Bifunctional enzyme CysN/CysC		-1.01645	0.968341		-1.01371	0.979713		1.45127	0.41417		1.47359	0.385751		-1.44136	0.234883		-1.43274	0.321542		-1.4808	0.545909		-1.46522	0.626356		1.43007	0.187557		1.49949	0.144591			1345	67.5127	58.4739		741	37.543	28.6827
939	M0N98_00982	1208452	1209558	+	1107	42.1	368	43.3	Sulfotransferase family protein		-1.32389	0.300845		-1.32514	0.350464		1.1779	0.660629		1.19608	0.631476		-1.91721	0.0204253		-1.90798	0.0581279		-1.39538	0.476262		-1.38556	0.626459		1.6414	0.0542507		1.71997	0.0427931			657	43.4349	37.6197		469	31.2964	23.9103
940	M0N98_00983	1209636	1210835	-	1200	42.8	399	43.7	Outer membrane protein 40		3.44602	0.00143233		3.41804	0.00172485		3.94339	2.72437e-07		4.00187	5.74937e-07		3.05365	NA		3.03808	0.0815864		-1.14165	0.922169		-1.15654	0.936147		1.15323	0.552369		1.20909	0.497288			13941	850.225	736.394		3386	208.437	159.245
941	M0N98_00984	1210942	1211679	-	738	42.4	245	28.3	Peroxide stress resistance protein YaaA		1.27928	0.347879		1.28704	0.42495		1.69066	0.0855361		1.71525	0.0762199		1.01598	0.968982		1.02029	0.995032		-1.1738	0.757228		-1.15927	0.869025		1.43236	0.339881		1.50368	0.267002			402	39.8649	34.5276		205	20.5195	15.6768
942	M0N98_00985	1211797	1212297	+	501	38.5	166	19.1	Thiol-disulfide oxidoreductase ResA		1.03433	0.894948		1.04437	0.910642		-1.15464	0.635822		-1.13908	0.692194		1.25245	0.360407		1.25911	0.549397		1.0418	0.937762		1.05263	0.974696		-1.36888	0.153944		-1.30215	0.329544			2028	296.245	256.583		2080	306.686	234.307
943	M0N98_00986	1212318	1215122	+	2805	40.2	934	106.7	Outer membrane protein beta-barrel family protein		1.05609	0.827513		1.06335	0.863062		1.00324	0.992367		1.01671	0.97543		1.10057	0.744322		1.10807	0.822187		1.02836	0.965621		1.03916	0.990816		-1.05277	0.867844		-1.00196	1			4076	106.346	92.1083		3585	94.4115	72.13
944	M0N98_00987	1215188	1218409	-	3222	45.1	1073	119.5	Carbamoyl-phosphate synthase large chain		1.68097	0.0160107		1.68134	0.0456597		2.76137	2.18634e-09		2.80023	1.11438e-06		1.04313	0.86974		1.04666	0.930974		-1.84127	0.000827053		-1.82464	0.172694		1.45871	0.0585683		1.53154	0.0810925			12784	290.377	251.5		4112	94.2749	72.0257
945	M0N98_00988	1218664	1219455	-	792	40	263	29.9	hypothetical protein		-1.6043	0.0397271		-1.60494	0.0732772		-1.14977	0.707413		-1.13734	0.739593		-2.10342	0.00158083		-2.09252	0.0148591		-1.14144	0.75714		-1.12575	0.885064		1.63244	0.0935556		1.72045	0.0718237			1612	148.957	129.014		1802	168.073	128.407
946	M0N98_00989	1219559	1220653	+	1095	45.2	364	41.4	Tryptophan--tRNA ligase 2		2.18571	4.08084e-06		2.194	0.000370684		2.2543	0.000598655		2.28207	0.0012969		2.14477	0.00197805		2.14982	0.016303		-1.19581	0.574451		-1.18402	0.806708		-1.11973	0.744261		-1.06448	0.878035			4936	329.9	285.732		2075	139.982	106.946
947	M0N98_00993	1221250	1221894	+	645	44.2	214	24.4	Transcriptional regulatory protein LiaR		1.07604	0.88345		1.06909	0.903953		1.21158	0.607812		1.22942	0.565143		-1.04894	0.942345		-1.05203	0.946542		1.3563	0.659395		1.35488	0.727778		1.75184	0.192831		1.83737	0.149633			476	54.0093	46.7783		358	41.0008	31.3244
948	M0N98_00994	1221891	1222955	-	1065	45.5	354	39.8	tRNA-specific 2-thiouridylase MnmA		-1.70026	0.268471		-1.70139	0.252727		-1.21892	0.656918		-1.1966	0.685976		-2.20354	0.262231		-2.21249	0.204091		-1.00658	0.994083		-1.00729	1		1.8065	0.608711		1.89169	0.345511			1428	98.1295	84.9916		1373	95.2334	72.758
949	M0N98_00995	1222962	1223912	-	951	48.7	316	33.5	Cysteine synthase		-1.46583	0.498081		-1.46606	0.487387		1.03634	0.949311		1.05621	0.933226		-2.01929	0.368085		-2.02655	0.314248		-1.11896	0.906168		-1.12048	0.934407		1.87613	0.617271		1.96474	0.358926			1017	78.2639	67.7856		758	58.8786	44.983
950	M0N98_00996	1224058	1224996	+	939	41.7	312	35	Endonuclease/Exonuclease/phosphatase family protein		1.10652	0.819965		1.12332	0.829618		-1.94874	0.0979092		-1.91229	0.0866217		2.01879	0.0263653		2.02511	0.0996849		2.13832	0.0986124		2.16305	0.248479		-1.81305	0.0839226		-1.72734	0.135031			125	9.74239	8.43804		200	15.7338	12.0205
951	M0N98_00997	1225024	1227480	+	2457	45	818	89.6	PQQ-like domain protein		1.05227	0.868125		1.0599	0.888578		1.01443	0.971719		1.02875	0.956803		1.06253	0.885415		1.07009	0.91321		1.11476	0.871331		1.13124	0.91386		1.08087	0.808538		1.1347	0.692719			715	21.2972	18.4458		628	18.8809	14.4249
952	M0N98_00998	1227684	1228988	+	1305	45.5	434	48.3	Type III restriction enzyme, res subunit		1.95862	0.0965175		1.98071	0.089651		-1.60914	0.196265		-1.59091	0.212614		5.09582	3.32053e-10		5.1118	7.80895e-07		2.986	0.00457253		3.02427	0.0142411		-2.69058	0.000209293		-2.55783	0.00104751			2472	138.631	120.07		4004	226.648	173.158
953	M0N98_00999	1229485	1229718	-	234	45.3	77	8.6	NADP-reducing hydrogenase subunit HndA		-1.9204	0.330093		-1.91314	0.341458		-2.27611	0.504783		-2.24794	0.444477		-1.79365	0.504248		-1.78975	0.504831		1.52445	NA		1.5313	0.890765		1.22561	0.843219		1.28453	0.81226			11	3.44031	2.97971		25	7.8921	6.02953
954	M0N98_01000	1230033	1231583	-	1551	48.8	516	54.9	Protein of unknown function (DUF1566)		-1.44551	0.156776		-1.44615	0.204801		1.24624	0.484189		1.26406	0.460757		-2.41846	6.63328e-09		-2.40933	0.00178608		-1.73282	0.0976617		-1.7102	0.289328		1.7728	0.00156078		1.86115	0.00768954			4348	205.163	177.695		3216	153.17	117.021
955	M0N98_01001	1231866	1233464	-	1599	46.4	532	60.9	Arylsulfatase		-2.27987	0.00553595		-2.28427	0.0069634		-1.03692	0.933007		-1.02093	0.973103		-3.84216	1.7784e-07		-3.82182	2.05425e-05		-1.36022	0.530341		-1.33995	0.687661		2.77855	1.73427e-05		2.91039	2.22557e-05			391	17.8957	15.4998		350	16.1692	12.3532
956	M0N98_01002	1233579	1236284	-	2706	48.6	901	102.5	Beta-galactosidase		-1.71745	0.0295877		-1.71165	0.0475008		-1.08654	0.814396		-1.07003	0.861842		-2.53151	0.000958821		-2.51656	0.00352536		-1.45288	0.413479		-1.42882	0.565873		1.63242	0.0376381		1.71162	0.0417724			1852	50.0881	43.3821		1724	47.0628	35.9558
957	M0N98_01003	1236320	1238401	-	2082	43.3	693	80.5	Glycosyl hydrolase family 20, catalytic domain		-1.11268	0.639825		-1.10855	0.746628		-1.14487	0.659301		-1.12861	0.70872		-1.12895	0.699602		-1.12364	0.798801		1.30589	0.48128		1.31552	0.676317		1.30856	0.294354		1.3743	0.245257			496	17.435	15.1007		507	17.9885	13.7432
958	M0N98_01004	1238398	1240845	-	2448	42.1	815	92.7	Putative beta-glucuronidase		-1.37813	0.203517		-1.36158	0.291953		-1.74631	0.122971		-1.72053	0.123988		-1.06634	0.855662		-1.06265	0.909318		1.07616	0.910947		1.08876	0.958175		-1.48768	0.201858		-1.41821	0.278556			252	7.53373	6.52509		412	12.4324	9.49829
959	M0N98_01005	1240944	1242485	-	1542	41.6	513	59.3	SusD-like protein P25		-2.80038	0.00029945		-2.7861	0.000613594		-2.23004	0.0154634		-2.19361	0.0149842		-3.34114	0.0011804		-3.30988	0.00172591		1.3487	0.674151		1.36792	0.765431		2.05262	0.00457161		2.15317	0.00382296			157	7.45137	6.45376		304	14.5632	11.1263
960	M0N98_01006	1242499	1245852	-	3354	40.3	1117	124.3	TonB-dependent receptor P3		-2.63311	3.70207e-05		-2.62145	0.000166406		-1.79177	0.0709576		-1.76124	0.0751608		-3.53935	8.56798e-06		-3.51479	0.000110991		-1.14346	0.830594		-1.13043	0.911148		1.75554	0.0335216		1.83954	0.0258062			404	8.81534	7.63512		599	13.1927	10.0791
961	M0N98_01007	1246005	1246940	-	936	37	311	36.5	FecR protein		-1.99939	0.0110973		-1.98401	0.017872		-2.24498	0.0160835		-2.21024	0.0156678		-1.785	0.18261		-1.78038	0.199803		1.0381	0.966975		1.04521	0.999187		-1.1856	0.694847		-1.12896	0.79414			213	16.6542	14.4245		426	33.6204	25.6858
962	M0N98_01008	1246995	1247585	-	591	36.7	196	23.8	RNA polymerase sigma-H factor		-1.44939	0.205451		-1.4444	0.265401		-1.38867	0.45425		-1.36323	0.449815		-1.54005	0.279094		-1.53621	0.342509		1.27225	0.60666		1.28534	0.765431		1.4414	0.423428		1.51028	0.349075			175	21.6706	18.7693		201	25.1233	19.1941
963	M0N98_01010	1248228	1248827	+	600	46.3	199	22.7	tetR family regulatory protein		2.48423	0.000453591		2.52735	0.000594564		1.3743	0.268839		1.39504	0.274717		4.91758	1.92554e-16		4.9355	6.03788e-08		1.48301	0.222925		1.49396	0.455835		-2.38116	0.000112871		-2.26723	0.000893732			1860	226.873	196.498		1124	138.383	105.724
964	M0N98_01011	1248859	1249605	+	747	44.7	248	26	3-oxoacyl-(acyl-carrier-protein) reductase FabG		1.61715	0.00800358		1.63371	0.0410824		1.3277	0.2155		1.34581	0.254421		2.09132	0.000286548		2.0999	0.0196092		-1.0403	0.916438		-1.031	0.990378		-1.61761	0.0223887		-1.54008	0.0849495			23475	2299.88	1991.97		15685	1551.07	1185.01
965	M0N98_01012	1249607	1250278	+	672	44.3	223	25.5	tRNA pseudouridine synthase C		1.4415	0.00215636		1.45016	0.0990029		1.53937	0.0258796		1.56106	0.0585904		1.36191	0.128759		1.36742	0.36642		-1.15625	0.626025		-1.14411	0.860799		-1.00785	0.975131		1.04163	0.902706			12386	1348.91	1168.31		7201	791.575	604.76
966	M0N98_01013	1250343	1250648	-	306	40.8	101	10.8	hypothetical protein		-1.37778	0.712613		-1.35252	0.655754		-2.7108	0.000985517		-2.66649	0.00152679		3.90911	0.0251477		3.88983	0.0242687		1.16537	0.896115		1.15461	0.937944		-8.95357	2.15994e-12		-8.52986	1.81451e-09			182044	43538.7	37709.6		424126	102386	78222.8
967	M0N98_01014	1250933	1252315	-	1383	46.3	460	51.2	Transcriptional regulatory protein ZraR		1.23007	0.354945		1.23279	0.460068		1.75529	0.0232914		1.77915	0.0296779		-1.13723	0.536034		-1.13243	0.745519		-1.59518	0.106147		-1.57797	0.347837		1.27314	0.296632		1.33804	0.274977			3406	180.237	156.106		1776	94.8613	72.4737
968	M0N98_01015	1252417	1254984	-	2568	48.3	855	97	Histidine kinase-, DNA gyrase B-, and HSP90-like ATPase		-1.52151	0.179846		-1.52383	0.201306		1.42718	0.288739		1.44985	0.254421		-2.84857	9.43463e-06		-2.83027	0.000952112		-1.83654	0.062212		-1.81852	0.238727		2.24745	0.00217266		2.35537	0.0019055			538	15.3323	13.2796		327	9.40635	7.18642
969	M0N98_01016	1254998	1256308	-	1311	47.8	436	48.6	Multidrug resistance protein MdtK		1.11888	0.784887		1.11224	0.812253		2.13887	0.0221473		2.16278	0.0161967		-1.52034	0.26029		-1.51405	0.314859		-1.66419	0.328619		-1.65521	0.432025		1.98894	0.0175413		2.08906	0.011675			507	28.3026	24.5133		227	12.7906	9.77199
970	M0N98_01017	1256402	1257646	-	1245	49.2	414	47.3	putative zinc protease		-1.05715	0.902215		-1.06522	0.899678		2.31689	0.00199814		2.34457	0.00305691		-1.97454	0.00313751		-1.96763	0.0277426		-1.58964	0.201295		-1.57346	0.383089		2.92838	1.46594e-06		3.08294	5.39094e-06			1967	115.626	100.146		822	48.772	37.2617
971	M0N98_01018	1257659	1258504	-	846	47.3	281	31.5	Putative peptidyl-prolyl cis-trans isomerase		1.04055	0.892009		1.04188	0.921655		1.506	0.148325		1.52462	0.158319		-1.32465	0.176123		-1.31957	0.413101		-1.37899	0.350873		-1.36035	0.590603		1.47282	0.0916255		1.5504	0.0961921			2179	188.498	163.262		1379	120.41	91.9927
972	M0N98_01019	1259209	1263858	+	4650	48.9	1549	171.8	TamB, inner membrane protein subunit of TAM complex		1.37015	0.135064		1.37525	0.232645		1.06924	0.834348		1.08251	0.817128		1.75853	0.0282934		1.76236	0.0935061		1.14306	0.766744		1.14839	0.874205		-1.41527	0.154196		-1.3457	0.291433			9460	148.888	128.954		8285	131.616	100.554
973	M0N98_01020	1263855	1266212	+	2358	45.5	785	89	Omp85 superfamily domain protein		1.23818	0.076987		1.2431	0.35192		1.33794	0.187734		1.35669	0.250306		1.14809	0.540727		1.15317	0.718944		-1.03021	0.932302		-1.0207	0.999195		1.1489	0.568507		1.20619	0.504721			2480	76.9713	66.6661		1655	51.8469	39.6108
974	M0N98_01021	1266347	1267258	+	912	44.3	303	33.8	hypothetical protein		1.10319	0.690485		1.11029	0.754251		1.44495	0.0786373		1.46644	0.122833		-1.17216	0.598619		-1.16628	0.707584		-1.52678	0.22834		-1.50645	0.465118		1.1256	0.57535		1.18061	0.538712			8350	670.058	580.349		5011	405.88	310.091
975	M0N98_01022	1267363	1268265	-	903	39.6	300	35.3	Helix-turn-helix domain protein		1.02556	0.938842		1.03353	0.941042		1.13463	0.732021		1.15046	0.707761		-1.05383	0.882863		-1.04785	0.926719		-1.43836	0.310236		-1.42106	0.544017		-1.1836	0.64575		-1.12592	0.763423			967	78.3718	67.8791		728	59.5542	45.4992
976	M0N98_01023	1268477	1269157	+	681	45.8	226	24.7	Putative neutral zinc metallopeptidase		1.1599	0.699307		1.16845	0.701558		-1.45213	0.156355		-1.43458	0.199409		2.29111	0.007024		2.29351	0.0188374		1.28744	0.626025		1.29041	0.743667		-2.53983	2.28868e-06		-2.41324	0.00015673			8964	963.331	834.357		12170	1320.12	1008.56
977	M0N98_01024	1269319	1270701	+	1383	44.3	460	53.2	Glycosyl hydrolase family 63 C-terminal domain protein		-1.66788	0.0238986		-1.64627	0.0508604		-2.32945	3.56602e-05		-2.29769	0.000418158		-1.2547	0.558304		-1.24604	0.604349		1.35947	0.5399		1.37912	0.649849		-1.34963	0.155636		-1.28428	0.343151			1882	99.5906	86.2571		3798	202.862	154.986
978	M0N98_01025	1270704	1271306	+	603	36.5	200	23.6	RNA polymerase sigma factor CnrH		-1.75029	0.102633		-1.72419	0.112312		-2.41764	0.00121657		-2.38317	0.00206426		-1.36163	0.616743		-1.35033	0.605645		1.41378	0.699334		1.4383	0.745688		-1.24541	0.375021		-1.18451	0.547073			476	57.7711	50.0365		978	119.809	91.5337
979	M0N98_01026	1271371	1272357	+	987	38.9	328	38.4	FecR protein		-1.52093	0.261913		-1.48438	0.282543		-2.28451	0.0106909		-2.24666	0.0121141		1.38331	0.334592		1.38912	0.447028		-1.03947	0.959372		-1.02581	0.999187		-3.22685	3.04763e-05		-3.07548	0.000116888			406	30.1044	26.0739		802	60.0241	45.8582
980	M0N98_01027	1272386	1275655	+	3270	39.7	1089	122.3	TonB-dependent receptor P26		-2.39792	3.57935e-05		-2.38558	0.000313271		-3.08551	5.85865e-05		-3.03996	7.50659e-05		-2.04479	0.0163568		-2.03122	0.03902		1.44118	0.406678		1.45503	0.594844		-1.03197	0.936528		1.01797	0.978048			273	6.10992	5.29191		721	16.2876	12.4436
981	M0N98_01028	1275675	1277372	+	1698	40.2	565	64.6	SusD-like protein P2		-2.86729	0.000353476		-2.8386	0.000781572		-3.08483	0.00382618		-3.0287	0.003062		-2.68109	0.0240734		-2.6544	0.0303175		1.02185	0.985971		1.03833	1		-1.11124	0.810666		-1.05944	0.905052			138	5.94788	5.15156		348	15.1394	11.5665
982	M0N98_01029	1277548	1281870	+	4323	38.4	1440	165.1	Response regulator receiver domain protein		-1.65385	0.0249035		-1.64629	0.0511208		-2.25679	0.00317935		-2.22705	0.00586149		-1.41001	0.167372		-1.40199	0.317781		1.69903	0.106147		1.71611	0.315074		1.07885	0.823399		1.13379	0.716125			614	10.3945	9.00286		1270	21.7014	16.5798
983	M0N98_01030	1282035	1283639	+	1605	40.6	534	61.9	protein of unknown function (DUF5060)		-1.07971	0.881508		-1.08004	0.896275		-1.73473	0.317647		-1.70415	0.308309		1.14599	0.7867		1.1504	0.82487		2.22675	0.255473		2.20847	0.350507		1.12513	0.79394		1.18012	0.718259			130	5.92774	5.13412		182	8.37654	6.39965
984	M0N98_01031	1283761	1284375	+	615	42.6	204	22.2	3,4-dihydroxy-2-butanone 4-phosphate synthase		-1.2642	0.347941		-1.24495	0.448167		-1.65091	0.0620074		-1.62465	0.0884447		1.02986	0.939365		1.03528	0.961441		1.18201	0.735175		1.19829	0.829128		-1.41747	0.220665		-1.35127	0.315747			765	91.0348	78.8467		1060	127.321	97.2726
985	M0N98_01032	1284387	1285142	+	756	39.4	251	27.3	Glucitol operon repressor		-1.82751	0.0150992		-1.80639	0.028311		-2.19406	0.00104687		-2.16473	0.00272359		-1.53302	0.328105		-1.52165	0.340348		1.10019	0.897368		1.11805	0.934739		-1.28196	0.443083		-1.21866	0.55133			475	45.9825	39.8262		926	90.4811	69.1272
986	M0N98_01033	1285484	1286329	+	846	42.3	281	31.5	Apulose-4-phosphate transketolase subunit A		-5.36286	1.75845e-05		-5.20876	1.93279e-05		-16.8718	4.30126e-20		-16.4537	2.20944e-19		-1.53897	0.245263		-1.52867	0.361661		2.6764	0.0183881		2.70108	0.125925		-4.04544	5.41497e-06		-3.8545	2.02438e-05			46	3.97932	3.44655		646	56.4067	43.0945
987	M0N98_01034	1286319	1287257	+	939	45.3	312	33.6	Apulose-4-phosphate transketolase subunit B		-4.99084	0.000460792		-4.86049	0.000699248		-17.16	1.29755e-07		-16.2906	9.21149e-09		-2.00131	0.286306		-1.97204	0.313882		3.35824	NA		3.32702	0.241698		-2.53041	0.104251		-2.40382	0.138155			10	0.779391	0.675043		152	11.9577	9.13561
988	M0N98_01035	1287283	1288779	+	1497	45.8	498	55.2	Glycerol kinase		-5.91127	3.81227e-08		-5.78311	3.34741e-07		-11.102	1.72828e-09		-10.877	2.15764e-09		-3.13487	0.0029824		-3.10132	0.014285		1.54009	0.619046		1.55385	0.752322		-2.21473	0.0212621		-2.10878	0.0352476			28	1.36885	1.18559		295	14.5569	11.1214
989	M0N98_01036	1288813	1290237	+	1425	43.1	474	52.3	L-fucose isomerase, C-terminal domain		-4.61724	1.3738e-06		-4.55301	6.33815e-06		-5.07854	0.000143123		-4.97576	0.000114345		-3.98012	0.0016752		-3.9338	0.00378813		-1.16087	0.884378		-1.14654	0.94888		-1.47204	0.408718		-1.39957	0.463187			72	3.69776	3.20269		300	15.5516	11.8814
990	M0N98_01037	1290250	1291266	+	1017	46.3	338	36	Ureide permease		-2.47588	0.00951266		-2.43059	0.0162728		-3.6772	0.000727653		-3.60108	0.000395676		-1.3756	0.559424		-1.36222	0.632249		1.04565	0.966768		1.06025	0.999187		-2.53541	0.0231846		-2.41145	0.0352476			62	4.46161	3.86428		195	14.1639	10.8211
991	M0N98_01038	1291304	1292122	+	819	44	272	30.1	D-allose-binding periplasmic protein		-1.38267	0.566525		-1.36866	0.588462		-3.81197	0.00436137		-3.75242	0.00422598		2.33057	0.100664		2.33415	0.156396		2.18536	0.286194		2.17922	0.423544		-3.98203	0.00155752		-3.76139	0.00317767			44	3.93178	3.40538		160	14.4313	11.0254
992	M0N98_01039	1292281	1293645	+	1365	43.4	454	50.3	Histidine--tRNA ligase		1.65897	0.0032282		1.67439	0.0231592		1.60789	0.0188642		1.63052	0.0452373		1.76333	0.0295453		1.77086	0.0902929		-1.21327	0.558945		-1.19817	0.780017		-1.31199	0.296632		-1.24902	0.446279			2805	150.391	130.256		1563	84.5853	64.6228
993	M0N98_01040	1293771	1293944	+	174	38.5	57	6.9	hypothetical protein		-2.78367	0.209698		-2.7796	0.20453		1.51746	0.801432		1.46253	0.840779		-4.7689	0.0444867		-4.63504	0.0394538		1.00017	NA		1.04371	1		7.38818	0.00849757		7.49774	0.00193177			12	5.04723	4.37149		9	3.82087	2.91913
994	M0N98_01041	1294047	1296272	+	2226	42.4	741	84.3	Type III restriction enzyme, res subunit		-1.16546	0.625237		-1.15571	0.678302		-1.71003	0.0836885		-1.69047	0.10106		1.16132	0.698742		1.16985	0.742611		1.4734	0.36177		1.49461	0.529646		-1.32566	0.396307		-1.25849	0.495404			765	25.1511	21.7838		1213	40.2535	30.7536
995	M0N98_01042	1296283	1297143	+	861	41.8	286	33.2	BRO family, N-terminal domain		-1.52776	0.109592		-1.52224	0.200452		-1.82035	0.195058		-1.79255	0.178092		-1.43133	0.306022		-1.42382	0.455213		1.54986	0.382701		1.56761	0.590603		1.23819	0.631395		1.30219	0.538472			88	7.47998	6.47854		141	12.0972	9.24221
996	M0N98_01043	1297145	1297825	+	681	43.2	226	26.8	CRISPR pre-crRNA endoribonuclease Cas5d		-1.60113	0.338218		-1.58887	0.35131		-1.25262	0.719908		-1.2305	0.729066		-1.94586	0.338346		-1.92366	0.315278		1.08656	0.961393		1.10796	0.990511		1.70361	0.141641		1.78505	0.115489			124	13.3259	11.5418		124	13.4506	10.2762
997	M0N98_01044	1297822	1299537	+	1716	37	571	65.1	CRISPR-associated protein (Cas_Csd1)		-1.7008	0.161815		-1.69602	0.170546		-1.25527	0.657465		-1.23762	0.663029		-2.10898	0.104669		-2.08555	0.0993116		1.27714	0.78953		1.29514	0.84132		2.16423	0.0112712		2.27496	0.0061556			246	10.4915	9.08689		256	11.0202	8.41942
998	M0N98_01045	1299557	1300441	+	885	40.9	294	32.5	CRISPR-associated protein Cas7		-1.35379	0.41103		-1.35019	0.441282		1.16555	0.7277		1.1814	0.698522		-1.91848	0.157348		-1.90221	0.154026		-1.20826	0.828469		-1.18757	0.887989		1.86983	0.0326075		1.96202	0.0234015			359	29.6874	25.7127		265	22.1193	16.899
999	M0N98_01046	1300451	1301116	+	666	43.4	221	25.8	protein of unknown function DUF83		-1.91433	0.0352093		-1.90557	0.0515947		-1.57495	0.371508		-1.5472	0.354481		-2.24529	0.0261057		-2.2316	0.0514594		1.14312	0.887112		1.15791	0.92778		1.65359	0.114058		1.73276	0.0874005			153	16.8127	14.5618		194	21.5177	16.4394
1000	M0N98_01047	1301113	1302135	+	1023	41.6	340	38.7	CRISPR-associated endonuclease Cas1		-1.07967	0.864329		-1.07399	0.887592		1.1008	0.843754		1.11568	0.82152		-1.25844	0.682037		-1.24581	0.68978		1.0413	0.971071		1.0581	0.990816		1.45711	0.289673		1.52866	0.2184			391	27.9719	24.2269		306	22.096	16.8813
1001	M0N98_01048	1302145	1302435	+	291	40.2	96	11	CRISPR-associated endonuclease Cas2		-1.96327	0.330122		-1.91696	0.306211		-2.75068	0.43545		-2.54019	0.343499		-1.83012	0.482784		-1.79999	0.473409		2.42579	NA		2.38308	0.658253		1.6474	0.58397		1.73313	0.51081			10	2.51494	2.17823		20	5.07698	3.87879
1002	M0N98_01051	1304901	1305806	+	906	39.8	301	35	Transposase DDE domain protein		1.09158	0.862916		1.09775	0.867958		-1.68814	0.158454		-1.65874	0.153713		1.85943	0.236924		1.85545	0.263348		1.75313	0.406505		1.74471	0.522874		-1.75751	0.143064		-1.67632	0.196642			154	12.4398	10.7743		222	18.1006	13.8288
1003	M0N98_01052	1305992	1307182	-	1191	44.5	396	44	Hydrogen maturase F tetramerization domain protein		-1.06636	0.846977		-1.06571	0.883061		1.57327	0.184141		1.59629	0.155468		-1.62808	0.0282326		-1.62018	0.160433		-1.50051	0.306119		-1.48481	0.533296		1.73337	0.0336983		1.81872	0.0285894			453	27.836	24.1093		240	14.8857	11.3726
1004	M0N98_01053	1307246	1308664	-	1419	45.4	472	53.3	Biotin and thiamine Synthesis associated domain protein		-1.02481	0.950836		-1.02531	0.964934		1.87337	0.0430804		1.8963	0.0344055		-1.66355	0.11595		-1.6536	0.178288		-1.44401	0.456274		-1.42072	0.612008		2.20073	0.00236507		2.31279	0.00212104			457	23.5697	20.4141		225	11.713	8.9487
1005	M0N98_01054	1308677	1309711	-	1035	48.5	344	38.9	(FeFe) hydrogenase maturase subunit HydE		-1.03128	0.903497		-1.0245	0.94742		1.11553	0.714007		1.13163	0.701313		-1.16967	0.623163		-1.16511	0.711933		-1.21921	0.659294		-1.20138	0.804912		1.08907	0.758258		1.14319	0.655974			983	69.5079	60.2019		781	55.7416	42.5863
1006	M0N98_01055	1309720	1311471	-	1752	43.4	583	65.3	Iron only hydrogenase large subunit, C-terminal domain		1.22347	0.529906		1.22193	0.560508		2.35374	0.000706386		2.39035	0.00128554		-1.46683	0.0707881		-1.46184	0.238061		-1.91892	0.0189521		-1.90114	0.128951		1.83031	0.0128079		1.9179	0.0127744			1962	81.957	70.9843		716	30.1889	23.0642
1007	M0N98_01056	1311567	1311839	+	273	41	90	9.7	10 kDa chaperonin		6.38371	7.10386e-11		6.38741	1.10581e-09		5.80311	1.42466e-11		5.89477	1.45175e-10		7.12947	1.71156e-05		7.1026	4.09609e-05		-1.04184	0.971819		-1.0489	0.984419		-1.26273	0.491486		-1.20559	0.609771			18499	4959.14	4295.2		2648	716.513	547.413
1008	M0N98_01057	1311880	1313517	+	1638	44.5	545	58.1	60 kDa chaperonin		3.71294	2.71898e-05		3.73782	4.53946e-05		3.29784	5.68008e-06		3.35085	8.79434e-06		4.55869	0.00125252		4.54594	0.00152565		-1.23647	0.799069		-1.24263	0.832858		-1.68976	0.104974		-1.61152	0.167415			106774	4770.6	4131.89		26392	1190.22	909.323
1009	M0N98_01059	1313961	1315343	+	1383	42.9	460	50.8	Multidrug export protein MepA		-1.14268	0.738461		-1.12922	0.797222		-1.05991	0.919941		-1.04229	0.960327		-1.18841	0.690784		-1.17985	0.785248		-1.57255	0.437155		-1.55641	0.593393		-1.38613	0.475786		-1.32339	0.550457			184	9.73681	8.43321		166	8.86654	6.77401
1010	M0N98_01060	1315379	1315963	+	585	43.6	194	22.2	Cyclic nucleotide-binding domain protein		1.06374	0.860923		1.07906	0.853238		-1.45277	0.2155		-1.42995	0.247291		1.75102	0.015502		1.75936	0.0974113		1.25782	0.516813		1.26762	0.728389		-1.99291	0.00824637		-1.90107	0.0191069			516	64.5528	55.9102		664	83.8457	64.0578
1011	M0N98_01061	1316148	1316693	+	546	38.8	181	20.1	Carbon disulfide hydrolase		1.77806	0.0573145		1.80828	0.0513042		1.07795	0.829692		1.09361	0.808609		3.61417	5.68249e-07		3.6331	8.80604e-05		1.20149	0.701187		1.21023	0.801426		-2.75331	3.14108e-05		-2.62102	0.000200723			972	130.285	112.842		804	108.776	83.1042
1012	M0N98_01062	1316818	1318233	-	1416	46.3	471	53.4	Glycosyl hydrolase family 109 protein 1		1.00793	0.983681		1.00975	0.98814		1.86589	0.00424503		1.89407	0.0111276		-1.64214	0.0814242		-1.63417	0.14381		-1.6055	0.194537		-1.58292	0.385627		1.93962	0.0018312		2.03408	0.00369573			2118	109.467	94.8113		983	51.2813	39.1787
1013	M0N98_01063	1318928	1319428	-	501	40.9	166	19	Isopentenyl-diphosphate Delta-isomerase		-1.88524	0.0430116		-1.87181	0.0489044		-1.82221	0.0397604		-1.79801	0.0488456		-2.01107	0.152201		-1.99076	0.134045		1.31253	0.716484		1.33472	0.769575		1.47144	0.271984		1.54835	0.192907			436	63.6898	55.1628		710	104.686	79.9798
1014	M0N98_01064	1319547	1321043	-	1497	47.1	498	55.2	Histidine ammonia-lyase		-2.37179	0.00678181		-2.36707	0.00866245		-1.32637	0.27534		-1.30779	0.340851		-3.64735	0.00396988		-3.61356	0.00253805		-1.29981	0.719378		-1.27458	0.794229		2.15439	0.00589768		2.2629	0.00560102			5207	254.558	220.477		6221	306.978	234.53
1015	M0N98_01065	1321078	1321701	-	624	46	207	23	Methenyltetrahydrofolate cyclohydrolase		-2.26732	0.00759993		-2.25861	0.0104937		-1.54103	0.0552729		-1.52023	0.105471		-3.04728	0.0172635		-3.01938	0.0121082		-1.08886	0.926263		-1.06748	0.969515		1.84882	0.0223887		1.94309	0.0200103			3756	440.516	381.538		5199	615.466	470.213
1016	M0N98_01066	1321722	1322966	-	1245	48.7	414	44.9	Imidazolonepropionase		-1.69821	0.0561535		-1.69084	0.080638		-1.31838	0.279091		-1.30159	0.349534		-2.09548	0.0771179		-2.07731	0.0745621		-1.03544	0.967127		-1.01781	1		1.56173	0.132685		1.64312	0.105541			7818	459.565	398.037		9330	553.581	422.933
1017	M0N98_01067	1323013	1323399	-	387	33.6	128	15.1	PD-(D/E)XK nuclease superfamily protein		-2.06097	0.00617287		-2.03679	0.0119916		-2.83012	5.14463e-08		-2.7895	4.97748e-06		-1.66693	0.25231		-1.65358	0.247994		1.53108	0.317221		1.5522	0.4661		-1.09053	0.849101		-1.03834	0.948094			2454	464.071	401.94		6073	1159.21	885.629
1018	M0N98_01068	1323417	1324319	-	903	48.2	300	33.3	Glutamate formimidoyltransferase		-1.35285	0.225928		-1.33983	0.325588		-1.39769	0.15687		-1.37774	0.22749		-1.33772	0.497063		-1.3272	0.528712		1.10895	0.867267		1.12627	0.913339		1.07868	0.83958		1.13294	0.738136			9838	797.333	690.584		11986	980.517	749.111
1019	M0N98_01069	1324402	1326399	-	1998	50.3	665	74.5	Urocanate hydratase		-1.33468	0.273343		-1.31751	0.364848		-1.40228	0.180879		-1.38172	0.238981		-1.24773	0.619616		-1.23895	0.650413		-1.09545	0.894309		-1.07651	0.953697		-1.21	0.529252		-1.15246	0.68505			22163	811.809	703.121		27353	1011.3	772.626
1020	M0N98_01070	1326925	1328142	-	1218	46.2	405	46.3	S-adenosylmethionine:tRNA ribosyltransferase-isomerase		1.1544	0.623053		1.15732	0.665078		1.75923	0.0552013		1.78684	0.0500294		-1.28362	0.337561		-1.27702	0.53033		-1.67752	0.0878472		-1.6635	0.310285		1.36717	0.317205		1.43383	0.252598			917	55.0989	47.7221		447	27.11	20.7119
1021	M0N98_01071	1328207	1329295	+	1089	43.7	362	41.1	protein of unknown function (DUF2027)		1.87019	0.000303076		1.88795	0.00419808		1.45241	0.102444		1.47369	0.145414		2.41846	0.000184021		2.4254	0.00485002		1.13913	0.692297		1.14783	0.851643		-1.44251	0.15701		-1.37391	0.266452			2410	161.961	140.277		1458	98.9004	75.5595
1022	M0N98_01072	1329323	1329733	+	411	45	136	14.8	Acyl-coenzyme A thioesterase PaaI		1.65072	0.00305179		1.66276	0.0223893		1.3365	0.287284		1.355	0.303263		2.0875	0.000192653		2.09774	0.0161285		1.03565	0.939743		1.04322	0.978635		-1.4881	0.0928199		-1.41618	0.183993			1145	203.885	176.588		762	136.956	104.634
1023	M0N98_01073	1329813	1330421	-	609	44.7	202	22.2	Histidine carboxylase PI chain		3.35501	0.000207122		3.34602	0.000206596		3.42731	1.48026e-07		3.47919	7.9654e-07		3.33237	NA		3.32053	0.0250356		-1.13939	NA		-1.1508	0.923763		-1.08719	0.785484		-1.03714	0.921017			3666	440.551	381.568		972	117.901	90.0759
1024	M0N98_01074	1330880	1332586	-	1707	46.8	568	63.9	Acyl-CoA dehydrogenase C terminal		-1.03881	0.923722		-1.04292	0.930717		2.1548	0.000102587		2.18502	0.000638527		-1.897	0.000146562		-1.88883	0.0316467		-1.63761	0.0625987		-1.61745	0.33403		2.53791	1.40321e-09		2.66447	3.69261e-06			8713	373.555	323.543		3689	159.641	121.965
1025	M0N98_01075	1332628	1333008	-	381	40.7	126	14.3	23S rRNA-intervening sequence protein		-1.33188	0.217501		-1.33192	0.299864		1.19193	0.561759		1.20906	0.552273		-1.94211	0.00168813		-1.93514	0.0270095		-1.37021	0.238247		-1.35561	0.5781		1.71955	0.0280957		1.80381	0.0284394			1362	261.621	226.595		1032	200.089	152.867
1026	M0N98_01076	1333044	1334063	-	1020	47.5	339	36.7	Caffeyl-CoA reductase-Etf complex subunit CarE		1.3267	0.129194		1.33147	0.277437		1.85476	0.000845564		1.88187	0.00557722		-1.01177	0.965479		-1.00774	0.992811		-1.34508	0.32918		-1.32821	0.642529		1.41601	0.0734909		1.48565	0.106577			9538	684.35	592.727		4617	334.371	255.458
1027	M0N98_01077	1334069	1334962	-	894	49.6	297	31.9	Caffeyl-CoA reductase-Etf complex subunit CarD		1.34596	0.187763		1.35002	0.288196		2.06866	6.68798e-05		2.09806	0.000878705		-1.0947	0.782477		-1.09006	0.848925		-1.55168	0.154668		-1.53059	0.424873		1.48059	0.0606516		1.55484	0.0788815			8901	728.655	631.101		3859	318.864	243.611
1028	M0N98_01078	1335329	1335589	+	261	38.3	86	9.6	NVEALA protein		-3.13362	0.0034886		-3.10744	0.00286094		-10.2799	1.70668e-17		-10.1376	6.39444e-15		-2.1331	0.0309095		-2.11492	0.0367551		5.11072	7.22838e-06		5.18258	0.00011505		1.08614	0.838283		1.14411	0.728448			134	37.5738	32.5433		1338	378.69	289.318
1029	M0N98_01079	1335668	1336732	+	1065	37.4	354	40.2	TolB-like 6-blade propeller-like protein		-3.31417	0.00241217		-3.29596	0.00193671		-8.59895	7.192e-10		-8.49195	7.05923e-09		-2.41081	0.0272392		-2.38576	0.025542		4.09994	0.00148319		4.1536	0.00390897		1.16933	0.743179		1.23353	0.647468			141	9.68926	8.39203		1141	79.1415	60.4638
1030	M0N98_01080	1336729	1337307	+	579	33.7	192	22.8	hypothetical protein		-4.69317	0.000104909		-4.66422	0.000130194		-9.16971	3.05935e-06		-8.9359	1.952e-06		-4.01152	0.0013672		-3.96307	0.00194908		3.65641	0.0640935		3.67555	0.131132		1.62261	0.262235		1.70858	0.185745			26	3.28636	2.84637		218	27.8129	21.249
1031	M0N98_01081	1337304	1338125	+	822	35.9	273	32	Signal peptidase I		-4.33537	0.0150053		-4.30502	0.0145852		-38.8658	1.14573e-06		-34.9786	2.88049e-08		-2.78442	0.0905024		-2.7556	0.0928414		15.9433	0.0156992		14.9773	0.0147332		1.13744	0.81795		1.1973	0.73757			4	0.35613	0.30845		144	12.9407	9.88668
1032	M0N98_01082	1338279	1338821	+	543	41.3	180	19.7	hypothetical protein		1.22969	0.42892		1.24077	0.471767		-1.1675	0.592106		-1.15082	0.657133		1.82662	0.0267598		1.8295	0.069396		1.21891	0.686277		1.22271	0.793331		-1.72468	0.0034301		-1.64253	0.0371763			3344	450.7	390.359		3491	474.918	362.835
1033	M0N98_01083	1338953	1340350	+	1398	46.5	465	52	Outer membrane protein OprM		2.48089	0.00359834		2.47285	0.00397454		3.00704	0.000148028		3.04877	0.000139606		2.08211	0.152164		2.07533	0.148448		-1.40421	0.694203		-1.41263	0.719386		1.05044	0.893195		1.10155	0.806184			942	49.3134	42.7111		296	15.6406	11.9493
1034	M0N98_01084	1340405	1341535	+	1131	43.3	376	41.4	Efflux pump periplasmic linker BepF		3.78337	7.94803e-05		3.78647	9.28181e-05		3.57627	3.7999e-06		3.62177	5.29184e-06		4.25834	0.0070578		4.25024	0.00652627		-1.32362	0.747461		-1.33319	0.771412		-1.54792	0.334934		-1.47364	0.390974			963	62.3139	53.9711		250	16.3285	12.4749
1035	M0N98_01085	1341540	1344656	+	3117	47.3	1038	112.5	Efflux pump membrane transporter BepE		3.45798	0.000262599		3.46304	0.000256832		2.9526	8.38181e-05		2.9963	0.000114345		4.25072	0.0071419		4.23269	0.00602775		-1.06689	0.959439		-1.07502	0.972164		-1.51103	0.194794		-1.44047	0.269124			4575	107.418	93.0361		1470	34.8377	26.6158
1036	M0N98_01086	1344773	1345966	+	1194	39.4	397	45.2	Miniconductance mechanosensitive channel YbdG		-1.08073	0.75663		-1.07182	0.836418		-1.45305	0.165191		-1.4344	0.216107		1.21004	0.476661		1.2155	0.632799		1.25207	0.50912		1.26626	0.721745		-1.38297	0.218272		-1.31418	0.337292			756	46.3381	40.1342		1000	61.8677	47.2667
1037	M0N98_01087	1346085	1347581	-	1497	36.5	498	56.8	Histidine kinase-, DNA gyrase B-, and HSP90-like ATPase		1.72298	0.0260451		1.72871	0.0457822		1.39656	0.378148		1.41209	0.347144		1.94377	0.0307997		1.95417	0.0658751		1.42942	0.286194		1.44309	0.530041		1.04592	0.928126		1.10255	0.842826			701	34.2702	29.682		449	22.1561	16.9272
1038	M0N98_01088	1347752	1350061	+	2310	39.4	769	87.9	Outer membrane protein beta-barrel family protein		-1.28662	0.252126		-1.28176	0.36922		-1.06053	0.880605		-1.04393	0.923063		-1.52693	0.0282128		-1.51995	0.186481		-1.12392	0.820173		-1.11464	0.911148		1.29947	0.317466		1.36262	0.275893			8229	260.709	225.804		7151	228.677	174.709
1039	M0N98_01089	1350206	1350568	+	363	41	120	14	Protein of unknown function (DUF1232)		-1.45937	0.211828		-1.45392	0.231037		1.02332	0.963253		1.04046	0.948927		-2.11443	0.0018116		-2.10465	0.014366		-1.59348	0.371422		-1.57724	0.467428		1.37888	0.290381		1.44464	0.242795			2459	495.762	429.387		1944	395.602	302.238
1040	M0N98_01090	1351008	1354253	+	3246	39.8	1081	119.7	TonB-dependent receptor P3		-1.3373	0.430326		-1.3342	0.448167		-1.28476	0.340099		-1.26487	0.425334		-1.46914	0.295123		-1.46358	0.328967		2.04475	0.0789396		2.07534	0.154951		2.37858	4.6928e-05		2.4941	0.00019267			1669	37.6295	32.5916		1799	40.9403	31.2782
1041	M0N98_01091	1354267	1355757	+	1491	41.3	496	55.9	SusD-like protein P38		-1.5357	0.393078		-1.54069	0.377499		1.45024	0.26731		1.47481	0.234774		-2.10345	0.0785296		-2.09094	0.0662493		1.84624	0.286194		1.88002	0.363103		5.74226	1.1878e-13		6.00983	7.282e-12			567	27.8308	24.1048		324	16.0522	12.2639
1042	M0N98_01092	1356080	1358230	-	2151	45.9	716	79.1	Methylmalonyl-CoA mutase large subunit		-1.33736	0.0901691		-1.33226	0.26314		-1.0445	0.873871		-1.02988	0.935349		-1.66705	0.018821		-1.65868	0.115115		-1.25554	0.524361		-1.23819	0.756773		1.29291	0.178833		1.35665	0.213818			31030	1055.75	914.405		29124	1000.18	764.135
1043	M0N98_01093	1358240	1360150	-	1911	44.3	636	70.5	Methylmalonyl-CoA mutase small subunit		-1.12607	0.690485		-1.12926	0.738209		1.63371	0.0144543		1.65577	0.0316496		-1.765	0.000415596		-1.75671	0.0626745		-1.32058	0.24231		-1.305	0.653902		2.22056	2.49739e-06		2.33279	9.65979e-05			22825	874.12	757.09		12734	492.235	376.066
1044	M0N98_01094	1360436	1362106	+	1671	43.1	556	60.2	Aspartate/alanine antiporter		2.11669	0.000112594		2.13015	0.000983399		2.70258	8.66226e-07		2.74163	1.96297e-05		1.66202	0.0422117		1.66771	0.124931		-1.68136	0.033481		-1.66421	0.26426		-1.02106	0.954108		1.02761	0.956794			2420	105.989	91.7986		759	33.5532	25.6345
1045	M0N98_01095	1362222	1363856	+	1635	42.4	544	62	AAA domain, putative AbiEii toxin, Type IV TA system		1.44738	0.0681703		1.45404	0.158034		1.48399	0.282859		1.50563	0.244733		1.41107	0.216063		1.41761	0.389279		-1.04575	0.948856		-1.03666	0.990816		1.02019	0.961988		1.07157	0.874013			445	19.9188	17.252		251	11.3403	8.66394
1046	M0N98_01096	1363896	1364477	+	582	41.1	193	22.7	ECF RNA polymerase sigma-E factor		1.15873	0.717312		1.17098	0.741625		1.39373	0.437468		1.41656	0.398631		-1.0152	0.979428		-1.00834	0.992811		-1.33693	0.716895		-1.31254	0.79913		1.07189	0.894453		1.12343	0.840751			228	28.6703	24.8319		138	17.5156	13.3818
1047	M0N98_01097	1364607	1365593	+	987	41.2	328	38.6	protein of unknown function (DUF4974)		1.80474	0.154283		1.84994	0.132716		1.24627	0.5281		1.26732	0.489913		4.75363	9.40561e-08		4.77146	3.1601e-06		-1.28674	0.620688		-1.27446	0.743667		-4.82303	1.98921e-10		-4.60586	2.42832e-08			6735	499.392	432.531		4680	350.265	267.601
1048	M0N98_01098	1365651	1369154	+	3504	40.3	1167	129.9	TonB-dependent receptor P3		-1.43048	0.112842		-1.41811	0.18475		-1.62031	0.0482797		-1.59675	0.0863871		-1.27321	0.547751		-1.26673	0.584572		1.05642	0.936731		1.07044	0.965936		-1.18207	0.568507		-1.12569	0.726827			835	17.4399	15.105		1199	25.2769	19.3114
1049	M0N98_01099	1369175	1370710	+	1536	41.3	511	58.9	SusD-like protein P2		-1.75115	0.0639615		-1.73579	0.090742		-2.02158	0.0756025		-1.98537	0.0699613		-1.67312	0.236973		-1.661	0.272246		1.5201	0.526454		1.54152	0.650257		1.27805	0.532212		1.33899	0.446165			134	6.38461	5.52982		229	11.0132	8.41403
1050	M0N98_01100	1370742	1372811	+	2070	45.6	689	78	Glucosidase YgjK		-1.46152	0.168598		-1.45048	0.229814		-1.48929	0.276955		-1.46639	0.277176		-1.4671	0.38796		-1.45568	0.422118		1.0877	0.917214		1.10702	0.952309		1.08905	0.842738		1.14064	0.751325			254	8.98016	7.77787		329	11.7407	8.96985
1051	M0N98_01101	1372870	1376097	+	3228	43.8	1075	122.4	Beta-galactosidase		-2.61515	0.000944176		-2.56077	0.000983399		-5.46306	8.38444e-18		-5.37612	5.08958e-13		-1.27107	0.52727		-1.26472	0.576532		1.86659	0.140017		1.8948	0.261213		-2.26639	2.0534e-05		-2.1624	0.00121753			551	12.4922	10.8197		2554	58.4461	44.6526
1052	M0N98_01102	1376284	1378101	-	1818	43.8	605	68.2	SusD family protein		-5.0601	1.33013e-10		-5.02755	1.58355e-09		-5.05283	9.56916e-16		-4.97605	1.14205e-11		-5.33507	3.0441e-05		-5.27356	1.41622e-05		1.42663	0.553906		1.45105	0.650257		1.53506	0.16239		1.61145	0.130333			326	13.1233	11.3663		1493	60.6645	46.3474
1053	M0N98_01103	1378114	1381206	-	3093	43	1030	115.1	TonB-dependent receptor P26		-6.07933	3.69084e-09		-6.04225	1.1108e-08		-5.66136	1.97018e-21		-5.58009	2.6275e-14		-6.71067	6.73624e-05		-6.64034	1.9452e-05		1.54514	0.56074		1.57724	0.621182		1.86426	0.0177622		1.95733	0.0173368			520	12.3039	10.6567		2623	62.6451	47.8606
1054	M0N98_01104	1381680	1382819	-	1140	41.9	379	43.7	dTDP-glucose 4,6-dehydratase 2		1.59029	0.000148992		1.60031	0.0306363		1.67903	0.0066653		1.70222	0.0236414		1.51536	0.0523012		1.52005	0.21893		-1.12288	0.699864		-1.11022	0.900584		1.0022	0.994128		1.05348	0.879226			6716	431.148	373.425		3624	234.829	179.408
1055	M0N98_01105	1382868	1383365	-	498	44.6	165	18.7	Calcineurin-like phosphoesterase superfamily domain protein		1.52887	0.049218		1.53976	0.0967571		1.89989	0.019452		1.92886	0.0184311		1.24316	0.463024		1.24713	0.614004		-1.60663	0.0587193		-1.59316	0.357534		-1.04007	0.926339		1.00827	1			666	97.8737	84.77		303	44.945	34.3378
1056	M0N98_01106	1383423	1385477	+	2055	42.4	684	80.6	Polyphosphate kinase		-1.10991	0.689197		-1.09932	0.774887		-1.31669	0.292203		-1.29888	0.373555		1.03723	0.9282		1.04503	0.947863		1.16529	0.771485		1.18241	0.849786		-1.15397	0.628686		-1.09771	0.787523			932	33.1914	28.7476		1082	38.8941	29.715
1057	M0N98_01107	1385707	1385862	+	156	44.2	51	5.8	hypothetical protein		-1.19642	0.704456		-1.19632	0.745533		1.34719	0.666193		1.35917	0.623855		-1.65508	0.339199		-1.64527	0.402443		-1.1017	0.914227		-1.08748	0.962901		2.06133	0.223891		2.16142	0.176749			69	32.3702	28.0364		47	22.2557	17.0033
1058	M0N98_01108	1386228	1386656	-	429	44.5	142	16.3	hypothetical protein		-1.32259	0.722081		-1.34294	0.752793		1.0171	0.991665		-1.0055	1		-1.5798	0.598619		-1.59059	0.668644		1.53919	NA		1.50476	0.865922		2.44886	0.429615		2.48931	0.278556			11	1.87653	1.6253		11	1.8941	1.44709
1059	M0N98_01109	1387200	1387592	+	393	34.9	130	14.7	Outer membrane protein beta-barrel family protein		11.1132	5.13887e-06		11.0146	2.51754e-05		16.1741	2.18133e-07		15.9294	2.12876e-08		9.04278	0.00729019		9.03651	0.011229		1.56829	0.528923		1.58503	0.615269		2.87335	0.428628		2.97134	0.411975			217	40.4099	34.9997		11	2.06761	1.57965
1060	M0N98_01110	1387558	1388139	-	582	42.1	193	23.4	Peptidase C39 family protein		12.67	1.20281e-09		12.6878	1.87567e-08		18.818	2.33525e-12		18.9937	4.61755e-12		10.1928	8.04213e-05		10.249	0.000174386		1.42041	0.694686		1.43904	0.743834		2.59642	0.229687		2.70676	0.222353			648	81.4841	70.5747		26	3.30004	2.52122
1061	M0N98_01111	1388132	1389643	-	1512	42.7	503	58.2	Iron-sulfur cluster-binding domain protein		8.1751	2.89315e-06		8.1507	1.25583e-05		18.71	2.46674e-21		18.933	5.81946e-17		5.07239	0.0141266		5.09473	0.0141922		-1.09813	0.914227		-1.08076	0.956246		3.44978	0.26159		3.61343	0.0573333			3643	176.331	152.723		176	8.59863	6.56932
1062	M0N98_01112	1389621	1389821	-	201	39.8	66	7.4	hypothetical protein		8.33848	1.29398e-06		8.32596	5.1138e-06		16.3062	6.35381e-23		16.4374	3.62458e-22		5.90022	0.00788357		5.92301	0.00896873		1.24001	0.792738		1.25674	0.832855		3.4615	0.0755259		3.62171	0.0814895			904	329.15	285.082		47	17.2731	13.1966
1063	M0N98_01113	1389855	1390997	-	1143	43.2	380	43.8	type I secretion membrane fusion protein, HlyD family		17.1542	7.79351e-18		17.2225	1.617e-14		17.4555	3.10318e-22		17.6784	7.41542e-20		16.2077	9.12101e-09		16.2824	8.82147e-08		1.68204	0.350271		1.70123	0.433807		1.82593	0.357111		1.91045	0.326607			1595	102.126	88.4528		74	4.78249	3.6538
1064	M0N98_01114	1391047	1393248	-	2202	46.4	733	83.6	Alpha-hemolysin translocation ATP-binding protein HlyB		13.6673	7.42669e-13		13.6967	1.73996e-10		19.5849	3.77064e-50		19.8414	2.97556e-34		10.3145	0.000192793		10.3557	0.000460538		-1.10854	0.900362		-1.09303	0.947213		1.7529	0.6099		1.84451	0.346058			10886	361.803	313.363		503	16.874	12.8917
1065	M0N98_01115	1393403	1393639	-	237	33.8	78	9.3	hypothetical protein		9.03441	2.55219e-05		8.9541	9.74702e-05		25.7127	1.5042e-24		25.6981	6.19022e-25		5.48628	0.0304658		5.49673	0.0334405		1.01685	0.983933		1.03016	1		5.02928	0.0639665		5.2816	0.0876194			889	274.52	237.767		33	10.2857	7.85824
1066	M0N98_01116	1393660	1394052	-	393	39.7	130	14.5	protein of unknown function (DUF3244)		19.8372	4.05043e-14		19.7129	2.85299e-11		55.2224	5.44686e-45		55.6949	1.96192e-33		10.8663	2.01901e-05		10.8829	5.1262e-05		-1.37837	0.607093		-1.36038	0.687841		3.7681	0.025549		3.96316	0.0272296			4577	852.333	738.22		80	15.0372	11.4883
1067	M0N98_01117	1394215	1396089	-	1875	34.3	624	73.4	Tetratricopeptide repeat protein		-1.19004	0.551099		-1.18452	0.634369		-1.69574	0.112047		-1.67191	0.117825		1.09058	0.851011		1.0976	0.888803		1.47747	0.424118		1.48492	0.609046		-1.23106	0.574653		-1.17158	0.696323			171	6.67445	5.78086		260	10.2433	7.82585
1068	M0N98_01118	1396450	1397247	-	798	50	265	30.6	IS21 family transposase ISBf1		1.24706	0.602861		1.25201	0.643121		1.09742	0.908447		1.10614	0.89626		1.38442	0.582417		1.39482	0.637149		1.10096	0.917214		1.11295	0.968156		-1.12912	0.89392		-1.07401	0.970521			45	4.12696	3.57443		38	3.51762	2.68745
1069	M0N98_01119	1397234	1398754	-	1521	51.4	506	59.7	Integrase core domain protein		1.38073	0.388072		1.39394	0.444352		-1.40969	0.536448		-1.38236	0.514928		2.42826	0.0164991		2.43566	0.0597076		1.79874	0.262561		1.81123	0.431591		-1.87635	0.205575		-1.78865	0.248228			85	4.08988	3.54231		100	4.85668	3.71048
1070	M0N98_01120	1399288	1399533	-	246	47.6	81	9.3	hypothetical protein		-2.1544	0.0351087		-2.12784	0.0355967		-2.16361	0.0138098		-2.13538	0.0171873		-1.76373	0.0631884		-1.76246	0.103249		-2.23836	0.0930755		-2.21908	0.148296		-2.70254	1.06639e-06		-2.5701	5.17435e-05			148473	44170.6	38256.9		296297	88973.5	67975.4
1071	M0N98_01121	1399530	1400477	-	948	49.6	315	36.2	Putative amidoligase enzyme		-1.3527	0.352791		-1.32586	0.389284		-1.68051	0.127845		-1.6533	0.145951		1.11075	0.728669		1.11398	0.814308		-1.2443	0.626025		-1.22663	0.768386		-2.28185	0.00324583		-2.17503	0.00927765			1279	98.7377	85.5184		1864	145.247	110.968
1072	M0N98_01122	1400688	1400891	-	204	46.6	67	7.5	hypothetical protein		21.3793	0.107313		33.3103	0.0228152		4.62933	0.720114		8.59228	0.514738		44.0267	0.0812441		61.7726	0.0557145		5.11099	NA		4.5018	0.649842		NA	NA		1	1			3	1.07625	0.932156		0	0	0
1073	M0N98_01123	1400897	1401061	-	165	29.1	54	6.7	hypothetical protein		2.97532	NA		5.97141	0.419496		1.73446	0.904496		3.53554	1		4.44619	NA		8.1819	0.646173		1.39605	NA		1.59212	0.990816		NA	NA		1	1			1	0.443544	0.384161		0	0	0
1074	M0N98_01124	1401102	1401653	+	552	48.6	183	21.1	hypothetical protein		1.42798	0.254881		1.44302	0.287772		1.43789	0.332937		1.45731	0.2923		1.4889	0.356971		1.49822	0.426553		-1.43395	0.568048		-1.409	0.6752		-1.46269	0.270172		-1.39196	0.357374			438	58.0706	50.2959		265	35.463	27.0936
1075	M0N98_01125	1401643	1402590	+	948	53.8	315	37.2	Family of unknown function (DUF5712)		1.58535	0.167678		1.61843	0.154783		1.06477	0.844808		1.08073	0.826169		2.79123	0.0104021		2.80638	0.0110521		1.08917	0.914227		1.10856	0.937876		-2.36786	0.000488007		-2.25688	0.00199908			1750	135.099	117.011		1454	113.299	86.5597
1076	M0N98_01126	1402603	1404207	-	1605	54.9	534	61	Conjugative transposon protein TraD		-1.00211	0.996135		1.01235	0.989672		-1.1387	0.761075		-1.12108	0.790977		1.13601	0.825792		1.14345	0.841552		1.02134	0.983696		1.0419	1		-1.24038	0.594238		-1.18294	0.688128			383	17.464	15.1259		392	18.0418	13.7839
1077	M0N98_01127	1404275	1404595	-	321	57.6	106	11.7	hypothetical protein		1.05416	NA		1.25639	1		-10.4281	0.522826		-14.4175	0.31883		4.71374	NA		4.57125	0.38734		11.1332	NA		25.3588	0.334247		-4.19698	0.6581		-3.34784	0.685235			0	0	0		4	0.920499	0.703258
1078	M0N98_01128	1404619	1407483	-	2865	55.9	954	107.9	Large polyvalent protein associated domain 23		-1.94458	0.295965		-1.86427	0.318716		-5.01268	0.0239824		-4.83638	0.0283322		2.41693	0.113306		2.40971	0.15589		1.82363	NA		1.83551	0.612008		-6.56459	0.00730693		-6.18949	0.0140996			20	0.510889	0.442489		80	2.06269	1.57589
1079	M0N98_01129	1407758	1409185	-	1428	55.1	475	52.2	hypothetical protein		-1.66106	0.220134		-1.65036	0.268751		-1.1441	0.873871		-1.12283	0.903177		-2.36715	0.0157717		-2.34873	0.0647638		-1.7797	0.350955		-1.7509	0.550985		1.19065	0.825298		1.24125	0.790908			70	3.58749	3.10719		66	3.41416	2.60841
1080	M0N98_01130	1409570	1410373	+	804	51.5	267	30.7	KilA-N domain protein		-1.04253	0.893462		-1.03448	0.935321		1.1299	0.749323		1.14767	0.718272		-1.20463	0.574582		-1.2	0.678729		-1.35794	0.494605		-1.34292	0.664385		1.01978	0.962122		1.06926	0.881168			467	42.5091	36.8178		364	33.4437	25.5508
1081	M0N98_01131	1411080	1411640	+	561	50.3	186	22.1	hypothetical protein		-6.55102	0.039298		-6.43813	0.0239928		-10.1342	0.118739		-9.04164	0.0870009		-5.15021	0.233575		-5.41762	0.163572		2.00433	NA		1.84503	0.908972		1.07766	0.955793		1.13341	0.93803			2	0.260908	0.225977		19	2.50184	1.91139
1082	M0N98_01132	1411679	1412071	+	393	54.7	130	14.9	hypothetical protein		-4.23978	0.33631		-4.17837	0.20892		-26.6606	0.0734146		-37.605	0.0301772		-1.41745	0.893933		-1.57318	0.867718		8.70118	NA		15.0371	0.537542		-2.20586	0.625297		-2.04784	0.58406			0	0	0		12	2.25557	1.72325
1083	M0N98_01133	1412494	1412694	+	201	52.7	66	7.5	hypothetical protein		-1.50863	0.495436		-1.49671	0.50981		1.04587	0.945787		1.05846	0.937521		-3.76457	0.00284436		-3.73174	0.00785249		-6.08971	0.00409658		-5.94044	0.00558645		-1.513	0.323905		-1.43818	0.399617			210	76.4617	66.2248		201	73.8701	56.4364
1084	M0N98_01134	1412594	1412917	-	324	57.4	107	12.5	Helix-turn-helix domain protein		-1.43239	0.31067		-1.42231	0.350464		-1.0325	0.952526		-1.01929	0.991462		-2.03898	0.03142		-2.02837	0.0774299		-2.05868	0.188821		-2.02429	0.310285		-1.02384	0.961708		1.02713	0.972419			301	67.9896	58.8869		297	67.7142	51.7334
1085	M0N98_01135	1413242	1413553	-	312	55.8	103	12.1	Helix-turn-helix domain protein		-1.13819	0.784887		-1.1172	0.82778		-1.58163	0.411367		-1.55159	0.408623		1.38084	0.503953		1.38869	0.610409		-1.00139	0.998995		1.01339	1		-2.15424	0.103173		-2.05473	0.134995			92	21.5801	18.6909		123	29.1219	22.249
1086	M0N98_01136	1414031	1414525	+	495	60.4	164	18.5	Protein of unknown function (DUF3408)		1.0106	0.98775		1.02004	1		-1.5805	0.737546		-1.54911	0.70684		1.34597	0.699442		1.35034	0.786978		1.72082	NA		1.73238	0.749038		-1.19901	0.892124		-1.14835	0.968693			11	1.62633	1.40859		16	2.38772	1.82421
1087	M0N98_01137	1414753	1415124	+	372	59.1	123	13.6	hypothetical protein		-5.19125	NA		-4.36031	0.224909		-3.96234	0.561759		-3.43708	0.512705		-3.0642	NA		-6.15014	0.605645		-5.03365	NA		-7.94561	0.764127		-6.35214	0.426263		-5.06491	0.231509			2	0.393467	0.340788		7	1.39003	1.06198
1088	M0N98_01138	1415129	1416055	+	927	53.7	308	35.1	Conjugative transposon protein TraI relaxase/mobilization nuclease		1.26768	0.756075		1.27942	0.778449		-1.19755	0.856221		-1.15782	0.871426		2.25489	0.397963		2.2046	0.435351		1.07286	NA		1.05554	1		-2.48912	0.363392		-2.32766	0.321245			30	2.36844	2.05135		28	2.23124	1.70466
1089	M0N98_01139	1416082	1416837	+	756	54.5	251	28.2	hypothetical protein		-1.26507	0.854823		-1.23954	0.873934		-1.08324	0.94196		-1.05774	0.956803		-1.44707	0.86553		-1.47007	0.897827		-5.87122	NA		-5.71286	0.11264		-3.99124	0.330104		-3.73646	0.302429			33	3.19457	2.76687		29	2.83364	2.16489
1090	M0N98_01142	1418791	1419309	+	519	53.6	172	20.1	UpxY transcriptional antitermination factor		-1.82814	0.0747547		-1.81159	0.0769892		-4.12524	1.3057e-13		-4.06655	3.2901e-10		-1.0773	0.885415		-1.07533	0.900704		2.50257	0.0675614		2.52261	0.110256		-1.50592	0.0337187		-1.43378	0.14193			2974	419.367	363.221		10467	1489.78	1138.19
1091	M0N98_01143	1419748	1420182	+	435	48	144	16.6	hypothetical protein		-2.4399	0.0042168		-2.43176	0.00354188		-4.18887	5.22032e-12		-4.12929	3.59386e-09		-1.81808	0.212967		-1.81543	0.175131		2.13963	0.218975		2.15047	0.289328		-1.06111	0.823237		-1.01121	0.989058			575	96.7385	83.7869		2047	347.614	265.576
1092	M0N98_01144	1420208	1421008	+	801	44.4	266	29.4	Polysaccharide biosynthesis/export protein		-2.32225	0.00232429		-2.31921	0.00266364		-3.20998	2.09885e-08		-3.16724	1.29123e-06		-1.99659	0.101164		-1.99286	0.0852328		1.8089	0.313598		1.82261	0.385518		1.14404	0.544413		1.20263	0.493581			1293	118.137	102.321		3607	332.646	254.14
1093	M0N98_01145	1421046	1423454	+	2409	43.7	802	89.8	G-rich domain on putative tyrosine kinase		-2.0217	0.0485828		-2.00135	0.0500691		-4.64513	3.73451e-13		-4.58309	6.75642e-11		-1.11229	0.855705		-1.10895	0.864556		2.40452	0.128846		2.42978	0.19505		-1.70765	0.00532557		-1.62515	0.0412106			5595	169.975	147.218		22457	688.626	526.108
1094	M0N98_01146	1423505	1424920	+	1416	49	471	54.7	Bacterial sugar transferase		-3.40957	0.000181184		-3.37044	0.000222204		-6.38707	1.48029e-28		-6.29809	1.53261e-18		-2.15337	0.144663		-2.14804	0.116961		1.95984	0.342294		1.98934	0.410381		-1.48495	0.0183838		-1.41394	0.140398			5609	289.897	251.084		31133	1624.15	1240.84
1095	M0N98_01147	1424952	1427405	+	2454	50.7	817	92.4	Type III restriction enzyme, res subunit		-8.34012	9.55013e-08		-8.19717	1.75074e-07		-22.7801	1.22492e-54		-22.4723	3.38171e-36		-2.14645	0.094117		-2.14073	0.0806714		2.10767	0.223832		2.1256	0.310285		-4.94935	1.24137e-21		-4.71142	1.05304e-13			7627	227.457	197.005		149952	4513.84	3448.56
1096	M0N98_01148	1427779	1427976	+	198	33.8	65	7.4	hypothetical protein		-3.03052	0.00087536		-3.00408	0.000828625		-5.95273	8.17088e-11		-5.85688	2.72177e-10		-2.11052	0.111367		-2.09296	0.0974113		2.45067	0.143568		2.47626	0.221654		-1.1376	0.726091		-1.08334	0.843033			162	59.8785	51.8617		833	310.777	237.432
1097	M0N98_01149	1428065	1428583	+	519	43.9	172	19.8	UDP-glucose 6-dehydrogenase		-4.62292	6.95817e-08		-4.57773	9.34657e-08		-7.82521	4.92554e-26		-7.70659	1.0721e-18		-3.25763	0.0071419		-3.24465	0.00375005		1.88774	0.310236		1.91032	0.372382		-1.24989	0.376525		-1.19179	0.55542			826	116.475	100.881		5436	773.714	591.115
1098	M0N98_01150	1428632	1429609	+	978	31.1	325	38.2	Acyltransferase family protein		-2.60364	0.0358581		-2.57032	0.0307089		-8.23441	4.21573e-09		-8.11452	6.28311e-08		-1.14037	0.836247		-1.13449	0.83784		3.26416	0.106009		3.29357	0.139022		-2.18604	0.00244936		-2.08122	0.00789604			284	21.252	18.4067		1932	145.927	111.488
1099	M0N98_01151	1429727	1431190	+	1464	35.2	487	54.4	Polysaccharide biosynthesis protein		-2.80098	0.00505357		-2.77866	0.00419587		-5.71146	1.97934e-10		-5.63189	4.67936e-09		-1.85253	0.257164		-1.8441	0.213238		2.43563	0.206685		2.46098	0.260235		-1.24816	0.454317		-1.18757	0.60278			489	24.4449	21.1722		2353	118.727	90.7069
1100	M0N98_01152	1431231	1432340	+	1110	32.3	369	43	NAD dependent epimerase/dehydratase family protein		-4.17141	0.000236863		-4.14901	0.000171362		-8.53221	7.13012e-11		-8.40646	2.13596e-09		-3.04408	0.0263989		-3.02661	0.0153503		2.8571	0.157108		2.88367	0.201989		1.03284	0.936597		1.08529	0.842826			291	19.1863	16.6176		2050	136.427	104.229
1101	M0N98_01153	1432347	1433588	+	1242	35.5	413	46.7	Coenzyme F420 hydrogenase/dehydrogenase, beta subunit C terminus		-2.89567	0.00406056		-2.87148	0.00350139		-6.29062	9.84479e-12		-6.2027	4.23976e-10		-1.96219	0.189215		-1.95168	0.153367		2.79705	0.122625		2.82991	0.158435		-1.13045	0.660541		-1.07578	0.833058			619	36.4746	31.5912		3282	195.203	149.134
1102	M0N98_01154	1433594	1434163	+	570	35.6	189	21.5	Bacterial transferase hexapeptide (six repeats)		-3.04743	0.00337753		-3.00968	0.00270256		-6.91276	2.96802e-14		-6.80577	1.44388e-12		-1.90937	0.253889		-1.8939	0.215		2.72849	0.15218		2.76631	0.20112		-1.31441	0.385889		-1.25184	0.490232			211	27.0912	23.4642		1228	159.145	121.586
1103	M0N98_01155	1434160	1435170	+	1011	31.5	336	39.3	Acyltransferase family protein		-2.951	0.00223129		-2.92911	0.00182652		-5.3779	7.88253e-12		-5.29883	3.32554e-10		-2.24924	0.11593		-2.23826	0.0867317		2.50365	0.187609		2.53418	0.238787		1.06066	0.840672		1.11421	0.736454			382	27.6524	23.9502		1731	126.478	96.6286
1104	M0N98_01156	1435174	1436412	+	1239	29.8	412	48.8	hypothetical protein		-2.55755	0.0281422		-2.52207	0.0242443		-7.47945	1.41403e-09		-7.36221	1.68538e-08		-1.28236	0.675332		-1.27455	0.665614		3.22352	0.0981226		3.25005	0.130807		-1.7926	0.00911472		-1.70619	0.0352476			296	17.484	15.1432		1787	106.542	81.3978
1105	M0N98_01157	1436416	1437630	+	1215	34.8	404	46.6	Polysaccharide pyruvyl transferase		-3.14342	0.00187643		-3.11791	0.00159585		-6.91818	1.15122e-09		-6.81792	2.12876e-08		-2.0929	0.109972		-2.08137	0.0888394		2.80039	0.115497		2.82455	0.15405		-1.16464	0.625144		-1.10837	0.778851			562	33.8517	29.3196		3147	191.333	146.177
1106	M0N98_01158	1437747	1438811	+	1065	30.8	354	41.6	Glycosyl transferases group 1		-3.02215	0.0042168		-2.97729	0.00352554		-6.80186	1.37493e-11		-6.69762	3.13132e-10		-1.7476	0.335583		-1.7357	0.292661		2.46272	0.240386		2.49822	0.306938		-1.5644	0.0633428		-1.48952	0.141479			308	21.1652	18.3315		1726	119.718	91.4641
1107	M0N98_01159	1438815	1439921	+	1107	34.4	368	42.5	Glycosyl transferases group 1		-3.58678	0.000122182		-3.57768	9.74884e-05		-5.168	2.83033e-09		-5.09643	2.60008e-08		-3.14342	0.0141952		-3.12578	0.00789132		2.15084	0.253292		2.17348	0.316776		1.32728	0.374833		1.3957	0.299406			378	24.9899	21.6442		1657	110.572	84.4762
1108	M0N98_01160	1440260	1440556	+	297	38.7	98	10.3	Serine acetyltransferase		-2.44961	0.0160544		-2.41898	0.014191		-5.16193	3.75149e-11		-5.08278	1.06919e-09		-1.47873	0.51639		-1.47124	0.48374		2.30278	0.245167		2.32992	0.312138		-1.49415	0.110508		-1.42329	0.201469			337	83.0413	71.9235		1469	365.371	279.142
1109	M0N98_01161	1440582	1441454	+	873	45.2	290	33.3	N,N'-diacetyllegionaminic acid synthase		-2.66047	0.000850746		-2.64068	0.00110675		-3.61514	7.22366e-06		-3.56431	2.12521e-05		-2.14173	0.0841664		-2.1312	0.0736469		1.45802	0.623302		1.4762	0.671873		-1.13807	0.613739		-1.08381	0.806516			2537	212.68	184.206		7548	638.684	487.952
1110	M0N98_01162	1441472	1441720	+	249	39	82	9.4	hypothetical protein		-2.57121	0.00663145		-2.53824	0.00610716		-5.39539	6.40915e-09		-5.31604	4.92848e-08		-1.42943	0.474972		-1.42058	0.458412		2.10466	0.261536		2.12514	0.317536		-1.76875	0.0102194		-1.68483	0.0411673			956	280.983	243.364		4205	1247.48	953.073
1111	M0N98_01163	1441724	1442878	+	1155	46.8	384	43.2	Cytidylyltransferase		-3.59591	0.000167758		-3.55192	0.000179105		-7.24464	1.1788e-14		-7.14428	1.75765e-12		-2.0596	0.142976		-2.04874	0.119824		2.01241	0.322906		2.03769	0.385627		-1.71956	0.00660399		-1.6367	0.0415612			2361	149.601	129.572		14164	905.884	692.092
1112	M0N98_01164	1442878	1444005	+	1128	32.9	375	43.7	hypothetical protein		-3.09587	0.00122107		-3.09809	0.0010172		-3.72411	1.43013e-05		-3.67326	4.05569e-05		-3.04353	0.0163056		-3.02222	0.00975833		2.08716	0.284765		2.10537	0.347837		1.73078	0.0486295		1.81939	0.0385416			609	39.512	34.222		1900	124.427	95.0614
1113	M0N98_01165	1444118	1444483	+	366	41	121	13.5	putative glycosyltransferase EpsJ		-3.57869	5.39482e-05		-3.58775	4.03438e-05		-5.53132	2.84581e-10		-5.44181	1.42535e-09		-3.1531	0.00214263		-3.14305	0.0016977		2.60916	0.064134		2.60818	0.11264		1.50286	0.138362		1.57798	0.10635			203	40.5916	35.157		941	189.923	145.1
1114	M0N98_01166	1444491	1445108	+	618	38.7	205	23.7	hypothetical protein		-2.98002	0.00143233		-2.97345	0.00104476		-5.79943	5.81581e-11		-5.71374	1.39114e-09		-2.23525	0.0690811		-2.22731	0.0526091		2.75305	0.0949864		2.76243	0.130807		1.0734	0.806263		1.12774	0.702091			414	49.0267	42.4629		1987	237.508	181.455
1115	M0N98_01167	1445235	1445732	+	498	39.6	165	18.9	Acyltransferase family protein		5.93414	0.0038654		5.9472	0.000806649		2.07791	0.00515921		2.10559	0.00617213		24.1795	6.34426e-07		24.0593	9.48605e-06		2.22407	0.623302		2.19009	0.510173		-5.12924	5.81038e-13		-4.87632	6.98355e-10			35432	5207	4509.87		15884	2356.13	1800.07
1116	M0N98_01168	1445816	1446337	+	522	40.4	173	19.6	hypothetical protein		-2.39385	0.0290046		-2.3642	0.0254905		-6.73691	2.21065e-10		-6.63682	4.62316e-09		-1.13287	0.824761		-1.12899	0.829543		2.9153	0.0914238		2.93217	0.118696		-2.0148	5.58458e-05		-1.91799	0.00387271			841	117.909	102.123		4572	647	494.305
1117	M0N98_01169	1446452	1447228	+	777	41.4	258	30.8	protein of unknown function (DUF4422)		-3.23496	9.23181e-05		-3.22103	9.24765e-05		-5.73201	2.01536e-14		-5.65575	1.23767e-11		-2.47118	0.0256265		-2.46116	0.0195102		2.37836	0.105105		2.40152	0.154951		1.04129	0.894453		1.09484	0.787076			615	57.9262	50.1708		3039	288.92	220.734
1118	M0N98_01170	1447270	1448394	+	1125	47.9	374	43.5	UDP-galactopyranose mutase		-1.7968	0.135234		-1.78225	0.137243		-4.24984	7.49164e-07		-4.19213	3.04826e-06		-1.0371	0.948595		-1.03408	0.958333		2.64247	0.120706		2.66103	0.165601		-1.52836	0.0442763		-1.45409	0.140773			2496	162.373	140.634		8794	577.434	441.157
1119	M0N98_01171	1448461	1449282	+	822	43.4	273	31.7	Exopolysaccharide biosynthesis protein YbjH		-3.48366	0.000108501		-3.4633	9.65858e-05		-5.94518	3.22659e-14		-5.86177	1.14205e-11		-2.76849	0.0232862		-2.7523	0.0145382		2.40009	0.157555		2.43144	0.204125		1.13475	0.628686		1.19157	0.542264			648	57.6931	49.969		3255	292.515	223.48
1120	M0N98_01172	1449684	1450589	-	906	39.8	301	35	Transposase DDE domain protein		-3.55318	0.000261983		-3.55891	0.00020039		-5.57658	8.49855e-10		-5.49369	4.06677e-09		-3.19751	0.00358646		-3.18176	0.00220533		2.88625	0.0487069		2.9031	0.0718902		1.67465	0.0679443		1.75932	0.0539543			244	19.7098	17.071		1157	94.3352	72.0717
1121	M0N98_01173	1450860	1451222	+	363	42.1	120	14.2	hypothetical protein		-4.49213	1.28695e-05		-4.45557	9.4514e-06		-10.6261	4.136e-21		-10.4589	5.58992e-17		-2.79174	0.0221171		-2.78384	0.0136528		2.89429	0.0873887		2.91101	0.117601		-1.3003	0.279813		-1.23907	0.451666			314	63.3059	54.8303		2725	554.534	423.662
1122	M0N98_01174	1451306	1451623	+	318	50.6	105	12.4	Type III restriction enzyme, res subunit		-2.93971	0.00550686		-2.9063	0.00443349		-9.43384	6.09165e-30		-9.29329	1.2263e-21		-1.28234	0.64985		-1.28094	0.633117		3.32015	0.0292274		3.33381	0.0335668		-2.18292	6.96438e-06		-2.08022	0.00131046			799	183.883	159.264		6335	1471.59	1124.29
1123	M0N98_01175	1451914	1452435	+	522	43.3	173	20	hypothetical protein		-3.22521	0.00357843		-3.19841	0.00260149		-9.41375	5.45086e-18		-9.27273	4.29693e-15		-1.81344	0.275109		-1.80719	0.233431		3.54443	0.0565225		3.57329	0.070344		-1.44931	0.152971		-1.38007	0.263305			200	28.0402	24.286		1620	229.252	175.148
1124	M0N98_01176	1452788	1454275	+	1488	42.5	495	56.3	Capsule assembly protein Wzi		-2.22568	0.00511163		-2.22953	0.00677384		-2.28759	0.0155104		-2.24896	0.0137543		-2.33192	0.0116738		-2.32422	0.0199913		1.72831	0.330309		1.73847	0.462136		1.7861	0.0171548		1.87287	0.0157339			184	9.04973	7.83812		351	17.425	13.3126
1125	M0N98_01177	1454334	1454714	+	381	38.3	126	14.3	Lipocalin-like domain protein		-1.60682	0.0579053		-1.60028	0.0998326		-2.52309	0.00307397		-2.48625	0.00325808		-1.29323	0.36311		-1.28694	0.55236		2.02902	0.0253309		2.0459	0.198531		1.05639	0.892124		1.11046	0.787523			149	28.6208	24.789		339	65.7269	50.2151
1126	M0N98_01178	1455237	1455740	-	504	36.9	167	19.5	hypothetical protein		-2.13826	0.0331284		-2.11607	0.0460807		-3.18332	0.0899196		-3.09998	0.0524918		-1.65465	0.359262		-1.63953	0.420098		1.54458	NA		1.55271	0.773317		-1.2223	0.773074		-1.16434	0.827868			19	2.75895	2.38957		54	7.91465	6.04676
1127	M0N98_01179	1455990	1457345	-	1356	55.2	451	49.8	hypothetical protein		1.0847	0.833837		1.08269	0.854456		1.63221	0.172697		1.65717	0.150745		-1.30018	0.523348		-1.29883	0.562441		-1.37524	0.620554		-1.36435	0.687841		1.57617	0.0835663		1.65088	0.0715847			756	40.8021	35.3394		412	22.4443	17.1474
1128	M0N98_01180	1457351	1457755	-	405	50.9	134	15	hypothetical protein		1.2842	0.615849		1.2924	0.654716		1.65123	0.385754		1.67369	0.344694		-1.00703	0.990842		-1.00279	0.991888		-1.83677	0.420973		-1.79699	0.539172		-1.09234	0.905138		-1.04033	0.976762			132	23.8528	20.6593		68	12.4029	9.47575
1129	M0N98_01181	1457921	1459558	-	1638	45	545	61.2	SusD-like protein P25		-1.00828	0.985715		-1.00525	0.99257		1.44796	0.180313		1.46878	0.186661		-1.29998	0.634265		-1.28904	0.638707		1.25648	0.786122		1.27801	0.825449		2.39567	3.42815e-07		2.51596	2.50683e-05			3140	140.293	121.51		1819	82.0328	62.6727
1130	M0N98_01182	1459586	1462681	-	3096	42	1031	114.4	TonB-dependent receptor SusC		1.05879	0.894948		1.06344	0.907211		1.46057	0.185787		1.48309	0.181083		-1.19634	0.731242		-1.18706	0.750025		1.14026	0.87582		1.15862	0.911575		2.02051	0.000536721		2.11961	0.00199418			4775	112.874	97.7619		2678	63.8967	48.8168
1131	M0N98_01183	1463241	1463648	+	408	40.9	135	15	hypothetical protein		1.51815	0.197474		1.54038	0.187686		1.57268	0.300384		1.59956	0.278443		1.57177	0.0383807		1.57537	0.156344		-1.64405	0.366671		-1.62433	0.451949		-1.60969	0.0901229		-1.53813	0.155678			2751	493.459	427.393		1664	301.274	230.172
1132	M0N98_01184	1463947	1464342	-	396	48.2	131	14.6	hypothetical protein		-1.01912	0.982743		-1.0184	0.987979		-6.35326	0.000820355		-6.16358	0.000472805		2.96108	0.0825471		2.93302	0.115244		6.54934	0.0300994		6.40957	0.0606532		-2.84867	0.0210734		-2.69846	0.0282504			21	3.88101	3.36141		118	22.0118	16.8169
1133	M0N98_01185	1465207	1466148	-	942	52.1	313	36.6	D12 class N6 adenine-specific DNA methyltransferase		-2.93871	0.0116723		-2.85908	0.0146468		-4.97182	0.0320709		-4.73027	0.0185021		-1.82285	0.289747		-1.80271	0.367292		1.49294	NA		1.47499	0.808897		-1.82201	0.356456		-1.73172	0.387206			16	1.24305	1.07663		60	4.7051	3.59468
1134	M0N98_01186	1466138	1466380	-	243	47.7	80	9.6	hypothetical protein		-4.03484	NA		-3.14778	0.360176		-15.668	0.367392		-21.8057	0.192666		-1.1726	NA		-1.01731	0.979516		3.63268	NA		9.56907	0.692362		-3.55185	0.648677		-3.01968	0.589347			0	0	0		6	1.82395	1.39349
1135	M0N98_01187	1466880	1467590	+	711	51.3	236	25.9	Sporulation initiation inhibitor protein Soj		1.60695	0.0734256		1.61423	0.0863462		1.05775	0.875591		1.07267	0.856452		2.32233	0.0122381		2.32315	0.0199875		1.44405	0.50767		1.44388	0.595796		-1.49412	0.0821039		-1.42132	0.173293			1040	107.05	92.7174		904	93.922	71.756
1136	M0N98_01188	1467631	1467909	+	279	48.4	92	10.6	hypothetical protein		1.02477	0.948883		1.02818	0.959112		-1.38001	0.503337		-1.36178	0.511453		1.31921	0.538148		1.32356	0.624354		1.4674	0.49699		1.47166	0.651973		-1.21747	0.690308		-1.15652	0.792916			111	29.1165	25.2183		139	36.8026	28.1171
1137	M0N98_01191	1470078	1471436	+	1359	46.2	452	52.9	Transposase domain (DUF772)		-1.45173	0.157829		-1.4461	0.190895		-1.71539	0.0671878		-1.68784	0.0837607		-1.287	0.56463		-1.28596	0.581793		1.25287	0.715032		1.25566	0.787503		-1.04335	0.911465		1.00459	1			639	34.4114	29.8043		948	51.5297	39.3685
1138	M0N98_01192	1471775	1473421	-	1647	50.2	548	62.2	Glycosyl hydrolase family 109 protein 1		-1.43321	0.147796		-1.42883	0.204564		-1.15532	0.735841		-1.13945	0.764742		-1.74062	0.00677342		-1.73251	0.0704795		-1.22289	0.75596		-1.20704	0.829128		1.25124	0.315804		1.31278	0.305602			3638	161.655	140.012		3676	164.873	125.963
1139	M0N98_01193	1473553	1476462	-	2910	47.6	969	110.2	Peptidase M60, enhancin and enhancin-like		-1.4743	0.09338		-1.46751	0.157328		-1.54734	0.202056		-1.52708	0.219719		-1.47039	0.124582		-1.4631	0.261256		1.25303	0.659712		1.26925	0.752322		1.2089	0.525836		1.26942	0.445679			2738	68.8591	59.64		3771	95.7265	73.1347
1140	M0N98_01194	1476562	1477914	-	1353	41.7	450	50.7	protein of unknown function (DUF1735)		-1.52801	0.0769614		-1.52446	0.123648		-1.51181	0.249796		-1.49296	0.268306		-1.60408	0.0400844		-1.59695	0.137975		1.30904	0.597799		1.3269	0.687661		1.41266	0.184797		1.48501	0.157692			1350	73.0225	63.246		1853	101.169	77.2925
1141	M0N98_01195	1477951	1479864	-	1914	46	637	73.4	SusD family protein		-1.38167	0.139237		-1.38176	0.222228		-1.18324	0.628468		-1.16755	0.666609		-1.59085	0.0402204		-1.58488	0.139046		1.12698	0.80786		1.13741	0.884035		1.53984	0.0688498		1.61762	0.0690054			1823	69.7053	60.3729		1938	74.7963	57.1441
1142	M0N98_01196	1479877	1483302	-	3426	43.6	1141	127.2	TonB-dependent receptor P26		1.10689	0.735256		1.11574	0.76282		-1.53837	0.0634283		-1.51779	0.109863		1.71887	0.0141732		1.72333	0.0942387		1.67839	0.0587318		1.68901	0.310285		-1.55039	0.0456734		-1.47567	0.136152			5717	122.124	105.774		7851	169.28	129.329
1143	M0N98_01197	1483317	1484270	-	954	35.8	317	37.5	protein of unknown function (DUF4974)		1.33391	0.287692		1.34662	0.311895		1.05781	0.883835		1.07581	0.861234		1.61792	0.161003		1.62162	0.204905		1.26198	0.653355		1.26768	0.749038		-1.19227	0.630581		-1.1378	0.748879			1716	131.641	114.016		1372	106.237	81.1644
1144	M0N98_01198	1484555	1485103	+	549	38.6	182	22	RNA polymerase sigma factor CnrH		1.72492	0.0561974		1.73777	0.0941898		1.10116	0.855543		1.12066	0.841576		2.26213	0.0164991		2.26461	0.0597863		1.80774	0.106009		1.8298	0.334247		-1.116	0.855791		-1.06299	0.928788			156	20.7957	18.0115		116	15.6082	11.9246
1145	M0N98_01199	1485977	1487038	-	1062	43.9	353	38.8	Divergent InlB B-repeat domain protein		1.15257	0.804835		1.16981	0.839163		1.03611	0.96718		1.05665	0.992865		1.42481	0.568316		1.43103	0.629633		-1.47927	0.664245		-1.45155	0.768386		-2.00678	0.317976		-1.89931	0.319238			64	4.41038	3.81991		50	3.47788	2.65708
1146	M0N98_01200	1487069	1487488	+	420	54	139	15.6	hypothetical protein		-1.58899	0.357379		-1.54504	0.400159		-3.27107	0.00879631		-3.19684	0.00679174		1.9343	0.213807		1.93031	0.308607		1.4348	0.534228		1.44791	0.71891		-4.34246	0.00474168		-4.11416	0.0113197			52	9.06098	7.84786		142	24.9751	19.0809
1147	M0N98_01201	1487353	1487694	-	342	52.9	113	13.6	hypothetical protein		-1.32229	0.830481		-1.2362	0.832506		-1.85114	0.669125		-1.7602	0.64441		1.82978	0.758759		1.87752	0.738702		-1.39423	NA		-1.32851	0.887989		-4.82794	0.389263		-4.3989	0.329072			11	2.3539	2.03875		16	3.45591	2.6403
1148	M0N98_01202	1487666	1488226	-	561	50.4	186	20.7	Peptidase family M23		-3.62445	0.283081		-3.35298	0.23537		-3.80102	0.271823		-3.58553	0.23433		-1.67575	NA		-1.60919	0.862813		-3.31253	NA		-3.08411	0.487		-7.59466	0.173195		-6.88523	0.185865			10	1.30454	1.12989		29	3.8186	2.91739
1149	M0N98_01203	1488223	1489377	-	1155	52.9	384	43.9	Conjugative transposon protein TraN		1.41194	0.521833		1.43758	0.548529		-1.07157	0.944392		-1.04869	0.975021		2.24647	0.121063		2.24447	0.194359		1.17517	0.847447		1.18973	0.919752		-2.03674	0.437247		-1.94039	0.444286			52	3.2949	2.85377		45	2.87805	2.19882
1150	M0N98_01204	1490182	1490541	-	360	50.6	119	14.1	hypothetical protein		-8.02699	0.188766		-6.83244	0.0662198		-6.7743	0.370797		-5.59023	0.306828		-8.4231	NA		-7.7729	0.146002		-2.0467	NA		-1.90021	0.956246		-1.62873	0.835847		-1.50886	0.866855			2	0.406582	0.352148		10	2.05195	1.56768
1151	M0N98_01205	1490739	1490897	-	159	40.9	52	6.1	hypothetical protein		-1.99163	NA		-4.35467	0.448167		-5.16035	0.701941		-7.3005	0.701313		NA	NA		1	1		NA	NA		1	1		-8.27227	0.610688		-9.15781	0.520648			0	0	0		2	0.929183	0.709892
1152	M0N98_01206	1490949	1491935	-	987	56.6	328	36	Conjugative transposon protein TraM		-1.37034	0.718914		-1.33116	0.738209		-1.56361	0.632854		-1.52115	0.64319		1.35161	0.811695		1.34123	0.851589		-2.2591	NA		-2.21237	0.45396		-4.73548	0.140234		-4.42716	0.141773			33	2.44691	2.11931		41	3.06856	2.34437
1153	M0N98_01207	1491932	1492573	-	642	52	213	24.6	Conjugative transposon protein TraK		-1.14957	0.918503		-1.13725	0.937255		1.78431	0.723506		1.8413	0.719645		-2.43383	0.54738		-2.36601	0.461278		-2.83679	NA		-2.72651	0.477752		1.5351	0.843219		1.61226	0.849089			20	2.2799	1.97466		8	0.920499	0.703258
1154	M0N98_01208	1492578	1493351	-	774	54	257	28.7	hypothetical protein		2.45182	0.191904		2.49735	0.187686		2.20841	0.137197		2.23688	0.0977414		3.68997	0.266242		3.65993	0.270981		-1.99056	0.275172		-1.95791	0.423544		-3.42442	0.324494		-3.22068	0.333019			107	10.1173	8.76274		42	4.00845	3.06244
1155	M0N98_01209	1493354	1493875	-	522	53.6	173	19.6	protein of unknown function (DUF4141)		1.04016	0.974802		1.08381	0.975786		-1.04399	0.978233		-1.02438	1		2.47285	0.528293		2.45183	0.517696		-3.28964	NA		-3.10706	0.477752		-8.33705	0.0735599		-7.44067	0.0640673			26	3.64522	3.15719		25	3.53784	2.70289
1156	M0N98_01210	1493898	1496318	-	2421	56	806	92.6	Conjugative transposon protein TraG		1.06076	0.926581		1.07558	0.934014		1.38871	0.624421		1.41506	0.600748		-1.28295	0.696399		-1.27118	0.731404		-2.49794	0.160448		-2.44382	0.257281		-1.3798	0.63979		-1.32154	0.707928			175	5.2901	4.58185		99	3.02071	2.30781
1157	M0N98_01211	1496625	1496945	-	321	49.8	106	11.4	hypothetical protein		1.18552	0.877577		1.19108	0.903262		1.98821	0.50344		2.03809	0.38109		-1.44051	0.832021		-1.41982	0.801207		-2.2182	NA		-2.13681	0.608736		1.24954	0.896375		1.30723	0.878638			33	7.52367	6.51638		13	2.99162	2.28559
1158	M0N98_01212	1496953	1497750	-	798	58.9	265	28.1	Fimbrillin-like protein		1.69036	0.469693		1.68218	0.495988		4.14601	0.112047		4.16699	0.13391		-1.48952	0.60465		-1.47318	0.603991		-3.29172	0.30183		-3.17514	0.357534		1.95808	0.437247		2.05069	0.336245			98	8.98761	7.78432		19	1.75881	1.34372
1159	M0N98_01213	1497774	1499363	-	1590	54.7	529	57.5	Fimbrillin-like protein		1.19998	0.804835		1.21234	0.824192		1.74137	0.428997		1.76857	0.403227		-1.33052	0.767685		-1.313	0.781295		-2.77533	0.262468		-2.69747	0.350243		-1.1876	0.855791		-1.13705	0.894886			101	4.64885	4.02644		49	2.2765	1.73924
1160	M0N98_01214	1499411	1500358	-	948	53.9	315	33.9	Fimbrillin-like protein		1.79565	0.41103		1.8148	0.440356		2.50552	0.347095		2.54503	0.336249		1.16159	0.872308		1.16696	0.919554		-2.91381	0.215725		-2.82815	0.311415		-1.34557	0.831817		-1.27813	0.876524			72	5.55834	4.81417		22	1.71428	1.30971
1161	M0N98_01215	1500395	1501261	-	867	54.2	288	32.3	hypothetical protein		1.91659	0.510694		1.96983	0.520538		1.66833	0.67044		1.69537	0.670921		4.22676	0.23241		4.08197	0.170214		-2.65218	NA		-2.55948	0.554181		-6.68511	0.121068		-5.85007	0.063983			44	3.71411	3.21685		20	1.70404	1.30188
1162	M0N98_01216	1501251	1503314	-	2064	55.4	687	80.3	hypothetical protein		1.26932	0.687603		1.29077	0.688394		1.27177	0.668902		1.29392	0.647692		1.52732	0.534119		1.53292	0.58988		-2.31108	0.101797		-2.27678	0.231033		-2.75015	0.102878		-2.62369	0.140398			185	6.55968	5.68145		120	4.29477	3.28119
1163	M0N98_01217	1503324	1503878	-	555	55.1	184	20.9	Protein of unknown function (DUF3575)		4.64408	0.00112061		4.67662	0.00286966		4.00567	0.0236138		4.05213	0.022231		7.48948	0.000213949		7.32077	0.00103775		-2.16413	0.219386		-2.12669	0.355808		-4.02485	0.148697		-3.70302	0.103278			128	16.8787	14.6189		25	3.32748	2.54218
1164	M0N98_01218	1503875	1504159	-	285	54.7	94	10.7	protein of unknown function (DUF3127)		3.03131	0.404232		3.24687	0.355355		2.21008	0.628468		2.28813	0.592041		22.6035	NA		35.883	0.0414564		-2.55395	NA		-2.4206	0.576077		-27.1119	0.185739		-30.2404	0.105366			23	5.90614	5.11541		7	1.81435	1.38616
1165	M0N98_01219	1504162	1504428	-	267	30.7	88	10.3	hypothetical protein		5.24948	0.0544322		5.17985	0.0358111		4.70056	0.350145		4.74937	0.25644		5.76302	0.0694962		5.61746	0.044034		-1.20901	NA		-1.18147	0.956246		-1.48911	0.892416		-1.31192	1			29	7.94891	6.88468		4	1.10667	0.84549
1166	M0N98_01220	1504421	1504639	-	219	35.2	72	8.3	hypothetical protein		2.05706	0.479035		2.12443	0.471399		1.54533	0.763585		1.58474	0.753043		4.43743	0.311426		4.30387	0.172035		-1.68964	NA		-1.61878	0.793331		-4.86505	0.399671		-4.16805	0.301352			20	6.68354	5.78873		10	3.37306	2.57701
1167	M0N98_01221	1504678	1505121	-	444	41	147	17.6	hypothetical protein		-1.11334	0.94769		-1.07639	0.967897		1.27402	0.871576		1.31129	0.90973		-3.62516	NA		-3.44139	0.42514		-16.1617	NA		-13.5374	0.0667097		-3.55433	0.504876		-3.10618	0.403604			16	2.63729	2.2842		10	1.66374	1.27109
1168	M0N98_01222	1505188	1505481	-	294	56.8	97	11.4	hypothetical protein		-2.38036	0.622367		-2.19584	0.560834		-2.00165	0.60317		-1.9045	0.559541		NA	NA		1	1		-25.7048	NA		-36.3146	0.0666121		-58.4243	0.0141108		-65.4155	0.0100604			10	2.48928	2.15601		16	4.02014	3.07137
1169	M0N98_01223	1505478	1505822	-	345	48.1	114	13.1	hypothetical protein		-1.48985	0.690485		-1.42504	0.697001		-1.47548	0.763585		-1.41623	0.775029		-1.30537	0.872308		-1.27352	0.879949		-2.21896	NA		-2.10403	0.625366		-2.54739	0.52676		-2.34663	0.502557			14	2.96982	2.57221		16	3.42586	2.61734
1170	M0N98_01224	1505956	1506231	-	276	50.7	91	10.1	Protein of unknown function (DUF2786)		-2.7899	0.489181		-2.69299	0.344933		1.34602	0.897482		1.41059	0.901109		-24.8302	NA		-42.0522	0.0138611		-15.8472	NA		-23.9404	0.243866		2.12864	0.698953		2.19341	0.689382			7	1.85614	1.60763		4	1.07058	0.81792
1171	M0N98_01225	1506242	1506679	-	438	53.7	145	16.4	hypothetical protein		-1.94461	0.566364		-1.89173	0.56864		-1.64343	0.619116		-1.63635	0.614727		-2.52657	NA		-2.1919	0.563065		-17.3358	NA		-14.1317	0.0134262		-11.5796	0.0166276		-10.2734	0.00652831			20	3.34177	2.89436		34	5.73421	4.38091
1172	M0N98_01226	1506699	1507616	-	918	55.1	305	34.6	Toprim-like protein		3.07231	0.282232		3.10317	0.277906		3.58378	0.111617		3.60222	0.119633		2.56027	0.665983		2.59851	0.59858		-6.32626	0.152205		-5.97461	0.164649		-4.62518	0.28776		-4.28421	0.233088			92	7.33443	6.35247		22	1.77031	1.35251
1173	M0N98_01227	1507773	1508867	-	1095	52.4	364	41.9	protein of unknown function (DUF4373)		5.74833	0.000727049		5.78668	0.00131638		5.89923	0.000199027		5.9478	0.000152617		6.72096	0.00239671		6.63425	0.00552		-3.34292	0.0189836		-3.28682	0.0454745		-3.83768	0.181545		-3.56158	0.11973			226	15.1048	13.0825		32	2.15876	1.64928
1174	M0N98_01228	1508896	1509348	-	453	51.7	150	17.3	protein of unknown function (DUF4373)		1.47222	0.705622		1.4513	0.718258		1.94589	0.65648		1.923	0.620926		1.06286	0.962167		1.05635	1		-2.23638	NA		-2.18854	0.62666		-1.18294	0.934455		-1.12731	0.971884			25	4.0389	3.49816		12	1.95682	1.49501
1175	M0N98_01229	1509433	1509792	-	360	50.3	119	13.9	hypothetical protein		4.38684	0.0133816		4.3015	0.0148903		3.61074	0.139357		3.55357	0.083785		6.21069	0.0512958		5.95597	0.0496579		-1.58174	0.686483		-1.55325	0.765431		-2.67727	0.54194		-2.44698	0.457495			46	9.35139	8.0994		12	2.46234	1.88121
1176	M0N98_01230	1510002	1510187	+	186	39.8	61	6.4	hypothetical protein		-3.38743	0.0128519		-3.32751	0.0168961		-2.62671	0.278566		-2.59931	0.236014		-4.12393	0.0433143		-4.02326	0.0418101		-1.06325	NA		-1.02797	1		1.5435	0.526415		1.61699	0.451312			15	5.902	5.11182		39	15.4889	11.8334
1177	M0N98_01231	1510269	1510451	+	183	35.5	60	6.4	hypothetical protein		-1.74932	0.134477		-1.71768	0.186143		-2.63134	0.0838903		-2.55877	0.0691073		-1.20515	0.763151		-1.19654	0.816033		1.34996	0.737236		1.36373	0.815995		-1.6032	0.405904		-1.52891	0.451312			42	16.7965	14.5477		88	35.5222	27.1388
1178	M0N98_01232	1510554	1511855	+	1302	29.3	433	50.3	Radical SAM superfamily protein		-1.04856	0.926501		-1.03404	0.948588		-2.39196	0.0138098		-2.3609	0.012744		2.17784	0.0193167		2.19012	0.0533831		1.98362	0.101907		2.00466	0.257281		-2.58696	0.00522884		-2.45709	0.00858296			199	11.1857	9.68812		432	24.5099	18.7255
1179	M0N98_01233	1512059	1514365	+	2307	42.1	768	87	Outer membrane protein beta-barrel family protein		-1.01351	0.971922		-1.00486	0.99257		-2.18943	0.0011266		-2.15717	0.00358084		1.64497	0.0282934		1.64984	0.113806		2.37184	0.00592905		2.38515	0.0366069		-1.49257	0.0384502		-1.42243	0.156983			1256	39.844	34.5096		2530	81.0105	61.8917
1180	M0N98_01234	1514384	1514971	-	588	37.9	195	23.2	Peptidase C39 family protein		-1.47745	0.266937		-1.47409	0.282938		-2.18407	0.0644973		-2.15131	0.0639128		-1.30617	0.407321		-1.30273	0.518054		2.31195	0.106009		2.3281	0.204358		1.40851	0.257154		1.47663	0.202599			152	18.9185	16.3856		311	39.0707	29.8499
1181	M0N98_01235	1515167	1516381	+	1215	44.9	404	46.2	Transposase, Mutator family		-4.00669	2.67212e-07		-4.01304	6.05794e-07		-1.84313	0.0447826		-1.81381	0.0584246		-6.83778	4.9386e-21		-6.81784	1.58419e-12		-1.40847	0.413166		-1.38776	0.60165		2.68723	1.17117e-05		2.81749	4.51126e-05			1002	60.3549	52.2744		1636	99.4662	75.9918
1182	M0N98_01236	1516492	1517418	-	927	38.5	308	35.9	hypothetical protein		-3.19921	1.77772e-08		-3.19879	1.09639e-06		-2.51547	0.000171992		-2.47845	0.000472805		-3.86982	9.54468e-11		-3.85286	2.53267e-06		1.18342	0.720493		1.19903	0.807844		1.85757	0.00276493		1.94877	0.00617701			2298	181.423	157.133		5154	410.708	313.779
1183	M0N98_01237	1517562	1517966	-	405	38.3	134	14.8	protein of unknown function (DUF3244)		-1.66115	0.0038654		-1.65259	0.0335694		-2.1965	0.00021469		-2.16801	0.00118643		-1.39959	0.102184		-1.39497	0.318825		1.51513	0.106009		1.5308	0.429674		-1.01701	0.955717		1.03437	0.928788			6821	1232.58	1067.56		13758	2509.39	1917.17
1184	M0N98_01238	1518125	1519981	-	1857	33.1	618	72.9	Tetratricopeptide repeat protein		-2.75266	0.0189107		-2.74811	0.0192381		-1.36877	0.521152		-1.34982	0.522585		-4.19077	0.0157375		-4.1317	0.00954873		-1.04158	0.975376		-1.02089	1		2.98211	0.00253199		3.12828	0.00140532			130	5.12333	4.4374		158	6.28512	4.80181
1185	M0N98_01239	1520211	1520840	-	630	41	209	23.6	Cytidylate kinase-like family protein		-1.21886	0.386128		-1.21411	0.500948		1.14564	0.670868		1.16103	0.657133		-1.66621	0.0170056		-1.65936	0.109315		-1.57847	0.125692		-1.56106	0.385518		1.23043	0.449667		1.29372	0.3537			959	111.404	96.4885		776	90.9892	69.5154
1186	M0N98_01240	1520894	1522264	-	1371	44.5	456	49.5	Multidrug export protein MepA		1.90496	0.0594229		1.90629	0.0885553		3.07871	0.00971201		3.09853	0.00586149		1.17103	0.755638		1.17799	0.822187		-2.09815	0.114598		-2.06702	0.268463		1.27466	0.708038		1.33566	0.647776			198	10.5694	9.1543		62	3.34059	2.5522
1187	M0N98_01241	1522386	1523759	+	1374	46.9	457	50	Subtilase family protein		2.36231	1.47332e-07		2.37063	8.02928e-05		2.42724	0.00123062		2.46065	0.00112688		2.29484	0.00090311		2.30426	0.0136275		-1.02878	0.959749		-1.02216	1		1.04229	0.92201		1.09309	0.84347			748	39.8415	34.5074		268	14.4084	11.008
1188	M0N98_01242	1523759	1525066	+	1308	45.6	435	49.5	Exodeoxyribonuclease 7 large subunit		1.61279	0.00461701		1.62219	0.0445863		2.03323	0.0189076		2.06061	0.0143506		1.32892	0.232003		1.33729	0.48374		-1.21789	0.532843		-1.20482	0.797558		1.27554	0.518275		1.33711	0.442884			423	23.6676	20.4989		184	10.3915	7.93907
1189	M0N98_01243	1525075	1525278	+	204	37.7	67	7.8	Exonuclease VII small subunit		1.53618	0.164912		1.54181	0.243641		2.67246	0.0556753		2.67913	0.0302426		1.06207	0.893897		1.0679	0.939437		-1.22863	0.715123		-1.21187	0.860799		2.08789	0.200211		2.18235	0.132159			108	38.7449	33.5576		37	13.398	10.236
1190	M0N98_01244	1525459	1526478	+	1020	44.7	339	37.9	Branched-chain-amino-acid aminotransferase		1.02526	0.907378		1.0312	0.934314		1.04594	0.872129		1.06069	0.856452		1.00454	0.986394		1.00689	1		-1.05798	0.878704		-1.04875	0.969515		-1.0028	0.993087		1.04733	0.902419			6925	496.867	430.345		5867	424.898	324.62
1191	M0N98_01245	1526496	1527122	+	627	44.3	208	23.2	Protein of unknown function (DUF975)		1.00613	0.984101		1.01627	0.973812		1.08806	0.74566		1.1036	0.743993		-1.05064	0.904334		-1.04559	0.931051		-1.37827	0.502996		-1.35774	0.653902		-1.18898	0.437247		-1.13219	0.679687			5184	605.088	524.077		4178	492.231	376.063
1192	M0N98_01246	1527245	1528003	+	759	43	252	29.8	Putative methyltransferase		1.47216	0.0702565		1.48779	0.114213		1.00857	0.980226		1.02298	0.959575		2.24151	0.000114295		2.24672	0.00912623		1.21075	0.429224		1.22199	0.757827		-1.80453	0.0154759		-1.71712	0.0387572			989	95.362	82.5946		877	85.3545	65.2105
1193	M0N98_01247	1528014	1529114	+	1101	45.2	366	39.7	NUBPL iron-transfer P-loop NTPase		1.51073	0.00156479		1.5225	0.0464117		1.46899	0.0669454		1.49034	0.110038		1.58173	0.0160587		1.58748	0.137173		-1.14178	0.645553		-1.1316	0.867428		-1.21222	0.405904		-1.15473	0.625499			3609	239.895	207.777		2179	146.197	111.694
1194	M0N98_01248	1529182	1531032	-	1851	42	616	69.5	Tox-MPTase01 protein		-1.09328	0.665988		-1.08907	0.780856		1.05379	0.845117		1.06894	0.837874		-1.23966	0.471653		-1.23496	0.586466		-1.16486	0.702391		-1.15652	0.843062		1.14019	0.619279		1.19714	0.539609			2167	85.6788	74.2078		1824	72.7925	55.6132
1195	M0N98_01249	1531055	1531420	-	366	40.7	121	14.1	Penicillinase repressor		1.5267	0.32525		1.52067	0.333254		1.66433	0.26338		1.69163	0.224176		1.41775	0.615833		1.41251	0.627014		-1.00685	0.995418		-1.0148	1		1.1906	0.745937		1.24789	0.684128			313	62.587	54.2076		162	32.6966	24.9801
1196	M0N98_01250	1531606	1532034	-	429	38.2	142	15.9	Lipoprotein NlpE		-1.07389	0.873241		-1.08222	0.865683		-1.07251	0.850761		-1.05905	0.890528		-1.11238	0.867577		-1.11545	0.862813		1.23301	0.816025		1.22725	0.864567		1.30354	0.295221		1.37127	0.252947			2600	443.544	384.161		2728	469.738	358.878
1197	M0N98_01251	1532070	1533320	-	1251	44.4	416	47.5	ABC-2 family transporter protein		-1.0668	0.776492		-1.06521	0.849796		1.17527	0.603639		1.18979	0.59953		-1.31123	0.15458		-1.30548	0.429714		-1.31139	0.344346		-1.29957	0.648524		1.19318	0.512247		1.25621	0.428097			2151	125.836	108.988		1656	97.7848	74.7072
1198	M0N98_01252	1533335	1534510	-	1176	46.1	391	44.2	ABC-2 family transporter protein		-1.04143	0.894948		-1.04077	0.923559		1.41286	0.257818		1.43038	0.253115		-1.49364	0.0368183		-1.48608	0.202062		-1.58593	0.193337		-1.56739	0.383512		1.35127	0.191991		1.42159	0.178324			2924	181.966	157.604		1912	120.102	91.7572
1199	M0N98_01253	1534517	1535503	-	987	46.9	328	35.9	UPF0194 membrane protein YbhG		1.21212	0.42904		1.22402	0.496789		1.18625	0.609867		1.20407	0.582949		1.28575	0.370366		1.29061	0.514774		-1.24557	0.654518		-1.23406	0.770383		-1.32989	0.225504		-1.26737	0.399946			5822	431.694	373.897		4302	321.975	245.987
1200	M0N98_01254	1535530	1536993	-	1464	43.5	487	53.5	Outer membrane protein TolC		1.39033	0.233083		1.40319	0.252648		1.40568	0.324665		1.42788	0.295026		1.44604	0.243431		1.44854	0.31612		-1.39791	0.524724		-1.38963	0.62666		-1.41236	0.199042		-1.3467	0.321598			4766	238.251	206.353		3017	152.231	116.304
1201	M0N98_01255	1537209	1538081	-	873	38.5	290	33.4	hypothetical protein		1.21366	0.325372		1.21866	0.475444		1.56295	0.0863902		1.5843	0.0961016		-1.03153	0.919567		-1.02637	0.961441		-1.35828	0.338916		-1.34555	0.624611		1.20556	0.528818		1.26674	0.431833			696	58.3467	50.535		391	33.085	25.2768
1202	M0N98_01256	1538238	1539179	+	942	42.8	313	32.8	Malate dehydrogenase		3.20093	6.74316e-09		3.2292	1.2831e-06		3.92175	5.56596e-17		3.97811	1.73563e-11		2.62397	0.000887059		2.6369	0.00544581		-1.68076	0.190741		-1.65643	0.374941		-1.10941	0.642568		-1.05658	0.864273			32671	2538.24	2198.41		7247	568.298	434.177
1203	M0N98_01257	1539277	1541034	-	1758	38.7	585	64.2	hypothetical protein		-1.49711	0.232496		-1.4919	0.278252		-1.69616	0.285122		-1.6758	0.275663		-1.45135	0.40833		-1.44358	0.461278		1.48884	0.513347		1.50648	0.654452		1.29552	0.600959		1.36313	0.505486			118	4.91229	4.25462		189	7.94166	6.0674
1204	M0N98_01258	1541089	1541601	-	513	42.3	170	19.7	putative protein YbdM		-1.56734	0.0849604		-1.56982	0.122917		-1.10887	0.818332		-1.09584	0.852528		-2.04404	0.00581575		-2.03445	0.03213		-1.042	0.939743		-1.03243	0.990873		1.79788	0.0850362		1.88941	0.0577819			405	57.7775	50.042		424	61.0544	46.6453
1205	M0N98_01259	1541598	1542899	-	1302	39.9	433	52.3	protein of unknown function (DUF3440)		-1.03147	0.92432		-1.02863	0.946919		1.00276	0.993852		1.01451	0.982499		-1.09395	0.809232		-1.0873	0.857293		1.19659	0.700384		1.21288	0.799541		1.33394	0.37922		1.40451	0.301187			1987	111.688	96.7351		1833	103.997	79.4532
1206	M0N98_01260	1542889	1543284	-	396	35.9	131	15.2	hypothetical protein		-1.63217	0.0594229		-1.62759	0.0843074		-1.68131	0.0434956		-1.65681	0.058836		-1.70741	0.0705495		-1.69931	0.127654		1.70824	0.0650534		1.72669	0.310289		1.76261	0.0458754		1.85158	0.0307854			365	67.4557	58.4245		536	99.9857	76.3887
1207	M0N98_01261	1543446	1544783	-	1338	42.2	445	48.5	NAD-specific glutamate dehydrogenase		1.04705	0.873321		1.05903	0.887592		-1.14724	0.559186		-1.13171	0.661924		1.2548	0.541556		1.26283	0.601957		1.09629	0.87266		1.11384	0.922162		-1.2908	0.273873		-1.22857	0.460494			54766	2995.54	2594.49		55864	3084.21	2356.33
1208	M0N98_01262	1545018	1547975	+	2958	42.9	985	112.9	Pyruvate phosphate dikinase, AMP/ATP-binding domain		1.24958	0.164912		1.25895	0.359256		-1.06227	0.823596		-1.04785	0.890693		1.57421	0.0026934		1.58149	0.148975		1.3213	0.222818		1.33269	0.624735		-1.24734	0.289673		-1.18714	0.527777			4124	102.033	88.3726		3909	97.6194	74.5808
1209	M0N98_01263	1548085	1549290	+	1206	41.3	401	43.5	protein of unknown function (DUF4925)		1.6804	0.000807007		1.68755	0.0199483		2.03391	0.000217255		2.06299	0.00168012		1.40776	0.141234		1.41183	0.331713		-1.36755	0.203052		-1.35574	0.58513		1.0712	0.815348		1.12471	0.71676			6981	423.634	366.917		2978	182.409	139.36
1210	M0N98_01264	1550147	1550923	-	777	44.7	258	29.1	Outer membrane protein beta-barrel domain protein		-1.11294	0.739604		-1.11911	0.76282		1.33877	0.370715		1.35433	0.361189		-1.4969	0.133869		-1.49326	0.240445		-1.02953	0.959512		-1.02344	0.999187		1.97841	0.0119553		2.08321	0.00917857			1491	140.436	121.634		1063	101.06	77.2097
1211	M0N98_01265	1550932	1552080	-	1149	46.3	382	42.4	Putative carbohydrate metabolism domain protein		1.12198	0.72317		1.1174	0.768898		1.90103	0.028787		1.92428	0.0293216		-1.34663	0.229196		-1.34089	0.394339		-1.35603	0.49699		-1.34116	0.642529		1.92367	0.00237973		2.02318	0.0030282			1485	94.5861	81.9226		740	47.5752	36.3472
1212	M0N98_01266	1552236	1553570	-	1335	43.7	444	49	NAD(P)-specific glutamate dehydrogenase		-1.76856	0.224427		-1.75766	0.216232		1.03543	0.952195		1.05466	0.938824		-3.60944	0.00691405		-3.58618	0.00364423		-2.83543	0.0704504		-2.78855	0.072335		1.33219	0.755782		1.39467	0.540672			4242	232.547	201.413		3108	171.976	131.389
1213	M0N98_01267	1553734	1553916	-	183	36.1	60	6.8	hypothetical protein		-2.11071	0.138474		-2.10395	0.164861		-1.95162	0.483727		-1.93017	0.466475		-2.35654	0.110174		-2.34054	0.152245		1.88526	0.453189		1.89157	0.575206		2.29538	0.2503		2.42059	0.199442			24	9.59801	8.31299		46	18.5684	14.1862
1214	M0N98_01268	1554045	1556330	-	2286	44.5	761	84.2	NADP-dependent malic enzyme		-1.0009	0.998226		-1.00454	0.993655		2.03029	0.000484531		2.05927	0.00218144		-1.79037	0.0396829		-1.78703	0.0779023		-1.73322	0.0390875		-1.72017	0.238787		2.12656	0.00214495		2.23351	0.00262084			4833	154.725	134.01		2098	67.795	51.7951
1215	M0N98_01269	1556782	1557993	+	1212	44.4	403	43.7	putative efflux pump periplasmic linker TtgA		2.05443	0.00949115		2.07762	0.0124014		2.3886	0.000379312		2.42579	0.000593072		1.79848	0.0267258		1.80466	0.0847182		-2.12537	0.0382834		-2.10386	0.119578		-1.57958	0.0384944		-1.50726	0.117183			12782	771.822	668.488		4459	271.771	207.632
1216	M0N98_01270	1558047	1561265	+	3219	44.5	1072	116.9	Efflux pump membrane transporter BepE		1.68522	0.0331284		1.70259	0.0535534		1.72574	0.0316753		1.75028	0.0360964		1.7406	0.0578108		1.74833	0.120972		-1.52204	0.32358		-1.50431	0.505101		-1.51618	0.0632524		-1.44512	0.163039			37726	857.71	742.877		18603	426.904	326.153
1217	M0N98_01271	1561277	1562656	+	1380	45.8	459	50.1	Cation efflux system protein CusC		1.46609	0.123373		1.47638	0.174906		1.76217	0.0430175		1.78722	0.0436904		1.22842	0.510345		1.23387	0.614004		-1.64571	0.262468		-1.62638	0.411563		-1.133	0.606269		-1.07987	0.814127			12717	674.414	584.121		6144	328.882	251.265
1218	M0N98_01272	1562680	1563447	+	768	42.4	255	27.5	Acyl-(acyl-carrier-protein)--UDP-N- acetylglucosamine O-acyltransferase		1.1497	0.666697		1.15475	0.6932		1.60898	0.119505		1.63132	0.11293		-1.22431	0.540372		-1.21831	0.617332		-1.78263	0.197806		-1.75985	0.321035		1.1189	0.670386		1.17439	0.585405			5127	488.566	423.155		2717	261.335	199.659
1219	M0N98_01273	1563501	1564130	+	630	36.5	209	24.5	TetR protein often associated with Bacteriodales T6SS loci		-1.57302	0.194978		-1.54523	0.218701		-2.03985	0.0144951		-2.0111	0.0195997		1.05381	0.909628		1.0593	0.929193		-1.23352	0.771485		-1.21536	0.84132		-2.61852	1.07314e-08		-2.49442	3.2986e-05			5826	676.785	586.175		9891	1159.76	886.052
1220	M0N98_01274	1564167	1565492	+	1326	41.8	441	49.6	Outer membrane efflux protein		-1.0915	0.69409		-1.08636	0.794269		-1.1946	0.583476		-1.17894	0.633637		-1.04738	0.870875		-1.04187	0.92864		1.23796	0.52014		1.25146	0.727077		1.1008	0.765184		1.1566	0.658224			1253	69.1558	59.897		1343	74.8171	57.16
1221	M0N98_01275	1565516	1566538	+	1023	44.1	340	37.7	Multidrug resistance protein MdtE		-1.59524	0.0120977		-1.59166	0.0527886		-1.4045	0.293256		-1.38659	0.318283		-1.79752	0.0173634		-1.78745	0.0786243		1.02062	0.971819		1.03089	0.999534		1.32474	0.341247		1.39262	0.256554			507	36.2705	31.4145		644	46.5028	35.5279
1222	M0N98_01276	1566620	1569790	+	3171	44	1056	115.8	Multidrug resistance protein MdtC		-1.67963	0.00165966		-1.6677	0.0203683		-1.94159	0.00123939		-1.91309	0.006973		-1.53791	0.102028		-1.52964	0.194359		1.27281	0.532843		1.28752	0.698448		1.02282	0.935416		1.07284	0.828189			1929	44.5202	38.5597		3194	74.4059	56.8458
1223	M0N98_01277	1569863	1570156	+	294	45.2	97	11.2	hypothetical protein		-2.4658	8.191e-06		-2.45455	0.000664562		-2.4902	0.0224964		-2.44968	0.0171116		-2.52366	0.00125392		-2.50604	0.0196748		1.1812	0.804227		1.19589	0.887989		1.21267	0.610688		1.27457	0.516021			84	20.9099	18.1105		185	46.4829	35.5127
1224	M0N98_01278	1570293	1571660	+	1368	43.8	455	50.8	hypothetical protein		1.86925	2.8916e-06		1.8802	0.00182652		1.54516	0.0602122		1.56679	0.0892962		2.22541	1.88746e-05		2.23372	0.00745076		1.11609	0.735175		1.12558	0.88294		-1.27073	0.3529		-1.20945	0.510233			1201	64.2507	55.6486		707	38.177	29.1671
1225	M0N98_01279	1571647	1572609	+	963	44.2	320	35.9	GDSL-like Lipase/Acylhydrolase family protein		-2.78798	0.00355876		-2.72538	0.00325839		-4.91167	5.05449e-21		-4.84018	8.8235e-14		1.11435	0.733686		1.11861	0.807593		1.09944	0.828015		1.11234	0.911148		-4.90919	2.81805e-19		-4.67506	8.70005e-12			1877	142.646	123.548		8322	638.366	487.709
1226	M0N98_01280	1572587	1574068	+	1482	40.3	493	57.2	Peptidoglycan O-acetyltransferase		1.49409	0.0720381		1.50463	0.146304		1.64263	0.153128		1.66772	0.125078		1.38289	0.308426		1.38906	0.469517		-1.34042	0.463444		-1.32642	0.676317		-1.11312	0.817341		-1.06292	0.912159			388	19.1604	16.5951		206	10.268	7.84474
1227	M0N98_01283	1574895	1575191	-	297	33	98	11.6	hypothetical protein		-1.2827	0.666697		-1.26681	0.694848		-1.10107	0.933248		-1.07376	0.96229		-1.44746	0.493362		-1.43806	0.563733		1.03878	0.973798		1.05524	1		1.38548	0.74352		1.45234	0.734266			31	7.63882	6.61611		27	6.71546	5.13059
1228	M0N98_01284	1575279	1575707	-	429	49	142	15.8	hypothetical protein		-2.61968	0.27254		-2.50109	0.281552		-5.05279	0.113493		-4.88481	0.0962854		1.38437	0.815316		1.36582	0.827045		1.15639	NA		1.18245	1		-5.85844	0.0700773		-5.45995	0.0680514			9	1.53535	1.32979		44	7.57642	5.78835
1229	M0N98_01290	1582523	1584019	+	1497	40.5	498	54.5	2-isopropylmalate synthase		-1.3112	0.267691		-1.31079	0.334919		-1.53831	0.0825809		-1.51858	0.132037		-1.22046	0.610641		-1.22008	0.640028		1.42715	0.32167		1.43307	0.529646		1.14891	0.690262		1.20901	0.585386			1742	85.1623	73.7605		2453	121.044	92.4774
1230	M0N98_01291	1584037	1585419	+	1383	45	460	50	3-isopropylmalate dehydratase large subunit		-2.00098	0.00250905		-2.00331	0.00493468		-1.84647	0.00120907		-1.81966	0.0115033		-2.17963	0.0491456		-2.18208	0.0405881		1.05887	0.935571		1.05952	0.971579		1.26796	0.474999		1.33129	0.391038			1548	81.9162	70.949		2537	135.509	103.528
1231	M0N98_01292	1585433	1586029	+	597	39.5	198	22.5	3-isopropylmalate dehydratase small subunit 1		-2.78794	0.000325671		-2.80403	0.000385252		-1.78609	0.0427497		-1.75736	0.0485035		-3.78513	0.0006812		-3.79118	0.000625497		1.03061	0.971819		1.03161	1		2.21808	0.00652014		2.32701	0.00417849			296	36.2859	31.4278		452	55.9284	42.7291
1232	M0N98_01293	1586008	1587555	+	1548	42.1	515	57.8	2-isopropylmalate synthase		-1.54806	0.118763		-1.55216	0.133186		-1.41775	0.205227		-1.39601	0.263807		-1.70662	0.205811		-1.70855	0.189626		1.24906	0.716895		1.24647	0.791536		1.52128	0.162064		1.59574	0.1335			1167	55.1723	47.7856		1399	66.7598	51.0043
1233	M0N98_01294	1587649	1588710	+	1062	44.2	353	39.1	3-isopropylmalate dehydrogenase		-3.93754	7.91908e-11		-3.9259	3.06755e-09		-2.68431	0.000178966		-2.6428	0.000489994		-5.58596	1.8014e-11		-5.57341	5.03589e-09		-1.54315	0.299978		-1.52469	0.470188		1.37233	0.255655		1.43967	0.216815			756	52.0977	45.1226		1768	122.978	93.9545
1234	M0N98_01295	1588842	1589987	+	1146	38	381	42.9	AhpC/TSA family protein		-1.34518	0.240309		-1.33966	0.3083		-1.84221	0.0351498		-1.81909	0.0477772		-1.15778	0.611682		-1.15273	0.723295		1.76011	0.0680025		1.77566	0.242892		1.12055	0.730847		1.17963	0.621293			931	59.4547	51.4947		1535	98.9446	75.5933
1235	M0N98_01296	1590056	1590541	-	486	43	161	18.6	Peptide methionine sulfoxide reductase MsrA 3		-1.50049	0.00479577		-1.4905	0.0754902		-1.41975	0.250198		-1.39838	0.273452		-1.58927	0.0180225		-1.58186	0.161764		1.01653	0.971819		1.02621	1		1.15515	0.638204		1.21261	0.539453			406	61.1379	52.9526		505	76.758	58.6428
1236	M0N98_01297	1590659	1591513	+	855	38.5	284	32.6	Tetratricopeptide repeat protein		1.62589	0.0321647		1.63001	0.0543384		1.28851	0.408871		1.3071	0.384282		1.91903	0.0532243		1.92648	0.076756		1.33619	0.557392		1.3402	0.675477		-1.09417	0.809138		-1.04378	0.919024			793	67.8778	58.7901		568	49.0739	37.4923
1237	M0N98_01298	1591705	1593216	-	1512	47.4	503	59.2	Transposase DDE domain protein		-1.48359	0.155355		-1.48645	0.179625		-2.02914	0.00318507		-2.00275	0.00911687		-1.34805	0.323057		-1.34453	0.420239		2.09792	0.0300048		2.11147	0.105789		1.42037	0.131216		1.49464	0.131169			724	35.0435	30.3518		1367	66.786	51.0242
1238	M0N98_01299	1593382	1595199	-	1818	39.6	605	69.1	Type III restriction enzyme, res subunit		1.34279	0.19986		1.35012	0.296527		1.03079	0.944792		1.04354	0.930054		1.60757	0.0862267		1.61498	0.199344		1.39902	0.322906		1.41599	0.576077		-1.09534	0.840341		-1.04069	0.948094			354	14.2505	12.3426		305	12.3929	9.46816
1239	M0N98_01300	1595531	1595998	+	468	35.7	155	18.1	Helix-turn-helix domain protein		-1.44211	0.103828		-1.43087	0.183647		-1.52556	0.150234		-1.50367	0.179431		-1.42348	0.26293		-1.41211	0.344571		1.24501	0.684249		1.26078	0.76463		1.17941	0.53851		1.23886	0.462214			2615	408.928	354.179		3497	551.974	421.706
1240	M0N98_01301	1596104	1598116	+	2013	40	670	76.6	Peptidase family M49		1.25415	0.167029		1.26281	0.348244		1.3349	0.254603		1.35428	0.278835		1.18044	0.554243		1.18568	0.676785		-1.0689	0.884378		-1.05667	0.958337		1.07252	0.809697		1.12586	0.712626			2857	103.869	89.963		1904	69.8701	53.3805
1241	M0N98_01302	1598125	1598793	+	669	41	222	25.7	DNA alkylation repair enzyme		1.03459	0.892009		1.03913	0.925497		1.09881	0.777046		1.1138	0.753135		-1.02939	0.933207		-1.02412	0.962839		-1.01958	0.971819		-1.0075	1		1.12432	0.730691		1.18036	0.625499			518	56.6663	49.0796		414	45.7133	34.9248
1242	M0N98_01303	1598824	1599315	+	492	39	163	19.2	Peroxide-responsive repressor PerR		-1.04322	0.863172		-1.03793	0.919212		-1.23545	0.408994		-1.21875	0.506899		1.04838	0.874641		1.05199	0.923839		1.37928	0.284765		1.39593	0.556148		1.08321	0.778519		1.13866	0.679546			1698	252.577	218.761		1891	283.919	216.913
1243	M0N98_01304	1599332	1600603	+	1272	43.1	423	46.8	Adenylosuccinate synthetase		1.8034	7.4299e-05		1.81722	0.00655967		1.77639	0.00629044		1.80027	0.015303		1.88819	0.00042068		1.89579	0.0401254		-1.23738	0.401427		-1.22536	0.757827		-1.29742	0.254392		-1.23448	0.451042			10543	606.594	525.381		5303	307.966	235.285
1244	M0N98_01305	1600903	1601067	+	165	38.8	54	6.2	hypothetical protein		-2.18198	0.484673		-2.01829	0.398617		-10.185	0.17189		-8.14258	0.0556827		-1.20779	0.90687		-1.15872	0.888505		6.0776	NA		5.60401	0.396839		-1.36244	0.855106		-1.29305	0.877918			2	0.887089	0.768322		15	6.71546	5.13059
1245	M0N98_01306	1602341	1605562	+	3222	41.3	1073	118.9	CarboxypepD_reg-like domain protein		-1.27668	0.608768		-1.26014	0.626612		-3.94487	1.11315e-07		-3.88198	5.72261e-07		1.19984	0.625463		1.20562	0.685199		4.54262	2.94562e-07		4.58179	3.42628e-05		-1.02743	0.947328		1.02235	0.971332			1157	26.2802	22.7617		3806	87.2593	66.6658
1246	M0N98_01307	1605584	1607092	+	1509	40.4	502	57	Starch-binding associating with outer membrane		-1.33727	0.47035		-1.31776	0.496789		-3.19031	1.53075e-05		-3.13965	5.70243e-05		1.1087	0.811059		1.11477	0.836437		3.25035	6.80733e-05		3.28811	0.00169172		-1.07183	0.87415		-1.02016	0.979221			715	34.6767	30.0341		1914	93.696	71.5834
1247	M0N98_01308	1607693	1608544	+	852	38.4	283	32.5	GDSL-like Lipase/Acylhydrolase family protein		-1.03226	0.940964		-1.02847	0.95425		-1.35064	0.522618		-1.33273	0.526096		1.05383	0.855796		1.05827	0.915644		1.96829	0.123946		1.98416	0.236501		1.39886	0.316958		1.47005	0.229849			496	42.6052	36.9011		573	49.6802	37.9555
1248	M0N98_01309	1608812	1609903	+	1092	40.7	363	40.8	GDSL-like Lipase/Acylhydrolase family protein		-1.78851	0.338296		-1.77428	0.356123		-1.57963	0.646422		-1.55045	0.653391		-2.01612	0.331941		-1.99121	0.342509		1.21187	0.925217		1.22742	0.956246		1.54879	0.471297		1.62298	0.384665			45	3.01586	2.61208		58	3.9235	2.99754
1249	M0N98_01310	1610192	1610362	+	171	35.1	56	6.6	hypothetical protein		-1.95849	0.12072		-1.94561	0.142082		-1.57888	0.668611		-1.56947	0.645057		-2.27122	0.0739347		-2.25212	0.105888		1.30674	NA		1.32453	0.904995		1.91307	0.355819		1.9914	0.238846			19	8.13165	7.04295		29	12.5277	9.57109
1250	M0N98_01311	1610537	1611127	+	591	29.4	196	23.3	ECF RNA polymerase sigma factor SigL		-1.27584	0.566516		-1.2529	0.611235		-2.36835	0.0454443		-2.32094	0.0379233		1.30895	0.639841		1.31468	0.703162		1.76072	0.328275		1.78012	0.517474		-1.74905	0.267167		-1.66692	0.318288			69	8.54442	7.40046		139	17.3738	13.2735
1251	M0N98_01312	1611198	1612211	+	1014	34.1	337	39.1	protein of unknown function (DUF4974)		1.00767	0.984876		1.01733	0.977609		-1.5557	0.170657		-1.53037	0.191208		1.48425	0.323825		1.49185	0.336775		1.52806	0.350873		1.5291	0.486049		-1.48963	0.261092		-1.4215	0.323897			889	64.163	55.5726		1138	82.9035	63.3379
1252	M0N98_01313	1612461	1615781	+	3321	35.6	1106	122.2	TonB-dependent receptor P3		-1.36121	0.187767		-1.34602	0.26991		-1.88825	0.0325931		-1.85674	0.0402824		-1.02274	0.942194		-1.01616	0.980398		1.33872	0.465652		1.34734	0.648611		-1.36098	0.285288		-1.29891	0.384838			675	14.875	12.8835		1026	22.8216	17.4356
1253	M0N98_01314	1615795	1617483	+	1689	36.5	562	64.1	SusD family protein		-1.0755	0.857588		-1.06169	0.895604		-1.18852	0.694791		-1.17057	0.712282		1.04969	0.921347		1.05776	0.939633		-1.05352	0.960747		-1.04184	0.991038		-1.30425	0.304603		-1.24214	0.451204			676	29.2913	25.3696		648	28.3409	21.6523
1254	M0N98_01315	1617501	1619177	+	1677	39.4	558	63	hypothetical protein		-1.57564	0.0680425		-1.55894	0.109503		-1.82304	0.0763149		-1.79426	0.080654		-1.40653	0.34817		-1.39578	0.416731		1.17857	0.820173		1.19104	0.870714		-1.08853	0.79549		-1.0369	0.927539			463	20.2055	17.5003		680	29.9533	22.8842
1255	M0N98_01316	1619574	1621517	+	1944	42.2	647	73.7	AAA domain, putative AbiEii toxin, Type IV TA system		1.77358	0.00223786		1.78865	0.0123233		1.31757	0.304559		1.33474	0.320905		2.30829	0.000628705		2.31801	0.00835064		1.27569	0.44837		1.28788	0.681167		-1.355	0.27345		-1.28741	0.401843			2612	98.3327	85.1676		1774	67.4102	51.5012
1256	M0N98_01317	1621567	1623579	+	2013	42.8	670	74.9	Neutral endopeptidase		1.63576	0.00470481		1.64201	0.0381559		1.85624	0.00271628		1.88177	0.00818668		1.44954	0.213686		1.45525	0.320146		-1.02797	0.951468		-1.01707	1		1.26106	0.438403		1.32495	0.36502			7780	282.85	244.981		3655	134.126	102.472
1257	M0N98_01318	1623609	1624112	+	504	41.5	167	19.1	Family of unknown function (DUF6769)		-1.11484	0.674738		-1.10275	0.765045		-1.45016	0.137804		-1.42969	0.189099		1.2112	0.540727		1.21416	0.662925		1.07156	0.867397		1.08323	0.942029		-1.61772	0.0713799		-1.53954	0.126049			586	85.0919	73.6995		743	108.9	83.199
1258	M0N98_01319	1624207	1625466	+	1260	46.8	419	45.8	Barrel-sandwich domain of CusB or HlyD membrane-fusion		1.82344	0.131727		1.83751	0.127375		2.22702	0.0532724		2.2563	0.05528		1.47331	0.447641		1.48257	0.432947		-2.04756	0.300878		-2.01063	0.356893		-1.33978	0.461049		-1.27629	0.553654			7399	429.757	372.22		2860	167.673	128.102
1259	M0N98_01320	1625478	1628561	+	3084	46.5	1027	112.5	Cobalt-zinc-cadmium resistance protein CzcA		1.43011	0.405067		1.44288	0.398417		1.74626	0.161416		1.77016	0.152999		1.15966	0.811815		1.16787	0.820008		-1.98729	0.339607		-1.94673	0.400002		-1.30337	0.46523		-1.24224	0.573098			9528	226.104	195.832		4677	112.027	85.588
1260	M0N98_01321	1628572	1629741	+	1170	46.6	389	43.9	Outer membrane efflux protein		1.31639	0.562561		1.32427	0.552437		1.86165	0.154461		1.8882	0.148685		-1.14698	0.818441		-1.13865	0.826983		-2.34076	0.197257		-2.29518	0.237225		-1.08276	0.873611		-1.03385	0.959898			3048	190.656	165.13		1402	88.5178	67.6273
1261	M0N98_01322	1629853	1630581	+	729	45	242	28	Protein DrgA		-1.0452	0.909777		-1.03976	0.934314		1.10617	0.817297		1.12182	0.791986		-1.19306	0.687647		-1.18713	0.745619		-1.58678	0.356563		-1.57138	0.50445		-1.1878	0.670582		-1.1314	0.778851			453	45.477	39.3884		354	35.8711	27.4054
1262	M0N98_01323	1630597	1630929	-	333	45	110	13.3	hypothetical protein		-1.06389	0.904423		-1.05831	0.935825		-1.01542	0.986159		1.00693	1		-1.12182	0.851011		-1.11662	0.889753		-1.00651	0.994083		1.0027	1		1.11669	0.895282		1.16712	0.876524			64	14.0655	12.1824		51	11.3134	8.64342
1263	M0N98_01324	1630950	1632512	-	1563	45.4	520	58.1	Glycosyl hydrolase family 109 protein 1		1.00956	0.974417		1.00796	0.988825		1.33941	0.334758		1.3553	0.333544		-1.24163	0.416707		-1.23467	0.569131		1.0038	0.993383		1.01485	1		1.69854	0.0463548		1.78807	0.0377584			2476	115.934	100.413		1671	78.9743	60.3361
[truncated: 2,921 more rows]
[truncated: 45 more columns]

## Sheet: RNASeq of cirZ deletion vs WT 
Dataset 7b. RNASeq analysis of DcirZ compared to WT bacteria grown in broth											FC ≥ 2.0
											FC ≤ -2.0
											padj ≤ 0.05
[truncated: 4,187 more rows]

## Sheet: PUL analysis
Dataset 7c. Polysaccharide utilization locus analysis
[truncated: 4,186 more rows]
