# Supplementary material for: High-throughput analyses of Phocaeicola vulgatus reveal fitness determinants for gut colonization and during colitis
Source: Gut Microbes. 2026 Apr 23;18(1):2661410. doi: 10.1080/19490976.2026.2661410 (PMC13114119; doi:10.1080/19490976.2026.2661410)
Supplement: Dataset_1_strains and primers.xlsx [file KGMI_A_2661410_SM0284.xlsx]

## Sheet: strains
Dataset 1. Strains and primers used in this study
Bacterial strains used in this study
strain	source
Phocaeicola vulgatus CL10T00C06 (PvCL10)	Zitomersky et al.
PvCL10 DupxY (M0N98_01142)	this study
PvCL10 DupxY pupxY	this study
PvCL10 DnanH (M0N98_03670)	this study
PvCL10 DecfODreo (M0N98_03761-60)	Evans et al.
PvCL10 DcirZ (M0N98_01575)	this study
Phocaeicola vulgatus ATCC 8482	ATCC
Bacteroides fragilis 638R	ATCC
Phocaeicola vulgatus CL09T03C4	Zitomersky et al.
E. coli strain AMD776	Liu et al.
E. coli BL21/DE3 His-NigD3293	this study
E. coli S17 lpir
references
Zitomersky NL, Coyne MJ, Comstock LE. Longitudinal analysis of the prevalence, maintenance, and IgA response to Bacteroidales species of the human gut. Infect Immun. 2011. 79:2012-20
Evans, JC, Laclare McEneany V, Coyne MJ, Caldwell E, Sheahan, M, Von SS, Coyne EM, Tweten RK, Comstock LE. A proteolytically-activated antimicrobial toxin encoded on a mobile plasmid of Bacteroidales induces a protective response. Nat. Comm. 2022. 13(1):4258
Liu, H et al. Functional genetics of human gut commensal Bacteroides thetaiotaomicron reveals metabolic requirements for growth across environments,Cell Reports, 2021, Volume 34, issue 9

## Sheet: primers insertion mapping
Name	Sequence
PCR1_T7_laddered_F	ACACTCTTTCCCTACACGACGCTCTTCCGATCTTACTGACGACTCACTATAGGGGATAGATGTCCACGAGGTCT
PCR1_MOD_TS	GTGACTGGAGTTCAGACGTGTGCTCTTCCGATCT
PCR2_Nspacer_T7_F	AATGATACGGCGACCACCGAGATCTACACTCTTTCCCTACACGACGCTCTTCCGATCT
PCR2_MOD_TS_R	CAAGCAGAAGACGGCATACGAGATACATCGGTGACTGGAGTTCAGACGTGTGCTCTTCCGATCT
Color Coding:
P5
Truseq-read1
Homology to transposon
Index
P7
Truseq-read2

## Sheet: indexed primers for RB-TnSeq
	F primer	R primer
Bseq_1	GCTAAGCTGGCGGGACTCTG	TTAATGCACGGTGATAAGTCGACCTGCAGCGTACG
Bseq_2	TGCTAAGCTGGCGGGACTCTG	CGTACCCCATGCAAAGGTCGACCTGCAGCGTACG
Bseq_3	ACCCTAAGCTGGCGGGACTCTG	CAGGGCCGGTTGGCCGTCGACCTGCAGCGTACG
Bseq_4	CAATCTAAGCTGGCGGGACTCTG	ACTGCATAGTCGGTGTCGACCTGCAGCGTACG
Bseq_5	ATTATCTAAGCTGGCGGGACTCTG	TATATCGTGTTATGTCGACCTGCAGCGTACG
Bseq_6	TCACGTCTAAGCTGGCGGGACTCTG	GGGACTGTGGCCGTCGACCTGCAGCGTACG
Bseq_7	CCATAATCTAAGCTGGCGGGACTCTG	CCGTAGGCATAGTCGACCTGCAGCGTACG
Bseq_8	CACCCCCACTAAGCTGGCGGGACTCTG	AGCCTAGACGGTCGACCTGCAGCGTACG
Bseq_9	AGTATATGCCTAAGCTGGCGGGACTCTG	CTATTCCTTGTCGACCTGCAGCGTACG
Bseq_10	ATTTGGGCACCTAAGCTGGCGGGACTCTG	TCATACGGGTCGACCTGCAGCGTACG
Bseq_11	CGGCATCCTTACTAAGCTGGCGGGACTCTG	GGCTGCGGTCGACCTGCAGCGTACG
Bseq_12	GGTCAACCTAGCCTAAGCTGGCGGGACTCTG	CACTGGGTCGACCTGCAGCGTACG
Bseq_13	GTTACTCATTACACTAAGCTGGCGGGACTCTG	TAAGAGTCGACCTGCAGCGTACG
Bseq_14	AGACTTTCGACCGCCTAAGCTGGCGGGACTCTG	TATAGTCGACCTGCAGCGTACG
Bseq_15	ATTTTTCAGCTATTTCTAAGCTGGCGGGACTCTG	GACGTCGACCTGCAGCGTACG
Bseq_16	ATCTGAATGCCCTCTTCTAAGCTGGCGGGACTCTG	CTGTCGACCTGCAGCGTACG
Bseq_17	GCCATTTCCGGAACGGTCTAAGCTGGCGGGACTCTG	GGTCGACCTGCAGCGTACG
Bseq_18	CCTAAGCTGGCGGGACTCTG	TGAGATCATTGTCTAGTGTCGACCTGCAGCGTACG
Bseq_19	AGCTAAGCTGGCGGGACTCTG	TCGGGCTACGAGGGCTGTCGACCTGCAGCGTACG
Bseq_20	TCCCTAAGCTGGCGGGACTCTG	AGGCTGGAACATGTGGTCGACCTGCAGCGTACG
Bseq_21	GGCACTAAGCTGGCGGGACTCTG	TATTCTCGTTCTCCGTCGACCTGCAGCGTACG
Bseq_22	CCCGACTAAGCTGGCGGGACTCTG	CGCCGTTGGGGCCGTCGACCTGCAGCGTACG
Bseq_23	CAATGTCTAAGCTGGCGGGACTCTG	CACCCTGGGTCGGTCGACCTGCAGCGTACG
Bseq_24	GCAGATCCTAAGCTGGCGGGACTCTG	TGTCCGTGGGAGTCGACCTGCAGCGTACG
Bseq_25	ATACACTGCTAAGCTGGCGGGACTCTG	ACCCGCGGTCGTCGACCTGCAGCGTACG
Bseq_26	TCGGACCAACTAAGCTGGCGGGACTCTG	GACGGTGTAGTCGACCTGCAGCGTACG
Bseq_27	GCCAATAGGGCTAAGCTGGCGGGACTCTG	TGAGGGGAGTCGACCTGCAGCGTACG
Bseq_28	CATTATTAGGTCTAAGCTGGCGGGACTCTG	ACTTGCTGTCGACCTGCAGCGTACG
Bseq_29	TTCGCTTTATCTCTAAGCTGGCGGGACTCTG	TCTGGGGTCGACCTGCAGCGTACG
Bseq_30	TCAGCTAAGGATGCTAAGCTGGCGGGACTCTG	GCCGAGTCGACCTGCAGCGTACG
Bseq_31	CCGGTACCAAAGTGCTAAGCTGGCGGGACTCTG	CCAAGTCGACCTGCAGCGTACG
Bseq_32	AAATAGACTCTGGCGCTAAGCTGGCGGGACTCTG	ACTGTCGACCTGCAGCGTACG
Bseq_33	TACTTTGCGAGATGCCCTAAGCTGGCGGGACTCTG	ATGTCGACCTGCAGCGTACG
Bseq_34	AACCATAGCCGCTATATCTAAGCTGGCGGGACTCTG	CGTCGACCTGCAGCGTACG

## Sheet: primers cloning and deletion
Purpose/primer name	Sequence
Delete upxY
M0N98_01142_LF_F	taagattagcattatgagtgctcaacaacggcatcctc
M0N98_01142_LF_R	ggcagttctgtcctttttcgctccttgtaaatg
M0N98_01142_RF_F	cgaaaaaggacagaactgcctgtggctttc
M0N98_01142_RF_R	cgaattcctgcagcccggggcaaatctttcggcataatctttg
Delete nanH
M0N98_03670_LF_F	taagattagcattatgagtgggatccgattataccataaag
M0N98_03670_LF_R	cgtttcattatttattgaaattagaaaataaaaagacg
M0N98_03670_RF_F	atttcaataaataatgaaacgcagattttc
M0N98_03670_RF_R	cgaattcctgcagcccggggacggtaactccacaaatg
Delete antisigma factor cirZ
M0N98_1575_LF_F	taagattagcattatgagtgcttacttgcatctccggtc
M0N98_1575_LF_R	accgcacaccccgggtgcggaaattttttatc
M0N98_1575_RF_F	ccgcacccggggtgtgcggtttactttg
M0N98_1575_RF_R	cgaattcctgcagcccggggcaagcaccccaatattcc
Make recombinant His-NigD
His-NigD(03293)_F	ggccatatcgaaggtcgtcatttggatgatgatgataatgattattatag
His-NigD(03293)_R	agcagccggatcctcgagcaccacatagaacaggaggg

## Sheet: primers qPCR
Name	Sequence
gyrB_qPCR_3_F	ggtttccgcagcgcattaac
gyrB_qPCR_3_R	agccttcgcggaagtcctct
WT_1142_qPCR_F	cagccatgtacgggcgtaag
WT_1142_qPCR_R	acgagcaagcgtttgacctt
nanH_qPCR_2_F	gtcggcagaagtggtggaa
nanH_qPCR_2_R	ggccaatccgggaatacgat

## Sheet: primers EPS prom inversion
Name	Sequence
PCR for promoter orientation
Flip_F	gggacatgattcggaaaacac
Flip_R1	ccgcaaaacggattgttg
Flip_R2	gcgacatatatgaataaaacggtct
PCR-digestion for quantitative promoter orientation
Flip_F	gggacatgattcggaaaacac
PCR-dig_R	cgtaaaagttcgggatttctcc
