# Supplementary material for: High-throughput analyses of Phocaeicola vulgatus reveal fitness determinants for gut colonization and during colitis
Source: Gut Microbes. 2026 Apr 23;18(1):2661410. doi: 10.1080/19490976.2026.2661410 (PMC13114119; doi:10.1080/19490976.2026.2661410)
Supplement: Dataset_3_reads_by_TA_position.xlsx [file KGMI_A_2661410_SM0283.xlsx]

## Sheet: 00007
Dataset 3. Insertion site analysis of each calculated non-essential gene of PvCL10 essential in 5 other species
locus tag	type	protein id	contig	org start	org stop	strand	org gene size	N excluded (5%, bp)	C excluded (10%, bp)	N excluded start	N excluded stop	C excluded start	C excluded stop	new start	new stop	new gene size	pep size	product
M0N98_00007	CDS	USS66426.1	CP096965	6407	6949	2	543	54	27	6407	6460	6922	6949	6461	6921	462	180	Nucleotide modification associated domain 1
innermost TA % from start	0.238007
TA position	locus tag	reads
6408	M0N98_00007	0
6440	M0N98_00007	0
6447	M0N98_00007	0
6451	M0N98_00007	0
6457	M0N98_00007	0
6463	M0N98_00007	0
6465	M0N98_00007	0
6488	M0N98_00007	0
6496	M0N98_00007	0
6526	M0N98_00007	0
6531	M0N98_00007	0
6556	M0N98_00007	0
6558	M0N98_00007	0
6594	M0N98_00007	0
6639	M0N98_00007	0
6648	M0N98_00007	0
6693	M0N98_00007	0
6722	M0N98_00007	0
6729	M0N98_00007	0
6734	M0N98_00007	0
6739	M0N98_00007	0
6745	M0N98_00007	0
6760	M0N98_00007	0
6799	M0N98_00007	0
6805	M0N98_00007	0
6820	M0N98_00007	48
6824	M0N98_00007	0
6835	M0N98_00007	4
6856	M0N98_00007	0
6873	M0N98_00007	0
6910	M0N98_00007	0
6914	M0N98_00007	0
6940	M0N98_00007	0

## Sheet: 00017
locus tag	type	protein id	contig	org start	org stop	strand	org gene size	N excluded (5%, bp)	C excluded (10%, bp)	N excluded start	N excluded stop	C excluded start	C excluded stop	new start	new stop	new gene size	pep size	product
M0N98_00017	CDS	USS66436.1	CP096965	14832	15719	1	888	44	89	14832	14875	15630	15719	14876	15629	755	295	NAD kinase
innermost TA % from end	0.118377
TA position	locus tag	reads
14837	M0N98_00017	6
14839	M0N98_00017	0
14874	M0N98_00017	0
14911	M0N98_00017	0
14920	M0N98_00017	0
14930	M0N98_00017	0
14961	M0N98_00017	0
14989	M0N98_00017	0
15023	M0N98_00017	0
15043	M0N98_00017	0
15046	M0N98_00017	0
15050	M0N98_00017	0
15112	M0N98_00017	0
15115	M0N98_00017	0
15119	M0N98_00017	0
15136	M0N98_00017	0
15192	M0N98_00017	0
15204	M0N98_00017	0
15211	M0N98_00017	0
15226	M0N98_00017	0
15235	M0N98_00017	0
15264	M0N98_00017	0
15286	M0N98_00017	0
15292	M0N98_00017	0
15348	M0N98_00017	0
15360	M0N98_00017	0
15392	M0N98_00017	0
15401	M0N98_00017	0
15408	M0N98_00017	0
15415	M0N98_00017	0
15472	M0N98_00017	0
15482	M0N98_00017	0
15493	M0N98_00017	0
15536	M0N98_00017	0
15538	M0N98_00017	0
15581	M0N98_00017	0
15614	M0N98_00017	2
15630	M0N98_00017	1
15632	M0N98_00017	0
15637	M0N98_00017	0
15643	M0N98_00017	0
15646	M0N98_00017	0
15662	M0N98_00017	22
15686	M0N98_00017	0
15710	M0N98_00017	0

## Sheet: 00049
locus tag	type	protein id	contig	org start	org stop	strand	org gene size	N excluded (5%, bp)	C excluded (10%, bp)	N excluded start	N excluded stop	C excluded start	C excluded stop	new start	new stop	new gene size	pep size	product
M0N98_00049	CDS	USS66468.1	CP096965	76679	77443	1	765	38	77	76679	76716	77366	77443	76717	77365	650	254	Cyclic di-AMP synthase CdaA
innermost TA % from end	0.539267
TA position	locus tag	reads
76684	M0N98_00049	0
76693	M0N98_00049	0
76696	M0N98_00049	0
76698	M0N98_00049	0
76714	M0N98_00049	0
76725	M0N98_00049	0
76730	M0N98_00049	0
76739	M0N98_00049	0
76748	M0N98_00049	0
76774	M0N98_00049	0
76780	M0N98_00049	0
76792	M0N98_00049	0
76800	M0N98_00049	0
76804	M0N98_00049	0
76806	M0N98_00049	0
76810	M0N98_00049	0
76824	M0N98_00049	0
76851	M0N98_00049	0
76858	M0N98_00049	0
76867	M0N98_00049	0
76881	M0N98_00049	0
76890	M0N98_00049	0
76900	M0N98_00049	0
76918	M0N98_00049	0
76920	M0N98_00049	0
76951	M0N98_00049	0
77017	M0N98_00049	0
77020	M0N98_00049	0
77031	M0N98_00049	11
77041	M0N98_00049	0
77094	M0N98_00049	0
77116	M0N98_00049	0
77128	M0N98_00049	0
77157	M0N98_00049	0
77164	M0N98_00049	0
77187	M0N98_00049	0
77206	M0N98_00049	0
77215	M0N98_00049	0
77223	M0N98_00049	0
77239	M0N98_00049	0
77250	M0N98_00049	0
77266	M0N98_00049	0
77272	M0N98_00049	0
77286	M0N98_00049	0
77310	M0N98_00049	0
77338	M0N98_00049	0
77364	M0N98_00049	0
77375	M0N98_00049	0
77377	M0N98_00049	3
77422	M0N98_00049	2
77441	M0N98_00049	31

## Sheet: 00055
locus tag	type	protein id	contig	org start	org stop	strand	org gene size	N excluded (5%, bp)	C excluded (10%, bp)	N excluded start	N excluded stop	C excluded start	C excluded stop	new start	new stop	new gene size	pep size	product
M0N98_00055	CDS	USS66474.1	CP096965	81912	83108	1	1197	60	120	81912	81971	82988	83108	81972	82987	1017	398	Acetate kinase
innermost TA % from end	0.29097
TA position	locus tag	reads
81919	M0N98_00055	3
81922	M0N98_00055	0
81938	M0N98_00055	0
81947	M0N98_00055	0
81950	M0N98_00055	0
81954	M0N98_00055	0
81956	M0N98_00055	0
81961	M0N98_00055	0
81968	M0N98_00055	0
81974	M0N98_00055	0
82001	M0N98_00055	0
82003	M0N98_00055	0
82021	M0N98_00055	0
82066	M0N98_00055	0
82069	M0N98_00055	0
82091	M0N98_00055	0
82100	M0N98_00055	0
82118	M0N98_00055	0
82137	M0N98_00055	0
82174	M0N98_00055	3
82184	M0N98_00055	0
82189	M0N98_00055	0
82219	M0N98_00055	0
82229	M0N98_00055	0
82237	M0N98_00055	0
82250	M0N98_00055	0
82267	M0N98_00055	0
82280	M0N98_00055	0
82289	M0N98_00055	0
82342	M0N98_00055	0
82348	M0N98_00055	0
82355	M0N98_00055	0
82383	M0N98_00055	0
82389	M0N98_00055	0
82391	M0N98_00055	0
82395	M0N98_00055	0
82407	M0N98_00055	0
82416	M0N98_00055	0
82425	M0N98_00055	0
82440	M0N98_00055	0
82467	M0N98_00055	0
82483	M0N98_00055	0
82523	M0N98_00055	0
82541	M0N98_00055	0
82562	M0N98_00055	0
82574	M0N98_00055	0
82580	M0N98_00055	0
82582	M0N98_00055	0
82592	M0N98_00055	0
82621	M0N98_00055	0
82634	M0N98_00055	0
82661	M0N98_00055	0
82687	M0N98_00055	0
82702	M0N98_00055	0
82711	M0N98_00055	0
82714	M0N98_00055	0
82732	M0N98_00055	0
82735	M0N98_00055	0
82750	M0N98_00055	0
82760	M0N98_00055	20
82805	M0N98_00055	0
82824	M0N98_00055	14
82830	M0N98_00055	0
82845	M0N98_00055	0
82847	M0N98_00055	0
82857	M0N98_00055	0
82870	M0N98_00055	0
82879	M0N98_00055	0
82906	M0N98_00055	0
83009	M0N98_00055	0
83012	M0N98_00055	0
83041	M0N98_00055	0
83048	M0N98_00055	0
83084	M0N98_00055	0
83093	M0N98_00055	0
83102	M0N98_00055	43
83106	M0N98_00055	6

## Sheet: 00080
locus tag	type	protein id	contig	org start	org stop	strand	org gene size	N excluded (5%, bp)	C excluded (10%, bp)	N excluded start	N excluded stop	C excluded start	C excluded stop	new start	new stop	new gene size	pep size	product
M0N98_00080	CDS	USS66497.1	CP096965	118677	119834	1	1158	58	116	118677	118734	119718	119834	118735	119717	984	385	hypothetical protein
innermost TA % from end	0.105445
TA position	locus tag	reads
118684	M0N98_00080	0
118697	M0N98_00080	0
118713	M0N98_00080	0
118740	M0N98_00080	0
118750	M0N98_00080	0
118780	M0N98_00080	0
118790	M0N98_00080	0
118801	M0N98_00080	0
118872	M0N98_00080	0
118879	M0N98_00080	0
118882	M0N98_00080	0
118891	M0N98_00080	0
118945	M0N98_00080	0
118956	M0N98_00080	0
118982	M0N98_00080	0
118985	M0N98_00080	0
119005	M0N98_00080	0
119009	M0N98_00080	0
119014	M0N98_00080	0
119020	M0N98_00080	0
119041	M0N98_00080	0
119073	M0N98_00080	0
119087	M0N98_00080	0
119095	M0N98_00080	0
119105	M0N98_00080	0
119175	M0N98_00080	0
119212	M0N98_00080	0
119218	M0N98_00080	0
119258	M0N98_00080	0
119272	M0N98_00080	0
119309	M0N98_00080	0
119344	M0N98_00080	0
119355	M0N98_00080	0
119361	M0N98_00080	0
119453	M0N98_00080	0
119469	M0N98_00080	0
119475	M0N98_00080	0
119567	M0N98_00080	0
119575	M0N98_00080	0
119587	M0N98_00080	0
119597	M0N98_00080	0
119610	M0N98_00080	0
119627	M0N98_00080	0
119631	M0N98_00080	0
119679	M0N98_00080	0
119712	M0N98_00080	9
119786	M0N98_00080	0
119790	M0N98_00080	0
119811	M0N98_00080	3
119832	M0N98_00080	6

## Sheet: 00208
Dataset 2. Analysis of insertions in TA sites of genes of PvCL10 essntial in 5 other strains
locus tag	type	protein id	contig	org start	org stop	strand	org gene size	N excluded (5%, bp)	C excluded (10%, bp)	N excluded start	N excluded stop	C excluded start	C excluded stop	new start	new stop	new gene size	pep size	product
M0N98_00208	CDS	USS66621.1	CP096965	278135	278353	2	219	22	11	278135	278156	278342	278353	278157	278341	186	72	Translation initiation factor IF-1
innermost TA % from end	0.380734
TA position	locus tag	reads
278136	M0N98_00208	0
278140	M0N98_00208	0
278142	M0N98_00208	0
278146	M0N98_00208	0
278164	M0N98_00208	0
278168	M0N98_00208	0
278175	M0N98_00208	0
278189	M0N98_00208	0
278200	M0N98_00208	0
278210	M0N98_00208	0
278213	M0N98_00208	0
278218	M0N98_00208	9
278223	M0N98_00208	0
278248	M0N98_00208	0
278257	M0N98_00208	7
278276	M0N98_00208	0
278299	M0N98_00208	0
278315	M0N98_00208	0
278317	M0N98_00208	0
278333	M0N98_00208	9

## Sheet: 00221
locus tag	type	protein id	contig	org start	org stop	strand	org gene size	N excluded (5%, bp)	C excluded (10%, bp)	N excluded start	N excluded stop	C excluded start	C excluded stop	new start	new stop	new gene size	pep size	product
M0N98_00221	CDS	USS66634.1	CP096965	284674	284931	2	258	26	13	284674	284699	284918	284931	284700	284917	219	85	30S ribosomal protein S17
innermost TA % from start	0.233463
TA position	locus tag	reads
284675	M0N98_00221	0
284679	M0N98_00221	0
284692	M0N98_00221	0
284715	M0N98_00221	0
284749	M0N98_00221	0
284754	M0N98_00221	0
284761	M0N98_00221	0
284766	M0N98_00221	0
284795	M0N98_00221	0
284808	M0N98_00221	0
284820	M0N98_00221	0
284825	M0N98_00221	0
284829	M0N98_00221	0
284844	M0N98_00221	0
284850	M0N98_00221	0
284862	M0N98_00221	0
284871	M0N98_00221	1
284880	M0N98_00221	0
284887	M0N98_00221	0
284890	M0N98_00221	0
284914	M0N98_00221	0
284922	M0N98_00221	0

## Sheet: 00236
locus tag	type	protein id	contig	org start	org stop	strand	org gene size	N excluded (5%, bp)	C excluded (10%, bp)	N excluded start	N excluded stop	C excluded start	C excluded stop	new start	new stop	new gene size	pep size	product
M0N98_00236	CDS	USS66649.1	CP096965	293798	298084	2	4287	429	214	293798	294226	297870	298084	294227	297869	3644	1428	DNA-directed RNA polymerase subunit beta'
innermost TA % from end	0.323845
TA position	locus tag	reads
293799	M0N98_00236	0
293804	M0N98_00236	0
293812	M0N98_00236	0
293814	M0N98_00236	0
293822	M0N98_00236	0
293830	M0N98_00236	0
293836	M0N98_00236	0
293853	M0N98_00236	4
293875	M0N98_00236	0
293902	M0N98_00236	0
293944	M0N98_00236	0
293956	M0N98_00236	0
293965	M0N98_00236	0
294055	M0N98_00236	0
294058	M0N98_00236	0
294076	M0N98_00236	0
294082	M0N98_00236	0
294091	M0N98_00236	0
294101	M0N98_00236	0
294136	M0N98_00236	0
294157	M0N98_00236	0
294166	M0N98_00236	0
294185	M0N98_00236	0
294215	M0N98_00236	0
294232	M0N98_00236	0
294262	M0N98_00236	0
294269	M0N98_00236	0
294292	M0N98_00236	0
294314	M0N98_00236	0
294319	M0N98_00236	0
294340	M0N98_00236	0
294361	M0N98_00236	0
294384	M0N98_00236	0
294404	M0N98_00236	0
294409	M0N98_00236	0
294411	M0N98_00236	0
294419	M0N98_00236	0
294436	M0N98_00236	0
294460	M0N98_00236	0
294476	M0N98_00236	0
294498	M0N98_00236	0
294518	M0N98_00236	0
294526	M0N98_00236	0
294543	M0N98_00236	0
294565	M0N98_00236	0
294577	M0N98_00236	0
294589	M0N98_00236	0
294598	M0N98_00236	0
294604	M0N98_00236	0
294610	M0N98_00236	0
294613	M0N98_00236	0
294626	M0N98_00236	0
294649	M0N98_00236	0
294658	M0N98_00236	0
294679	M0N98_00236	0
294703	M0N98_00236	0
294719	M0N98_00236	0
294742	M0N98_00236	0
294800	M0N98_00236	0
294805	M0N98_00236	0
294807	M0N98_00236	0
294811	M0N98_00236	0
294823	M0N98_00236	0
294836	M0N98_00236	0
294841	M0N98_00236	0
294854	M0N98_00236	0
294865	M0N98_00236	0
294871	M0N98_00236	0
294880	M0N98_00236	0
294886	M0N98_00236	0
294904	M0N98_00236	0
294920	M0N98_00236	0
294925	M0N98_00236	0
294927	M0N98_00236	0
294932	M0N98_00236	0
294964	M0N98_00236	0
294970	M0N98_00236	0
294979	M0N98_00236	0
294982	M0N98_00236	0
294985	M0N98_00236	0
295009	M0N98_00236	0
295036	M0N98_00236	0
295053	M0N98_00236	0
295055	M0N98_00236	0
295068	M0N98_00236	0
295078	M0N98_00236	0
295093	M0N98_00236	0
295102	M0N98_00236	0
295114	M0N98_00236	0
295142	M0N98_00236	0
295177	M0N98_00236	0
295181	M0N98_00236	0
295186	M0N98_00236	1
295216	M0N98_00236	0
295240	M0N98_00236	0
295249	M0N98_00236	0
295252	M0N98_00236	0
295261	M0N98_00236	0
295279	M0N98_00236	0
295297	M0N98_00236	0
295312	M0N98_00236	0
295328	M0N98_00236	0
295357	M0N98_00236	0
295375	M0N98_00236	0
295383	M0N98_00236	0
295390	M0N98_00236	0
295397	M0N98_00236	0
295408	M0N98_00236	0
295421	M0N98_00236	0
295424	M0N98_00236	0
295477	M0N98_00236	0
295486	M0N98_00236	0
295505	M0N98_00236	0
295516	M0N98_00236	0
295522	M0N98_00236	0
295525	M0N98_00236	0
295537	M0N98_00236	0
295544	M0N98_00236	0
295559	M0N98_00236	0
295564	M0N98_00236	0
295572	M0N98_00236	0
295574	M0N98_00236	0
295579	M0N98_00236	0
295585	M0N98_00236	0
295597	M0N98_00236	0
295612	M0N98_00236	0
295654	M0N98_00236	0
295676	M0N98_00236	0
295695	M0N98_00236	0
295723	M0N98_00236	0
295738	M0N98_00236	0
295753	M0N98_00236	0
295759	M0N98_00236	0
295764	M0N98_00236	0
295769	M0N98_00236	0
295789	M0N98_00236	0
295804	M0N98_00236	0
295816	M0N98_00236	0
295870	M0N98_00236	0
295897	M0N98_00236	0
295927	M0N98_00236	0
295931	M0N98_00236	0
295960	M0N98_00236	0
295971	M0N98_00236	0
295976	M0N98_00236	0
295978	M0N98_00236	0
296011	M0N98_00236	0
296017	M0N98_00236	0
296026	M0N98_00236	0
296028	M0N98_00236	0
296044	M0N98_00236	0
296056	M0N98_00236	0
296059	M0N98_00236	0
296061	M0N98_00236	0
296071	M0N98_00236	0
296092	M0N98_00236	0
296102	M0N98_00236	0
296128	M0N98_00236	0
296131	M0N98_00236	0
296134	M0N98_00236	0
296173	M0N98_00236	0
296175	M0N98_00236	0
296178	M0N98_00236	0
296183	M0N98_00236	0
296191	M0N98_00236	0
296194	M0N98_00236	0
296239	M0N98_00236	0
296248	M0N98_00236	0
296254	M0N98_00236	0
296278	M0N98_00236	0
296284	M0N98_00236	0
296292	M0N98_00236	0
296321	M0N98_00236	0
296336	M0N98_00236	0
296363	M0N98_00236	0
296399	M0N98_00236	0
296410	M0N98_00236	0
296419	M0N98_00236	0
296428	M0N98_00236	0
296437	M0N98_00236	0
296439	M0N98_00236	0
296466	M0N98_00236	0
296488	M0N98_00236	0
296509	M0N98_00236	0
296512	M0N98_00236	0
296514	M0N98_00236	0
296517	M0N98_00236	0
296528	M0N98_00236	0
296533	M0N98_00236	0
296551	M0N98_00236	0
296554	M0N98_00236	0
296566	M0N98_00236	0
296584	M0N98_00236	0
296629	M0N98_00236	0
296686	M0N98_00236	0
296710	M0N98_00236	0
296716	M0N98_00236	0
296728	M0N98_00236	0
296749	M0N98_00236	0
296786	M0N98_00236	0
296818	M0N98_00236	0
296846	M0N98_00236	0
296867	M0N98_00236	0
296881	M0N98_00236	0
296899	M0N98_00236	0
296908	M0N98_00236	0
296919	M0N98_00236	0
296941	M0N98_00236	0
296947	M0N98_00236	0
296986	M0N98_00236	0
297003	M0N98_00236	0
297016	M0N98_00236	0
297049	M0N98_00236	0
297061	M0N98_00236	0
297088	M0N98_00236	0
297115	M0N98_00236	0
297124	M0N98_00236	0
297157	M0N98_00236	0
297169	M0N98_00236	0
297223	M0N98_00236	0
297229	M0N98_00236	0
297243	M0N98_00236	0
297265	M0N98_00236	0
297316	M0N98_00236	0
297328	M0N98_00236	0
297332	M0N98_00236	0
297352	M0N98_00236	0
297355	M0N98_00236	0
297386	M0N98_00236	0
297415	M0N98_00236	0
297436	M0N98_00236	0
297445	M0N98_00236	0
297452	M0N98_00236	0
297459	M0N98_00236	0
297464	M0N98_00236	0
297498	M0N98_00236	0
297520	M0N98_00236	0
297524	M0N98_00236	0
297526	M0N98_00236	0
297532	M0N98_00236	0
297544	M0N98_00236	0
297555	M0N98_00236	0
297568	M0N98_00236	0
297577	M0N98_00236	0
297586	M0N98_00236	0
297594	M0N98_00236	0
297618	M0N98_00236	0
297622	M0N98_00236	0
297625	M0N98_00236	0
297658	M0N98_00236	0
297666	M0N98_00236	0
297675	M0N98_00236	0
297678	M0N98_00236	0
297680	M0N98_00236	0
297685	M0N98_00236	0
297692	M0N98_00236	0
297703	M0N98_00236	0
297720	M0N98_00236	0
297750	M0N98_00236	0
297757	M0N98_00236	0
297764	M0N98_00236	0
297776	M0N98_00236	0
297784	M0N98_00236	0
297793	M0N98_00236	0
297850	M0N98_00236	0
297856	M0N98_00236	0
297858	M0N98_00236	0
297865	M0N98_00236	0
297873	M0N98_00236	0
297877	M0N98_00236	0
297894	M0N98_00236	0
297916	M0N98_00236	0
297951	M0N98_00236	0
297955	M0N98_00236	0
297960	M0N98_00236	0
298051	M0N98_00236	0
298058	M0N98_00236	0
298063	M0N98_00236	0
298075	M0N98_00236	0

## Sheet: 00312
locus tag	type	protein id	contig	org start	org stop	strand	org gene size	N excluded (5%, bp)	C excluded (10%, bp)	N excluded start	N excluded stop	C excluded start	C excluded stop	new start	new stop	new gene size	pep size	product
M0N98_00312	CDS	USS66716.1	CP096965	385567	386805	2	1239	124	62	385567	385690	386743	386805	385691	386742	1053	412	Lipoprotein-releasing system transmembrane protein LolE
innermost TA % from start	0.11147
TA position	locus tag	reads
385568	M0N98_00312	61
385595	M0N98_00312	0
385607	M0N98_00312	0
385651	M0N98_00312	0
385653	M0N98_00312	0
385659	M0N98_00312	0
385666	M0N98_00312	0
385685	M0N98_00312	0
385704	M0N98_00312	0
385716	M0N98_00312	0
385755	M0N98_00312	0
385777	M0N98_00312	0
385798	M0N98_00312	0
385812	M0N98_00312	0
385831	M0N98_00312	0
385833	M0N98_00312	0
385879	M0N98_00312	0
385893	M0N98_00312	0
385897	M0N98_00312	0
385899	M0N98_00312	0
385921	M0N98_00312	0
385924	M0N98_00312	0
385929	M0N98_00312	0
385939	M0N98_00312	0
385950	M0N98_00312	0
385956	M0N98_00312	0
385965	M0N98_00312	0
385967	M0N98_00312	0
385972	M0N98_00312	0
385984	M0N98_00312	0
385992	M0N98_00312	0
386004	M0N98_00312	0
386021	M0N98_00312	0
386053	M0N98_00312	0
386062	M0N98_00312	0
386074	M0N98_00312	0
386083	M0N98_00312	0
386113	M0N98_00312	0
386135	M0N98_00312	0
386148	M0N98_00312	0
386177	M0N98_00312	0
386189	M0N98_00312	0
386228	M0N98_00312	0
386230	M0N98_00312	0
386244	M0N98_00312	0
386268	M0N98_00312	0
386277	M0N98_00312	0
386297	M0N98_00312	0
386305	M0N98_00312	0
386325	M0N98_00312	0
386353	M0N98_00312	0
386369	M0N98_00312	0
386418	M0N98_00312	0
386427	M0N98_00312	0
386448	M0N98_00312	0
386475	M0N98_00312	0
386490	M0N98_00312	0
386492	M0N98_00312	0
386563	M0N98_00312	0
386565	M0N98_00312	0
386607	M0N98_00312	0
386634	M0N98_00312	0
386643	M0N98_00312	0
386667	M0N98_00312	7
386682	M0N98_00312	10
386686	M0N98_00312	0
386700	M0N98_00312	18
386742	M0N98_00312	0
386774	M0N98_00312	0
386785	M0N98_00312	0
386787	M0N98_00312	0
386789	M0N98_00312	0

## Sheet: 00367
locus tag	type	protein id	contig	org start	org stop	strand	org gene size	N excluded (5%, bp)	C excluded (10%, bp)	N excluded start	N excluded stop	C excluded start	C excluded stop	new start	new stop	new gene size	pep size	product
M0N98_00367	CDS	USS66768.1	CP096965	462368	463849	1	1482	74	148	462368	462441	463701	463849	462442	463700	1260	493	Cysteine--tRNA ligase
innermost TA % from end	0.196489
TA position	locus tag	reads
462376	M0N98_00367	0
462381	M0N98_00367	0
462389	M0N98_00367	0
462394	M0N98_00367	0
462399	M0N98_00367	0
462444	M0N98_00367	0
462448	M0N98_00367	0
462452	M0N98_00367	0
462456	M0N98_00367	0
462466	M0N98_00367	0
462471	M0N98_00367	0
462473	M0N98_00367	0
462489	M0N98_00367	0
462520	M0N98_00367	0
462533	M0N98_00367	0
462538	M0N98_00367	0
462551	M0N98_00367	0
462558	M0N98_00367	0
462563	M0N98_00367	0
462571	M0N98_00367	0
462577	M0N98_00367	0
462622	M0N98_00367	0
462654	M0N98_00367	0
462669	M0N98_00367	0
462677	M0N98_00367	0
462680	M0N98_00367	0
462692	M0N98_00367	0
462720	M0N98_00367	0
462733	M0N98_00367	0
462757	M0N98_00367	0
462771	M0N98_00367	0
462780	M0N98_00367	0
462803	M0N98_00367	0
462809	M0N98_00367	0
462830	M0N98_00367	0
462840	M0N98_00367	0
462848	M0N98_00367	0
462866	M0N98_00367	0
462988	M0N98_00367	0
463015	M0N98_00367	0
463045	M0N98_00367	0
463057	M0N98_00367	0
463064	M0N98_00367	0
463084	M0N98_00367	0
463107	M0N98_00367	0
463175	M0N98_00367	0
463198	M0N98_00367	0
463204	M0N98_00367	0
463229	M0N98_00367	0
463243	M0N98_00367	0
463267	M0N98_00367	0
463278	M0N98_00367	0
463292	M0N98_00367	0
463334	M0N98_00367	0
463342	M0N98_00367	0
463357	M0N98_00367	0
463368	M0N98_00367	0
463455	M0N98_00367	0
463464	M0N98_00367	0
463487	M0N98_00367	0
463489	M0N98_00367	0
463552	M0N98_00367	0
463558	M0N98_00367	17
463561	M0N98_00367	0
463585	M0N98_00367	0
463633	M0N98_00367	0
463637	M0N98_00367	0
463672	M0N98_00367	0
463694	M0N98_00367	5
463704	M0N98_00367	9
463707	M0N98_00367	0
463711	M0N98_00367	0
463729	M0N98_00367	0
463747	M0N98_00367	0
463759	M0N98_00367	5
463768	M0N98_00367	15
463813	M0N98_00367	0
463843	M0N98_00367	0
463847	M0N98_00367	4

[truncated: 64 more sheets: 00422, 00431, 00440, 00549, 00553, 00554, 00567, 00643, 00712, 00713, 00761, 00766, 00770, 00784, 00830, 00839, 00848, 00861, 00889, 00897 …]
