# Supplementary material for: High-throughput analyses of Phocaeicola vulgatus reveal fitness determinants for gut colonization and during colitis
Source: Gut Microbes. 2026 Apr 23;18(1):2661410. doi: 10.1080/19490976.2026.2661410 (PMC13114119; doi:10.1080/19490976.2026.2661410)
Supplement: Dataset_2_RBTnSeq_in_vitro.xlsx [file KGMI_A_2661410_SM0282.xlsx]

## Sheet: PvCL10_382_gene list
Dataset 2 - RB-TnSeq analysis of broth grown PvCL10
94 repetitive sequences highlighted green
non-protein encoding genes highlighted yellow
locus_tag	contig	annotation
M0N98_00002	CP096965	Toprim-like protein
M0N98_00005	CP096965	Triosephosphate isomerase
M0N98_00047	CP096965	UDP-N-acetylmuramoyl-tripeptide--D-alanyl-D- alanine ligase
M0N98_00054	CP096965	Phosphate acetyltransferase
M0N98_00061	CP096965	50S ribosomal protein L34
M0N98_00077	CP096965	PASTA domain protein
M0N98_00079	CP096965	D-alanine--D-alanine ligase
M0N98_00083	CP096965	IS66 family transposase ISBthe5
M0N98_00084	CP096965	IS66 Orf2 like protein
M0N98_00085	CP096965	hypothetical protein
M0N98_00086	CP096965	IS66 Orf2 like protein
M0N98_00087	CP096965	IS66 family transposase ISBvu4
M0N98_00100	CP096965	hypothetical protein
M0N98_00101	CP096965	IS66 Orf2 like protein
M0N98_00102	CP096965	IS66 family transposase ISBthe5
M0N98_00171	CP096965	hypothetical protein
M0N98_00172	CP096965	Transposase
M0N98_00173	CP096965	Transposase
M0N98_00203	CP096965	Ribosomal protein L17
M0N98_00204	CP096965	DNA-directed RNA polymerase subunit alpha
M0N98_00205	CP096965	30S ribosomal protein S4
M0N98_00206	CP096965	30S ribosomal protein S11
M0N98_00207	CP096965	30S ribosomal protein S13
M0N98_00210	CP096965	Protein translocase subunit SecY
M0N98_00211	CP096965	50S ribosomal protein L15
M0N98_00212	CP096965	50S ribosomal protein L30
M0N98_00213	CP096965	30S ribosomal protein S5
M0N98_00214	CP096965	50S ribosomal protein L18
M0N98_00215	CP096965	50S ribosomal protein L6
M0N98_00216	CP096965	30S ribosomal protein S8
M0N98_00217	CP096965	30S ribosomal protein S14
M0N98_00218	CP096965	50S ribosomal protein L5
M0N98_00219	CP096965	50S ribosomal protein L24
M0N98_00220	CP096965	50S ribosomal protein L14
M0N98_00222	CP096965	50S ribosomal protein L29
M0N98_00223	CP096965	50S ribosomal protein L16
M0N98_00224	CP096965	30S ribosomal protein S3
M0N98_00225	CP096965	Ribosomal protein L22p/L17e
M0N98_00226	CP096965	30S ribosomal protein S19
M0N98_00227	CP096965	50S ribosomal protein L2
M0N98_00228	CP096965	50S ribosomal protein L23
M0N98_00229	CP096965	50S ribosomal protein L4
M0N98_00230	CP096965	50S ribosomal protein L3
M0N98_00231	CP096965	30S ribosomal protein S10
M0N98_00232	CP096965	Elongation factor G
M0N98_00233	CP096965	30S ribosomal protein S7
M0N98_00234	CP096965	30S ribosomal protein S12
M0N98_00237	CP096965	DNA-directed RNA polymerase subunit beta
M0N98_00238	CP096965	50S ribosomal protein L7/L12
M0N98_00239	CP096965	50S ribosomal protein L10
M0N98_00240	CP096965	50S ribosomal protein L1
M0N98_00241	CP096965	50S ribosomal protein L11
M0N98_00242	CP096965	Transcription termination/antitermination protein NusG
M0N98_00244	CP096965	tRNA-Trp
M0N98_00245	CP096965	Elongation factor Tu
M0N98_00246	CP096965	tRNA-Thr
M0N98_00247	CP096965	tRNA-Gly
M0N98_00248	CP096965	tRNA-Tyr
M0N98_00252	CP096965	30S ribosomal protein S21
M0N98_00257	CP096965	Transposase
M0N98_00258	CP096965	Transposase
M0N98_00259	CP096965	hypothetical protein
M0N98_00260	CP096965	hypothetical protein
M0N98_00261	CP096965	Transposase
M0N98_00262	CP096965	tRNA-Asn
M0N98_00263	CP096965	tRNA-Asn
M0N98_00269	CP096965	hypothetical protein
M0N98_00270	CP096965	Transposase
M0N98_00295	CP096965	tRNA-Leu
M0N98_00296	CP096965	tRNA-Gly
M0N98_00306	CP096965	Ditrans,polycis-undecaprenyl-diphosphate synthase ((2E,6E)-farnesyl-diphosphate specific)
M0N98_00307	CP096965	Outer membrane protein assembly factor BamA
M0N98_00309	CP096965	Outer membrane protein (OmpH-like)
M0N98_00313	CP096965	Ribosome-binding factor A
M0N98_00323	CP096965	Polysaccharide biosynthesis protein
M0N98_00336	CP096965	30S ribosomal protein S15
M0N98_00340	CP096965	Phosphoenolpyruvate carboxykinase (ATP)
M0N98_00395	CP096965	Transposase domain (DUF772)
M0N98_00410	CP096965	3-oxoacyl-(acyl-carrier-protein) synthase 2
M0N98_00411	CP096965	Acyl carrier protein
M0N98_00463	CP096965	Protein of unknown function (DUF2723)
M0N98_00473	CP096965	L-aspartate oxidase
M0N98_00504	CP096965	Leucine--tRNA ligase
M0N98_00512	CP096965	IS66 family transposase ISBvu4
M0N98_00513	CP096965	IS66 Orf2 like protein
M0N98_00523	CP096965	Protein of unknown function (DUF3098)
M0N98_00526	CP096965	S-adenosylmethionine:tRNA ribosyltransferase-isomerase
M0N98_00528	CP096965	hypothetical protein
M0N98_00529	CP096965	IS66 Orf2 like protein
M0N98_00530	CP096965	IS66 family transposase ISBthe5
M0N98_00531	CP096965	hypothetical protein
M0N98_00538	CP096965	IS66 family transposase ISBvu4
M0N98_00539	CP096965	IS66 Orf2 like protein
M0N98_00548	CP096965	Fumarate reductase iron-sulfur subunit
M0N98_00550	CP096965	uccinate dehydrogenase (or fumarate reductase) cytochrome b subunit, b558 family
M0N98_00595	CP096965	Tyrosine--tRNA ligase
M0N98_00598	CP096965	Ribonuclease P
M0N98_00602	CP096965	S-adenosylmethionine synthase
M0N98_00610	CP096965	IS66 Orf2 like protein
M0N98_00620	CP096965	Signal peptidase, peptidase S26
M0N98_00632	CP096965	Arabinose 5-phosphate isomerase KdsD
M0N98_00655	CP096965	Bifunctional riboflavin kinase/FMN adenylyltransferase
M0N98_00659	CP096965	Transposase
M0N98_00660	CP096965	hypothetical protein
M0N98_00674	CP096965	Cysteine desulfuration protein SufE
M0N98_00681	CP096965	IS66 Orf2 like protein
M0N98_00711	CP096965	RimP N-terminal domain protein
M0N98_00715	CP096965	FeS cluster assembly protein SufB
M0N98_00716	CP096965	putative ATP-dependent transporter SufC
M0N98_00717	CP096965	FeS cluster assembly protein SufD
M0N98_00718	CP096965	Cysteine desulfurase
M0N98_00721	CP096965	Transposase, Mutator family
M0N98_00755	CP096965	30S ribosomal protein S20
M0N98_00756	CP096965	tRNA-Glu
M0N98_00758	CP096965	IS66 family transposase ISBvu4
M0N98_00759	CP096965	IS66 Orf2 like protein
M0N98_00762	CP096965	Cell division protein FtsA
M0N98_00763	CP096965	Cell division septal protein
M0N98_00764	CP096965	UDP-N-acetylmuramate--L-alanine ligase
M0N98_00765	CP096965	UDP-N-acetylglucosamine--N-acetylmuramyl- (pentapeptide) pyrophosphoryl-undecaprenol N-acetylglucosamine transferase
M0N98_00767	CP096965	UDP-N-acetylmuramoylalanine--D-glutamate ligase
M0N98_00768	CP096965	Phospho-N-acetylmuramoyl-pentapeptide- transferase
M0N98_00769	CP096965	UDP-N-acetylmuramoyl-L-alanyl-D-glutamate--2, 6-diaminopimelate ligase
M0N98_00772	CP096965	Ribosomal RNA small subunit methyltransferase H
M0N98_00773	CP096965	MraZ protein, putative antitoxin-like
M0N98_00774	CP096965	hypothetical protein
M0N98_00788	CP096965	RNA polymerase sigma-54 factor
M0N98_00805	CP096965	tRNA-Leu
M0N98_00812	CP096965	Transposase DDE domain protein
M0N98_00838	CP096965	Glutamate--tRNA ligase
M0N98_00858	CP096965	tRNA-Phe
M0N98_00866	CP096965	16S ribosomal RNA
M0N98_00867	CP096965	tRNA-Ile
M0N98_00868	CP096965	tRNA-Ala
M0N98_00869	CP096965	23S ribosomal RNA
M0N98_00870	CP096965	5S ribosomal RNA
M0N98_00872	CP096965	Transposase DDE domain protein
M0N98_00881	CP096965	RNA pseudouridylate synthase
M0N98_00882	CP096965	Asparagine--tRNA ligase
M0N98_00886	CP096965	50S ribosomal protein L13
M0N98_00887	CP096965	30S ribosomal protein S9
M0N98_00893	CP096965	2-C-methyl-D-erythritol 2,4-cyclodiphosphate synthase
M0N98_00899	CP096965	Guanylate kinase
M0N98_00901	CP096965	tRNA threonylcarbamoyladenosine biosynthesis protein TsaB
M0N98_00903	CP096965	UDP-N-acetylglucosamine 1-carboxyvinyltransferase
M0N98_00904	CP096965	Ribosome maturation factor RimM
M0N98_00906	CP096965	1-deoxy-D-xylulose 5-phosphate reductoisomerase
M0N98_00907	CP096965	Putative zinc metalloprotease
M0N98_00911	CP096965	Poly A polymerase head domain protein
M0N98_00925	CP096965	50S ribosomal protein L31 type B
M0N98_00926	CP096965	Fructose-bisphosphate aldolase
M0N98_00937	CP096965	Adenylate kinase
M0N98_00947	CP096965	16S ribosomal RNA
M0N98_00948	CP096965	tRNA-Ile
M0N98_00949	CP096965	tRNA-Ala
M0N98_00950	CP096965	23S ribosomal RNA
M0N98_00951	CP096965	5S ribosomal RNA
M0N98_00953	CP096965	50S ribosomal protein L32
M0N98_00955	CP096965	GTPase Era
M0N98_00959	CP096965	Lipopolysaccharide export system ATP-binding protein LptB
M0N98_00972	CP096965	Chaperone SurA
M0N98_00973	CP096965	OstA-like protein
M0N98_00989	CP096965	Tryptophan--tRNA ligase 2
M0N98_01009	CP096965	tRNA-Met
M0N98_01039	CP096965	Histidine--tRNA ligase
M0N98_01056	CP096965	10 kDa chaperonin
M0N98_01104	CP096965	dTDP-glucose 4,6-dehydratase 2
M0N98_01118	CP096965	IS21 family transposase ISBf1
M0N98_01143	CP096965	hypothetical protein
M0N98_01191	CP096965	Transposase domain (DUF772)
M0N98_01201	CP096965	hypothetical protein
M0N98_01214	CP096965	Fimbrillin-like protein
M0N98_01215	CP096965	hypothetical protein
M0N98_01218	CP096965	protein of unknown function (DUF3127)
M0N98_01219	CP096965	hypothetical protein
M0N98_01220	CP096965	hypothetical protein
M0N98_01223	CP096965	hypothetical protein
M0N98_01224	CP096965	Protein of unknown function (DUF2786)
M0N98_01226	CP096965	Toprim-like protein
M0N98_01229	CP096965	hypothetical protein
M0N98_01235	CP096965	Transposase, Mutator family
M0N98_01285	CP096965	16S ribosomal RNA
M0N98_01286	CP096965	tRNA-Ile
M0N98_01287	CP096965	tRNA-Ala
M0N98_01288	CP096965	23S ribosomal RNA
M0N98_01289	CP096965	5S ribosomal RNA
M0N98_01298	CP096965	Transposase DDE domain protein
M0N98_01360	CP096965	Cell division protein ZapA
M0N98_01365	CP096965	tRNA-Trp
M0N98_01376	CP096965	Transposase
M0N98_01377	CP096965	hypothetical protein
M0N98_01416	CP096965	Phosphoglycerate kinase
M0N98_01424	CP096965	Signal recognition particle protein
M0N98_01448	CP096965	Phenylalanine--tRNA ligase alpha subunit
M0N98_01450	CP096965	UDP-N-acetylenolpyruvoylglucosamine reductase
M0N98_01468	CP096965	DNA polymerase III, delta subunit
M0N98_01478	CP096965	Polyprenol monophosphomannose synthase
M0N98_01511	CP096965	hypothetical protein
M0N98_01525	CP096965	Transposase domain (DUF772)
M0N98_01532	CP096965	Pyrophosphate--fructose 6-phosphate 1-phosphotransferase
M0N98_01564	CP096965	Folylpolyglutamate synthase
M0N98_01565	CP096965	Chaperone protein DnaJ
M0N98_01566	CP096965	GrpE
M0N98_01625	CP096965	Chaperone protein DnaK
M0N98_01679	CP096965	tRNA-Glu
M0N98_01687	CP096965	Transposase domain (DUF772)
M0N98_01696	CP096965	tRNA-Ser
M0N98_01705	CP096965	Transposase domain (DUF772)
M0N98_01773	CP096965	IS66 Orf2 like protein
M0N98_01774	CP096965	IS66 family transposase ISBvu4
M0N98_01783	CP096965	Reverse transcriptase (RNA-dependent DNA polymerase)
M0N98_01838	CP096965	Transposase DDE domain protein
M0N98_01841	CP096965	Putative fimbrium tip subunit Fim1C
M0N98_01847	CP096965	DDE superfamily endonuclease
M0N98_01848	CP096965	Peptidase C13 family protein
M0N98_01849	CP096965	ABC transporter substrate-binding protein PnrA-like protein
M0N98_01850	CP096965	hypothetical protein
M0N98_01859	CP096965	Protein of unknown function (DUF4065)
M0N98_01924	CP096965	Transposase, Mutator family
M0N98_01925	CP096965	Transposase domain (DUF772)
M0N98_01959	CP096965	SecA DEAD-like domain protein
M0N98_01965	CP096965	Valine--tRNA ligase
M0N98_02001	CP096965	Sigma-54 interaction domain protein
M0N98_02009	CP096965	tRNA-Tyr
M0N98_02014	CP096965	Transposase domain (DUF772)
M0N98_02022	CP096965	FAD:protein FMN transferase
M0N98_02026	CP096965	Undecaprenyl-phosphate 4-deoxy-4-formamido-L-arabinose transferase
M0N98_02029	CP096965	Transposase
M0N98_02030	CP096965	hypothetical protein
M0N98_02093	CP096965	tRNA-Lys
M0N98_02109	CP096965	tRNA-Arg
M0N98_02115	CP096965	Riboflavin synthase
M0N98_02132	CP096965	RNA polymerase sigma factor SigA
M0N98_02206	CP096965	tRNA-Cys
M0N98_02208	CP096965	tRNA(Ile)-lysidine synthase
M0N98_02214	CP096965	Beta sliding clamp
M0N98_02215	CP096965	protein of unknown function (DUF3127)
M0N98_02218	CP096965	Pantothenate synthetase
M0N98_02249	CP096965	Rho termination factor, RNA-binding domain
M0N98_02286	CP096965	putative GTP-binding protein EngB
M0N98_02315	CP096965	Protein of unknown function (DUF4099)
M0N98_02473	CP096965	Outer membrane lipoprotein
M0N98_02477	CP096965	LysM domain protein
M0N98_02495	CP096965	Isoleucine--tRNA ligase
M0N98_02497	CP096965	Signal peptidase (SPase) II
M0N98_02500	CP096965	Transposase domain (DUF772)
M0N98_02556	CP096965	tRNA-Gly
M0N98_02579	CP096965	Lipopolysaccharide export system permease LptF/LptG
M0N98_02591	CP096965	Transposase, Mutator family
M0N98_02598	CP096965	tRNA-Pro
M0N98_02612	CP096965	Aspartate--tRNA ligase
M0N98_02624	CP096965	hypothetical protein
M0N98_02663	CP096965	hypothetical protein
M0N98_02664	CP096965	Transposase
M0N98_02665	CP096965	Reverse transcriptase (RNA-dependent DNA polymerase)
M0N98_02675	CP096965	IS21 family transposase ISRel16
M0N98_02676	CP096965	IS21 family transposase ISPpu7
M0N98_02695	CP096965	hypothetical protein
M0N98_02716	CP096965	Transposase, Mutator family
M0N98_02730	CP096965	Reverse transcriptase (RNA-dependent DNA polymerase)
M0N98_02752	CP096965	CTP synthase
M0N98_02767	CP096965	Penicillin-binding protein 1A
M0N98_02795	CP096965	helix-turn-helix protein
M0N98_02799	CP096965	DNA ligase
M0N98_02802	CP096965	hypothetical protein
M0N98_02804	CP096965	tRNA-Arg
M0N98_02805	CP096965	tRNA-Arg
M0N98_02826	CP096965	protein of unknown function (DUF4295)
M0N98_02827	CP096965	50S ribosomal protein L33 2
M0N98_02828	CP096965	50S ribosomal protein L28
M0N98_02830	CP096965	tRNA N6-adenosine threonylcarbamoyltransferase
M0N98_02851	CP096965	Transposase
M0N98_02852	CP096965	hypothetical protein
M0N98_02882	CP096965	Replicative DNA helicase
M0N98_02921	CP096965	IS21 family transposase ISSau9
M0N98_02922	CP096965	Homeodomain-like domain protein
M0N98_02929	CP096965	Transposase DDE domain protein
M0N98_02950	CP096965	IS21 family transposase ISRel16
M0N98_02951	CP096965	IS21 family transposase ISPpu7
M0N98_02961	CP096965	tRNA-Leu
M0N98_02963	CP096965	tRNA-Leu
M0N98_02964	CP096965	tRNA-Leu
M0N98_02965	CP096965	tRNA-Gly
M0N98_02987	CP096965	Transposase domain (DUF772)
M0N98_02997	CP096965	5S ribosomal RNA
M0N98_02998	CP096965	23S ribosomal RNA
M0N98_02999	CP096965	tRNA-Ala
M0N98_03000	CP096965	tRNA-Ile
M0N98_03001	CP096965	16S ribosomal RNA
M0N98_03003	CP096965	Transposase, Mutator family
M0N98_03016	CP096965	Glyceraldehyde-3-phosphate dehydrogenase A
M0N98_03060	CP096965	50S ribosomal protein L21
M0N98_03061	CP096965	50S ribosomal protein L27
M0N98_03120	CP096965	ISXO2-like transposase domain protein
M0N98_03121	CP096965	Transposase DDE domain protein
M0N98_03124	CP096965	Peptidase C13 family protein
M0N98_03125	CP096965	ABC transporter substrate-binding protein PnrA-like protein
M0N98_03126	CP096965	hypothetical protein
M0N98_03132	CP096965	Protein of unknown function (DUF4099)
M0N98_03146	CP096965	Putative fimbrium subunit Fim1C
M0N98_03193	CP096965	Transposase, Mutator family
M0N98_03257	CP096965	Phosphoglucomutase
M0N98_03289	CP096965	IS66 family transposase ISBvu4
M0N98_03290	CP096965	IS66 Orf2 like protein
M0N98_03299	CP096965	5S ribosomal RNA
M0N98_03300	CP096965	23S ribosomal RNA
M0N98_03301	CP096965	tRNA-Ala
M0N98_03302	CP096965	tRNA-Ile
M0N98_03303	CP096965	16S ribosomal RNA
M0N98_03311	CP096965	tRNA-Asp
M0N98_03406	CP096965	Glutamine--tRNA ligase
M0N98_03412	CP096965	Alginate biosynthesis protein AlgA
M0N98_03518	CP096965	hypothetical protein
M0N98_03519	CP096965	protein of unknown function (DUF4373)
M0N98_03521	CP096965	Toprim-like protein
M0N98_03526	CP096965	hypothetical protein
M0N98_03527	CP096965	hypothetical protein
M0N98_03528	CP096965	hypothetical protein
M0N98_03529	CP096965	protein of unknown function (DUF3127)
M0N98_03530	CP096965	Protein of unknown function (DUF3575)
M0N98_03533	CP096965	Fimbrillin-like protein
M0N98_03578	CP096965	hypothetical protein
M0N98_03580	CP096965	IS21 family transposase ISBf1
M0N98_03583	CP096965	50S ribosomal protein L20
M0N98_03585	CP096965	Translation initiation factor IF-3
M0N98_03588	CP096965	Peptide deformylase
M0N98_03593	CP096965	Transposase domain (DUF772)
M0N98_03600	CP096965	hypothetical protein
M0N98_03601	CP096965	Transposase
M0N98_03623	CP096965	4'-phosphopantetheinyl transferase superfamily protein
M0N98_03627	CP096965	DNA-binding protein HU
M0N98_03633	CP096965	Glycerol-3-phosphate dehydrogenase (NAD(P)+)
M0N98_03634	CP096965	Glucose-6-phosphate isomerase
M0N98_03673	CP096965	tRNA-Arg
M0N98_03676	CP096965	LptD protein
M0N98_03708	CP096965	Transposase DDE domain protein
M0N98_03712	CP096965	Transposase DDE domain protein
M0N98_03730	CP096965	Ribosomal protein S18
M0N98_03731	CP096965	Ribosomal protein S6
M0N98_03734	CP096965	Response regulator MprA
M0N98_03806	CP096965	UDP-3-O-acylglucosamine N-acyltransferase
M0N98_03821	CP096965	tRNA-Met
M0N98_03824	CP096965	Riboflavin biosynthesis protein RibBA
M0N98_03826	CP096965	Transposase domain (DUF772)
M0N98_03879	CP096965	Glucokinase
M0N98_03892	CP096965	Aspartate-semialdehyde dehydrogenase
M0N98_03901	CP096965	IS66 family transposase ISBthe5
M0N98_03902	CP096965	IS66 Orf2 like protein
M0N98_03903	CP096965	hypothetical protein
M0N98_03916	CP096965	Transposase DDE domain protein
M0N98_03918	CP096965	23S ribosomal RNA
M0N98_03919	CP096965	tRNA-Ala
M0N98_03920	CP096965	tRNA-Ile
M0N98_03921	CP096965	16S ribosomal RNA
M0N98_03973	CP096965	Thymidylate synthase
M0N98_03988	CP096965	4-hydroxy-3-methylbut-2-enyl diphosphate reductase
M0N98_03997	CP096965	Lysylphosphatidylglycerol synthase TM region
M0N98_04003	CP096965	ATP-dependent zinc metalloprotease FtsH
M0N98_04010	CP096965	Family of unknown function (DUF5683)
M0N98_04015	CP096965	Alanine--tRNA ligase
M0N98_04038	CP096965	DNA polymerase III subunit alpha
M0N98_04039	CP096965	Phosphatidylserine decarboxylase
M0N98_04040	CP096965	CDP-alcohol phosphatidyltransferase
M0N98_04049	CP096965	Uridylate kinase
M0N98_04055	CP096965	Ribosome-recycling factor
M0N98_04082	CP096965	tRNA-Lys
M0N98_04085	CP096965	DNA polymerase III, delta subunit
M0N98_04088	CP096965	Cell cycle protein
M0N98_04152	CP096965	1-deoxy-D-xylulose-5-phosphate synthase
M0N98_04171	CP096965	Transposase domain (DUF772)
M0N98_04178	CP096965	5S ribosomal RNA
M0N98_04180	CP096965	tRNA-Ala
M0N98_04181	CP096965	tRNA-Ile
M0N98_04182	CP096965	16S ribosomal RNA
M0N98_04214	CP096966	Single-strand binding protein family protein
M0N98_04215	CP096966	hypothetical protein
M0N98_04220	CP096966	Single-strand binding protein family protein
M0N98_04221	CP096966	hypothetical protein
M0N98_04286	CP096967	Reverse transcriptase (RNA-dependent DNA polymerase)
M0N98_04303	CP096967	Transposase, Mutator family
M0N98_04337	CP096968	IS21 family transposase
M0N98_04338	CP096968	homeodomain-like domain protein

## Sheet: repetitive elements
cluster no./instance no.	GenBank locus tag	GenBank location	GenBank annotation	notes
Phocaeicola_vulgatus_CL10T00C06.cluster_00.1	M0N98_02987	CP096965.1:156..1514	Transposase domain (DUF772)	RefSeq:
Phocaeicola_vulgatus_CL10T00C06.cluster_00.2	M0N98_00395	CP096965.1:155..1513	Transposase domain (DUF772)	transposase
Phocaeicola_vulgatus_CL10T00C06.cluster_00.3	M0N98_01687	CP096965.1:156..1514	Transposase domain (DUF772)	times seen: 18
Phocaeicola_vulgatus_CL10T00C06.cluster_00.4	M0N98_03593	CP096965.1:147..1505	Transposase domain (DUF772)
Phocaeicola_vulgatus_CL10T00C06.cluster_00.5	M0N98_01705	CP096965.1:147..1505	Transposase domain (DUF772)
Phocaeicola_vulgatus_CL10T00C06.cluster_00.6	M0N98_01525	CP096965.1:153..1511	Transposase domain (DUF772)
Phocaeicola_vulgatus_CL10T00C06.cluster_00.7	M0N98_02014	CP096965.1:152..1510	Transposase domain (DUF772)
Phocaeicola_vulgatus_CL10T00C06.cluster_00.8	M0N98_02500	CP096965.1:151..1509	Transposase domain (DUF772)
Phocaeicola_vulgatus_CL10T00C06.cluster_00.9	M0N98_03298	CP096965.1:148..1506	Transposase domain (DUF772)
Phocaeicola_vulgatus_CL10T00C06.cluster_00.10	M0N98_01405	CP096965.1:150..1508	Transposase domain (DUF772)
Phocaeicola_vulgatus_CL10T00C06.cluster_00.11	M0N98_01191	CP096965.1:151..1509	Transposase domain (DUF772)
Phocaeicola_vulgatus_CL10T00C06.cluster_00.12	M0N98_01408	CP096965.1:146..1504	Transposase domain (DUF772)
Phocaeicola_vulgatus_CL10T00C06.cluster_00.13	M0N98_01967	CP096965.1:152..1510	Transposase domain (DUF772)
Phocaeicola_vulgatus_CL10T00C06.cluster_00.14	M0N98_03826	CP096965.1:146..1504	Transposase domain (DUF772)
Phocaeicola_vulgatus_CL10T00C06.cluster_00.15	M0N98_04171	CP096965.1:150..1508	Transposase domain (DUF772)
Phocaeicola_vulgatus_CL10T00C06.cluster_00.16	M0N98_02599	CP096965.1:146..1504	Transposase domain (DUF772)
Phocaeicola_vulgatus_CL10T00C06.cluster_00.17	M0N98_01925	CP096965.1:151..1509	Transposase domain (DUF772)
Phocaeicola_vulgatus_CL10T00C06.cluster_00.18	M0N98_01618	CP096965.1:146..1488	Transposase domain (DUF772)	flagged as pseudo in GenBank file
Phocaeicola_vulgatus_CL10T00C06.cluster_01.1	M0N98_03204	CP096965.1:115..1020	Transposase DDE domain protein	RefSeq:
Phocaeicola_vulgatus_CL10T00C06.cluster_01.2	M0N98_03218	CP096965.1:113..1018	Transposase DDE domain protein	IS982 family transposase
Phocaeicola_vulgatus_CL10T00C06.cluster_01.3	M0N98_03708	CP096965.1:113..1018	Transposase DDE domain protein	times seen: 11
Phocaeicola_vulgatus_CL10T00C06.cluster_01.4	M0N98_03712	CP096965.1:115..1020	Transposase DDE domain protein
Phocaeicola_vulgatus_CL10T00C06.cluster_01.5	M0N98_01172	CP096965.1:115..1020	Transposase DDE domain protein
Phocaeicola_vulgatus_CL10T00C06.cluster_01.6	M0N98_01051	CP096965.1:113..1018	Transposase DDE domain protein
Phocaeicola_vulgatus_CL10T00C06.cluster_01.7	M0N98_00872	CP096965.1:113..1018	Transposase DDE domain protein
Phocaeicola_vulgatus_CL10T00C06.cluster_01.8	M0N98_00812	CP096965.1:110..1015	Transposase DDE domain protein
Phocaeicola_vulgatus_CL10T00C06.cluster_01.9	M0N98_02929	CP096965.1:110..1015	Transposase DDE domain protein
Phocaeicola_vulgatus_CL10T00C06.cluster_01.10	M0N98_04210	CP096966.1:116..679	Transposase DDE domain protein	plasmid-encoded
Phocaeicola_vulgatus_CL10T00C06.cluster_01.11	M0N98_04212	CP096966.1:558..1001	Transposase DDE domain protein	plasmid-encoded
Phocaeicola_vulgatus_CL10T00C06.cluster_03.1	M0N98_02747	CP096965.1:76..426	hypothetical protein	RefSeq:
Phocaeicola_vulgatus_CL10T00C06.cluster_03.1	M0N98_02748	CP096965.1:437..1441	Transposase	ISAon1 family transposase N-terminal region protein
Phocaeicola_vulgatus_CL10T00C06.cluster_03.2	M0N98_00269	CP096965.1:73..423	hypothetical protein	ISAon1 family transposase
Phocaeicola_vulgatus_CL10T00C06.cluster_03.2	M0N98_00270	CP096965.1:434..1438	Transposase
Phocaeicola_vulgatus_CL10T00C06.cluster_03.3	M0N98_00259	CP096965.1:64..414	hypothetical protein	times seen: 8
Phocaeicola_vulgatus_CL10T00C06.cluster_03.3	M0N98_00258	CP096965.1:425..1075	Transposase
Phocaeicola_vulgatus_CL10T00C06.cluster_03.4	M0N98_00171	CP096965.1:64..414	hypothetical protein	all cluster_03 hypos: length 116 aa; avg %ID 98.63; %ID range 96.55 - 100.00
Phocaeicola_vulgatus_CL10T00C06.cluster_03.4	M0N98_00172	CP096965.1:425..1075	Transposase
Phocaeicola_vulgatus_CL10T00C06.cluster_03.5	M0N98_00660	CP096965.1:64..414	hypothetical protein
Phocaeicola_vulgatus_CL10T00C06.cluster_03.5	M0N98_00659	CP096965.1:425..1429	Transposase
Phocaeicola_vulgatus_CL10T00C06.cluster_03.6	M0N98_02030	CP096965.1:70..420	hypothetical protein
Phocaeicola_vulgatus_CL10T00C06.cluster_03.6	M0N98_02029	CP096965.1:431..1435	Transposase
Phocaeicola_vulgatus_CL10T00C06.cluster_03.7	M0N98_01377	CP096965.1:68..418	hypothetical protein
Phocaeicola_vulgatus_CL10T00C06.cluster_03.7	M0N98_01376	CP096965.1:429..1433	Transposase
Phocaeicola_vulgatus_CL10T00C06.cluster_03.8	M0N98_02802	CP096965.1:64..414	hypothetical protein
Phocaeicola_vulgatus_CL10T00C06.cluster_03.8	M0N98_02801	CP096965.1:425..1429	Transposase
Phocaeicola_vulgatus_CL10T00C06.cluster_04.1	M0N98_00608	CP096965.1:complement(62..1627)	IS66 family transposase ISBthe5	RefSeq:
Phocaeicola_vulgatus_CL10T00C06.cluster_04.1	M0N98_00607	CP096965.1:complement(1714..2064)	IS66 Orf2 like protein	IS66 family transposase
Phocaeicola_vulgatus_CL10T00C06.cluster_04.1	M0N98_00606	CP096965.1:complement(2052..2456)	hypothetical protein	IS66 family insertion sequence element accessory protein TnpB
Phocaeicola_vulgatus_CL10T00C06.cluster_04.2	M0N98_00530	CP096965.1:complement(59..1624)	IS66 family transposase ISBthe5	hypothetical protein
Phocaeicola_vulgatus_CL10T00C06.cluster_04.2	M0N98_00529	CP096965.1:complement(1711..2061)	IS66 Orf2 like protein
Phocaeicola_vulgatus_CL10T00C06.cluster_04.2	M0N98_00528	CP096965.1:complement(2049..2453)	hypothetical protein	All IS66 Orf2 like proteins (TpnB) here are 100% ID, but only 23.85% ID to those in cluster 05
Phocaeicola_vulgatus_CL10T00C06.cluster_04.3	M0N98_00102	CP096965.1:complement(59..1624)	IS66 family transposase ISBthe5
Phocaeicola_vulgatus_CL10T00C06.cluster_04.3	M0N98_00101	CP096965.1:complement(1711..2061)	IS66 Orf2 like protein	times seen: 6
Phocaeicola_vulgatus_CL10T00C06.cluster_04.3	M0N98_00100	CP096965.1:complement(2049..2453)	hypothetical protein
Phocaeicola_vulgatus_CL10T00C06.cluster_04.4	M0N98_00680	CP096965.1:complement(62..1627)	IS66 family transposase ISBthe5	all cluster_04 hypos: length 134 aa; avg %ID 99.79; %ID range 99.25 - 100.00
Phocaeicola_vulgatus_CL10T00C06.cluster_04.4	M0N98_00681	CP096965.1:complement(1714..2064)	IS66 Orf2 like protein
Phocaeicola_vulgatus_CL10T00C06.cluster_04.4	M0N98_00682	CP096965.1:complement(2052..2456)	hypothetical protein
Phocaeicola_vulgatus_CL10T00C06.cluster_04.5	M0N98_00083	CP096965.1:complement(60..1625)	IS66 family transposase ISBthe5
Phocaeicola_vulgatus_CL10T00C06.cluster_04.5	M0N98_00084	CP096965.1:complement(1712..2062)	IS66 Orf2 like protein
Phocaeicola_vulgatus_CL10T00C06.cluster_04.5	M0N98_00085	CP096965.1:complement(2050..2454)	hypothetical protein
Phocaeicola_vulgatus_CL10T00C06.cluster_04.6	M0N98_03901	CP096965.1:complement(60..1625)	IS66 family transposase ISBthe5
Phocaeicola_vulgatus_CL10T00C06.cluster_04.6	M0N98_03902	CP096965.1:complement(1712..2062)	IS66 Orf2 like protein
Phocaeicola_vulgatus_CL10T00C06.cluster_04.6	M0N98_03903	CP096965.1:complement(2050..2454)	hypothetical protein
Phocaeicola_vulgatus_CL10T00C06.cluster_05.1	M0N98_00758	CP096965.1:complement(180..1793)	IS66 family transposase ISBvu4	RefSeq:
Phocaeicola_vulgatus_CL10T00C06.cluster_05.1	M0N98_00759	CP096965.1:complement(1862..2371)	IS66 Orf2 like protein	IS66-like element ISBvu4 family transposase
Phocaeicola_vulgatus_CL10T00C06.cluster_05.2	M0N98_00087	CP096965.1:complement(100..1713)	IS66 family transposase ISBvu4	IS66 family insertion sequence element accessory protein TnpB
Phocaeicola_vulgatus_CL10T00C06.cluster_05.2	M0N98_00086	CP096965.1:complement(1782..2291)	IS66 Orf2 like protein
Phocaeicola_vulgatus_CL10T00C06.cluster_05.3	M0N98_00538	CP096965.1:complement(100..1713)	IS66 family transposase ISBvu4	times seen: 7
Phocaeicola_vulgatus_CL10T00C06.cluster_05.3	M0N98_00539	CP096965.1:complement(1782..2291)	IS66 Orf2 like protein
Phocaeicola_vulgatus_CL10T00C06.cluster_05.4	M0N98_03289	CP096965.1:complement(103..1716)	IS66 family transposase ISBvu4	All IS66 Orf2 like proteins (TpnB) here are 100% ID, but only 23.85% ID to those in cluster 04
Phocaeicola_vulgatus_CL10T00C06.cluster_05.4	M0N98_03290	CP096965.1:complement(1785..2294)	IS66 Orf2 like protein
Phocaeicola_vulgatus_CL10T00C06.cluster_05.5	M0N98_01774	CP096965.1:complement(100..1713)	IS66 family transposase ISBvu4
Phocaeicola_vulgatus_CL10T00C06.cluster_05.5	M0N98_01773	CP096965.1:complement(1782..2291)	IS66 Orf2 like protein
Phocaeicola_vulgatus_CL10T00C06.cluster_05.6	M0N98_00512	CP096965.1:complement(100..1713)	IS66 family transposase ISBvu4
Phocaeicola_vulgatus_CL10T00C06.cluster_05.6	M0N98_00513	CP096965.1:complement(1782..2291)	IS66 Orf2 like protein
Phocaeicola_vulgatus_CL10T00C06.cluster_05.7	M0N98_00611	CP096965.1:complement(174..1787)	IS66 family transposase ISBvu4
Phocaeicola_vulgatus_CL10T00C06.cluster_05.7	M0N98_00610	CP096965.1:complement(1856..2365)	IS66 Orf2 like protein
Phocaeicola_vulgatus_CL10T00C06.cluster_06.1	M0N98_03600	CP096965.1:71..451	hypothetical protein	RefSeq:
Phocaeicola_vulgatus_CL10T00C06.cluster_06.1	M0N98_03601	CP096965.1:417..1400	Transposase	ISAon1 family transposase N-terminal region protein
Phocaeicola_vulgatus_CL10T00C06.cluster_06.2	M0N98_02852	CP096965.1:68..448	hypothetical protein	ISAon1 family transposase
Phocaeicola_vulgatus_CL10T00C06.cluster_06.2	M0N98_02851	CP096965.1:414..1397	Transposase
Phocaeicola_vulgatus_CL10T00C06.cluster_06.3	M0N98_00260	CP096965.1:64..444	hypothetical protein	times seen: 4
Phocaeicola_vulgatus_CL10T00C06.cluster_06.3	M0N98_00261	CP096965.1:410..1393	Transposase
Phocaeicola_vulgatus_CL10T00C06.cluster_06.4	M0N98_02663	CP096965.1:64..444	hypothetical protein	all cluster_06 hypos: length 126 aa; avg %ID 100.00; %ID range 100.00 - 100.00
Phocaeicola_vulgatus_CL10T00C06.cluster_06.4	M0N98_02664	CP096965.1:410..1393	Transposase
Phocaeicola_vulgatus_CL10T00C06.cluster_07.1	M0N98_01049	CP096965.1:complement(444..1166)	Transposase DDE domain protein	flagged as pseudo in GenBank file
Phocaeicola_vulgatus_CL10T00C06.cluster_07.2	M0N98_03846	CP096965.1:complement(14..1166)	DDE_Tnp_1-associated	flagged as pseudo in GenBank file
Phocaeicola_vulgatus_CL10T00C06.cluster_07.3	M0N98_03745	CP096965.1:complement(14..1167)	ISAs1 family transposase ISPto5	flagged as pseudo in GenBank file
Phocaeicola_vulgatus_CL10T00C06.cluster_08.1	M0N98_02665	CP096965.1:646..2292	Reverse transcriptase (RNA-dependent DNA polymerase)	RefSeq:
Phocaeicola_vulgatus_CL10T00C06.cluster_08.1	M0N98_02666	CP096965.1:2301..>2821	Conjugative transposon protein TraG	group II intron reverse transcriptase/maturase
Phocaeicola_vulgatus_CL10T00C06.cluster_08.2	M0N98_01783	CP096965.1:646..2292	Reverse transcriptase (RNA-dependent DNA polymerase)	TraG family conjugative transposon ATPase
Phocaeicola_vulgatus_CL10T00C06.cluster_08.2	M0N98_01784	CP096965.1:2301..>2602	Conjugative transposon protein TraG
Phocaeicola_vulgatus_CL10T00C06.cluster_08.3	M0N98_02730	CP096965.1:643..2289	Reverse transcriptase (RNA-dependent DNA polymerase)	times seen: 4
Phocaeicola_vulgatus_CL10T00C06.cluster_08.3	M0N98_02731	CP096965.1:<1..72	Conjugative transposon protein TraG
Phocaeicola_vulgatus_CL10T00C06.cluster_08.4	M0N98_04286	CP096967.1:646..2292	Reverse transcriptase (RNA-dependent DNA polymerase)	note partial TraG genes: TraGs different in aa size, low ID on Clustal, not included
Phocaeicola_vulgatus_CL10T00C06.cluster_08.4	M0N98_04287	CP096967.1:2301..>2419	Conjugative transposon protein TraG	All RTs 100% ID, 548 aa
Phocaeicola_vulgatus_CL10T00C06.cluster_09.1	M0N98_02716	CP096965.1:75..1289	Transposase, Mutator family	RefSeq:
Phocaeicola_vulgatus_CL10T00C06.cluster_09.2	M0N98_00721	CP096965.1:73..1287	Transposase, Mutator family	IS256 family transposase
Phocaeicola_vulgatus_CL10T00C06.cluster_09.3	M0N98_02591	CP096965.1:73..1287	Transposase, Mutator family
Phocaeicola_vulgatus_CL10T00C06.cluster_09.4	M0N98_01235	CP096965.1:75..1289	Transposase, Mutator family	times seen: 8
Phocaeicola_vulgatus_CL10T00C06.cluster_09.5	M0N98_01924	CP096965.1:72..1286	Transposase, Mutator family
Phocaeicola_vulgatus_CL10T00C06.cluster_09.6	M0N98_03003	CP096965.1:72..1286	Transposase, Mutator family
Phocaeicola_vulgatus_CL10T00C06.cluster_09.7	M0N98_03193	CP096965.1:72..1286	Transposase, Mutator family
Phocaeicola_vulgatus_CL10T00C06.cluster_09.8	M0N98_04303	CP096967.1:73..1287	Transposase, Mutator family
Phocaeicola_vulgatus_CL10T00C06.cluster_10.1	M0N98_02927	CP096965.1:complement(67..864)	IS21 family transposase ISBf1	RefSeq:
Phocaeicola_vulgatus_CL10T00C06.cluster_10.1	M0N98_02928	CP096965.1:complement(851..1081)	hypothetical protein	IS21 family transposase
Phocaeicola_vulgatus_CL10T00C06.cluster_10.2	M0N98_01118	CP096965.1:complement(67..864)	IS21 family transposase ISBf1	IS21-like element helper ATPase IstB
Phocaeicola_vulgatus_CL10T00C06.cluster_10.2	M0N98_01119	CP096965.1:complement(851..>1103)	Integrase core domain protein
Phocaeicola_vulgatus_CL10T00C06.cluster_10.3	M0N98_03580	CP096965.1:complement(66..863)	IS21 family transposase ISBf1	times seen: 3
Phocaeicola_vulgatus_CL10T00C06.cluster_10.3	M0N98_03579	CP096965.1:complement(850..>1102)	Integrase core domain protein	note partial genes. Only count IS21
Phocaeicola_vulgatus_CL10T00C06.cluster_11.1	M0N98_03916	CP096965.1:complement(149..1768)	Transposase DDE domain protein	RefSeq:
Phocaeicola_vulgatus_CL10T00C06.cluster_11.2	M0N98_01298	CP096965.1:complement(149..1660)	Transposase DDE domain protein	IS1182 family transposase
				times seen: 2
Phocaeicola_vulgatus_CL10T00C06.cluster_12.1	M0N98_02392	CP096965.1:139..>1321	Transposase DDE domain protein	RefSeq:
Phocaeicola_vulgatus_CL10T00C06.cluster_12.2	M0N98_02390	CP096965.1:140..>1322	Transposase DDE domain protein	IS1380-like element ISBvu1 family transposase
				times seen: 2
				M0N98_02392 (429 aa) vs M0N98_02390 (401 aa): 98.48 %ID over first 394 aa
Phocaeicola_vulgatus_CL10T00C06.cluster_13.1	M0N98_01146	CP096965.1:4..1419	Bacterial sugar transferase
Phocaeicola_vulgatus_CL10T00C06.cluster_13.1	M0N98_01147	CP096965.1:1451..>1626	Type III restriction enzyme, res subunit
Phocaeicola_vulgatus_CL10T00C06.cluster_13.2	M0N98_01651	CP096965.1:<1..1419	UDP-glucose:undecaprenyl-phosphate glucose-1-phosphate transferase
Phocaeicola_vulgatus_CL10T00C06.cluster_14.1	M0N98_02541	CP096965.1:complement(<1..1529)	Propionyl-CoA carboxylase beta chain
Phocaeicola_vulgatus_CL10T00C06.cluster_14.1	M0N98_02542	CP096965.1:complement(1532..2047)	Biotin-requiring enzyme
Phocaeicola_vulgatus_CL10T00C06.cluster_14.1	M0N98_02543	CP096965.1:complement(2072..3583)	Biotin carboxylase
Phocaeicola_vulgatus_CL10T00C06.cluster_14.1	M0N98_02544	CP096965.1:complement(3549..>3583)	Cysteine-rich CWC
Phocaeicola_vulgatus_CL10T00C06.cluster_14.2	M0N98_00828	CP096965.1:complement(<1..1526)	Propionyl-CoA carboxylase beta chain
Phocaeicola_vulgatus_CL10T00C06.cluster_14.2	M0N98_00827	CP096965.1:complement(1529..2044)	Biotin-requiring enzyme
Phocaeicola_vulgatus_CL10T00C06.cluster_14.2	M0N98_00826	CP096965.1:complement(2069..3580)	Biotin carboxylase
Phocaeicola_vulgatus_CL10T00C06.cluster_15.1	M0N98_02950	CP096965.1:complement(117..905)	IS21 family transposase ISRel16	RefSeq:
Phocaeicola_vulgatus_CL10T00C06.cluster_15.1	M0N98_02951	CP096965.1:complement(917..2482)	IS21 family transposase ISPpu7	IS21-like element helper ATPase IstB
Phocaeicola_vulgatus_CL10T00C06.cluster_15.2	M0N98_02675	CP096965.1:complement(117..905)	IS21 family transposase ISRel16	IS21 family transposase
Phocaeicola_vulgatus_CL10T00C06.cluster_15.2	M0N98_02676	CP096965.1:complement(917..2482)	IS21 family transposase ISPpu7	times seen: 2
Phocaeicola_vulgatus_CL10T00C06.cluster_16.1	M0N98_01143	CP096965.1:8..442	hypothetical protein
Phocaeicola_vulgatus_CL10T00C06.cluster_16.1	M0N98_01144	CP096965.1:468..1268	Polysaccharide biosynthesis/export protein
Phocaeicola_vulgatus_CL10T00C06.cluster_16.1	M0N98_01145	CP096965.1:1306..>3712	G-rich domain on putative tyrosine kinase
Phocaeicola_vulgatus_CL10T00C06.cluster_16.2	M0N98_01631	CP096965.1:8..442	hypothetical protein
Phocaeicola_vulgatus_CL10T00C06.cluster_16.2	M0N98_01632	CP096965.1:468..1268	Polysaccharide biosynthesis/export protein
Phocaeicola_vulgatus_CL10T00C06.cluster_16.2	M0N98_01633	CP096965.1:1306..>3707	G-rich domain on putative tyrosine kinase
Phocaeicola_vulgatus_CL10T00C06.cluster_17.1	M0N98_03123	CP096965.1:233..1150	DDE superfamily endonuclease	RefSeq:
Phocaeicola_vulgatus_CL10T00C06.cluster_17.1	M0N98_03124	CP096965.1:complement(1439..3568)	Peptidase C13 family protein	hypothetical protein
Phocaeicola_vulgatus_CL10T00C06.cluster_17.1	M0N98_03125	CP096965.1:complement(3549..4568)	ABC transporter substrate-binding protein PnrA-like protein	C13 family peptidase
Phocaeicola_vulgatus_CL10T00C06.cluster_17.1	M0N98_03126	CP096965.1:complement(4570..5118)	hypothetical protein	BMP family ABC transporter substrate-binding protein
Phocaeicola_vulgatus_CL10T00C06.cluster_17.2	M0N98_01847	CP096965.1:233..1150	DDE superfamily endonuclease	hypothetical protein
Phocaeicola_vulgatus_CL10T00C06.cluster_17.2	M0N98_01848	CP096965.1:complement(1439..3568)	Peptidase C13 family protein
Phocaeicola_vulgatus_CL10T00C06.cluster_17.2	M0N98_01849	CP096965.1:complement(3549..4568)	ABC transporter substrate-binding protein PnrA-like protein	times seen: 2
Phocaeicola_vulgatus_CL10T00C06.cluster_17.2	M0N98_01850	CP096965.1:complement(4570..5118)	hypothetical protein	all cluster_17 hypos: length 182 aa; avg %ID 100.00; %ID range 100.00 - 100.00
Phocaeicola_vulgatus_CL10T00C06.cluster_18.1	M0N98_03146	CP096965.1:32..1063	Putative fimbrium subunit Fim1C
Phocaeicola_vulgatus_CL10T00C06.cluster_18.1	M0N98_03147	CP096965.1:1184..2818	Fimbrillin-like protein
Phocaeicola_vulgatus_CL10T00C06.cluster_18.1	M0N98_03148	CP096965.1:2998..4563	Putative fimbrium tip subunit Fim1C
Phocaeicola_vulgatus_CL10T00C06.cluster_18.2	M0N98_01843	CP096965.1:31..1062	Putative fimbrium subunit Fim1C
Phocaeicola_vulgatus_CL10T00C06.cluster_18.2	M0N98_01842	CP096965.1:1183..2817	Fimbrillin-like protein
Phocaeicola_vulgatus_CL10T00C06.cluster_18.2	M0N98_01841	CP096965.1:2997..4562	Putative fimbrium tip subunit Fim1C
Phocaeicola_vulgatus_CL10T00C06.cluster_19.1	M0N98_03338	CP096965.1:16..1503	Capsule assembly protein Wzi
Phocaeicola_vulgatus_CL10T00C06.cluster_19.1	M0N98_03339	CP096965.1:1562..1942	Lipocalin-like domain protein
Phocaeicola_vulgatus_CL10T00C06.cluster_19.2	M0N98_01176	CP096965.1:16..1503	Capsule assembly protein Wzi
Phocaeicola_vulgatus_CL10T00C06.cluster_19.2	M0N98_01177	CP096965.1:1562..1942	Lipocalin-like domain protein
Phocaeicola_vulgatus_CL10T00C06.cluster_20.1	M0N98_02559	CP096965.1:120..1733	Transposase DDE domain protein	RefSeq:
Phocaeicola_vulgatus_CL10T00C06.cluster_20.2	M0N98_00803	CP096965.1:120..1733	Transposase DDE domain protein	IS1182 family transposase
				times seen: 2
Phocaeicola_vulgatus_CL10T00C06.cluster_21.1	M0N98_01188	CP096965.1:complement(2024..2302)	hypothetical protein
Phocaeicola_vulgatus_CL10T00C06.cluster_21.1	M0N98_01187	CP096965.1:complement(2343..>2376)	Sporulation initiation inhibitor protein Soj
Phocaeicola_vulgatus_CL10T00C06.cluster_21.2	M0N98_03562	CP096965.1:complement(2020..2298)	hypothetical protein
Phocaeicola_vulgatus_CL10T00C06.cluster_21.2	M0N98_03563	CP096965.1:complement(2314..>2372)	Sporulation initiation inhibitor protein Soj
Phocaeicola_vulgatus_CL10T00C06.cluster_22.1	M0N98_03120	CP096965.1:62..964	ISXO2-like transposase domain protein	RefSeq:
Phocaeicola_vulgatus_CL10T00C06.cluster_22.1	M0N98_03121	CP096965.1:1024..1998	Transposase DDE domain protein	IS1595-like element ISPrsp1 family transposase
Phocaeicola_vulgatus_CL10T00C06.cluster_22.1	M0N98_03122	CP096965.1:complement(2026..2430)	hypothetical protein	IS982-like element ISPrsp2 family transposase
Phocaeicola_vulgatus_CL10T00C06.cluster_22.2	M0N98_01837	CP096965.1:62..964	ISXO2-like transposase domain protein	hypothetical protein
Phocaeicola_vulgatus_CL10T00C06.cluster_22.2	M0N98_01838	CP096965.1:1024..1998	Transposase DDE domain protein	times seen: 2
Phocaeicola_vulgatus_CL10T00C06.cluster_22.2	M0N98_01839	CP096965.1:complement(2026..2430)	hypothetical protein	all cluster_22 hypos: length 134 aa; avg %ID 99.63; %ID range 99.25 - 100.00
Phocaeicola_vulgatus_CL10T00C06.cluster_23.1	M0N98_02625	CP096965.1:complement(<1..38)	CDP-abequose synthase
Phocaeicola_vulgatus_CL10T00C06.cluster_23.1	M0N98_02624	CP096965.1:complement(52..483)	hypothetical protein
Phocaeicola_vulgatus_CL10T00C06.cluster_23.1	M0N98_02623	CP096965.1:complement(483..1583)	CDP-glucose 4,6-dehydratase
Phocaeicola_vulgatus_CL10T00C06.cluster_23.1	M0N98_02622	CP096965.1:complement(1603..2376)	Glucose-1-phosphate cytidylyltransferase
Phocaeicola_vulgatus_CL10T00C06.cluster_23.2	M0N98_03503	CP096965.1:complement(<1..38)	CDP-abequose synthase
Phocaeicola_vulgatus_CL10T00C06.cluster_23.2	M0N98_03504	CP096965.1:complement(52..483)	hypothetical protein
Phocaeicola_vulgatus_CL10T00C06.cluster_23.2	M0N98_03505	CP096965.1:complement(483..1583)	CDP-glucose 4,6-dehydratase
Phocaeicola_vulgatus_CL10T00C06.cluster_23.2	M0N98_03506	CP096965.1:complement(1603..2376)	Glucose-1-phosphate cytidylyltransferase

## Sheet: 284 gene list
Zero insertion gene list after removal of 94 locus tags matching repetitive elements plus 4 manual removals
non-protein encoding genes
locus tag	annotation	COG	COG category letter(s)	COG category(s)	COG group(s)
M0N98_00002	Toprim-like protein	COG0358	L	Replication, recombination and repair	Information storage and processing
M0N98_00005	Triosephosphate isomerase	COG0149	G	Carbohydrate transport and metabolism	Metabolism
M0N98_00047	UDP-N-acetylmuramoyl-tripeptide--D-alanyl-D- alanine ligase	COG0770	M	Cell wall, membrane, envelope biogenesis	Cellular processes and signaling
M0N98_00054	Phosphate acetyltransferase	COG0280	C	Energy production and conversion	Metabolism
M0N98_00061	50S ribosomal protein L34	COG0230	J	Translation, ribosomal structure and biogenesis	Information storage and processing
M0N98_00077	PASTA domain protein	COG2815	M	Cell wall, membrane, envelope biogenesis	Cellular processes and signaling
M0N98_00079	D-alanine--D-alanine ligase	COG0189	E; H; J; Q	Amino acid transport and metabolism; Coenzyme transport and metabolism; Translation, ribosomal structure and biogenesis; Secondary metabolites biosynthesis, transport and catabolism	Metabolism; Metabolism; Information storage and processing; Metabolism
		COG1181	M; R	Cell wall, membrane, envelope biogenesis; General function prediction only	Cellular processes and signaling; Poorly characterized
M0N98_00203	Ribosomal protein L17	COG0203	J	Translation, ribosomal structure and biogenesis	Information storage and processing
M0N98_00204	DNA-directed RNA polymerase subunit alpha	COG0202	K	Transcription	Information storage and processing
M0N98_00205	30S ribosomal protein S4	COG0522	J	Translation, ribosomal structure and biogenesis	Information storage and processing
M0N98_00206	30S ribosomal protein S11	COG0100	J	Translation, ribosomal structure and biogenesis	Information storage and processing
M0N98_00207	30S ribosomal protein S13	COG0099	J	Translation, ribosomal structure and biogenesis	Information storage and processing
M0N98_00210	Protein translocase subunit SecY	COG0201	U	Intracellular trafficking, secretion, and vesicular transport	Cellular processes and signaling
M0N98_00211	50S ribosomal protein L15	COG0200	J	Translation, ribosomal structure and biogenesis	Information storage and processing
M0N98_00212	50S ribosomal protein L30	COG1841	J	Translation, ribosomal structure and biogenesis	Information storage and processing
M0N98_00213	30S ribosomal protein S5	COG0098	J	Translation, ribosomal structure and biogenesis	Information storage and processing
M0N98_00214	50S ribosomal protein L18	COG0256	J	Translation, ribosomal structure and biogenesis	Information storage and processing
M0N98_00215	50S ribosomal protein L6	COG0097	J	Translation, ribosomal structure and biogenesis	Information storage and processing
M0N98_00216	30S ribosomal protein S8	COG0096	J	Translation, ribosomal structure and biogenesis	Information storage and processing
M0N98_00217	30S ribosomal protein S14	COG0199	J	Translation, ribosomal structure and biogenesis	Information storage and processing
M0N98_00218	50S ribosomal protein L5	COG0094	J	Translation, ribosomal structure and biogenesis	Information storage and processing
M0N98_00219	50S ribosomal protein L24	COG0198	J	Translation, ribosomal structure and biogenesis	Information storage and processing
M0N98_00220	50S ribosomal protein L14	COG0093	J	Translation, ribosomal structure and biogenesis	Information storage and processing
M0N98_00222	50S ribosomal protein L29	COG0255	J	Translation, ribosomal structure and biogenesis	Information storage and processing
M0N98_00223	50S ribosomal protein L16	COG0197	J	Translation, ribosomal structure and biogenesis	Information storage and processing
M0N98_00224	30S ribosomal protein S3	COG0092	J	Translation, ribosomal structure and biogenesis	Information storage and processing
M0N98_00225	Ribosomal protein L22p/L17e	COG0091	J	Translation, ribosomal structure and biogenesis	Information storage and processing
M0N98_00226	30S ribosomal protein S19	COG0185	J	Translation, ribosomal structure and biogenesis	Information storage and processing
M0N98_00227	50S ribosomal protein L2	COG0090	J	Translation, ribosomal structure and biogenesis	Information storage and processing
M0N98_00228	50S ribosomal protein L23	COG0089	J	Translation, ribosomal structure and biogenesis	Information storage and processing
M0N98_00229	50S ribosomal protein L4	COG0088	J	Translation, ribosomal structure and biogenesis	Information storage and processing
M0N98_00230	50S ribosomal protein L3	COG0087	J	Translation, ribosomal structure and biogenesis	Information storage and processing
M0N98_00231	30S ribosomal protein S10	COG0051	J	Translation, ribosomal structure and biogenesis	Information storage and processing
M0N98_00232	Elongation factor G	COG0480	J	Translation, ribosomal structure and biogenesis	Information storage and processing
M0N98_00233	30S ribosomal protein S7	COG0049	J	Translation, ribosomal structure and biogenesis	Information storage and processing
M0N98_00234	30S ribosomal protein S12	COG0048	J	Translation, ribosomal structure and biogenesis	Information storage and processing
M0N98_00237	DNA-directed RNA polymerase subunit beta	COG0085	K	Transcription	Information storage and processing
M0N98_00238	50S ribosomal protein L7/L12	COG0222	J	Translation, ribosomal structure and biogenesis	Information storage and processing
M0N98_00239	50S ribosomal protein L10	COG0244	J	Translation, ribosomal structure and biogenesis	Information storage and processing
M0N98_00240	50S ribosomal protein L1	COG0081	J	Translation, ribosomal structure and biogenesis	Information storage and processing
M0N98_00241	50S ribosomal protein L11	COG0080	J	Translation, ribosomal structure and biogenesis	Information storage and processing
M0N98_00242	Transcription termination/antitermination protein NusG	COG0250	K	Transcription	Information storage and processing
M0N98_00244	tRNA-Trp
M0N98_00245	Elongation factor Tu	COG0050	J	Translation, ribosomal structure and biogenesis	Information storage and processing
M0N98_00246	tRNA-Thr
M0N98_00247	tRNA-Gly
M0N98_00248	tRNA-Tyr
M0N98_00252	30S ribosomal protein S21	COG0828	J	Translation, ribosomal structure and biogenesis	Information storage and processing
M0N98_00262	tRNA-Asn
M0N98_00263	tRNA-Asn
M0N98_00295	tRNA-Leu
M0N98_00296	tRNA-Gly
M0N98_00306	Ditrans,polycis-undecaprenyl-diphosphate synthase ((2E,6E)-farnesyl-diphosphate specific)	COG0020	I	Lipid transport and metabolism	Metabolism
M0N98_00307	Outer membrane protein assembly factor BamA	COG4775	M	Cell wall, membrane, envelope biogenesis	Cellular processes and signaling
M0N98_00309	Outer membrane protein (OmpH-like)	COG2825	M; O	Cell wall, membrane, envelope biogenesis; Posttranslational modification, protein turnover, chaperones	Cellular processes and signaling; Cellular processes and signaling
M0N98_00313	Ribosome-binding factor A	COG0858	J	Translation, ribosomal structure and biogenesis	Information storage and processing
M0N98_00323	Polysaccharide biosynthesis protein	COG2244	M	Cell wall, membrane, envelope biogenesis	Cellular processes and signaling
M0N98_00336	30S ribosomal protein S15	COG0184	J	Translation, ribosomal structure and biogenesis	Information storage and processing
M0N98_00340	Phosphoenolpyruvate carboxykinase (ATP)	COG1866	C	Energy production and conversion	Metabolism
M0N98_00410	3-oxoacyl-(acyl-carrier-protein) synthase 2	COG0304	I; Q	Lipid transport and metabolism; Secondary metabolites biosynthesis, transport and catabolism	Metabolism; Metabolism
M0N98_00411	Acyl carrier protein	COG0236	I	Lipid transport and metabolism	Metabolism
M0N98_00463	Protein of unknown function (DUF2723)
M0N98_00473	L-aspartate oxidase	COG0029	H	Coenzyme transport and metabolism	Metabolism
		COG1053	C	Energy production and conversion	Metabolism
M0N98_00504	Leucine--tRNA ligase	COG0495	J	Translation, ribosomal structure and biogenesis	Information storage and processing
M0N98_00523	Protein of unknown function (DUF3098)
M0N98_00526	S-adenosylmethionine:tRNA ribosyltransferase-isomerase	COG0809	J	Translation, ribosomal structure and biogenesis	Information storage and processing
M0N98_00531	hypothetical protein
M0N98_00548	Fumarate reductase iron-sulfur subunit	COG0479	C	Energy production and conversion	Metabolism
M0N98_00550	uccinate dehydrogenase (or fumarate reductase) cytochrome b subunit, b558 family
M0N98_00595	Tyrosine--tRNA ligase	COG0162	J	Translation, ribosomal structure and biogenesis	Information storage and processing
M0N98_00598	Ribonuclease P	COG0594	J	Translation, ribosomal structure and biogenesis	Information storage and processing
M0N98_00602	S-adenosylmethionine synthase	COG0192	H	Coenzyme transport and metabolism	Metabolism
M0N98_00620	Signal peptidase, peptidase S26	COG0681	U	Intracellular trafficking, secretion, and vesicular transport	Cellular processes and signaling
		COG4959	U	Intracellular trafficking, secretion, and vesicular transport	Cellular processes and signaling
M0N98_00632	Arabinose 5-phosphate isomerase KdsD	COG1737	K	Transcription	Information storage and processing
M0N98_00655	Bifunctional riboflavin kinase/FMN adenylyltransferase	COG0196	H	Coenzyme transport and metabolism	Metabolism
M0N98_00674	Cysteine desulfuration protein SufE	COG2166	O; J	Posttranslational modification, protein turnover, chaperones; Translation, ribosomal structure and biogenesis	Cellular processes and signaling; Information storage and processing
M0N98_00711	RimP N-terminal domain protein	COG0779	J	Translation, ribosomal structure and biogenesis	Information storage and processing
M0N98_00715	FeS cluster assembly protein SufB	COG0719	O	Posttranslational modification, protein turnover, chaperones	Cellular processes and signaling
M0N98_00716	putative ATP-dependent transporter SufC	COG0396	O	Posttranslational modification, protein turnover, chaperones	Cellular processes and signaling
M0N98_00717	FeS cluster assembly protein SufD	COG0719	O	Posttranslational modification, protein turnover, chaperones	Cellular processes and signaling
M0N98_00718	Cysteine desulfurase	COG0520	E	Amino acid transport and metabolism	Metabolism
		COG1104	E	Amino acid transport and metabolism	Metabolism
M0N98_00755	30S ribosomal protein S20	COG0268	J	Translation, ribosomal structure and biogenesis	Information storage and processing
M0N98_00756	tRNA-Glu
M0N98_00762	Cell division protein FtsA	COG0849	D	Cell cycle control, cell division, chromosome partitioning	Cellular processes and signaling
M0N98_00763	Cell division septal protein	COG1589	D	Cell cycle control, cell division, chromosome partitioning	Cellular processes and signaling
M0N98_00764	UDP-N-acetylmuramate--L-alanine ligase	COG0773	M	Cell wall, membrane, envelope biogenesis	Cellular processes and signaling
M0N98_00765	Undecaprenyl-PP-MurNAc-pentapeptide-UDPGlcNAc GlcNAc transferase	COG0707	M	Cell wall, membrane, envelope biogenesis	Cellular processes and signaling
M0N98_00767	UDP-N-acetylmuramoylalanine--D-glutamate ligase	COG0771	M	Cell wall, membrane, envelope biogenesis	Cellular processes and signaling
M0N98_00768	Phospho-N-acetylmuramoyl-pentapeptide- transferase	COG0472	M	Cell wall, membrane, envelope biogenesis	Cellular processes and signaling
M0N98_00769	UDP-N-acetylmuramoyl-L-alanyl-D-glutamate--2, 6-diaminopimelate ligase	COG0769	M	Cell wall, membrane, envelope biogenesis	Cellular processes and signaling
M0N98_00772	Ribosomal RNA small subunit methyltransferase H	COG0275	J	Translation, ribosomal structure and biogenesis	Information storage and processing
M0N98_00773	MraZ protein, putative antitoxin-like	COG2001	J	Translation, ribosomal structure and biogenesis	Information storage and processing
M0N98_00774	hypothetical protein
M0N98_00788	RNA polymerase sigma-54 factor	COG1508	K	Transcription	Information storage and processing
M0N98_00805	tRNA-Leu
M0N98_00838	Glutamate--tRNA ligase	COG0008	J	Translation, ribosomal structure and biogenesis	Information storage and processing
M0N98_00858	tRNA-Phe
M0N98_00866	16S ribosomal RNA
M0N98_00867	tRNA-Ile
M0N98_00868	tRNA-Ala
M0N98_00869	23S ribosomal RNA
M0N98_00870	5S ribosomal RNA
M0N98_00881	RNA pseudouridylate synthase	COG1187	J	Translation, ribosomal structure and biogenesis	Information storage and processing
M0N98_00882	Asparagine--tRNA ligase	COG0017	J	Translation, ribosomal structure and biogenesis	Information storage and processing
M0N98_00886	50S ribosomal protein L13	COG0102	J	Translation, ribosomal structure and biogenesis	Information storage and processing
M0N98_00887	30S ribosomal protein S9	COG0103	J	Translation, ribosomal structure and biogenesis	Information storage and processing
M0N98_00893	2-C-methyl-D-erythritol 2,4-cyclodiphosphate synthase	COG0245	I	Lipid transport and metabolism	Metabolism
M0N98_00899	Guanylate kinase	COG0194	F	Nucleotide transport and metabolism	Metabolism
		COG0645	R	General function prediction only	Poorly characterized
M0N98_00901	tRNA threonylcarbamoyladenosine biosynthesis protein TsaB	COG1214	J	Translation, ribosomal structure and biogenesis	Information storage and processing
M0N98_00903	UDP-N-acetylglucosamine 1-carboxyvinyltransferase	COG0766	M	Cell wall, membrane, envelope biogenesis	Cellular processes and signaling
M0N98_00904	Ribosome maturation factor RimM	COG0806	J	Translation, ribosomal structure and biogenesis	Information storage and processing
M0N98_00906	1-deoxy-D-xylulose 5-phosphate reductoisomerase	COG0743	I	Lipid transport and metabolism	Metabolism
M0N98_00907	Putative zinc metalloprotease	COG0750	O; K	Posttranslational modification, protein turnover, chaperones; Transcription	Cellular processes and signaling; Information storage and processing
M0N98_00911	Poly A polymerase head domain protein	COG0617	J	Translation, ribosomal structure and biogenesis	Information storage and processing
M0N98_00925	50S ribosomal protein L31 type B	COG0254	J	Translation, ribosomal structure and biogenesis	Information storage and processing
M0N98_00926	Fructose-bisphosphate aldolase	COG0191	G	Carbohydrate transport and metabolism	Metabolism
M0N98_00937	Adenylate kinase	COG0563	F	Nucleotide transport and metabolism	Metabolism
		COG0645	R	General function prediction only	Poorly characterized
M0N98_00947	16S ribosomal RNA
M0N98_00948	tRNA-Ile
M0N98_00949	tRNA-Ala
M0N98_00950	23S ribosomal RNA
M0N98_00951	5S ribosomal RNA
M0N98_00953	50S ribosomal protein L32	COG0333	J	Translation, ribosomal structure and biogenesis	Information storage and processing
M0N98_00955	GTPase Era	COG1100	R	General function prediction only	Poorly characterized
		COG1159	J	Translation, ribosomal structure and biogenesis	Information storage and processing
M0N98_00959	Lipopolysaccharide export system ATP-binding protein LptB	COG0410	E	Amino acid transport and metabolism	Metabolism
		COG0411	E	Amino acid transport and metabolism	Metabolism
		COG1120	P; H	Inorganic ion transport and metabolism; Coenzyme transport and metabolism	Metabolism; Metabolism
		COG1121	P	Inorganic ion transport and metabolism	Metabolism
		COG1122	P; R	Inorganic ion transport and metabolism; General function prediction only	Metabolism; Poorly characterized
		COG1131	J; V	Translation, ribosomal structure and biogenesis; Defense mechanisms	Information storage and processing; Cellular processes and signaling
		COG1137	M	Cell wall, membrane, envelope biogenesis	Cellular processes and signaling
		COG4133	O	Posttranslational modification, protein turnover, chaperones	Cellular processes and signaling
		COG4555	C; P	Energy production and conversion; Inorganic ion transport and metabolism	Metabolism; Metabolism
M0N98_00972	Chaperone SurA	COG0760	O	Posttranslational modification, protein turnover, chaperones	Cellular processes and signaling
M0N98_00973	OstA-like protein
M0N98_00989	Tryptophan--tRNA ligase 2	COG0180	J	Translation, ribosomal structure and biogenesis	Information storage and processing
M0N98_01009	tRNA-Met
M0N98_01039	Histidine--tRNA ligase	COG0124	J	Translation, ribosomal structure and biogenesis	Information storage and processing
		COG3705	E	Amino acid transport and metabolism	Metabolism
M0N98_01056	10 kDa chaperonin	COG0234	O	Posttranslational modification, protein turnover, chaperones	Cellular processes and signaling
M0N98_01104	dTDP-glucose 4,6-dehydratase 2	COG0451	M	Cell wall, membrane, envelope biogenesis	Cellular processes and signaling
		COG1088	M	Cell wall, membrane, envelope biogenesis	Cellular processes and signaling
M0N98_01143	hypothetical protein
M0N98_01201	hypothetical protein
M0N98_01214	Fimbrillin-like protein
M0N98_01215	hypothetical protein
M0N98_01218	protein of unknown function (DUF3127)
M0N98_01219	hypothetical protein
M0N98_01220	hypothetical protein
M0N98_01223	hypothetical protein
M0N98_01224	Protein of unknown function (DUF2786)
M0N98_01226	Toprim-like protein
M0N98_01229	hypothetical protein
M0N98_01285	16S ribosomal RNA
M0N98_01286	tRNA-Ile
M0N98_01287	tRNA-Ala
M0N98_01288	23S ribosomal RNA
M0N98_01289	5S ribosomal RNA
M0N98_01360	Cell division protein ZapA
M0N98_01365	tRNA-Trp
M0N98_01416	Phosphoglycerate kinase	COG0126	G	Carbohydrate transport and metabolism	Metabolism
M0N98_01424	Signal recognition particle protein	COG0541	U	Intracellular trafficking, secretion, and vesicular transport	Cellular processes and signaling
		COG1419	N	Cell motility	Cellular processes and signaling
M0N98_01448	Phenylalanine--tRNA ligase alpha subunit	COG0016	J	Translation, ribosomal structure and biogenesis	Information storage and processing
M0N98_01450	UDP-N-acetylenolpyruvoylglucosamine reductase	COG0812	M	Cell wall, membrane, envelope biogenesis	Cellular processes and signaling
M0N98_01468	DNA polymerase III, delta subunit	COG0470	L	Replication, recombination and repair	Information storage and processing
		COG2812	L	Replication, recombination and repair	Information storage and processing
M0N98_01478	Polyprenol monophosphomannose synthase	COG0463	M	Cell wall, membrane, envelope biogenesis	Cellular processes and signaling
		COG1215	N	Cell motility	Cellular processes and signaling
		COG1216	G	Carbohydrate transport and metabolism	Metabolism
M0N98_01511	hypothetical protein
M0N98_01532	Pyrophosphate--fructose 6-phosphate 1-phosphotransferase	COG0205	G	Carbohydrate transport and metabolism	Metabolism
M0N98_01564	Folylpolyglutamate synthase	COG0285	H	Coenzyme transport and metabolism	Metabolism
M0N98_01565	Chaperone protein DnaJ	COG0484	O	Posttranslational modification, protein turnover, chaperones	Cellular processes and signaling
		COG1076	O	Posttranslational modification, protein turnover, chaperones	Cellular processes and signaling
		COG2214	K	Transcription	Information storage and processing
		COG5407	U	Intracellular trafficking, secretion, and vesicular transport	Cellular processes and signaling
M0N98_01566	GrpE	COG0576	O	Posttranslational modification, protein turnover, chaperones	Cellular processes and signaling
M0N98_01625	Chaperone protein DnaK	COG0443	O	Posttranslational modification, protein turnover, chaperones	Cellular processes and signaling
M0N98_01679	tRNA-Glu
M0N98_01696	tRNA-Ser
M0N98_01841	Putative fimbrium tip subunit Fim1C
M0N98_01859	Protein of unknown function (DUF4065)	COG3600	X	Mobilome prophages, transposons	Cellular processes and signaling
M0N98_01959	SecA DEAD-like domain protein	COG0653	U	Intracellular trafficking, secretion, and vesicular transport	Cellular processes and signaling
		COG3318	S	Function unknown	Poorly characterized
M0N98_01965	Valine--tRNA ligase	COG0525	J	Translation, ribosomal structure and biogenesis	Information storage and processing
M0N98_02001	Sigma-54 interaction domain protein	COG2204	T	Signal transduction mechanisms	Cellular processes and signaling
		COG3284	K	Transcription	Information storage and processing
		COG3604	K; T	Transcription; Signal transduction mechanisms	Information storage and processing; Cellular processes and signaling
		COG3829	K; T	Transcription; Signal transduction mechanisms	Information storage and processing; Cellular processes and signaling
M0N98_02009	tRNA-Tyr
M0N98_02022	FAD:protein FMN transferase	COG1477	H; O	Coenzyme transport and metabolism; Posttranslational modification, protein turnover, chaperones	Metabolism; Cellular processes and signaling
M0N98_02026	Undecaprenyl-phosphate 4-deoxy-4-formamido-L-arabinose transferase	COG0463	M	Cell wall, membrane, envelope biogenesis	Cellular processes and signaling
		COG1215	N	Cell motility	Cellular processes and signaling
		COG1216	G	Carbohydrate transport and metabolism	Metabolism
M0N98_02093	tRNA-Lys
M0N98_02109	tRNA-Arg
M0N98_02115	Riboflavin synthase	COG0307	H	Coenzyme transport and metabolism	Metabolism
M0N98_02132	RNA polymerase sigma factor SigA	COG0568	K	Transcription	Information storage and processing
		COG1191	K	Transcription	Information storage and processing
		COG1595	K	Transcription	Information storage and processing
M0N98_02206	tRNA-Cys
M0N98_02208	tRNA(Ile)-lysidine synthase	COG0037	J	Translation, ribosomal structure and biogenesis	Information storage and processing
M0N98_02214	Beta sliding clamp	COG0592	L	Replication, recombination and repair	Information storage and processing
M0N98_02215	protein of unknown function (DUF3127)
M0N98_02218	Pantothenate synthetase	COG0414	H	Coenzyme transport and metabolism	Metabolism
M0N98_02249	Rho termination factor, RNA-binding domain	COG1158	K	Transcription	Information storage and processing
M0N98_02286	putative GTP-binding protein EngB	COG0218	D	Cell cycle control, cell division, chromosome partitioning	Cellular processes and signaling
		COG1100	R	General function prediction only	Poorly characterized
M0N98_02315	Protein of unknown function (DUF4099)
M0N98_02473	Outer membrane lipoprotein	COG1729	D	Cell cycle control, cell division, chromosome partitioning	Cellular processes and signaling
		COG4105	M	Cell wall, membrane, envelope biogenesis	Cellular processes and signaling
		COG4783	M; O	Cell wall, membrane, envelope biogenesis; Posttranslational modification, protein turnover, chaperones	Cellular processes and signaling; Cellular processes and signaling
M0N98_02477	LysM domain protein	COG1388	M	Cell wall, membrane, envelope biogenesis	Cellular processes and signaling
M0N98_02495	Isoleucine--tRNA ligase	COG0060	J	Translation, ribosomal structure and biogenesis	Information storage and processing
		COG3620	K	Transcription	Information storage and processing
M0N98_02497	Signal peptidase (SPase) II	COG0597	M; U	Cell wall, membrane, envelope biogenesis; Intracellular trafficking, secretion, and vesicular transport	Cellular processes and signaling; Cellular processes and signaling
M0N98_02556	tRNA-Gly
M0N98_02579	Lipopolysaccharide export system permease LptF/LptG	COG0795	M; N	Cell wall, membrane, envelope biogenesis; Cell motility	Cellular processes and signaling; Cellular processes and signaling
M0N98_02598	tRNA-Pro
M0N98_02612	Aspartate--tRNA ligase	COG0173	J	Translation, ribosomal structure and biogenesis	Information storage and processing
M0N98_02624	hypothetical protein
M0N98_02695	hypothetical protein	COG5340	V	Defense mechanisms	Cellular processes and signaling
M0N98_02752	CTP synthase	COG0504	F	Nucleotide transport and metabolism	Metabolism
M0N98_02767	Penicillin-binding protein 1A	COG0744	M	Cell wall, membrane, envelope biogenesis	Cellular processes and signaling
M0N98_02795	helix-turn-helix protein	COG1396	K	Transcription	Information storage and processing
		COG1476	K	Transcription	Information storage and processing
		COG1813	J	Translation, ribosomal structure and biogenesis	Information storage and processing
		COG3620	K	Transcription	Information storage and processing
M0N98_02799	DNA ligase	COG0272	L	Replication, recombination and repair	Information storage and processing
M0N98_02804	tRNA-Arg
M0N98_02805	tRNA-Arg
M0N98_02826	protein of unknown function (DUF4295)
M0N98_02827	50S ribosomal protein L33 2	COG0267	J	Translation, ribosomal structure and biogenesis	Information storage and processing
M0N98_02828	50S ribosomal protein L28	COG0227	J	Translation, ribosomal structure and biogenesis	Information storage and processing
M0N98_02830	tRNA N6-adenosine threonylcarbamoyltransferase	COG0533	J	Translation, ribosomal structure and biogenesis	Information storage and processing
		COG1214	J	Translation, ribosomal structure and biogenesis	Information storage and processing
M0N98_02882	Replicative DNA helicase	COG0305	L	Replication, recombination and repair	Information storage and processing
M0N98_02922	Homeodomain-like domain protein	COG4584	X	Mobilome prophages, transposons	Cellular processes and signaling
M0N98_02961	tRNA-Leu
M0N98_02963	tRNA-Leu
M0N98_02964	tRNA-Leu
M0N98_02965	tRNA-Gly
M0N98_02997	5S ribosomal RNA
M0N98_02998	23S ribosomal RNA
M0N98_02999	tRNA-Ala
M0N98_03000	tRNA-Ile
M0N98_03001	16S ribosomal RNA
M0N98_03016	Glyceraldehyde-3-phosphate dehydrogenase A	COG0057	G	Carbohydrate transport and metabolism	Metabolism
M0N98_03060	50S ribosomal protein L21	COG0261	J	Translation, ribosomal structure and biogenesis	Information storage and processing
M0N98_03061	50S ribosomal protein L27	COG0211	J	Translation, ribosomal structure and biogenesis	Information storage and processing
M0N98_03132	Protein of unknown function (DUF4099)
M0N98_03146	Putative fimbrium subunit Fim1C
M0N98_03257	Phosphoglucomutase	COG1109	G	Carbohydrate transport and metabolism	Metabolism
M0N98_03299	5S ribosomal RNA
M0N98_03300	23S ribosomal RNA
M0N98_03301	tRNA-Ala
M0N98_03302	tRNA-Ile
M0N98_03303	16S ribosomal RNA
M0N98_03311	tRNA-Asp
M0N98_03406	Glutamine--tRNA ligase	COG0008	J	Translation, ribosomal structure and biogenesis	Information storage and processing
M0N98_03412	Alginate biosynthesis protein AlgA	COG0836	M	Cell wall, membrane, envelope biogenesis	Cellular processes and signaling
		COG1208	J; M	Translation, ribosomal structure and biogenesis; Cell wall, membrane, envelope biogenesis	Information storage and processing; Cellular processes and signaling
M0N98_03518	hypothetical protein
M0N98_03519	protein of unknown function (DUF4373)
M0N98_03521	Toprim-like protein
M0N98_03526	hypothetical protein
M0N98_03527	hypothetical protein
M0N98_03528	hypothetical protein
M0N98_03529	protein of unknown function (DUF3127)
M0N98_03530	Protein of unknown function (DUF3575)
M0N98_03533	Fimbrillin-like protein
M0N98_03578	hypothetical protein
M0N98_03583	50S ribosomal protein L20	COG0292	J	Translation, ribosomal structure and biogenesis	Information storage and processing
M0N98_03585	Translation initiation factor IF-3	COG0290	J	Translation, ribosomal structure and biogenesis	Information storage and processing
M0N98_03588	Peptide deformylase	COG0242	J	Translation, ribosomal structure and biogenesis	Information storage and processing
M0N98_03623	4'-phosphopantetheinyl transferase superfamily protein	COG2091	H	Coenzyme transport and metabolism	Metabolism
M0N98_03627	DNA-binding protein HU	COG0776	B	Chromatin structure and dynamics	Information storage and processing
M0N98_03633	Glycerol-3-phosphate dehydrogenase (NAD(P)+)	COG0240	C	Energy production and conversion	Metabolism
M0N98_03634	Glucose-6-phosphate isomerase	COG0166	G	Carbohydrate transport and metabolism	Metabolism
M0N98_03673	tRNA-Arg
M0N98_03676	LptD protein	COG1452	M	Cell wall, membrane, envelope biogenesis	Cellular processes and signaling
M0N98_03730	Ribosomal protein S18	COG0238	J	Translation, ribosomal structure and biogenesis	Information storage and processing
M0N98_03731	Ribosomal protein S6	COG0360	J	Translation, ribosomal structure and biogenesis	Information storage and processing
M0N98_03734	Response regulator MprA	COG0745	T; K	Signal transduction mechanisms; Transcription	Cellular processes and signaling; Information storage and processing
		COG0784	T	Signal transduction mechanisms	Cellular processes and signaling
		COG3279	K; T	Transcription; Signal transduction mechanisms	Information storage and processing; Cellular processes and signaling
		COG3437	T	Signal transduction mechanisms	Cellular processes and signaling
		COG3706	T; K	Signal transduction mechanisms; Transcription	Cellular processes and signaling; Information storage and processing
		COG3707	T; K	Signal transduction mechanisms; Transcription	Cellular processes and signaling; Information storage and processing
		COG3710	K	Transcription	Information storage and processing
		COG4565	K; T	Transcription; Signal transduction mechanisms	Information storage and processing; Cellular processes and signaling
		COG4753	T; K	Signal transduction mechanisms; Transcription	Cellular processes and signaling; Information storage and processing
M0N98_03806	UDP-3-O-acylglucosamine N-acyltransferase	COG0110	R	General function prediction only	Poorly characterized
		COG1044	M	Cell wall, membrane, envelope biogenesis	Cellular processes and signaling
M0N98_03821	tRNA-Met
M0N98_03824	Riboflavin biosynthesis protein RibBA	COG0108	H	Coenzyme transport and metabolism	Metabolism
		COG0807	H	Coenzyme transport and metabolism	Metabolism
M0N98_03879	Glucokinase	COG1940	G; K	Carbohydrate transport and metabolism; Transcription	Metabolism; Information storage and processing
M0N98_03892	Aspartate-semialdehyde dehydrogenase	COG0136	E	Amino acid transport and metabolism	Metabolism
M0N98_03918	23S ribosomal RNA
M0N98_03919	tRNA-Ala
M0N98_03920	tRNA-Ile
M0N98_03921	16S ribosomal RNA
M0N98_03973	Thymidylate synthase	COG0207	F	Nucleotide transport and metabolism	Metabolism
M0N98_03988	4-hydroxy-3-methylbut-2-enyl diphosphate reductase	COG0761	I	Lipid transport and metabolism	Metabolism
M0N98_03997	Lysylphosphatidylglycerol synthase TM region	COG0392	M	Cell wall, membrane, envelope biogenesis	Cellular processes and signaling
M0N98_04003	ATP-dependent zinc metalloprotease FtsH	COG0464	M; D; T	Cell wall, membrane, envelope biogenesis; Cell cycle control, cell division, chromosome partitioning; Signal transduction mechanisms	Cellular processes and signaling; Cellular processes and signaling; Cellular processes and signaling
		COG0465	O	Posttranslational modification, protein turnover, chaperones	Cellular processes and signaling
		COG1222	O	Posttranslational modification, protein turnover, chaperones	Cellular processes and signaling
		COG1223	U	Intracellular trafficking, secretion, and vesicular transport	Cellular processes and signaling
M0N98_04010	Family of unknown function (DUF5683)
M0N98_04015	Alanine--tRNA ligase	COG0013	J	Translation, ribosomal structure and biogenesis	Information storage and processing
M0N98_04038	DNA polymerase III subunit alpha	COG0587	L	Replication, recombination and repair	Information storage and processing
		COG0613	F	Nucleotide transport and metabolism	Metabolism
M0N98_04039	Phosphatidylserine decarboxylase	COG0688	I	Lipid transport and metabolism	Metabolism
M0N98_04040	CDP-alcohol phosphatidyltransferase	COG0558	I	Lipid transport and metabolism	Metabolism
		COG1183	I	Lipid transport and metabolism	Metabolism
M0N98_04049	Uridylate kinase	COG0528	F	Nucleotide transport and metabolism	Metabolism
M0N98_04055	Ribosome-recycling factor	COG0233	J	Translation, ribosomal structure and biogenesis	Information storage and processing
M0N98_04082	tRNA-Lys
M0N98_04085	DNA polymerase III, delta subunit	COG0470	L	Replication, recombination and repair	Information storage and processing
		COG2812	L	Replication, recombination and repair	Information storage and processing
M0N98_04088	Cell cycle protein	COG0772	D	Cell cycle control, cell division, chromosome partitioning	Cellular processes and signaling
M0N98_04152	1-deoxy-D-xylulose-5-phosphate synthase	COG1154	H; I	Coenzyme transport and metabolism; Lipid transport and metabolism	Metabolism; Metabolism
		COG3958	G	Carbohydrate transport and metabolism	Metabolism
M0N98_04178	5S ribosomal RNA
M0N98_04180	tRNA-Ala
M0N98_04181	tRNA-Ile
M0N98_04182	16S ribosomal RNA
M0N98_04214	Single-strand binding protein family protein	COG0629	L	Replication, recombination and repair	Information storage and processing
M0N98_04215	hypothetical protein
M0N98_04220	Single-strand binding protein family protein	COG0629	L	Replication, recombination and repair	Information storage and processing
M0N98_04221	hypothetical protein
M0N98_04338	homeodomain-like domain protein	COG4584	X	Mobilome prophages, transposons	Cellular processes and signaling

## Sheet: PvCL10 whole genome COG data
COG analysus of 4,183 protein-encoding genes from the PvCL10 GenBank genome: 2,522 with one or more COG hits
query	COG	COG category	COG category descr	COG group	percent ID	align length	mismatched	gaps	query start	query end	COG start	COG end	evalue	bit score	threshold bitscore
M0N98_00001	COG0039	C	Energy production and conversion	Metabolism	30.744	309	201	10	8	311	2	302	1.32e-83	252	164.42
M0N98_00002	COG0358	L	Replication, recombination and repair	Information storage and processing	42.316	449	251	5	1	448	1	442	0	596	292.812
M0N98_00003	COG0302	H	Coenzyme transport and metabolism	Metabolism	56.452	186	79	2	11	195	2	186	5.48e-114	319	158.334
M0N98_00005	COG0149	G	Carbohydrate transport and metabolism	Metabolism	57.2	250	105	2	1	249	1	249	1.18e-144	402	169.853
M0N98_00006	COG2259	S	Function unknown	Poorly characterized	25.316	79	49	3	1	79	17	85	8.97e-05	39.4	38.6554
M0N98_00008	COG0739	M	Cell wall, membrane, envelope biogenesis	Cellular processes and signaling	34.359	195	118	4	25	211	4	196	6.06e-49	158	48.4307
M0N98_00008	COG4942	D	Cell cycle control, cell division, chromosome partitioning	Cellular processes and signaling	35.965	114	70	2	98	209	262	374	1.12e-35	129	84.4302
M0N98_00008	COG1388	M	Cell wall, membrane, envelope biogenesis	Cellular processes and signaling	37.255	51	31	1	244	294	103	152	3.57e-15	69	43.1587
M0N98_00009	COG0105	F	Nucleotide transport and metabolism	Metabolism	56.429	140	61	0	1	140	1	140	2.02e-81	233	113.624
M0N98_00010	COG1200	L	Replication, recombination and repair	Information storage and processing	51.143	700	324	13	1	698	1	684	0	1064	535.785
M0N98_00010	COG1061	K; L	Transcription; Replication, recombination and repair	Information storage and processing; Information storage and processing	18.29	421	274	16	200	581	7	396	1.05e-18	87	76.2167
M0N98_00011	COG1211	I	Lipid transport and metabolism	Metabolism	44.749	219	116	3	6	219	1	219	1.55e-96	277	75.9367
M0N98_00012	COG0693	V	Defense mechanisms	Cellular processes and signaling	41.317	167	96	1	1	165	2	168	2.95e-61	184	58.1913
M0N98_00014	COG0848	U	Intracellular trafficking, secretion, and vesicular transport	Cellular processes and signaling	34.646	127	73	4	1	123	17	137	3.35e-29	100	37.9501
M0N98_00015	COG0811	U	Intracellular trafficking, secretion, and vesicular transport	Cellular processes and signaling	35.5	200	126	2	34	231	1	199	1.92e-65	198	59.8535
M0N98_00016	COG0854	H	Coenzyme transport and metabolism	Metabolism	47.881	236	121	2	2	236	1	235	3.6e-137	382	189.468
M0N98_00017	COG0061	H	Coenzyme transport and metabolism	Metabolism	33.793	290	178	4	6	292	1	279	1.17e-109	316	135.649
M0N98_00021	COG0419	L	Replication, recombination and repair	Information storage and processing	22.269	238	98	5	2	239	1	151	1.61e-18	82.4	50.779
M0N98_00022	COG0420	L	Replication, recombination and repair	Information storage and processing	31.884	276	155	9	1	274	1	245	5.38e-75	230	64.9339
M0N98_00025	COG3533	G	Carbohydrate transport and metabolism	Metabolism	33.333	642	346	25	26	630	1	597	0	572	347.985
M0N98_00028	COG1629	P	Inorganic ion transport and metabolism	Metabolism	20.954	692	386	24	99	769	1	552	4.58e-53	194	137.652
M0N98_00028	COG4771	P	Inorganic ion transport and metabolism	Metabolism	21.451	634	345	24	92	714	20	511	5.48e-41	157	91.0714
M0N98_00028	COG4206	H	Coenzyme transport and metabolism	Metabolism	27.027	222	129	10	102	298	1	214	3.01e-28	112	52.952
M0N98_00029	COG3292	T	Signal transduction mechanisms	Cellular processes and signaling	20.279	646	363	15	8	638	1	509	5.51e-58	212	103.53
M0N98_00029	COG2207	K	Transcription	Information storage and processing	30.357	112	78	0	833	944	144	255	8.45e-29	113	45.9264
M0N98_00030	COG1874	G	Carbohydrate transport and metabolism	Metabolism	21.739	644	325	31	33	569	2	573	5.7e-63	219	155.855
M0N98_00032	COG3507	G	Carbohydrate transport and metabolism	Metabolism	33.115	305	165	14	341	639	24	295	1.95e-79	253	109.652
M0N98_00033	COG1629	P	Inorganic ion transport and metabolism	Metabolism	21.234	697	375	22	130	803	1	546	1.2e-58	210	137.652
M0N98_00033	COG4771	P	Inorganic ion transport and metabolism	Metabolism	19.336	693	365	21	123	796	20	537	8.9e-43	163	91.0714
M0N98_00033	COG4206	H	Coenzyme transport and metabolism	Metabolism	28.74	254	151	14	133	374	1	236	8.24e-31	119	52.952
M0N98_00035	COG3507	G	Carbohydrate transport and metabolism	Metabolism	24.928	349	194	14	1	332	1	298	6.05e-49	164	109.652
M0N98_00037	COG3507	G	Carbohydrate transport and metabolism	Metabolism	37.92	327	166	10	17	323	18	327	4.13e-85	272	109.652
M0N98_00039	COG1629	P	Inorganic ion transport and metabolism	Metabolism	20.528	682	383	25	135	797	13	554	5.31e-59	211	137.652
M0N98_00039	COG4771	P	Inorganic ion transport and metabolism	Metabolism	18.101	674	375	22	135	795	39	548	2.87e-39	152	91.0714
M0N98_00039	COG4206	H	Coenzyme transport and metabolism	Metabolism	25.833	240	158	8	135	369	10	234	1.08e-30	119	52.952
M0N98_00041	COG1629	P	Inorganic ion transport and metabolism	Metabolism	17.42	752	388	19	124	855	1	539	1.39e-37	147	137.652
M0N98_00041	COG4771	P	Inorganic ion transport and metabolism	Metabolism	16.579	760	379	19	114	856	17	538	1.27e-30	126	91.0714
M0N98_00041	COG4206	H	Coenzyme transport and metabolism	Metabolism	29.218	243	134	9	127	343	1	231	6.24e-23	97.2	52.952
M0N98_00043	COG3292	T	Signal transduction mechanisms	Cellular processes and signaling	19.035	1098	680	19	21	1100	17	923	3.03e-88	305	103.53
M0N98_00043	COG2205	T	Signal transduction mechanisms	Cellular processes and signaling	36.441	236	144	4	822	1055	3	234	6.74e-68	225	70.3209
M0N98_00043	COG0642	T	Signal transduction mechanisms	Cellular processes and signaling	34.737	285	179	3	772	1055	47	325	3.48e-67	227	56.0697
M0N98_00043	COG5002	T	Signal transduction mechanisms	Cellular processes and signaling	28.693	352	243	5	708	1055	38	385	4.45e-61	212	112.338
M0N98_00043	COG0745	T; K	Signal transduction mechanisms; Transcription	Cellular processes and signaling; Information storage and processing	44.275	131	68	3	1094	1223	4	130	7.87e-46	161	63.0514
M0N98_00043	COG3437	T	Signal transduction mechanisms	Cellular processes and signaling	39.706	136	81	1	1088	1222	3	138	7.91e-43	153	52.4747
M0N98_00043	COG3706	T; K	Signal transduction mechanisms; Transcription	Cellular processes and signaling; Information storage and processing	44.643	112	61	1	1094	1204	4	115	8.52e-43	151	59.5372
M0N98_00043	COG0784	T	Signal transduction mechanisms	Cellular processes and signaling	43.802	121	67	1	1094	1213	8	128	1.28e-41	146	53.7009
M0N98_00043	COG5000	T	Signal transduction mechanisms	Cellular processes and signaling	31.674	221	131	8	842	1055	208	415	3.86e-36	140	137.786
M0N98_00043	COG4191	T	Signal transduction mechanisms	Cellular processes and signaling	25	300	197	9	773	1055	70	358	5.11e-35	134	105.651
M0N98_00043	COG4251	T	Signal transduction mechanisms	Cellular processes and signaling	22.222	378	278	8	684	1055	131	498	1.71e-34	136	116.808
M0N98_00043	COG4753	T; K	Signal transduction mechanisms; Transcription	Cellular processes and signaling; Information storage and processing	33.654	104	64	2	1094	1194	2	103	1.73e-28	107	39.3717
M0N98_00043	COG2207	K	Transcription	Information storage and processing	26.712	146	107	0	1199	1344	110	255	5.57e-27	108	45.9264
M0N98_00043	COG4565	K; T	Transcription; Signal transduction mechanisms	Information storage and processing; Cellular processes and signaling	29.365	126	84	2	1094	1216	6	129	1.92e-25	100	52.2791
M0N98_00043	COG3707	T; K	Signal transduction mechanisms; Transcription	Cellular processes and signaling; Information storage and processing	31.655	139	89	4	1094	1229	6	141	7.08e-20	86.2	66.5189
M0N98_00043	COG3279	K; T	Transcription; Signal transduction mechanisms	Information storage and processing; Cellular processes and signaling	28.455	123	81	3	1094	1213	4	122	5.61e-14	70.2	67.5339
M0N98_00043	COG2197	T; K	Signal transduction mechanisms; Transcription	Cellular processes and signaling; Information storage and processing	39.394	66	37	1	1094	1156	4	69	1.63e-12	63	51.8166
M0N98_00043	COG2172	T	Signal transduction mechanisms	Cellular processes and signaling	24.779	113	63	6	947	1055	31	125	3.07e-09	53.8	46.0596
M0N98_00043	COG2972	T	Signal transduction mechanisms	Cellular processes and signaling	26.761	142	82	6	920	1055	315	440	2.6e-07	51.6	48.0903
M0N98_00045	COG4289	S	Function unknown	Poorly characterized	41.344	387	210	7	380	764	15	386	1.36e-164	478	331.823
M0N98_00047	COG0770	M	Cell wall, membrane, envelope biogenesis	Cellular processes and signaling	36.508	441	245	10	11	432	22	446	3.42e-169	479	275.057
M0N98_00048	COG0294	H	Coenzyme transport and metabolism	Metabolism	45.556	270	143	3	13	280	4	271	4.81e-143	400	206.829
M0N98_00049	COG1624	T	Signal transduction mechanisms	Cellular processes and signaling	47.951	244	118	3	10	253	1	235	5.66e-114	324	149.85
M0N98_00050	COG3153	R	General function prediction only	Poorly characterized	18.254	126	96	4	5	128	10	130	8.79e-09	50.9	48.9282
M0N98_00050	COG3393	R	General function prediction only	Poorly characterized	30.882	68	37	2	66	127	17	80	3.71e-05	38.7	36.8105
M0N98_00051	COG4866	R	General function prediction only	Poorly characterized	51.014	296	143	2	1	295	1	295	8.69e-136	383	200.071
M0N98_00052	COG1346	M	Cell wall, membrane, envelope biogenesis	Cellular processes and signaling	48.908	229	117	0	1	229	2	230	7.81e-93	269	169.105
M0N98_00053	COG1380	R	General function prediction only	Poorly characterized	52.727	110	52	0	1	110	1	110	4.26e-28	96.3	51.6525
M0N98_00054	COG0280	C	Energy production and conversion	Metabolism	47.866	328	163	3	2	329	1	320	1.23e-149	421	126.722
M0N98_00055	COG0282	C	Energy production and conversion	Metabolism	62.217	397	148	1	1	397	1	395	0	729	332.388
M0N98_00056	COG2908	M	Cell wall, membrane, envelope biogenesis	Cellular processes and signaling	33.197	244	154	4	4	247	3	237	4.49e-76	228	83.6948
M0N98_00057	COG2151	O	Posttranslational modification, protein turnover, chaperones	Cellular processes and signaling	54.455	101	46	0	3	103	2	102	9.7e-49	147	57.8108
M0N98_00058	COG2003	L	Replication, recombination and repair	Information storage and processing	41.964	224	129	1	6	229	2	224	6.32e-96	276	139.037
M0N98_00059	COG1215	N	Cell motility	Cellular processes and signaling	24.684	316	191	3	1	312	29	301	4.27e-46	155	48.9695
M0N98_00059	COG1216	G	Carbohydrate transport and metabolism	Metabolism	23.504	234	123	4	1	232	3	182	1.95e-37	130	37.665
M0N98_00059	COG0463	M	Cell wall, membrane, envelope biogenesis	Cellular processes and signaling	23.502	217	152	6	1	215	2	206	1.07e-30	112	57.4044
M0N98_00060	COG0231	J	Translation, ribosomal structure and biogenesis	Information storage and processing	47.34	188	96	2	1	187	1	186	3.46e-97	276	185.225
M0N98_00061	COG0230	J	Translation, ribosomal structure and biogenesis	Information storage and processing	75	44	11	0	1	44	1	44	1.04e-15	60.1	25.8262
M0N98_00062	COG0641	O	Posttranslational modification, protein turnover, chaperones	Cellular processes and signaling	38.874	373	198	9	13	382	1	346	5.32e-130	375	117.78
M0N98_00062	COG0535	D; H	Cell cycle control, cell division, chromosome partitioning; Coenzyme transport and metabolism	Cellular processes and signaling; Metabolism	34	150	72	10	24	167	10	138	2.03e-25	98.4	61.0725
M0N98_00064	COG0671	I	Lipid transport and metabolism	Metabolism	34.343	99	58	2	132	228	92	185	6.36e-22	87	38.8677
M0N98_00067	COG3669	G	Carbohydrate transport and metabolism	Metabolism	29.88	502	222	19	1	473	1	401	2.85e-119	357	234.047
M0N98_00068	COG3250	G	Carbohydrate transport and metabolism	Metabolism	36.453	609	274	15	67	655	1	516	1.28e-178	532	210.387
M0N98_00069	COG3525	G	Carbohydrate transport and metabolism	Metabolism	40.803	598	325	10	1	595	1	572	0	726	363.796
M0N98_00070	COG3119	P	Inorganic ion transport and metabolism	Metabolism	31.094	521	225	9	1	517	1	391	6.48e-150	432	124.22
M0N98_00071	COG1729	D	Cell cycle control, cell division, chromosome partitioning	Cellular processes and signaling	37.5	32	20	0	455	486	65	96	0.023	32.7	31.8857
M0N98_00072	COG1629	P	Inorganic ion transport and metabolism	Metabolism	19.611	719	396	19	105	810	1	550	2.82e-44	168	137.652
M0N98_00072	COG4771	P	Inorganic ion transport and metabolism	Metabolism	20.355	732	373	28	97	812	19	556	3.86e-31	127	91.0714
M0N98_00072	COG4206	H	Coenzyme transport and metabolism	Metabolism	37.589	141	67	6	108	247	1	121	2.63e-25	104	52.952
M0N98_00073	COG0657	I	Lipid transport and metabolism	Metabolism	25.108	231	142	6	38	264	2	205	6.71e-39	137	48.7159
M0N98_00073	COG2755	D; I	Cell cycle control, cell division, chromosome partitioning; Lipid transport and metabolism	Cellular processes and signaling; Metabolism	27.363	201	130	7	265	460	2	191	6.69e-38	134	50.7979
M0N98_00073	COG1506	E	Amino acid transport and metabolism	Metabolism	19.82	222	152	10	51	262	25	230	2.95e-16	75.1	40.7704
M0N98_00073	COG2267	I	Lipid transport and metabolism	Metabolism	18.107	243	154	11	33	263	12	221	2.79e-08	51.2	50.7709
M0N98_00074	COG2205	T	Signal transduction mechanisms	Cellular processes and signaling	36.515	241	145	4	780	1017	4	239	2.94e-63	212	70.3209
M0N98_00074	COG3292	T	Signal transduction mechanisms	Cellular processes and signaling	17.302	1075	662	17	26	1050	19	916	5.52e-61	224	103.53
M0N98_00074	COG0642	T	Signal transduction mechanisms	Cellular processes and signaling	34.351	262	163	4	756	1015	74	328	8.87e-61	208	56.0697
M0N98_00074	COG5002	T	Signal transduction mechanisms	Cellular processes and signaling	34.167	240	148	4	783	1017	156	390	4.8e-57	200	112.338
M0N98_00074	COG0745	T; K	Signal transduction mechanisms; Transcription	Cellular processes and signaling; Information storage and processing	30.288	208	126	6	1054	1256	1	194	3.36e-41	147	63.0514
M0N98_00074	COG3706	T; K	Signal transduction mechanisms; Transcription	Cellular processes and signaling; Information storage and processing	40.87	115	68	0	1054	1168	1	115	8.48e-39	140	59.5372
M0N98_00074	COG0784	T	Signal transduction mechanisms	Cellular processes and signaling	34.921	126	82	0	1052	1177	3	128	1.11e-38	137	53.7009
M0N98_00074	COG3437	T	Signal transduction mechanisms	Cellular processes and signaling	37.984	129	80	0	1051	1179	3	131	1.87e-38	140	52.4747
M0N98_00074	COG4251	T	Signal transduction mechanisms	Cellular processes and signaling	27.273	297	189	11	732	1017	223	503	7.55e-34	134	116.808
M0N98_00074	COG4753	T; K	Signal transduction mechanisms; Transcription	Cellular processes and signaling; Information storage and processing	37.143	105	62	2	1056	1158	1	103	6.98e-30	111	39.3717
M0N98_00074	COG4191	T	Signal transduction mechanisms	Cellular processes and signaling	27.556	225	141	7	799	1014	149	360	3.59e-29	117	105.651
M0N98_00074	COG2207	K	Transcription	Information storage and processing	29.245	106	75	0	1199	1304	148	253	8.1e-26	105	45.9264
M0N98_00074	COG4565	K; T	Transcription; Signal transduction mechanisms	Information storage and processing; Cellular processes and signaling	33.028	109	69	2	1058	1164	7	113	1.39e-23	95	52.2791
M0N98_00074	COG3707	T; K	Signal transduction mechanisms; Transcription	Cellular processes and signaling; Information storage and processing	34.4	125	78	2	1056	1179	5	126	3.16e-19	84.2	66.5189
M0N98_00074	COG3279	K; T	Transcription; Signal transduction mechanisms	Information storage and processing; Cellular processes and signaling	35.238	105	62	3	1058	1160	5	105	4.97e-16	76	67.5339
M0N98_00074	COG2197	T; K	Signal transduction mechanisms; Transcription	Cellular processes and signaling; Information storage and processing	40.299	67	38	1	1056	1120	3	69	5.77e-14	67.2	51.8166
M0N98_00075	COG0724	J	Translation, ribosomal structure and biogenesis	Information storage and processing	60.494	81	32	0	1	81	2	82	8.25e-43	130	70.8971
M0N98_00076	COG2966	C	Energy production and conversion	Metabolism	27.411	394	279	3	23	416	18	404	2.73e-83	259	120.427
M0N98_00076	COG3610	C	Energy production and conversion	Metabolism	33.577	137	85	2	294	430	18	148	5.01e-33	119	57.5152
M0N98_00077	COG2815	M	Cell wall, membrane, envelope biogenesis	Cellular processes and signaling	38.312	154	82	6	41	189	18	163	1.1e-33	117	61.8132
M0N98_00077	COG2815	M	Cell wall, membrane, envelope biogenesis	Cellular processes and signaling	31.884	138	84	4	46	180	90	220	6.21e-21	84.2	61.8132
M0N98_00078	COG0564	J	Translation, ribosomal structure and biogenesis	Information storage and processing	52.521	238	93	3	109	346	1	218	1.75e-119	341	138.345
M0N98_00079	COG1181	M; R	Cell wall, membrane, envelope biogenesis; General function prediction only	Cellular processes and signaling; Poorly characterized	35.423	319	185	4	5	322	3	301	4.18e-125	357	157.961
M0N98_00079	COG0189	E; H; J; Q	Amino acid transport and metabolism; Coenzyme transport and metabolism; Translation, ribosomal structure and biogenesis; Secondary metabolites biosynthesis, transport and catabolism	Metabolism; Metabolism; Information storage and processing; Metabolism	21.649	291	186	14	44	323	27	286	2.95e-16	74.6	65.3473
M0N98_00082	COG0607	P	Inorganic ion transport and metabolism	Metabolism	40	105	59	3	27	130	1	102	4.4e-38	121	42.2619
M0N98_00087	COG3436	X	Mobilome prophages, transposons	Cellular processes and signaling	26.464	427	296	2	55	478	4	415	1.33e-66	218	106.268
M0N98_00088	COG0078	E	Amino acid transport and metabolism	Metabolism	30.462	325	173	12	1	305	5	296	2.74e-65	205	141.342
M0N98_00089	COG0014	E	Amino acid transport and metabolism	Metabolism	50.594	421	196	5	2	417	1	414	0	596	404
M0N98_00090	COG0263	E	Amino acid transport and metabolism	Metabolism	39.286	364	204	6	7	357	9	368	3.63e-130	374	236.857
M0N98_00091	COG0561	H; R	Coenzyme transport and metabolism; General function prediction only	Metabolism; Poorly characterized	29.344	259	114	4	1	257	1	192	1.94e-63	194	48.2079
M0N98_00092	COG3537	G	Carbohydrate transport and metabolism	Metabolism	50.401	748	332	14	1	729	1	728	0	1029	579.068
M0N98_00097	COG4206	H	Coenzyme transport and metabolism	Metabolism	34.127	126	77	5	129	251	10	132	4.63e-24	100	52.952
M0N98_00103	COG0776	B	Chromatin structure and dynamics	Information storage and processing	29.348	92	51	4	34	117	4	89	4.76e-07	43.6	42.8167
M0N98_00106	COG4206	H	Coenzyme transport and metabolism	Metabolism	29.032	310	175	8	120	425	1	269	5.92e-41	149	52.952
M0N98_00106	COG4771	P	Inorganic ion transport and metabolism	Metabolism	19.424	695	382	20	109	801	19	537	1.65e-37	146	91.0714
M0N98_00106	COG1629	P	Inorganic ion transport and metabolism	Metabolism	19.341	698	391	23	117	801	1	539	3.16e-37	146	137.652
M0N98_00109	COG0365	I	Lipid transport and metabolism	Metabolism	37.798	545	310	13	25	547	4	541	0	600	319.75
M0N98_00109	COG0318	I	Lipid transport and metabolism	Metabolism	30.784	523	273	10	33	547	2	443	9.54e-122	363	155.739
M0N98_00110	COG3837	S	Function unknown	Poorly characterized	29.032	93	63	2	92	183	12	102	1.48e-20	79.3	52.3274
M0N98_00110	COG1917	R	General function prediction only	Poorly characterized	35.616	73	44	2	111	183	26	95	5.46e-16	67.2	40.2171
M0N98_00110	COG1396	K	Transcription	Information storage and processing	30.864	81	56	0	1	81	1	81	1.37e-12	57.7	38.0541
M0N98_00110	COG0662	G	Carbohydrate transport and metabolism	Metabolism	29.167	72	49	2	111	182	30	99	9.51e-10	50.9	39.3542
M0N98_00110	COG1476	K	Transcription	Information storage and processing	33.333	66	44	0	6	71	3	68	4.68e-08	45.2	40.6017
M0N98_00110	COG3620	K	Transcription	Information storage and processing	33.333	66	44	0	8	73	18	83	3.06e-06	41.2	27.6767
M0N98_00110	COG1813	J	Translation, ribosomal structure and biogenesis	Information storage and processing	28.07	57	41	0	8	64	13	69	2.84e-05	38	36.8397
M0N98_00112	COG0348	C	Energy production and conversion	Metabolism	23.158	285	167	5	1	270	10	257	6.81e-37	134	69.7062
M0N98_00112	COG2221	P	Inorganic ion transport and metabolism	Metabolism	38.596	57	33	1	216	270	9	65	2.44e-12	59.3	41.1899
M0N98_00112	COG2221	P	Inorganic ion transport and metabolism	Metabolism	44.068	59	21	3	442	500	18	64	3.68e-10	53.1	41.1899
M0N98_00112	COG2221	P	Inorganic ion transport and metabolism	Metabolism	42.105	57	18	2	400	456	20	61	1.55e-08	48.5	41.1899
M0N98_00112	COG2221	P	Inorganic ion transport and metabolism	Metabolism	33.333	54	28	3	360	413	17	62	5.83e-06	41.2	41.1899
M0N98_00112	COG1149	R	General function prediction only	Poorly characterized	37.705	61	35	1	212	269	1	61	3.34e-12	59	39.7111
M0N98_00112	COG1149	R	General function prediction only	Poorly characterized	34.118	85	39	3	423	507	1	68	2.14e-11	56.7	39.7111
M0N98_00112	COG1149	R	General function prediction only	Poorly characterized	35.385	65	28	2	399	463	15	65	4.24e-08	47.4	39.7111
M0N98_00112	COG1149	R	General function prediction only	Poorly characterized	34.545	55	29	2	360	414	13	60	2.16e-07	45.1	39.7111
M0N98_00112	COG1143	C	Energy production and conversion	Metabolism	34.921	63	33	2	442	504	5	59	4.36e-12	58.6	35.8766
M0N98_00112	COG1143	C	Energy production and conversion	Metabolism	32.727	55	33	3	360	414	4	54	7.99e-09	49.4	35.8766
M0N98_00112	COG1143	C	Energy production and conversion	Metabolism	37.736	53	27	1	221	267	1	53	3.12e-08	47.4	35.8766
M0N98_00112	COG1143	C	Energy production and conversion	Metabolism	36.508	63	29	2	400	462	7	58	6.38e-08	46.7	35.8766
M0N98_00112	COG2768	S	Function unknown	Poorly characterized	31.325	83	39	3	426	508	4	68	1.31e-11	57.4	43.9513
M0N98_00112	COG2768	S	Function unknown	Poorly characterized	31.818	66	30	2	400	465	16	66	1.98e-07	45.5	43.9513
M0N98_00112	COG1144	C	Energy production and conversion	Metabolism	39.655	58	32	1	215	269	23	80	2.23e-10	54.3	51.5911
M0N98_00112	COG1144	C	Energy production and conversion	Metabolism	26.027	73	40	2	418	490	15	73	4.2e-10	53.5	51.5911
M0N98_00112	COG4231	C	Energy production and conversion	Metabolism	37.037	54	32	1	218	269	18	71	3.03e-10	53.5	47.3449
M0N98_00112	COG4231	C	Energy production and conversion	Metabolism	29.333	75	40	3	430	503	12	74	8.62e-10	52.4	47.3449
M0N98_00112	COG1145	C	Energy production and conversion	Metabolism	17.355	242	182	4	264	505	15	238	1.11e-09	55.9	45.8693
M0N98_00112	COG1145	C	Energy production and conversion	Metabolism	37.288	59	33	1	215	269	175	233	4.76e-07	48.2	45.8693
M0N98_00112	COG1146	F	Nucleotide transport and metabolism	Metabolism	36.667	60	33	1	215	269	1	60	8.74e-09	49.3	33.1442
M0N98_00112	COG1146	F	Nucleotide transport and metabolism	Metabolism	40.299	67	30	3	436	501	4	61	1.21e-08	48.9	33.1442
M0N98_00112	COG1146	F	Nucleotide transport and metabolism	Metabolism	31.148	61	37	3	360	420	10	65	3.92e-07	44.7	33.1442
M0N98_00112	COG1146	F	Nucleotide transport and metabolism	Metabolism	29.412	68	34	3	400	466	13	67	1.42e-06	42.8	33.1442
M0N98_00112	COG1146	F	Nucleotide transport and metabolism	Metabolism	60	20	8	0	471	490	2	21	0.000411	35.8	33.1442
M0N98_00112	COG1141	C	Energy production and conversion	Metabolism	50	18	9	0	473	490	4	21	0.002	33.7	32.16
M0N98_00112	COG1141	C	Energy production and conversion	Metabolism	25.862	58	38	3	360	416	10	63	0.002	33.7	32.16
M0N98_00113	COG1453	R	General function prediction only	Poorly characterized	36.296	405	217	12	54	457	1	365	2.55e-143	411	259.366
M0N98_00113	COG0667	H; R	Coenzyme transport and metabolism; General function prediction only	Metabolism; Poorly characterized	26.667	315	170	11	54	330	1	292	3.17e-40	143	74.4445
M0N98_00115	COG0591	E	Amino acid transport and metabolism	Metabolism	25.235	531	336	12	3	527	1	476	8.08e-76	247	131.479
M0N98_00116	COG1524	T	Signal transduction mechanisms	Cellular processes and signaling	28.175	252	160	5	1	237	1	246	6.58e-40	140	88.6517
M0N98_00117	COG2152	G	Carbohydrate transport and metabolism	Metabolism	38.39	323	170	9	51	367	5	304	4.21e-130	373	209.997
M0N98_00119	COG5010	W	Extracellular structures	Cellular processes and signaling	14.035	114	94	1	124	237	3	112	0.059	31.9	31.0841
M0N98_00120	COG1629	P	Inorganic ion transport and metabolism	Metabolism	19.383	681	394	21	98	753	1	551	2.79e-53	195	137.652
M0N98_00120	COG4771	P	Inorganic ion transport and metabolism	Metabolism	18.705	695	382	21	93	763	22	557	2.42e-38	149	91.0714
M0N98_00120	COG4206	H	Coenzyme transport and metabolism	Metabolism	25.088	283	188	10	101	367	1	275	1.07e-34	131	52.952
M0N98_00122	COG2207	K	Transcription	Information storage and processing	36.957	92	58	0	14	105	167	258	4.83e-32	110	45.9264
M0N98_00124	COG0345	E	Amino acid transport and metabolism	Metabolism	37.692	260	157	4	1	257	3	260	5.27e-92	269	55.4547
M0N98_00124	COG1893	H	Coenzyme transport and metabolism	Metabolism	27.132	129	71	7	1	113	1	122	5.04e-09	52.9	47.5439
M0N98_00125	COG4992	E	Amino acid transport and metabolism	Metabolism	44.648	383	196	7	3	373	13	391	0	509	221.842
M0N98_00125	COG0160	E	Amino acid transport and metabolism	Metabolism	36.983	411	210	11	7	373	22	427	1.06e-133	386	295.046
M0N98_00126	COG0002	E	Amino acid transport and metabolism	Metabolism	39.316	351	177	10	2	322	1	345	9.86e-144	406	356.689
M0N98_00127	COG0137	E	Amino acid transport and metabolism	Metabolism	38.346	399	236	6	6	398	1	395	8.92e-124	360	334.334
M0N98_00129	COG1438	K	Transcription	Information storage and processing	40.385	156	89	1	2	157	1	152	7.42e-57	172	110.221
M0N98_00130	COG1070	G	Carbohydrate transport and metabolism	Metabolism	24.609	512	334	18	4	489	1	486	3.17e-55	189	170.398
M0N98_00131	COG4806	G	Carbohydrate transport and metabolism	Metabolism	63.246	419	151	2	2	417	1	419	0	826	714.712
M0N98_00133	COG0235	E; G	Amino acid transport and metabolism; Carbohydrate transport and metabolism	Metabolism; Metabolism	22.481	258	150	8	9	266	1	208	2.2e-30	110	71.3998
M0N98_00137	COG1629	P	Inorganic ion transport and metabolism	Metabolism	19.571	746	423	24	118	834	1	598	3.77e-44	167	137.652
M0N98_00137	COG4771	P	Inorganic ion transport and metabolism	Metabolism	19.096	686	386	22	111	789	20	543	1.24e-33	134	91.0714
M0N98_00137	COG4206	H	Coenzyme transport and metabolism	Metabolism	25.17	294	189	12	121	406	1	271	1.07e-31	122	52.952
M0N98_00138	COG3292	T	Signal transduction mechanisms	Cellular processes and signaling	17.179	1106	719	17	35	1127	3	924	3.29e-90	311	103.53
M0N98_00138	COG3292	T	Signal transduction mechanisms	Cellular processes and signaling	16.376	916	654	18	380	1208	34	924	4.49e-42	164	103.53
M0N98_00138	COG2205	T	Signal transduction mechanisms	Cellular processes and signaling	34.454	238	148	4	863	1095	5	239	2.08e-58	198	70.3209
M0N98_00138	COG0642	T	Signal transduction mechanisms	Cellular processes and signaling	33.962	265	170	5	831	1093	67	328	2.07e-55	193	56.0697
M0N98_00138	COG5002	T	Signal transduction mechanisms	Cellular processes and signaling	25.849	383	273	5	719	1095	13	390	4.58e-54	191	112.338
M0N98_00138	COG0745	T; K	Signal transduction mechanisms; Transcription	Cellular processes and signaling; Information storage and processing	41.007	139	77	3	1136	1272	3	138	4.84e-44	156	63.0514
M0N98_00138	COG3706	T; K	Signal transduction mechanisms; Transcription	Cellular processes and signaling; Information storage and processing	43.86	114	63	1	1136	1248	3	116	1.47e-41	148	59.5372
M0N98_00138	COG3437	T	Signal transduction mechanisms	Cellular processes and signaling	40.945	127	74	1	1130	1255	2	128	2.21e-41	149	52.4747
M0N98_00138	COG0784	T	Signal transduction mechanisms	Cellular processes and signaling	40.164	122	72	1	1136	1256	7	128	4.26e-40	141	53.7009
M0N98_00138	COG4753	T; K	Signal transduction mechanisms; Transcription	Cellular processes and signaling; Information storage and processing	32.381	105	66	2	1136	1237	1	103	3.97e-26	101	39.3717
M0N98_00138	COG4565	K; T	Transcription; Signal transduction mechanisms	Information storage and processing; Cellular processes and signaling	30.469	128	84	2	1136	1260	5	130	6.97e-26	101	52.2791
M0N98_00138	COG2207	K	Transcription	Information storage and processing	34.524	84	54	1	1301	1384	172	254	4.04e-22	94.8	45.9264
M0N98_00138	COG3279	K; T	Transcription; Signal transduction mechanisms	Information storage and processing; Cellular processes and signaling	31.707	123	77	4	1136	1255	3	121	1.24e-18	83.7	67.5339
M0N98_00138	COG3707	T; K	Signal transduction mechanisms; Transcription	Cellular processes and signaling; Information storage and processing	29.032	155	94	7	1136	1287	5	146	1.47e-16	76.5	66.5189
M0N98_00138	COG2197	T; K	Signal transduction mechanisms; Transcription	Cellular processes and signaling; Information storage and processing	35.616	73	44	1	1136	1205	3	75	5.22e-11	58.8	51.8166
M0N98_00139	COG2207	K	Transcription	Information storage and processing	49.383	81	41	0	213	293	172	252	7.13e-26	100	45.9264
M0N98_00140	COG0741	M; U	Cell wall, membrane, envelope biogenesis; Intracellular trafficking, secretion, and vesicular transport	Cellular processes and signaling; Cellular processes and signaling	30.286	175	111	5	70	240	76	243	8.75e-41	140	84.6616
M0N98_00142	COG3250	G	Carbohydrate transport and metabolism	Metabolism	35.969	645	275	17	67	673	1	545	6.45e-175	522	210.387
M0N98_00143	COG2865	K	Transcription	Information storage and processing	41.441	111	59	2	22	128	13	121	4.98e-35	124	42.5679
M0N98_00144	COG3727	L	Replication, recombination and repair	Information storage and processing	53.333	120	56	0	1	120	13	132	6.88e-71	207	131.086
M0N98_00146	COG0673	R	General function prediction only	Poorly characterized	18.67	391	216	10	17	404	4	295	1.38e-43	151	77.2711
M0N98_00147	COG2152	G	Carbohydrate transport and metabolism	Metabolism	43.087	311	164	7	26	332	3	304	1.79e-154	432	209.997
M0N98_00150	COG3568	R	General function prediction only	Poorly characterized	22.047	254	100	6	28	281	11	166	4.14e-32	113	39.5063
M0N98_00152	COG4771	P	Inorganic ion transport and metabolism	Metabolism	18.68	712	397	18	188	898	19	549	1.29e-45	171	91.0714
M0N98_00152	COG1629	P	Inorganic ion transport and metabolism	Metabolism	21.924	707	372	22	196	888	1	541	8.34e-44	166	137.652
M0N98_00152	COG4206	H	Coenzyme transport and metabolism	Metabolism	27.645	293	177	10	199	476	1	273	1.87e-38	142	52.952
M0N98_00154	COG3537	G	Carbohydrate transport and metabolism	Metabolism	43.822	785	387	18	1	766	1	750	0	1137	579.068
M0N98_00155	COG3537	G	Carbohydrate transport and metabolism	Metabolism	48.735	751	355	14	17	759	13	741	0	1047	579.068
M0N98_00156	COG3712	P; T	Inorganic ion transport and metabolism; Signal transduction mechanisms	Metabolism; Cellular processes and signaling	33.106	293	170	7	35	326	2	269	6.56e-73	224	91.9366
M0N98_00157	COG1595	K	Transcription	Information storage and processing	31.515	165	105	2	7	170	17	174	3.94e-40	132	41.9039
M0N98_00157	COG2771	K	Transcription	Information storage and processing	40.541	37	21	1	129	165	133	168	9.24e-05	38.6	37.0426
M0N98_00158	COG3537	G	Carbohydrate transport and metabolism	Metabolism	50.535	748	348	9	1	738	1	736	0	1113	579.068
M0N98_00161	COG2207	K	Transcription	Information storage and processing	21.264	174	136	1	82	255	78	250	4.26e-14	67.5	45.9264
M0N98_00162	COG3871	S	Function unknown	Poorly characterized	30.952	126	85	1	2	125	5	130	1.34e-35	116	61.4885
M0N98_00163	COG2127	O	Posttranslational modification, protein turnover, chaperones	Cellular processes and signaling	36.17	94	52	1	14	107	8	93	8.97e-27	91.7	66.6989
M0N98_00165	COG2360	O	Posttranslational modification, protein turnover, chaperones	Cellular processes and signaling	48.792	207	103	2	11	215	1	206	1.61e-110	312	132.94
M0N98_00167	COG0534	V	Defense mechanisms	Cellular processes and signaling	24.682	393	295	1	4	395	6	398	6.08e-74	235	117.937
M0N98_00167	COG2244	M	Cell wall, membrane, envelope biogenesis	Cellular processes and signaling	26.531	196	139	3	8	202	175	366	2.72e-08	52.3	47.251
M0N98_00169	COG2197	T; K	Signal transduction mechanisms; Transcription	Cellular processes and signaling; Information storage and processing	51.613	62	30	0	195	256	70	131	2.19e-22	86.5	51.8166
M0N98_00169	COG2771	K	Transcription	Information storage and processing	46.154	65	35	0	191	255	124	188	1.53e-18	78.3	37.0426
M0N98_00169	COG2909	K	Transcription	Information storage and processing	47.17	53	28	0	204	256	132	184	2.37e-13	64	44.3098
M0N98_00172	COG3464	X	Mobilome prophages, transposons	Cellular processes and signaling	24.54	163	109	3	1	163	4	152	2.72e-26	99	98.3821
M0N98_00177	COG1506	E	Amino acid transport and metabolism	Metabolism	28.8	250	155	8	78	327	8	234	3.58e-42	144	40.7704
M0N98_00177	COG0412	Q	Secondary metabolites biosynthesis, transport and catabolism	Metabolism	20.408	245	141	11	69	305	5	203	4.93e-14	67.7	56.128
M0N98_00177	COG0657	I	Lipid transport and metabolism	Metabolism	22.308	260	131	17	84	327	3	207	3.23e-09	53.3	48.7159
M0N98_00181	COG3712	P; T	Inorganic ion transport and metabolism; Signal transduction mechanisms	Metabolism; Cellular processes and signaling	31.373	255	160	6	74	326	25	266	9.16e-62	195	91.9366
M0N98_00182	COG1595	K	Transcription	Information storage and processing	37.356	174	108	1	8	181	4	176	3.27e-45	145	41.9039
M0N98_00182	COG2771	K	Transcription	Information storage and processing	17.47	166	136	1	11	176	6	170	7.23e-06	42.1	37.0426
M0N98_00183	COG3345	G	Carbohydrate transport and metabolism	Metabolism	43.946	223	119	4	278	499	2	219	1.76e-92	284	91.19
M0N98_00184	COG1112	L	Replication, recombination and repair	Information storage and processing	24.444	360	219	11	510	864	505	816	1.2e-65	235	134.485
M0N98_00184	COG1502	I	Lipid transport and metabolism	Metabolism	23.418	158	102	7	901	1052	206	350	3.25e-11	63.4	58.0302
M0N98_00185	COG2311	S	Function unknown	Poorly characterized	28.796	382	259	4	10	389	12	382	4.09e-86	264	113.851
M0N98_00186	COG1373	R	General function prediction only	Poorly characterized	32.353	238	142	5	13	239	172	401	2.08e-48	161	128.908
M0N98_00187	COG1454	C	Energy production and conversion	Metabolism	37.949	390	226	7	6	389	2	381	5.74e-141	403	177.234
M0N98_00188	COG1402	H	Coenzyme transport and metabolism	Metabolism	29.952	207	123	5	19	219	16	206	1.66e-54	172	114.171
M0N98_00192	COG0824	I	Lipid transport and metabolism	Metabolism	27.206	136	96	1	7	139	4	139	4.13e-33	111	46.0444
M0N98_00193	COG2873	E	Amino acid transport and metabolism	Metabolism	59.529	425	169	3	2	425	3	425	0	800	486.844
M0N98_00193	COG0626	E	Amino acid transport and metabolism	Metabolism	41.33	421	211	4	5	424	1	386	1.6e-169	478	259.211
M0N98_00194	COG0300	R	General function prediction only	Poorly characterized	29.339	242	160	6	1	233	5	244	6.43e-53	168	81.0691
M0N98_00194	COG4221	C	Energy production and conversion	Metabolism	27.848	237	136	6	2	214	6	231	5.39e-40	135	75.9889
M0N98_00194	COG1028	I	Lipid transport and metabolism	Metabolism	27.411	197	123	6	2	186	7	195	1.08e-27	103	86.3781
M0N98_00196	COG1595	K	Transcription	Information storage and processing	32.298	161	108	1	1	160	14	174	1.18e-40	132	41.9039
M0N98_00203	COG0203	J	Translation, ribosomal structure and biogenesis	Information storage and processing	61.157	121	47	0	1	121	1	121	2.18e-74	215	73.1583
M0N98_00204	COG0202	K	Transcription	Information storage and processing	50	324	154	4	4	326	1	317	1.64e-171	476	239.188
M0N98_00205	COG0522	J	Translation, ribosomal structure and biogenesis	Information storage and processing	55.61	205	86	3	1	201	1	204	1.28e-121	339	143.292
M0N98_00206	COG0100	J	Translation, ribosomal structure and biogenesis	Information storage and processing	59.231	130	52	1	1	129	1	130	2.18e-77	222	91.721
M0N98_00207	COG0099	J	Translation, ribosomal structure and biogenesis	Information storage and processing	68.254	126	39	1	1	126	1	125	1.32e-74	214	95.5219
M0N98_00208	COG0361	J	Translation, ribosomal structure and biogenesis	Information storage and processing	67.123	73	23	1	1	72	1	73	1.01e-42	130	48.9491
M0N98_00209	COG0024	J	Translation, ribosomal structure and biogenesis	Information storage and processing	55.118	254	109	2	2	255	1	249	1.28e-156	432	242.989
M0N98_00209	COG0006	E	Amino acid transport and metabolism	Metabolism	29.808	208	127	4	5	209	74	265	5.56e-39	134	70.2338
M0N98_00210	COG0201	U	Intracellular trafficking, secretion, and vesicular transport	Cellular processes and signaling	51.039	433	202	5	5	434	2	427	0	571	168.335
M0N98_00211	COG0200	J	Translation, ribosomal structure and biogenesis	Information storage and processing	55.705	149	63	2	1	148	1	147	2.89e-67	197	133.217
M0N98_00212	COG1841	J	Translation, ribosomal structure and biogenesis	Information storage and processing	52.632	57	27	0	1	57	1	57	5.12e-24	81.6	33.4748
M0N98_00213	COG0098	J	Translation, ribosomal structure and biogenesis	Information storage and processing	56.886	167	72	0	1	167	1	167	1.63e-88	253	147.11
M0N98_00214	COG0256	J	Translation, ribosomal structure and biogenesis	Information storage and processing	55.462	119	47	1	1	113	1	119	4.71e-61	179	49.7127
M0N98_00215	COG0097	J	Translation, ribosomal structure and biogenesis	Information storage and processing	49.462	186	85	2	2	187	1	177	2.95e-101	286	102.011
M0N98_00216	COG0096	J	Translation, ribosomal structure and biogenesis	Information storage and processing	57.252	131	55	1	1	131	3	132	3.77e-75	216	91.2505
M0N98_00217	COG0199	J	Translation, ribosomal structure and biogenesis	Information storage and processing	42.424	99	18	1	1	99	1	60	2.28e-29	97	57.3283
M0N98_00218	COG0094	J	Translation, ribosomal structure and biogenesis	Information storage and processing	60.894	179	69	1	4	181	1	179	2.59e-117	327	175.988
M0N98_00219	COG0198	J	Translation, ribosomal structure and biogenesis	Information storage and processing	64.423	104	36	1	3	106	2	104	6.67e-53	158	57.3814
M0N98_00220	COG0093	J	Translation, ribosomal structure and biogenesis	Information storage and processing	69.672	122	36	1	1	121	1	122	9.31e-77	219	132.103
M0N98_00221	COG0186	J	Translation, ribosomal structure and biogenesis	Information storage and processing	69.412	85	26	0	1	85	2	86	7.49e-47	141	65.5242
M0N98_00222	COG0255	J	Translation, ribosomal structure and biogenesis	Information storage and processing	34.375	64	42	0	1	64	1	64	1.33e-13	55.9	38.949
M0N98_00223	COG0197	J	Translation, ribosomal structure and biogenesis	Information storage and processing	63.971	136	49	0	1	136	1	136	1.72e-83	238	91.2515
M0N98_00224	COG0092	J	Translation, ribosomal structure and biogenesis	Information storage and processing	57.778	225	94	1	1	224	1	225	1.16e-138	385	192.615
M0N98_00225	COG0091	J	Translation, ribosomal structure and biogenesis	Information storage and processing	50.893	112	53	1	18	129	1	110	6.74e-49	149	46.5763
M0N98_00226	COG0185	J	Translation, ribosomal structure and biogenesis	Information storage and processing	67.416	89	29	0	1	89	1	89	1.65e-56	166	107.849
M0N98_00227	COG0090	J	Translation, ribosomal structure and biogenesis	Information storage and processing	62.409	274	102	1	1	273	1	274	0	503	336.238
M0N98_00228	COG0089	J	Translation, ribosomal structure and biogenesis	Information storage and processing	46.739	92	45	1	5	96	1	88	3.01e-36	115	60.0806
M0N98_00229	COG0088	J	Translation, ribosomal structure and biogenesis	Information storage and processing	49.519	208	103	2	1	208	1	206	2.03e-111	314	161.734
M0N98_00230	COG0087	J	Translation, ribosomal structure and biogenesis	Information storage and processing	62.621	206	75	2	1	205	2	206	2.01e-105	299	124.782
M0N98_00231	COG0051	J	Translation, ribosomal structure and biogenesis	Information storage and processing	61.386	101	39	0	1	101	2	102	9.86e-55	162	78.2475
M0N98_00232	COG0480	J	Translation, ribosomal structure and biogenesis	Information storage and processing	61.166	703	263	5	1	703	1	693	0	1228	594.331
M0N98_00233	COG0049	J	Translation, ribosomal structure and biogenesis	Information storage and processing	51.351	148	69	1	2	149	12	156	8.67e-92	260	148.284
M0N98_00234	COG0048	J	Translation, ribosomal structure and biogenesis	Information storage and processing	82.258	124	22	0	1	124	1	124	3.54e-90	254	168.844
M0N98_00236	COG0086	K	Transcription	Information storage and processing	54.212	1199	501	10	8	1193	2	1165	0	1639	1079.41
M0N98_00237	COG0085	K	Transcription	Information storage and processing	48.098	1262	390	7	9	1270	1	997	0	1565	956.482
M0N98_00238	COG0222	J	Translation, ribosomal structure and biogenesis	Information storage and processing	57.377	122	52	0	3	124	4	125	6.94e-39	124	70.5331
M0N98_00239	COG0244	J	Translation, ribosomal structure and biogenesis	Information storage and processing	34.286	175	108	4	1	172	1	171	2.79e-55	169	113.237
M0N98_00240	COG0081	J	Translation, ribosomal structure and biogenesis	Information storage and processing	61.947	226	86	0	1	226	1	226	9.62e-140	387	282.71
M0N98_00241	COG0080	J	Translation, ribosomal structure and biogenesis	Information storage and processing	60.284	141	56	0	1	141	1	141	8.26e-84	239	78.5878
M0N98_00242	COG0250	K	Transcription	Information storage and processing	46.369	179	87	3	1	179	1	170	5.78e-63	189	41.7332
M0N98_00243	COG0690	U	Intracellular trafficking, secretion, and vesicular transport	Cellular processes and signaling	39.344	61	36	1	1	61	8	67	1.09e-15	61.4	39.4283
M0N98_00245	COG0050	J	Translation, ribosomal structure and biogenesis	Information storage and processing	77.525	396	87	1	1	394	1	396	0	839	634.111
M0N98_00250	COG1544	J	Translation, ribosomal structure and biogenesis	Information storage and processing	32.653	98	63	1	2	99	1	95	4.84e-27	92.5	40.9209
M0N98_00251	COG4974	L	Replication, recombination and repair	Information storage and processing	36.897	290	175	6	4	291	8	291	5.37e-83	249	78.1123
M0N98_00251	COG4973	L	Replication, recombination and repair	Information storage and processing	36.042	283	176	3	4	286	9	286	1.47e-76	232	72.6869
M0N98_00252	COG0828	J	Translation, ribosomal structure and biogenesis	Information storage and processing	43.333	60	34	0	1	60	1	60	1.74e-16	63.2	25.8404
M0N98_00253	COG0006	E	Amino acid transport and metabolism	Metabolism	29.65	371	180	14	190	556	2	295	7.75e-71	227	70.2338
M0N98_00254	COG0663	R	General function prediction only	Poorly characterized	46.154	169	89	2	4	172	3	169	8.79e-86	246	87.0047
M0N98_00254	COG0110	R	General function prediction only	Poorly characterized	28.671	143	78	4	23	148	2	137	1.16e-25	93	48.3285
M0N98_00255	COG3637	M	Cell wall, membrane, envelope biogenesis	Cellular processes and signaling	21.528	144	93	3	40	163	11	154	1.6e-13	61.5	36.8729
M0N98_00258	COG3464	X	Mobilome prophages, transposons	Cellular processes and signaling	24.54	163	109	3	1	163	4	152	2.72e-26	99	98.3821
M0N98_00261	COG3464	X	Mobilome prophages, transposons	Cellular processes and signaling	27.01	311	188	6	13	322	11	283	2.16e-68	212	98.3821
M0N98_00264	COG0524	G	Carbohydrate transport and metabolism	Metabolism	31.562	320	188	9	1	312	5	301	3.4e-69	215	66.4466
M0N98_00265	COG0793	O	Posttranslational modification, protein turnover, chaperones	Cellular processes and signaling	30.864	405	203	14	29	420	1	341	1.92e-91	281	74.1361
M0N98_00267	COG5002	T	Signal transduction mechanisms	Cellular processes and signaling	37.917	240	139	8	221	456	153	386	8.98e-62	203	112.338
M0N98_00267	COG2205	T	Signal transduction mechanisms	Cellular processes and signaling	36.207	232	138	5	228	456	11	235	1.14e-61	198	70.3209
M0N98_00267	COG0642	T	Signal transduction mechanisms	Cellular processes and signaling	28.881	277	184	6	183	456	60	326	8.38e-59	193	56.0697
M0N98_00267	COG4251	T	Signal transduction mechanisms	Cellular processes and signaling	27.434	226	152	6	234	456	283	499	1.51e-35	135	116.808
M0N98_00267	COG4191	T	Signal transduction mechanisms	Cellular processes and signaling	27.434	226	136	10	242	456	151	359	2.71e-26	106	105.651
M0N98_00268	COG0745	T; K	Signal transduction mechanisms; Transcription	Cellular processes and signaling; Information storage and processing	34.389	221	128	6	1	221	1	204	6.36e-53	167	63.0514
M0N98_00268	COG0784	T	Signal transduction mechanisms	Cellular processes and signaling	33.333	126	80	2	1	124	5	128	1.78e-36	122	53.7009
M0N98_00268	COG3706	T; K	Signal transduction mechanisms; Transcription	Cellular processes and signaling; Information storage and processing	37.607	117	69	2	1	115	1	115	1.13e-34	119	59.5372
M0N98_00268	COG3437	T	Signal transduction mechanisms	Cellular processes and signaling	34.959	123	76	2	3	123	8	128	1.5e-30	109	52.4747
M0N98_00268	COG4753	T; K	Signal transduction mechanisms; Transcription	Cellular processes and signaling; Information storage and processing	34.951	103	67	0	3	105	1	103	6.52e-30	104	39.3717
M0N98_00268	COG4565	K; T	Transcription; Signal transduction mechanisms	Information storage and processing; Cellular processes and signaling	34.234	111	73	0	1	111	3	113	1.05e-24	92.3	52.2791
M0N98_00268	COG3279	K; T	Transcription; Signal transduction mechanisms	Information storage and processing; Cellular processes and signaling	30.216	139	87	3	1	135	1	133	1.09e-21	86.8	67.5339
M0N98_00268	COG2197	T; K	Signal transduction mechanisms; Transcription	Cellular processes and signaling; Information storage and processing	33.75	80	42	3	1	73	1	76	3.04e-13	61.8	51.8166
M0N98_00268	COG3710	K	Transcription	Information storage and processing	26	100	68	4	133	230	2	97	6.24e-12	57.6	48.3612
M0N98_00270	COG3464	X	Mobilome prophages, transposons	Cellular processes and signaling	26.444	329	193	7	1	329	4	283	4.4e-56	181	98.3821
M0N98_00271	COG3292	T	Signal transduction mechanisms	Cellular processes and signaling	18.821	1137	699	25	20	1147	1	922	2.55e-82	288	103.53
M0N98_00271	COG3292	T	Signal transduction mechanisms	Cellular processes and signaling	15.385	962	629	20	383	1229	33	924	4.94e-36	145	103.53
M0N98_00271	COG2205	T	Signal transduction mechanisms	Cellular processes and signaling	30.645	248	160	3	881	1126	1	238	2.39e-63	212	70.3209
M0N98_00271	COG0642	T	Signal transduction mechanisms	Cellular processes and signaling	30.137	292	193	3	834	1125	48	328	2.03e-62	213	56.0697
M0N98_00271	COG5002	T	Signal transduction mechanisms	Cellular processes and signaling	28.155	309	206	5	826	1126	89	389	1.55e-56	199	112.338
M0N98_00271	COG3706	T; K	Signal transduction mechanisms; Transcription	Cellular processes and signaling; Information storage and processing	43.363	113	63	1	1157	1268	3	115	1.91e-38	139	59.5372
M0N98_00271	COG5000	T	Signal transduction mechanisms	Cellular processes and signaling	23.826	298	182	8	854	1126	142	419	1.92e-38	146	137.786
M0N98_00271	COG3437	T	Signal transduction mechanisms	Cellular processes and signaling	38.889	126	76	1	1152	1276	3	128	3.34e-38	140	52.4747
M0N98_00271	COG0745	T; K	Signal transduction mechanisms; Transcription	Cellular processes and signaling; Information storage and processing	42.742	124	68	2	1155	1277	1	122	1.35e-37	137	63.0514
M0N98_00271	COG0784	T	Signal transduction mechanisms	Cellular processes and signaling	38.4	125	76	1	1154	1277	4	128	2.95e-37	133	53.7009
M0N98_00271	COG4251	T	Signal transduction mechanisms	Cellular processes and signaling	26.733	303	184	12	832	1127	232	503	2.05e-33	133	116.808
M0N98_00271	COG4191	T	Signal transduction mechanisms	Cellular processes and signaling	22.876	306	198	10	832	1124	80	360	1.71e-28	116	105.651
M0N98_00271	COG4753	T; K	Signal transduction mechanisms; Transcription	Cellular processes and signaling; Information storage and processing	30.476	105	68	2	1157	1258	1	103	2.08e-26	101	39.3717
M0N98_00271	COG4565	K; T	Transcription; Signal transduction mechanisms	Information storage and processing; Cellular processes and signaling	29.921	127	84	2	1157	1280	5	129	8.74e-21	86.9	52.2791
M0N98_00271	COG2207	K	Transcription	Information storage and processing	40.964	83	47	1	1320	1402	170	250	9.16e-19	84.8	45.9264
M0N98_00271	COG3707	T; K	Signal transduction mechanisms; Transcription	Cellular processes and signaling; Information storage and processing	28.682	129	83	5	1157	1281	5	128	5.04e-15	72.3	66.5189
M0N98_00271	COG2197	T; K	Signal transduction mechanisms; Transcription	Cellular processes and signaling; Information storage and processing	34.328	67	41	1	1157	1220	3	69	6.49e-11	58.4	51.8166
M0N98_00273	COG4299	R	General function prediction only	Poorly characterized	39.142	373	205	6	18	372	2	370	2.96e-124	359	216.57
M0N98_00274	COG1629	P	Inorganic ion transport and metabolism	Metabolism	19.588	679	385	20	108	765	1	539	4.7e-54	197	137.652
M0N98_00274	COG4771	P	Inorganic ion transport and metabolism	Metabolism	19.556	675	378	20	101	766	20	538	8.68e-50	183	91.0714
M0N98_00274	COG4206	H	Coenzyme transport and metabolism	Metabolism	25.912	274	176	8	111	366	1	265	3.44e-33	126	52.952
M0N98_00276	COG0584	I	Lipid transport and metabolism	Metabolism	28.279	244	152	7	36	266	5	238	4.12e-46	151	60.2678
M0N98_00277	COG3537	G	Carbohydrate transport and metabolism	Metabolism	40.796	804	386	20	1	773	1	745	0	902	579.068
M0N98_00278	COG5434	G	Carbohydrate transport and metabolism	Metabolism	34.015	391	219	10	21	398	2	366	5.03e-114	337	179.246
M0N98_00279	COG3537	G	Carbohydrate transport and metabolism	Metabolism	36.931	769	401	20	21	753	19	739	0	728	579.068
M0N98_00281	COG3292	T	Signal transduction mechanisms	Cellular processes and signaling	20.223	1078	674	20	18	1085	19	920	5.42e-95	324	103.53
M0N98_00281	COG2205	T	Signal transduction mechanisms	Cellular processes and signaling	37.238	239	143	4	818	1054	1	234	1.66e-65	219	70.3209
M0N98_00281	COG0642	T	Signal transduction mechanisms	Cellular processes and signaling	32.542	295	184	4	761	1054	45	325	9.88e-64	217	56.0697
M0N98_00281	COG5002	T	Signal transduction mechanisms	Cellular processes and signaling	25.135	370	269	4	689	1054	20	385	8.72e-61	210	112.338
M0N98_00281	COG0745	T; K	Signal transduction mechanisms; Transcription	Cellular processes and signaling; Information storage and processing	41.259	143	78	4	1090	1231	2	139	1.03e-42	152	63.0514
M0N98_00281	COG3706	T; K	Signal transduction mechanisms; Transcription	Cellular processes and signaling; Information storage and processing	41.228	114	65	2	1091	1203	3	115	1.26e-38	139	59.5372
M0N98_00281	COG3437	T	Signal transduction mechanisms	Cellular processes and signaling	38.583	127	77	1	1090	1215	6	132	3.09e-38	140	52.4747
M0N98_00281	COG0784	T	Signal transduction mechanisms	Cellular processes and signaling	37.5	128	78	2	1085	1211	1	127	3.85e-37	133	53.7009
M0N98_00281	COG4251	T	Signal transduction mechanisms	Cellular processes and signaling	22.113	407	296	10	658	1054	103	498	4.85e-35	138	116.808
M0N98_00281	COG4191	T	Signal transduction mechanisms	Cellular processes and signaling	24.038	312	204	12	761	1054	62	358	5.11e-29	117	105.651
M0N98_00281	COG2207	K	Transcription	Information storage and processing	28.188	149	107	0	1198	1346	109	257	8.13e-25	102	45.9264
M0N98_00281	COG4753	T; K	Signal transduction mechanisms; Transcription	Cellular processes and signaling; Information storage and processing	32.692	104	65	2	1093	1193	2	103	1.33e-24	96.8	39.3717
M0N98_00281	COG4565	K; T	Transcription; Signal transduction mechanisms	Information storage and processing; Cellular processes and signaling	30.4	125	82	2	1094	1215	7	129	4.28e-24	96.6	52.2791
M0N98_00281	COG3707	T; K	Signal transduction mechanisms; Transcription	Cellular processes and signaling; Information storage and processing	29.915	117	76	4	1089	1203	3	115	2.92e-14	70	66.5189
M0N98_00281	COG2197	T; K	Signal transduction mechanisms; Transcription	Cellular processes and signaling; Information storage and processing	34.848	66	40	2	1093	1155	4	69	3.52e-09	53.4	51.8166
M0N98_00281	COG2972	T	Signal transduction mechanisms	Cellular processes and signaling	24.06	133	80	6	930	1054	321	440	5.69e-08	53.9	48.0903
M0N98_00283	COG1629	P	Inorganic ion transport and metabolism	Metabolism	19.13	690	399	23	101	770	1	551	5.64e-51	188	137.652
M0N98_00283	COG4206	H	Coenzyme transport and metabolism	Metabolism	26.715	277	175	10	104	370	1	259	8.76e-42	151	52.952
M0N98_00283	COG4771	P	Inorganic ion transport and metabolism	Metabolism	17.953	674	387	20	94	756	20	538	2.37e-41	158	91.0714
M0N98_00285	COG5520	M	Cell wall, membrane, envelope biogenesis	Cellular processes and signaling	23.932	468	270	22	22	477	23	416	9.45e-83	261	227.8
M0N98_00286	COG5520	M	Cell wall, membrane, envelope biogenesis	Cellular processes and signaling	23.669	507	267	22	27	519	42	442	4.37e-91	283	227.8
M0N98_00287	COG1609	K	Transcription	Information storage and processing	35.905	337	213	2	4	339	1	335	8.78e-119	343	131.09
M0N98_00287	COG1879	G	Carbohydrate transport and metabolism	Metabolism	21.505	279	192	12	64	327	33	299	1.18e-19	85	61.0939
M0N98_00288	COG0492	O	Posttranslational modification, protein turnover, chaperones	Cellular processes and signaling	39.649	285	167	5	227	508	17	299	2.1e-100	302	85.5569
M0N98_00288	COG3634	V	Defense mechanisms	Cellular processes and signaling	42.5	200	109	3	1	196	3	200	3.27e-72	225	121.006
M0N98_00288	COG0446	I	Lipid transport and metabolism	Metabolism	27.391	230	135	11	275	487	46	260	4.02e-24	99.9	80.2404
M0N98_00289	COG0450	V	Defense mechanisms	Cellular processes and signaling	51.832	191	88	2	1	188	1	190	1.18e-115	323	196.065
M0N98_00289	COG1225	O	Posttranslational modification, protein turnover, chaperones	Cellular processes and signaling	30.345	145	87	5	9	153	1	131	1.98e-27	98	41.3894
M0N98_00289	COG0526	O	Posttranslational modification, protein turnover, chaperones	Cellular processes and signaling	25.547	137	69	9	5	132	4	116	2.87e-11	55.9	38.9026
M0N98_00289	COG1999	O	Posttranslational modification, protein turnover, chaperones	Cellular processes and signaling	24.39	164	79	10	18	155	8	152	6.54e-11	55.3	52.9809
M0N98_00290	COG0598	P	Inorganic ion transport and metabolism	Metabolism	23.81	294	213	4	21	307	16	305	4.35e-77	235	105.297
M0N98_00291	COG3182	P	Inorganic ion transport and metabolism	Metabolism	31.606	386	231	11	22	396	3	366	3.19e-87	266	101.964
M0N98_00293	COG4771	P	Inorganic ion transport and metabolism	Metabolism	21.354	576	379	18	78	638	22	538	6.15e-51	185	91.0714
M0N98_00293	COG1629	P	Inorganic ion transport and metabolism	Metabolism	19.027	699	486	20	83	757	1	643	1.57e-44	167	137.652
M0N98_00293	COG4206	H	Coenzyme transport and metabolism	Metabolism	26.333	300	189	7	86	382	1	271	3.51e-41	149	52.952
M0N98_00294	COG2818	L	Replication, recombination and repair	Information storage and processing	57.143	189	79	2	15	203	1	187	1e-125	349	182.978
M0N98_00297	COG0667	H; R	Coenzyme transport and metabolism; General function prediction only	Metabolism; Poorly characterized	38.82	322	181	8	13	329	1	311	8.3e-122	350	74.4445
M0N98_00298	COG0165	E	Amino acid transport and metabolism	Metabolism	37.864	412	212	9	1	390	1	390	3.73e-129	378	303.175
M0N98_00300	COG0461	F	Nucleotide transport and metabolism	Metabolism	39.512	205	120	2	2	206	1	201	1.7e-83	243	84.05
M0N98_00301	COG1040	R	General function prediction only	Poorly characterized	35.398	226	112	4	2	227	3	194	5.99e-69	207	54.828
M0N98_00302	COG2137	O	Posttranslational modification, protein turnover, chaperones	Cellular processes and signaling	30.719	153	106	0	4	156	2	154	5.34e-36	119	60.1875
M0N98_00303	COG2890	J	Translation, ribosomal structure and biogenesis	Information storage and processing	40.467	257	149	3	25	278	26	281	6.15e-104	301	136.048
M0N98_00303	COG2227	H	Coenzyme transport and metabolism	Metabolism	23.404	141	77	6	100	240	14	123	1.51e-16	71.2	48.4753
M0N98_00303	COG4106	C	Energy production and conversion	Metabolism	27.344	128	61	6	113	240	4	99	4.75e-13	61	46.3551
M0N98_00303	COG2226	H; J	Coenzyme transport and metabolism; Translation, ribosomal structure and biogenesis	Metabolism; Information storage and processing	25	148	79	6	113	257	25	143	5.88e-12	59.2	43.0588
M0N98_00303	COG2230	I	Lipid transport and metabolism	Metabolism	26.357	129	66	5	113	239	54	155	1.04e-10	56.1	44.9204
M0N98_00304	COG0117	H	Coenzyme transport and metabolism	Metabolism	38.73	315	182	4	5	312	1	311	3.6e-119	343	142.12
M0N98_00304	COG1985	H	Coenzyme transport and metabolism	Metabolism	38.506	174	97	5	148	313	2	173	6.24e-54	173	72.5005
M0N98_00304	COG0590	J	Translation, ribosomal structure and biogenesis	Information storage and processing	36.538	156	74	8	1	142	1	145	9.35e-29	105	90.948
M0N98_00306	COG0020	I	Lipid transport and metabolism	Metabolism	54.357	241	108	1	5	243	8	248	8.06e-153	422	286.567
M0N98_00307	COG4775	M	Cell wall, membrane, envelope biogenesis	Cellular processes and signaling	31.862	838	439	25	48	880	1	711	0	587	211.874
M0N98_00308	COG2825	M; O	Cell wall, membrane, envelope biogenesis; Posttranslational modification, protein turnover, chaperones	Cellular processes and signaling; Cellular processes and signaling	29.24	171	112	3	1	168	1	165	1.77e-36	121	52.9161
M0N98_00309	COG2825	M; O	Cell wall, membrane, envelope biogenesis; Posttranslational modification, protein turnover, chaperones	Cellular processes and signaling; Cellular processes and signaling	30.201	149	100	2	19	167	23	167	3.74e-23	87.2	52.9161
M0N98_00310	COG0796	M	Cell wall, membrane, envelope biogenesis	Cellular processes and signaling	40.221	271	149	6	20	289	3	261	1.19e-114	328	101.313
M0N98_00311	COG2240	H	Coenzyme transport and metabolism	Metabolism	38.351	279	158	7	6	278	1	271	8.3e-119	339	172.64
M0N98_00312	COG4591	M	Cell wall, membrane, envelope biogenesis	Cellular processes and signaling	30.476	210	137	2	198	407	73	273	9.23e-48	162	67.2534
M0N98_00312	COG0577	V	Defense mechanisms	Cellular processes and signaling	20.305	394	222	9	25	407	17	329	6.95e-21	90	44.5038
M0N98_00313	COG0858	J	Translation, ribosomal structure and biogenesis	Information storage and processing	46.847	111	56	2	2	111	2	110	7.29e-36	115	50.109
M0N98_00314	COG4122	J	Translation, ribosomal structure and biogenesis	Information storage and processing	40.936	171	99	2	42	211	2	171	1.88e-70	209	65.2056
M0N98_00315	COG0469	G	Carbohydrate transport and metabolism	Metabolism	41.443	485	252	7	2	468	1	471	0	603	454.492
M0N98_00315	COG3848	T	Signal transduction mechanisms	Cellular processes and signaling	43.662	213	116	2	263	472	1	212	2.02e-44	155	108.063
M0N98_00316	COG0757	E	Amino acid transport and metabolism	Metabolism	54.676	139	61	1	1	137	2	140	7.47e-84	239	112.045
M0N98_00317	COG4974	L	Replication, recombination and repair	Information storage and processing	40.614	293	167	3	8	298	4	291	4.07e-101	296	78.1123
M0N98_00317	COG4973	L	Replication, recombination and repair	Information storage and processing	37.5	280	171	3	11	290	8	283	1.53e-84	253	72.6869
M0N98_00318	COG2956	M	Cell wall, membrane, envelope biogenesis	Cellular processes and signaling	22.034	236	160	8	332	545	17	250	5.4e-09	54.3	39.7123
M0N98_00318	COG2956	M	Cell wall, membrane, envelope biogenesis	Cellular processes and signaling	21.186	118	90	1	358	472	149	266	3.39e-06	45.9	39.7123
M0N98_00318	COG4783	M; O	Cell wall, membrane, envelope biogenesis; Posttranslational modification, protein turnover, chaperones	Cellular processes and signaling; Cellular processes and signaling	29.167	120	81	1	362	477	13	132	1.95e-08	50.6	32.8564
M0N98_00318	COG4783	M; O	Cell wall, membrane, envelope biogenesis; Posttranslational modification, protein turnover, chaperones	Cellular processes and signaling; Cellular processes and signaling	28.571	91	61	1	388	474	5	95	4.41e-05	40.6	32.8564
M0N98_00318	COG0457	R	General function prediction only	Poorly characterized	21.182	203	151	3	362	558	15	214	2.92e-08	51.9	46.5386
M0N98_00318	COG5010	W	Extracellular structures	Cellular processes and signaling	18.939	132	107	0	316	447	17	148	2.36e-07	47.6	31.0841
M0N98_00318	COG5010	W	Extracellular structures	Cellular processes and signaling	28	75	50	1	407	477	74	148	8.81e-05	40.3	31.0841
M0N98_00318	COG5010	W	Extracellular structures	Cellular processes and signaling	17.931	145	106	2	368	499	1	145	0.056	31.9	31.0841
M0N98_00318	COG3063	N; W	Cell motility; Extracellular structures	Cellular processes and signaling; Cellular processes and signaling	29.63	81	56	1	367	447	6	85	4.91e-05	39.4	30.9088
M0N98_00318	COG3063	N; W	Cell motility; Extracellular structures	Cellular processes and signaling; Cellular processes and signaling	25.676	74	52	1	407	477	12	85	0.000542	36.7	30.9088
M0N98_00319	COG0526	O	Posttranslational modification, protein turnover, chaperones	Cellular processes and signaling	21.97	132	94	4	206	334	14	139	1.86e-15	69.7	38.9026
M0N98_00319	COG1225	O	Posttranslational modification, protein turnover, chaperones	Cellular processes and signaling	20.896	134	93	4	202	331	3	127	1.34e-13	64.5	41.3894
M0N98_00320	COG0606	O	Posttranslational modification, protein turnover, chaperones	Cellular processes and signaling	55.424	507	220	3	1	506	1	502	0	887	405.193
M0N98_00322	COG0143	J	Translation, ribosomal structure and biogenesis	Information storage and processing	49.186	553	264	9	6	550	1	544	0	861	316.285
M0N98_00322	COG2888	R	General function prediction only	Poorly characterized	26.923	26	19	0	142	167	26	51	0.009	32	29.3148
M0N98_00323	COG2244	M	Cell wall, membrane, envelope biogenesis	Cellular processes and signaling	23.174	397	262	5	9	397	3	364	3.89e-33	126	47.251
M0N98_00324	COG3274	M	Cell wall, membrane, envelope biogenesis	Cellular processes and signaling	20.7	343	242	9	1	318	4	341	1.09e-23	97	88.5067
M0N98_00326	COG1213	I	Lipid transport and metabolism	Metabolism	33.061	245	153	7	2	244	1	236	1.22e-74	235	133.057
M0N98_00326	COG0079	E	Amino acid transport and metabolism	Metabolism	29.041	365	208	16	257	599	6	341	2.66e-63	209	189.187
M0N98_00326	COG1208	J; M	Translation, ribosomal structure and biogenesis; Cell wall, membrane, envelope biogenesis	Information storage and processing; Cellular processes and signaling	22.619	252	164	11	2	245	1	229	1.55e-23	96.8	64.0184
M0N98_00328	COG3475	I	Lipid transport and metabolism	Metabolism	37.931	261	141	6	16	258	9	266	1.76e-81	243	131.256
M0N98_00330	COG0438	M	Cell wall, membrane, envelope biogenesis	Cellular processes and signaling	31.818	88	60	0	275	362	36	123	4.6e-18	76.6	34.1957
M0N98_00331	COG0438	M	Cell wall, membrane, envelope biogenesis	Cellular processes and signaling	28.571	105	74	1	312	415	17	121	3.37e-26	99.7	34.1957
M0N98_00332	COG0463	M	Cell wall, membrane, envelope biogenesis	Cellular processes and signaling	24.887	221	149	7	8	225	2	208	2.46e-38	130	57.4044
M0N98_00332	COG1216	G	Carbohydrate transport and metabolism	Metabolism	23.735	257	126	10	6	248	1	201	1.48e-28	104	37.665
M0N98_00332	COG1215	N	Cell motility	Cellular processes and signaling	33.929	112	68	3	2	108	23	133	2.32e-24	96	48.9695
M0N98_00334	COG0775	F; H	Nucleotide transport and metabolism; Coenzyme transport and metabolism	Metabolism; Metabolism	40.086	232	135	3	1	229	1	231	2.98e-83	245	67.243
M0N98_00335	COG1854	T	Signal transduction mechanisms	Cellular processes and signaling	41.83	153	83	4	1	151	1	149	3.46e-80	231	190.355
M0N98_00336	COG0184	J	Translation, ribosomal structure and biogenesis	Information storage and processing	56.18	89	39	0	1	89	1	89	7.09e-43	131	64.6921
M0N98_00338	COG1217	T	Signal transduction mechanisms	Cellular processes and signaling	63.123	602	219	3	1	600	3	603	0	1147	922.881
M0N98_00338	COG1100	R	General function prediction only	Poorly characterized	24.623	199	103	10	7	193	6	169	8.18e-12	61.2	38.4237
M0N98_00339	COG0778	C	Energy production and conversion	Metabolism	28.488	172	101	3	36	201	1	156	2.39e-45	145	45.2292
M0N98_00340	COG1866	C	Energy production and conversion	Metabolism	53.918	536	227	9	5	535	8	528	0	937	702.989
M0N98_00341	COG0035	F	Nucleotide transport and metabolism	Metabolism	36.019	211	123	7	10	218	9	209	2.61e-85	248	141.745
M0N98_00342	COG1013	C	Energy production and conversion	Metabolism	39.2	250	143	4	4	252	2	243	1.39e-94	278	162.621
M0N98_00343	COG0674	C	Energy production and conversion	Metabolism	36.856	388	217	11	234	615	1	366	6.34e-119	355	231.506
M0N98_00343	COG1014	C	Energy production and conversion	Metabolism	24.161	447	298	10	15	458	7	415	2.66e-33	129	60.8599
M0N98_00345	COG0156	H	Coenzyme transport and metabolism	Metabolism	45.736	387	208	2	5	391	1	385	0	563	188.336
M0N98_00346	COG0451	M	Cell wall, membrane, envelope biogenesis	Cellular processes and signaling	22.327	318	215	12	3	312	1	294	1.67e-48	161	63.8445
M0N98_00347	COG0524	G	Carbohydrate transport and metabolism	Metabolism	26.453	344	196	12	11	340	1	301	3.31e-56	182	66.4466
M0N98_00348	COG0342	U	Intracellular trafficking, secretion, and vesicular transport	Cellular processes and signaling	30.39	589	220	8	71	658	33	432	9.93e-131	399	139.865
M0N98_00348	COG0341	U	Intracellular trafficking, secretion, and vesicular transport	Cellular processes and signaling	36.991	319	168	7	666	983	1	287	2.39e-104	324	204.9
M0N98_00349	COG0339	O	Posttranslational modification, protein turnover, chaperones	Cellular processes and signaling	51.988	679	317	5	23	695	5	680	0	1057	535.394
M0N98_00350	COG3021	R	General function prediction only	Poorly characterized	23.188	345	207	12	17	353	10	304	2.98e-37	133	115.092
M0N98_00350	COG3568	R	General function prediction only	Poorly characterized	16.974	271	110	8	94	356	1	164	4.04e-22	88.8	39.5063
M0N98_00351	COG0705	O	Posttranslational modification, protein turnover, chaperones	Cellular processes and signaling	30.583	206	116	7	13	214	1	183	5.05e-35	122	61.7987
M0N98_00352	COG0705	O	Posttranslational modification, protein turnover, chaperones	Cellular processes and signaling	33.486	218	114	4	3	220	1	187	4.74e-46	148	61.7987
M0N98_00353	COG0776	B	Chromatin structure and dynamics	Information storage and processing	58.889	90	37	0	1	90	1	90	6.08e-40	124	42.8167
M0N98_00354	COG3250	G	Carbohydrate transport and metabolism	Metabolism	35.559	599	272	12	73	653	1	503	3.39e-178	533	210.387
M0N98_00355	COG3943	S	Function unknown	Poorly characterized	55	120	52	2	1	119	1	119	1.78e-65	193	171.849
M0N98_00356	COG0482	J	Translation, ribosomal structure and biogenesis	Information storage and processing	42.486	346	186	4	1	337	7	348	4.65e-150	423	301.973
M0N98_00360	COG3507	G	Carbohydrate transport and metabolism	Metabolism	30.79	367	198	14	72	429	31	350	2.9e-74	235	109.652
M0N98_00361	COG3292	T	Signal transduction mechanisms	Cellular processes and signaling	19.535	1075	678	22	3	1068	1	897	3.11e-83	291	103.53
M0N98_00361	COG2205	T	Signal transduction mechanisms	Cellular processes and signaling	34.959	246	147	4	880	1122	1	236	1.52e-66	222	70.3209
M0N98_00361	COG0642	T	Signal transduction mechanisms	Cellular processes and signaling	30.435	322	214	3	802	1123	17	328	3.34e-66	224	56.0697
M0N98_00361	COG5002	T	Signal transduction mechanisms	Cellular processes and signaling	29.096	354	231	5	771	1122	52	387	3.83e-58	203	112.338
M0N98_00361	COG0745	T; K	Signal transduction mechanisms; Transcription	Cellular processes and signaling; Information storage and processing	40.876	137	78	2	1154	1289	1	135	3.57e-41	147	63.0514
M0N98_00361	COG3706	T; K	Signal transduction mechanisms; Transcription	Cellular processes and signaling; Information storage and processing	45.217	115	62	1	1154	1267	1	115	9.95e-41	145	59.5372
M0N98_00361	COG4251	T	Signal transduction mechanisms	Cellular processes and signaling	20.628	446	313	10	684	1123	91	501	4.18e-40	153	116.808
M0N98_00361	COG5000	T	Signal transduction mechanisms	Cellular processes and signaling	26.316	323	195	11	813	1123	127	418	7.98e-40	150	137.786
M0N98_00361	COG3437	T	Signal transduction mechanisms	Cellular processes and signaling	38.462	130	79	1	1151	1279	3	132	2.11e-39	143	52.4747
M0N98_00361	COG0784	T	Signal transduction mechanisms	Cellular processes and signaling	37.6	125	77	1	1153	1276	4	128	4.34e-38	136	53.7009
M0N98_00361	COG4191	T	Signal transduction mechanisms	Cellular processes and signaling	26.3	327	209	10	806	1123	58	361	5.69e-37	141	105.651
M0N98_00361	COG4753	T; K	Signal transduction mechanisms; Transcription	Cellular processes and signaling; Information storage and processing	33.333	105	65	2	1156	1257	1	103	1.95e-29	110	39.3717
M0N98_00361	COG4565	K; T	Transcription; Signal transduction mechanisms	Information storage and processing; Cellular processes and signaling	30.769	130	85	2	1153	1279	2	129	1.48e-23	95	52.2791
M0N98_00361	COG2207	K	Transcription	Information storage and processing	22.84	162	121	1	1240	1401	91	248	8.79e-22	93.7	45.9264
M0N98_00361	COG3279	K; T	Transcription; Signal transduction mechanisms	Information storage and processing; Cellular processes and signaling	27.358	212	119	9	1154	1351	1	191	7.83e-20	87.2	67.5339
M0N98_00361	COG3707	T; K	Signal transduction mechanisms; Transcription	Cellular processes and signaling; Information storage and processing	31.783	129	81	4	1154	1279	3	127	1.13e-18	82.7	66.5189
M0N98_00361	COG2197	T; K	Signal transduction mechanisms; Transcription	Cellular processes and signaling; Information storage and processing	36.232	69	41	1	1154	1219	1	69	7.66e-12	61.1	51.8166
M0N98_00361	COG2972	T	Signal transduction mechanisms	Cellular processes and signaling	26.846	149	79	9	990	1123	310	443	2.92e-07	51.6	48.0903
M0N98_00361	COG4372	S	Function unknown	Poorly characterized	27.941	68	49	0	824	891	39	106	0.000898	40.3	33.7222
M0N98_00361	COG4372	S	Function unknown	Poorly characterized	21.739	69	51	1	825	890	68	136	0.002	39.1	33.7222
M0N98_00361	COG4372	S	Function unknown	Poorly characterized	23.529	68	52	0	824	891	46	113	0.015	36.4	33.7222
M0N98_00361	COG4372	S	Function unknown	Poorly characterized	28.75	80	50	2	824	896	102	181	0.026	35.6	33.7222
M0N98_00361	COG4372	S	Function unknown	Poorly characterized	25.373	67	48	2	826	891	87	152	0.069	34.1	33.7222
M0N98_00361	COG3064	M	Cell wall, membrane, envelope biogenesis	Cellular processes and signaling	15.094	53	44	1	838	890	4	55	0.23	32.7	32.319
M0N98_00363	COG1629	P	Inorganic ion transport and metabolism	Metabolism	18.194	742	403	25	114	836	1	557	3.64e-43	165	137.652
M0N98_00363	COG4206	H	Coenzyme transport and metabolism	Metabolism	27.483	302	180	9	117	407	1	274	6.34e-41	149	52.952
M0N98_00363	COG4771	P	Inorganic ion transport and metabolism	Metabolism	15.928	722	400	21	103	816	16	538	1.27e-33	135	91.0714
M0N98_00366	COG3507	G	Carbohydrate transport and metabolism	Metabolism	25.424	413	204	16	158	563	29	344	2.11e-58	197	109.652
M0N98_00367	COG0215	J	Translation, ribosomal structure and biogenesis	Information storage and processing	49.184	490	219	9	5	491	2	464	0	748	460.724
M0N98_00368	COG2986	E	Amino acid transport and metabolism	Metabolism	39.448	507	292	4	15	520	7	499	0	648	394.44
M0N98_00369	COG1028	I	Lipid transport and metabolism	Metabolism	40.408	245	138	3	2	241	7	248	6.96e-92	268	86.3781
M0N98_00369	COG0300	R	General function prediction only	Poorly characterized	29.817	218	144	3	1	218	5	213	5.53e-53	168	81.0691
M0N98_00369	COG4221	C	Energy production and conversion	Metabolism	26.923	234	162	4	4	234	8	235	1.87e-45	149	75.9889
M0N98_00370	COG0304	I; Q	Lipid transport and metabolism; Secondary metabolites biosynthesis, transport and catabolism	Metabolism; Metabolism	42.787	409	229	3	2	405	1	409	1.09e-180	506	222.663
M0N98_00371	COG0236	I	Lipid transport and metabolism	Metabolism	27.5	80	58	0	1	80	1	80	2.96e-16	63.7	35.9848
M0N98_00372	COG4261	R	General function prediction only	Poorly characterized	34.343	297	189	5	2	293	1	296	1.87e-105	306	212.357
M0N98_00372	COG1560	I	Lipid transport and metabolism	Metabolism	22.026	227	166	6	70	293	53	271	3.7e-27	104	89.0947
M0N98_00374	COG4706	I	Lipid transport and metabolism	Metabolism	29.771	131	91	1	16	145	13	143	4.48e-36	118	88.7714
M0N98_00375	COG0824	I	Lipid transport and metabolism	Metabolism	37.273	110	69	0	15	124	7	116	7.27e-37	120	46.0444
M0N98_00376	COG0304	I; Q	Lipid transport and metabolism; Secondary metabolites biosynthesis, transport and catabolism	Metabolism; Metabolism	27.833	406	254	10	9	378	5	407	4.67e-87	273	222.663
M0N98_00377	COG0236	I	Lipid transport and metabolism	Metabolism	35.294	85	48	3	1	85	3	80	1.46e-12	54.5	35.9848
M0N98_00378	COG0304	I; Q	Lipid transport and metabolism; Secondary metabolites biosynthesis, transport and catabolism	Metabolism; Metabolism	39.13	414	222	14	2	392	1	407	2.66e-134	387	222.663
M0N98_00381	COG0726	G; M	Carbohydrate transport and metabolism; Cell wall, membrane, envelope biogenesis	Metabolism; Cellular processes and signaling	31.746	189	120	4	36	223	15	195	1.36e-57	178	66.9925
M0N98_00382	COG2834	M	Cell wall, membrane, envelope biogenesis	Cellular processes and signaling	22.897	214	143	8	4	210	1	199	3.65e-24	92.5	40.4515
M0N98_00387	COG0463	M	Cell wall, membrane, envelope biogenesis	Cellular processes and signaling	28.788	198	124	8	18	208	4	191	1.57e-37	132	57.4044
M0N98_00387	COG3216	S	Function unknown	Poorly characterized	30.247	162	100	5	239	393	5	160	3.3e-24	95.3	64.5285
M0N98_00387	COG1215	N	Cell motility	Cellular processes and signaling	32.979	94	51	4	18	102	31	121	8.5e-16	74.4	48.9695
M0N98_00387	COG1216	G	Carbohydrate transport and metabolism	Metabolism	35.556	90	50	3	18	102	5	91	1.38e-13	66.2	37.665
M0N98_00388	COG4258	R	General function prediction only	Poorly characterized	25.903	803	552	17	10	798	2	775	4.06e-178	543	309.475
M0N98_00388	COG0204	I	Lipid transport and metabolism	Metabolism	25.893	224	143	8	845	1059	4	213	4.76e-36	133	55.7859
M0N98_00388	COG4106	C	Energy production and conversion	Metabolism	31.683	101	63	3	1108	1207	3	98	2.18e-22	90.3	46.3551
M0N98_00388	COG2227	H	Coenzyme transport and metabolism	Metabolism	25.954	131	83	5	1083	1211	8	126	1.63e-19	82.8	48.4753
M0N98_00388	COG2226	H; J	Coenzyme transport and metabolism; Translation, ribosomal structure and biogenesis	Metabolism; Information storage and processing	27.119	118	78	5	1098	1211	13	126	6.36e-14	67.3	43.0588
M0N98_00388	COG0500	Q; R	Secondary metabolites biosynthesis, transport and catabolism; General function prediction only	Metabolism; Poorly characterized	24.615	130	92	3	1083	1207	3	131	1.06e-10	59.5	55.6927
M0N98_00388	COG2230	I	Lipid transport and metabolism	Metabolism	18.095	105	77	4	1112	1210	57	158	3.7e-09	54.2	44.9204
M0N98_00389	COG1233	Q	Secondary metabolites biosynthesis, transport and catabolism	Metabolism	22.2	491	331	13	18	482	18	483	6.8e-73	236	99.1534
M0N98_00390	COG4927	R	General function prediction only	Poorly characterized	27.857	280	163	11	56	335	2	242	2.21e-55	183	149.717
M0N98_00390	COG4783	M; O	Cell wall, membrane, envelope biogenesis; Posttranslational modification, protein turnover, chaperones	Cellular processes and signaling; Cellular processes and signaling	30	50	33	1	475	522	50	99	0.009	34	32.8564
M0N98_00391	COG1541	H	Coenzyme transport and metabolism	Metabolism	31.09	431	277	10	6	430	7	423	3.03e-131	382	117.943
M0N98_00393	COG2205	T	Signal transduction mechanisms	Cellular processes and signaling	40.678	236	133	5	567	796	1	235	9.91e-76	242	70.3209
M0N98_00393	COG0642	T	Signal transduction mechanisms	Cellular processes and signaling	31.169	308	206	5	493	796	21	326	3.25e-75	244	56.0697
M0N98_00393	COG5002	T	Signal transduction mechanisms	Cellular processes and signaling	33.117	308	183	6	497	796	94	386	2.46e-71	236	112.338
M0N98_00393	COG4251	T	Signal transduction mechanisms	Cellular processes and signaling	28.571	322	211	9	486	796	186	499	2.23e-54	193	116.808
M0N98_00393	COG3852	T	Signal transduction mechanisms	Cellular processes and signaling	29.268	328	187	12	481	791	49	348	1.47e-50	178	172.723
M0N98_00393	COG4191	T	Signal transduction mechanisms	Cellular processes and signaling	27.358	318	208	9	493	796	51	359	1.29e-46	167	105.651
M0N98_00393	COG5000	T	Signal transduction mechanisms	Cellular processes and signaling	28.03	264	147	9	552	799	183	419	1.94e-38	145	137.786
M0N98_00393	COG2203	T	Signal transduction mechanisms	Cellular processes and signaling	14.377	313	260	3	4	316	57	361	2.09e-14	74.1	44.4141
M0N98_00399	COG0205	G	Carbohydrate transport and metabolism	Metabolism	50.857	350	148	4	1	333	2	344	1.77e-171	477	159.47
M0N98_00400	COG3292	T	Signal transduction mechanisms	Cellular processes and signaling	18.165	1112	706	18	6	1101	1	924	6.76e-66	239	103.53
M0N98_00400	COG0642	T	Signal transduction mechanisms	Cellular processes and signaling	32.54	252	162	5	809	1060	83	326	2.98e-59	204	56.0697
M0N98_00400	COG2205	T	Signal transduction mechanisms	Cellular processes and signaling	32.627	236	153	3	826	1060	5	235	7.88e-59	199	70.3209
M0N98_00400	COG5002	T	Signal transduction mechanisms	Cellular processes and signaling	26.243	362	255	6	705	1060	31	386	1.11e-58	205	112.338
M0N98_00400	COG0745	T; K	Signal transduction mechanisms; Transcription	Cellular processes and signaling; Information storage and processing	39.062	128	74	3	1102	1228	1	125	4.57e-41	147	63.0514
M0N98_00400	COG3706	T; K	Signal transduction mechanisms; Transcription	Cellular processes and signaling; Information storage and processing	43.478	115	64	1	1102	1215	1	115	1.77e-40	145	59.5372
M0N98_00400	COG3437	T	Signal transduction mechanisms	Cellular processes and signaling	36.429	140	88	1	1099	1237	3	142	1.48e-37	138	52.4747
M0N98_00400	COG0784	T	Signal transduction mechanisms	Cellular processes and signaling	35.938	128	81	1	1098	1224	1	128	1.51e-37	134	53.7009
M0N98_00400	COG4251	T	Signal transduction mechanisms	Cellular processes and signaling	25.329	304	205	9	767	1064	216	503	6.67e-30	122	116.808
M0N98_00400	COG4191	T	Signal transduction mechanisms	Cellular processes and signaling	21.502	293	186	14	790	1060	89	359	1.39e-27	113	105.651
M0N98_00400	COG4753	T; K	Signal transduction mechanisms; Transcription	Cellular processes and signaling; Information storage and processing	31.429	105	67	3	1104	1205	1	103	5.72e-25	97.5	39.3717
M0N98_00400	COG4565	K; T	Transcription; Signal transduction mechanisms	Information storage and processing; Cellular processes and signaling	29.054	148	90	4	1101	1244	2	138	6.75e-23	93.1	52.2791
M0N98_00400	COG2207	K	Transcription	Information storage and processing	27.184	103	75	0	1249	1351	148	250	2.54e-20	89.5	45.9264
M0N98_00400	COG3279	K; T	Transcription; Signal transduction mechanisms	Information storage and processing; Cellular processes and signaling	24.583	240	135	13	1106	1321	5	222	5.64e-18	81.8	67.5339
M0N98_00400	COG3707	T; K	Signal transduction mechanisms; Transcription	Cellular processes and signaling; Information storage and processing	22.174	230	131	7	1101	1328	2	185	1.58e-14	70.8	66.5189
M0N98_00400	COG2197	T; K	Signal transduction mechanisms; Transcription	Cellular processes and signaling; Information storage and processing	32	75	45	3	1102	1170	1	75	2.79e-09	53.7	51.8166
M0N98_00400	COG2972	T	Signal transduction mechanisms	Cellular processes and signaling	21.739	207	103	11	871	1060	277	441	2.84e-06	48.5	48.0903
M0N98_00401	COG4206	H	Coenzyme transport and metabolism	Metabolism	26.481	287	183	10	105	374	1	276	8.72e-31	119	52.952
M0N98_00401	COG4771	P	Inorganic ion transport and metabolism	Metabolism	16.499	697	369	20	94	773	19	519	2.04e-30	125	91.0714
M0N98_00408	COG3119	P	Inorganic ion transport and metabolism	Metabolism	28.046	517	225	14	1	498	1	389	6.87e-116	344	124.22
M0N98_00409	COG0571	K	Transcription	Information storage and processing	37.344	241	126	7	17	244	1	229	5.5e-67	206	134.456
M0N98_00410	COG0304	I; Q	Lipid transport and metabolism; Secondary metabolites biosynthesis, transport and catabolism	Metabolism; Metabolism	59.856	416	160	4	4	419	1	409	0	653	222.663
M0N98_00411	COG0236	I	Lipid transport and metabolism	Metabolism	43.59	78	44	0	1	78	3	80	1.75e-24	84.5	35.9848
M0N98_00412	COG0299	F	Nucleotide transport and metabolism	Metabolism	37.433	187	106	3	1	181	1	182	2.5e-68	204	107.812
M0N98_00413	COG1595	K	Transcription	Information storage and processing	22.778	180	137	2	4	181	2	181	1.59e-34	117	41.9039
M0N98_00414	COG1629	P	Inorganic ion transport and metabolism	Metabolism	20.69	696	392	23	103	786	1	548	3.36e-43	165	137.652
M0N98_00414	COG4771	P	Inorganic ion transport and metabolism	Metabolism	18.931	692	397	21	96	786	20	548	1.02e-34	138	91.0714
M0N98_00414	COG4206	H	Coenzyme transport and metabolism	Metabolism	22.364	313	173	10	106	410	1	251	4.95e-22	94.2	52.952
M0N98_00416	COG1595	K	Transcription	Information storage and processing	31.013	158	105	1	5	158	16	173	1.96e-36	121	41.9039
M0N98_00416	COG2771	K	Transcription	Information storage and processing	32.394	71	45	2	87	156	102	170	2.73e-06	42.8	37.0426
M0N98_00417	COG3712	P; T	Inorganic ion transport and metabolism; Signal transduction mechanisms	Metabolism; Cellular processes and signaling	27.311	238	168	4	33	266	26	262	1.42e-56	179	91.9366
M0N98_00418	COG4771	P	Inorganic ion transport and metabolism	Metabolism	22.669	622	415	21	183	785	18	592	8.88e-72	245	91.0714
M0N98_00418	COG1629	P	Inorganic ion transport and metabolism	Metabolism	19.855	690	452	24	192	846	1	624	5.87e-52	190	137.652
M0N98_00418	COG4206	H	Coenzyme transport and metabolism	Metabolism	19.521	292	207	10	195	474	1	276	1.54e-16	78	52.952
M0N98_00420	COG0111	H	Coenzyme transport and metabolism	Metabolism	34.295	312	163	13	1	278	1	304	9.93e-81	245	122.225
M0N98_00420	COG1052	C; H; R	Energy production and conversion; Coenzyme transport and metabolism; General function prediction only	Metabolism; Metabolism; Poorly characterized	30.449	312	176	12	1	278	1	305	3.73e-63	200	130.209
M0N98_00421	COG0859	M	Cell wall, membrane, envelope biogenesis	Cellular processes and signaling	26.437	348	235	14	1	343	4	335	2.66e-55	181	49.5898
M0N98_00422	COG1560	I	Lipid transport and metabolism	Metabolism	27.341	267	183	8	27	291	14	271	1.1e-72	222	89.0947
M0N98_00423	COG0562	M	Cell wall, membrane, envelope biogenesis	Cellular processes and signaling	58.152	368	144	6	3	365	2	364	0	604	419.507
M0N98_00426	COG1216	G	Carbohydrate transport and metabolism	Metabolism	27.586	261	115	7	1	255	3	195	1.15e-41	140	37.665
M0N98_00426	COG0463	M	Cell wall, membrane, envelope biogenesis	Cellular processes and signaling	23.554	242	140	10	1	233	2	207	1.71e-22	90.1	57.4044
M0N98_00426	COG1215	N	Cell motility	Cellular processes and signaling	20.863	278	154	12	4	272	31	251	1.02e-17	78.6	48.9695
M0N98_00429	COG0438	M	Cell wall, membrane, envelope biogenesis	Cellular processes and signaling	27.619	105	74	2	289	392	17	120	2.97e-18	77.3	34.1957
M0N98_00430	COG0463	M	Cell wall, membrane, envelope biogenesis	Cellular processes and signaling	21.078	204	139	8	3	204	6	189	2.85e-12	62	57.4044
M0N98_00430	COG1215	N	Cell motility	Cellular processes and signaling	20.909	110	83	3	2	109	32	139	1.04e-07	49.4	48.9695
M0N98_00430	COG1216	G	Carbohydrate transport and metabolism	Metabolism	19.811	106	79	4	1	105	5	105	2.91e-07	47.3	37.665
M0N98_00431	COG1132	V	Defense mechanisms	Cellular processes and signaling	39.577	614	330	3	1	611	1	576	0	641	278.587
M0N98_00431	COG2274	V	Defense mechanisms	Cellular processes and signaling	32.623	610	363	7	6	610	144	710	1.68e-152	453	344.51
M0N98_00431	COG4988	C; O	Energy production and conversion; Posttranslational modification, protein turnover, chaperones	Metabolism; Cellular processes and signaling	28.642	611	363	18	9	601	8	563	4.08e-120	364	345.59
M0N98_00431	COG4987	C; O	Energy production and conversion; Posttranslational modification, protein turnover, chaperones	Metabolism; Cellular processes and signaling	28.147	572	338	16	90	606	13	566	1.29e-116	355	276.647
M0N98_00431	COG1122	P; R	Inorganic ion transport and metabolism; General function prediction only	Metabolism; Poorly characterized	34.583	240	124	9	375	598	1	223	1.54e-48	166	151.716
M0N98_00431	COG4619	P	Inorganic ion transport and metabolism	Metabolism	31.5	200	120	4	375	568	1	189	4.02e-44	153	143.033
M0N98_00431	COG4133	O	Posttranslational modification, protein turnover, chaperones	Cellular processes and signaling	23.636	220	135	8	375	581	3	202	4.88e-25	100	75.9783
M0N98_00433	COG0463	M	Cell wall, membrane, envelope biogenesis	Cellular processes and signaling	24.444	225	146	6	5	229	2	202	1.83e-30	112	57.4044
M0N98_00433	COG1216	G	Carbohydrate transport and metabolism	Metabolism	33.028	109	60	4	5	108	3	103	6.53e-17	75	37.665
M0N98_00433	COG1215	N	Cell motility	Cellular processes and signaling	25.439	114	82	2	1	112	25	137	2.15e-16	75.5	48.9695
M0N98_00434	COG1368	M	Cell wall, membrane, envelope biogenesis	Cellular processes and signaling	28.52	561	349	16	56	607	18	535	5.62e-102	320	118.988
M0N98_00435	COG0463	M	Cell wall, membrane, envelope biogenesis	Cellular processes and signaling	31.193	218	138	6	7	222	1	208	3.71e-45	150	57.4044
M0N98_00435	COG1215	N	Cell motility	Cellular processes and signaling	31.304	115	77	1	5	119	26	138	3.84e-18	80.2	48.9695
M0N98_00435	COG1216	G	Carbohydrate transport and metabolism	Metabolism	27.679	112	75	2	6	117	1	106	1.74e-14	68.1	37.665
M0N98_00436	COG2246	I	Lipid transport and metabolism	Metabolism	27.642	123	82	4	9	124	9	131	2.97e-14	61.8	50.5893
M0N98_00437	COG1807	M	Cell wall, membrane, envelope biogenesis	Cellular processes and signaling	22.977	383	214	2	4	386	6	307	3.42e-39	142	48.8511
M0N98_00438	COG1368	M	Cell wall, membrane, envelope biogenesis	Cellular processes and signaling	27.005	611	394	18	12	608	1	573	6.5e-98	307	118.988
M0N98_00439	COG3341	R	General function prediction only	Poorly characterized	49.065	214	87	6	3	208	1	200	1.37e-90	261	152.315
M0N98_00439	COG0328	L	Replication, recombination and repair	Information storage and processing	31.169	77	49	3	81	154	5	80	4.24e-12	58.3	50.9981
M0N98_00440	COG0018	J	Translation, ribosomal structure and biogenesis	Information storage and processing	36.482	614	342	16	1	606	1	574	0	663	404.53
M0N98_00441	COG1629	P	Inorganic ion transport and metabolism	Metabolism	18.12	734	404	21	98	813	1	555	6.57e-43	163	137.652
M0N98_00441	COG4771	P	Inorganic ion transport and metabolism	Metabolism	17.602	784	424	18	90	856	19	597	9.68e-36	141	91.0714
M0N98_00441	COG4206	H	Coenzyme transport and metabolism	Metabolism	31.707	205	124	7	101	297	1	197	2.41e-26	106	52.952
M0N98_00443	COG0826	J	Translation, ribosomal structure and biogenesis	Information storage and processing	41.667	312	163	6	6	310	2	301	4.2e-128	369	89.4329
M0N98_00444	COG0042	J	Translation, ribosomal structure and biogenesis	Information storage and processing	44.805	308	165	3	12	319	8	310	1.36e-155	435	181.831
M0N98_00446	COG0671	I	Lipid transport and metabolism	Metabolism	14.894	188	158	2	128	313	2	189	1.79e-05	41.9	38.8677
M0N98_00447	COG0451	M	Cell wall, membrane, envelope biogenesis	Cellular processes and signaling	28.402	338	190	11	16	344	1	295	5.42e-65	205	63.8445
M0N98_00447	COG0702	R	General function prediction only	Poorly characterized	21.719	221	139	7	16	236	1	187	9.25e-21	86.4	64.0962
M0N98_00448	COG0053	P	Inorganic ion transport and metabolism	Metabolism	38.676	287	170	2	26	312	1	281	1.5e-99	291	84.0002
M0N98_00449	COG0557	K	Transcription	Information storage and processing	42.216	713	393	4	15	715	1	706	0	943	473.825
M0N98_00450	COG1045	E	Amino acid transport and metabolism	Metabolism	44.262	183	86	2	126	301	1	174	5.67e-84	247	86.2906
M0N98_00450	COG0110	R	General function prediction only	Poorly characterized	31.373	102	69	1	194	295	25	125	3.21e-13	63	48.3285
M0N98_00452	COG0116	J	Translation, ribosomal structure and biogenesis	Information storage and processing	49.73	370	182	3	5	371	1	369	0	553	206.875
M0N98_00453	COG1506	E	Amino acid transport and metabolism	Metabolism	32.54	252	149	5	489	737	1	234	7.26e-66	215	40.7704
M0N98_00453	COG1073	T	Signal transduction mechanisms	Cellular processes and signaling	23.985	271	152	15	489	736	14	253	2.68e-17	79.2	71.4844
M0N98_00453	COG0412	Q	Secondary metabolites biosynthesis, transport and catabolism	Metabolism	24	250	143	12	482	725	1	209	3.52e-16	75.4	56.128
M0N98_00453	COG0596	H; R	Coenzyme transport and metabolism; General function prediction only	Metabolism; Poorly characterized	19.651	229	144	8	516	735	24	221	6.82e-10	56.9	34.9767
M0N98_00453	COG2267	I	Lipid transport and metabolism	Metabolism	19.847	262	160	16	482	734	1	221	1.65e-08	52.7	50.7709
M0N98_00453	COG0823	U	Intracellular trafficking, secretion, and vesicular transport	Cellular processes and signaling	19.807	207	100	8	150	351	1	146	6.69e-07	47	45.048
M0N98_00454	COG0151	F	Nucleotide transport and metabolism	Metabolism	55.66	424	179	4	1	421	1	418	0	690	254.552
M0N98_00456	COG1238	S	Function unknown	Poorly characterized	30	150	102	2	2	148	7	156	1.67e-32	110	58.6787
M0N98_00456	COG0586	M	Cell wall, membrane, envelope biogenesis	Cellular processes and signaling	27.815	151	103	3	1	145	3	153	4.24e-20	79.5	45.6076
M0N98_00457	COG4121	J	Translation, ribosomal structure and biogenesis	Information storage and processing	38.819	237	119	8	5	226	11	236	2.09e-81	240	143.415
M0N98_00459	COG2207	K	Transcription	Information storage and processing	27.612	134	97	0	21	154	124	257	5.25e-18	75.6	45.9264
M0N98_00461	COG0803	P	Inorganic ion transport and metabolism	Metabolism	31.599	269	171	7	23	285	9	270	1.33e-74	227	84.5246
M0N98_00462	COG1121	P	Inorganic ion transport and metabolism	Metabolism	41.803	244	139	3	1	241	2	245	2.74e-105	302	154.091
M0N98_00462	COG1120	P; H	Inorganic ion transport and metabolism; Coenzyme transport and metabolism	Metabolism; Metabolism	33.663	202	121	5	5	197	1	198	2.07e-62	193	156.742
M0N98_00462	COG4133	O	Posttranslational modification, protein turnover, chaperones	Cellular processes and signaling	26	200	131	5	4	196	1	190	1.64e-38	130	75.9783
M0N98_00464	COG0726	G; M	Carbohydrate transport and metabolism; Cell wall, membrane, envelope biogenesis	Metabolism; Cellular processes and signaling	33.161	193	112	4	14	199	8	190	1.8e-50	159	66.9925
M0N98_00466	COG1028	I	Lipid transport and metabolism	Metabolism	40.157	254	146	1	7	260	2	249	4.52e-97	282	86.3781
M0N98_00466	COG4221	C	Energy production and conversion	Metabolism	33.761	234	144	3	8	241	2	224	2.98e-61	190	75.9889
M0N98_00466	COG0300	R	General function prediction only	Poorly characterized	34.359	195	128	0	8	202	2	196	5.22e-59	185	81.0691
M0N98_00467	COG3717	G	Carbohydrate transport and metabolism	Metabolism	59.636	275	111	0	6	280	1	275	0	529	407.602
M0N98_00468	COG2027	M	Cell wall, membrane, envelope biogenesis	Cellular processes and signaling	34.183	471	292	11	5	466	1	462	4.52e-137	399	202.448
M0N98_00469	COG1249	C	Energy production and conversion	Metabolism	44.543	449	245	4	1	446	2	449	0	544	296.228
M0N98_00469	COG0446	I	Lipid transport and metabolism	Metabolism	30.418	263	153	13	91	330	37	292	9.87e-45	155	80.2404
M0N98_00469	COG0492	O	Posttranslational modification, protein turnover, chaperones	Cellular processes and signaling	26.176	340	192	15	3	326	1	297	1.69e-39	141	85.5569
M0N98_00473	COG0029	H	Coenzyme transport and metabolism	Metabolism	53.817	524	227	5	1	524	1	509	0	841	408.341
M0N98_00473	COG1053	C	Energy production and conversion	Metabolism	32.043	465	225	16	3	405	2	437	7.46e-95	292	195.822
M0N98_00477	COG1506	E	Amino acid transport and metabolism	Metabolism	32.129	249	143	9	495	735	3	233	2.67e-47	164	40.7704
M0N98_00477	COG0412	Q	Secondary metabolites biosynthesis, transport and catabolism	Metabolism	25.269	186	108	7	548	729	52	210	6.09e-14	68.8	56.128
M0N98_00477	COG0823	U	Intracellular trafficking, secretion, and vesicular transport	Cellular processes and signaling	38.333	60	29	2	164	219	35	90	8.24e-10	55.4	45.048
M0N98_00477	COG0823	U	Intracellular trafficking, secretion, and vesicular transport	Cellular processes and signaling	31.818	66	34	3	158	219	73	131	1.83e-08	51.2	45.048
M0N98_00477	COG0823	U	Intracellular trafficking, secretion, and vesicular transport	Cellular processes and signaling	17.5	200	107	11	174	368	1	147	3.96e-08	50.4	45.048
M0N98_00477	COG0823	U	Intracellular trafficking, secretion, and vesicular transport	Cellular processes and signaling	26.277	137	80	8	288	423	34	150	4.12e-08	50.4	45.048
M0N98_00477	COG2267	I	Lipid transport and metabolism	Metabolism	21.939	196	107	9	548	731	51	212	2.67e-08	52.3	50.7709
M0N98_00477	COG0596	H; R	Coenzyme transport and metabolism; General function prediction only	Metabolism; Poorly characterized	18.325	191	112	8	541	716	39	200	0.000133	41.1	34.9767
M0N98_00478	COG3533	G	Carbohydrate transport and metabolism	Metabolism	49.199	624	287	7	28	648	1	597	0	883	347.985
M0N98_00479	COG3507	G	Carbohydrate transport and metabolism	Metabolism	32.335	334	177	15	1	315	1	304	9.47e-77	249	109.652
M0N98_00484	COG1629	P	Inorganic ion transport and metabolism	Metabolism	18.316	677	406	21	129	783	1	552	7.18e-52	190	137.652
M0N98_00484	COG4771	P	Inorganic ion transport and metabolism	Metabolism	16.987	677	409	23	116	780	14	549	5.63e-45	169	91.0714
M0N98_00484	COG4206	H	Coenzyme transport and metabolism	Metabolism	25.738	237	143	11	132	342	1	230	2.48e-31	121	52.952
M0N98_00486	COG1961	L	Replication, recombination and repair	Information storage and processing	33.645	214	120	8	1	195	3	213	5.17e-36	127	87.7729
M0N98_00487	COG3533	G	Carbohydrate transport and metabolism	Metabolism	49.199	624	284	7	29	646	1	597	0	875	347.985
M0N98_00488	COG1629	P	Inorganic ion transport and metabolism	Metabolism	19.608	663	382	24	130	769	1	535	5.13e-52	191	137.652
M0N98_00488	COG4771	P	Inorganic ion transport and metabolism	Metabolism	18.552	663	387	18	117	769	14	533	5.42e-44	166	91.0714
M0N98_00488	COG4206	H	Coenzyme transport and metabolism	Metabolism	20.939	277	193	10	133	397	1	263	1.27e-31	122	52.952
M0N98_00491	COG3292	T	Signal transduction mechanisms	Cellular processes and signaling	20.318	1068	664	19	19	1068	17	915	2.19e-101	342	103.53
M0N98_00491	COG2205	T	Signal transduction mechanisms	Cellular processes and signaling	34.914	232	149	1	813	1042	8	239	4.04e-73	240	70.3209
M0N98_00491	COG0642	T	Signal transduction mechanisms	Cellular processes and signaling	38.158	228	136	2	815	1040	104	328	6.08e-70	235	56.0697
M0N98_00491	COG5002	T	Signal transduction mechanisms	Cellular processes and signaling	35.319	235	146	2	813	1042	157	390	2.07e-67	230	112.338
M0N98_00491	COG4251	T	Signal transduction mechanisms	Cellular processes and signaling	31.6	250	149	8	800	1042	269	503	5.29e-47	174	116.808
M0N98_00491	COG4191	T	Signal transduction mechanisms	Cellular processes and signaling	31.39	223	131	8	828	1039	149	360	1.48e-41	154	105.651
M0N98_00491	COG0745	T; K	Signal transduction mechanisms; Transcription	Cellular processes and signaling; Information storage and processing	29.858	211	125	8	1076	1279	1	195	1.14e-39	143	63.0514
M0N98_00491	COG5000	T	Signal transduction mechanisms	Cellular processes and signaling	30.493	223	143	5	827	1044	207	422	1.74e-39	149	137.786
M0N98_00491	COG3437	T	Signal transduction mechanisms	Cellular processes and signaling	41.406	128	74	1	1075	1201	5	132	1.59e-38	141	52.4747
M0N98_00491	COG3706	T; K	Signal transduction mechanisms; Transcription	Cellular processes and signaling; Information storage and processing	37.391	115	71	1	1076	1189	1	115	2.62e-38	138	59.5372
M0N98_00491	COG0784	T	Signal transduction mechanisms	Cellular processes and signaling	35.246	122	78	1	1074	1194	3	124	6.02e-36	129	53.7009
M0N98_00491	COG4753	T; K	Signal transduction mechanisms; Transcription	Cellular processes and signaling; Information storage and processing	33.981	103	63	2	1080	1179	3	103	2.92e-25	98.3	39.3717
M0N98_00491	COG2207	K	Transcription	Information storage and processing	28.148	135	97	0	1192	1326	121	255	4e-25	103	45.9264
M0N98_00491	COG4565	K; T	Transcription; Signal transduction mechanisms	Information storage and processing; Cellular processes and signaling	28.571	126	83	3	1080	1201	7	129	2.27e-24	97.3	52.2791
M0N98_00491	COG4257	V	Defense mechanisms	Cellular processes and signaling	19.065	278	189	14	124	390	17	269	1.89e-17	81.2	76.982
M0N98_00491	COG3279	K; T	Transcription; Signal transduction mechanisms	Information storage and processing; Cellular processes and signaling	27.642	123	80	4	1080	1198	5	122	4.25e-14	70.6	67.5339
M0N98_00491	COG2972	T	Signal transduction mechanisms	Cellular processes and signaling	29.114	79	50	2	966	1041	369	444	6.32e-09	56.9	48.0903
M0N98_00492	COG1592	C	Energy production and conversion	Metabolism	60.428	187	67	2	3	189	1	180	1.4e-98	280	99.8941
M0N98_00494	COG0659	P	Inorganic ion transport and metabolism	Metabolism	39.668	542	310	7	16	556	1	526	0	535	162.969
M0N98_00494	COG1366	T	Signal transduction mechanisms	Cellular processes and signaling	27.692	65	47	0	471	535	29	93	1.4e-07	46.8	37.1407
M0N98_00495	COG0731	J	Translation, ribosomal structure and biogenesis	Information storage and processing	34.4	250	145	5	10	254	11	246	1.14e-87	257	176.15
M0N98_00496	COG1555	L	Replication, recombination and repair	Information storage and processing	30.303	66	46	0	58	123	6	71	9.55e-09	49.5	46.0092
M0N98_00498	COG0566	J	Translation, ribosomal structure and biogenesis	Information storage and processing	36.943	157	96	2	15	171	106	259	8.1e-37	125	95.2629
M0N98_00500	COG0379	H	Coenzyme transport and metabolism	Metabolism	60.328	305	114	2	21	325	2	299	0	534	177.131
M0N98_00501	COG0127	F	Nucleotide transport and metabolism	Metabolism	54.404	193	83	5	4	193	1	191	4.75e-104	294	60.8465
M0N98_00502	COG1670	J; O	Translation, ribosomal structure and biogenesis; Posttranslational modification, protein turnover, chaperones	Information storage and processing; Cellular processes and signaling	32.749	171	110	3	4	173	3	169	1.83e-45	144	38.8268
M0N98_00503	COG1284	S	Function unknown	Poorly characterized	39.041	292	168	2	6	297	4	285	4.84e-94	276	104.012
M0N98_00504	COG0495	J	Translation, ribosomal structure and biogenesis	Information storage and processing	43.447	969	375	20	1	943	3	824	0	1229	1046.95
M0N98_00505	COG4946	S	Function unknown	Poorly characterized	35.635	1086	668	10	1	1070	1	1071	0	1016	488.779
M0N98_00505	COG0793	O	Posttranslational modification, protein turnover, chaperones	Cellular processes and signaling	26.904	394	214	17	676	1048	1	341	2.09e-63	216	74.1361
M0N98_00505	COG0823	U	Intracellular trafficking, secretion, and vesicular transport	Cellular processes and signaling	29.213	178	94	8	36	208	1	151	1.32e-28	109	45.048
M0N98_00505	COG0823	U	Intracellular trafficking, secretion, and vesicular transport	Cellular processes and signaling	28	150	98	7	368	513	1	144	2.96e-24	97.4	45.048
M0N98_00505	COG0823	U	Intracellular trafficking, secretion, and vesicular transport	Cellular processes and signaling	28.387	155	100	6	334	485	12	158	7.84e-23	93.2	45.048
M0N98_00505	COG0823	U	Intracellular trafficking, secretion, and vesicular transport	Cellular processes and signaling	20.755	212	102	5	229	433	1	153	4.5e-19	82.4	45.048
M0N98_00505	COG0823	U	Intracellular trafficking, secretion, and vesicular transport	Cellular processes and signaling	21.32	197	91	4	198	388	12	150	4.82e-19	82.4	45.048
M0N98_00505	COG0823	U	Intracellular trafficking, secretion, and vesicular transport	Cellular processes and signaling	30.667	75	44	3	32	102	85	155	3.13e-08	51.2	45.048
M0N98_00505	COG2319	R	General function prediction only	Poorly characterized	20	205	135	10	313	505	205	392	4.9e-14	72.3	52.606
M0N98_00505	COG2319	R	General function prediction only	Poorly characterized	19.662	473	251	23	5	455	22	387	2.49e-13	70.3	52.606
M0N98_00505	COG2319	R	General function prediction only	Poorly characterized	22.816	206	128	9	313	505	121	308	3.66e-12	66.5	52.606
M0N98_00505	COG2319	R	General function prediction only	Poorly characterized	20.379	422	208	25	15	414	73	388	5.79e-12	66.1	52.606
M0N98_00505	COG2319	R	General function prediction only	Poorly characterized	21.717	198	146	6	310	505	34	224	1.08e-09	58.8	52.606
M0N98_00506	COG1595	K	Transcription	Information storage and processing	27.473	182	123	2	7	186	4	178	3.46e-38	127	41.9039
M0N98_00506	COG2771	K	Transcription	Information storage and processing	36.735	49	29	1	146	194	137	183	9.21e-08	47.4	37.0426
M0N98_00506	COG2909	K	Transcription	Information storage and processing	40.476	42	23	1	145	186	131	170	3.77e-07	45.5	44.3098
M0N98_00507	COG3712	P; T	Inorganic ion transport and metabolism; Signal transduction mechanisms	Metabolism; Cellular processes and signaling	31.349	252	158	8	84	334	32	269	1.81e-61	194	91.9366
M0N98_00508	COG1629	P	Inorganic ion transport and metabolism	Metabolism	18	800	433	29	197	958	1	615	3.43e-42	162	137.652
M0N98_00508	COG4771	P	Inorganic ion transport and metabolism	Metabolism	16.625	794	433	24	190	958	20	609	9.69e-37	144	91.0714
M0N98_00508	COG4206	H	Coenzyme transport and metabolism	Metabolism	36.364	154	72	7	200	344	1	137	1.64e-29	116	52.952
M0N98_00510	COG3119	P	Inorganic ion transport and metabolism	Metabolism	32.692	468	186	12	28	462	20	391	4.52e-118	348	124.22
M0N98_00511	COG3119	P	Inorganic ion transport and metabolism	Metabolism	31.474	502	225	12	1	497	1	388	1.9e-138	402	124.22
M0N98_00512	COG3436	X	Mobilome prophages, transposons	Cellular processes and signaling	26.464	427	296	2	55	478	4	415	2.03e-66	218	106.268
M0N98_00514	COG0488	R	General function prediction only	Poorly characterized	31.376	545	311	18	5	529	1	502	4.86e-125	373	315.081
M0N98_00514	COG4133	O	Posttranslational modification, protein turnover, chaperones	Cellular processes and signaling	27.488	211	117	6	1	196	1	190	1.33e-28	109	75.9783
M0N98_00514	COG4133	O	Posttranslational modification, protein turnover, chaperones	Cellular processes and signaling	27.179	195	118	10	338	514	2	190	2.24e-27	106	75.9783
M0N98_00515	COG1472	G	Carbohydrate transport and metabolism	Metabolism	35.459	392	183	12	42	395	1	360	8.16e-122	373	199.158
M0N98_00515	COG1470	S	Function unknown	Poorly characterized	24.107	112	66	4	757	863	213	310	0.000432	40.6	39.0722
M0N98_00516	COG0427	C	Energy production and conversion	Metabolism	36.709	474	225	16	5	461	9	424	3.01e-169	481	296.201
M0N98_00518	COG0621	J	Translation, ribosomal structure and biogenesis	Information storage and processing	48.409	440	220	6	17	455	1	434	0	617	337.055
M0N98_00519	COG0545	O	Posttranslational modification, protein turnover, chaperones	Cellular processes and signaling	50.485	103	47	3	33	132	3	104	1.1e-44	138	44.0172
M0N98_00520	COG1983	K; T	Transcription; Signal transduction mechanisms	Information storage and processing; Cellular processes and signaling	50.794	63	29	2	3	64	1	62	3.33e-28	93.3	40.5236
M0N98_00521	COG2227	H	Coenzyme transport and metabolism	Metabolism	35.577	104	63	3	90	189	23	126	8.01e-28	101	48.4753
M0N98_00521	COG2226	H; J	Coenzyme transport and metabolism; Translation, ribosomal structure and biogenesis	Metabolism; Information storage and processing	28.814	118	78	3	79	190	10	127	9.04e-20	80.8	43.0588
M0N98_00521	COG4106	C	Energy production and conversion	Metabolism	25.51	98	70	2	93	187	3	100	3.32e-16	69.9	46.3551
M0N98_00521	COG2230	I	Lipid transport and metabolism	Metabolism	31.405	121	72	4	79	188	38	158	2.85e-14	66.1	44.9204
M0N98_00521	COG0500	Q; R	Secondary metabolites biosynthesis, transport and catabolism; General function prediction only	Metabolism; Poorly characterized	24.342	152	100	6	66	204	3	152	1.16e-11	59.9	55.6927
M0N98_00522	COG2177	D	Cell cycle control, cell division, chromosome partitioning	Cellular processes and signaling	32.549	255	165	3	32	281	40	292	4.5e-56	180	66.3908
M0N98_00524	COG1968	I	Lipid transport and metabolism	Metabolism	40.602	266	149	4	1	262	1	261	7.93e-89	261	71.997
M0N98_00525	COG0130	J	Translation, ribosomal structure and biogenesis	Information storage and processing	50	226	106	3	8	233	2	220	1e-109	314	237.257
M0N98_00526	COG0809	J	Translation, ribosomal structure and biogenesis	Information storage and processing	56.034	348	145	4	2	349	1	340	0	577	273.43
M0N98_00527	COG0801	H	Coenzyme transport and metabolism	Metabolism	51.351	148	68	2	2	148	1	145	3.3e-66	195	82.0576
M0N98_00537	COG2956	M	Cell wall, membrane, envelope biogenesis	Cellular processes and signaling	19.828	232	163	8	144	373	57	267	5.24e-07	48.6	39.7123
M0N98_00537	COG2956	M	Cell wall, membrane, envelope biogenesis	Cellular processes and signaling	19.763	253	182	5	160	411	40	272	1.68e-06	47	39.7123
M0N98_00537	COG2956	M	Cell wall, membrane, envelope biogenesis	Cellular processes and signaling	20.465	215	145	10	166	376	12	204	6.13e-05	42	39.7123
M0N98_00537	COG2956	M	Cell wall, membrane, envelope biogenesis	Cellular processes and signaling	21.622	185	119	6	134	312	111	275	0.00025	40.1	39.7123
M0N98_00537	COG4783	M; O	Cell wall, membrane, envelope biogenesis; Posttranslational modification, protein turnover, chaperones	Cellular processes and signaling; Cellular processes and signaling	21.429	154	99	4	159	310	1	134	9.5e-06	42.9	32.8564
M0N98_00537	COG2771	K	Transcription	Information storage and processing	21	100	73	1	526	625	91	184	0.000474	38.6	37.0426
M0N98_00537	COG3063	N; W	Cell motility; Extracellular structures	Cellular processes and signaling; Cellular processes and signaling	25.301	83	60	2	291	373	1	81	0.001	35.5	30.9088
M0N98_00537	COG1729	D	Cell cycle control, cell division, chromosome partitioning	Cellular processes and signaling	15.789	95	66	3	144	234	8	92	0.033	31.9	31.8857
M0N98_00537	COG5010	W	Extracellular structures	Cellular processes and signaling	13.725	153	125	2	158	309	3	149	0.054	32.2	31.0841
M0N98_00538	COG3436	X	Mobilome prophages, transposons	Cellular processes and signaling	26.464	427	296	2	55	478	4	415	1.33e-66	218	106.268
M0N98_00541	COG0824	I	Lipid transport and metabolism	Metabolism	34.783	115	74	1	1	114	1	115	2.36e-31	106	46.0444
M0N98_00542	COG0758	L	Replication, recombination and repair	Information storage and processing	42.663	368	201	6	4	370	2	360	2.92e-157	443	228.813
M0N98_00543	COG3669	G	Carbohydrate transport and metabolism	Metabolism	30.584	497	221	22	1	474	1	396	7.98e-117	351	234.047
M0N98_00544	COG3064	M	Cell wall, membrane, envelope biogenesis	Cellular processes and signaling	24.39	82	54	3	200	281	41	114	0.026	33.9	32.319
M0N98_00544	COG3064	M	Cell wall, membrane, envelope biogenesis	Cellular processes and signaling	25.263	95	65	2	199	290	72	163	0.035	33.5	32.319
M0N98_00547	COG2207	K	Transcription	Information storage and processing	36.559	93	59	0	185	277	161	253	3.29e-21	87.5	45.9264
M0N98_00548	COG0479	C	Energy production and conversion	Metabolism	37.349	249	127	14	7	247	3	230	2.54e-90	263	169.927
M0N98_00549	COG1053	C	Energy production and conversion	Metabolism	32.833	466	201	17	59	468	28	437	1.34e-106	327	195.822
M0N98_00551	COG0671	I	Lipid transport and metabolism	Metabolism	27.568	185	131	1	1	185	1	182	8.58e-28	100	38.8677
M0N98_00552	COG0793	O	Posttranslational modification, protein turnover, chaperones	Cellular processes and signaling	45.425	306	162	4	42	346	10	311	3.46e-130	379	74.1361
M0N98_00553	COG0669	H	Coenzyme transport and metabolism	Metabolism	48.98	147	74	1	1	146	1	147	2.11e-77	224	137.441
M0N98_00556	COG0530	P	Inorganic ion transport and metabolism	Metabolism	44.667	300	152	4	21	316	4	293	4.72e-98	288	77.0958
M0N98_00556	COG0530	P	Inorganic ion transport and metabolism	Metabolism	48.062	129	63	2	192	319	3	128	1.46e-34	124	77.0958
M0N98_00557	COG1409	T	Signal transduction mechanisms	Cellular processes and signaling	18.797	266	170	9	53	314	11	234	3.78e-26	100	51.6155
M0N98_00558	COG1629	P	Inorganic ion transport and metabolism	Metabolism	18.905	804	483	28	115	910	1	643	9.55e-55	198	137.652
M0N98_00558	COG4771	P	Inorganic ion transport and metabolism	Metabolism	19.56	772	432	20	114	881	26	612	5.63e-54	195	91.0714
M0N98_00558	COG4206	H	Coenzyme transport and metabolism	Metabolism	23.443	273	176	9	133	402	11	253	6.98e-21	90.7	52.952
M0N98_00558	COG4932	M	Cell wall, membrane, envelope biogenesis	Cellular processes and signaling	28.571	98	60	4	24	111	349	446	6.46e-06	46.9	45.7342
M0N98_00558	COG4932	M	Cell wall, membrane, envelope biogenesis	Cellular processes and signaling	23.016	126	80	5	25	138	254	374	9.73e-06	46.1	45.7342
M0N98_00561	COG2207	K	Transcription	Information storage and processing	25.962	104	77	0	53	156	155	258	9.57e-18	74.8	45.9264
M0N98_00562	COG4974	L	Replication, recombination and repair	Information storage and processing	21.356	295	216	9	18	304	1	287	6.55e-35	125	78.1123
M0N98_00562	COG4973	L	Replication, recombination and repair	Information storage and processing	22.145	289	196	11	17	291	1	274	3.48e-20	85.8	72.6869
M0N98_00563	COG1376	M	Cell wall, membrane, envelope biogenesis	Cellular processes and signaling	26.667	120	64	8	225	336	18	121	5.23e-13	62.2	52.169
M0N98_00566	COG2715	R	General function prediction only	Poorly characterized	59.406	202	75	1	2	203	1	195	9.23e-110	318	186.504
M0N98_00566	COG0700	S	Function unknown	Poorly characterized	64.571	175	59	1	236	410	1	172	1.09e-94	278	171.806
M0N98_00567	COG0319	J	Translation, ribosomal structure and biogenesis	Information storage and processing	29.771	131	87	2	13	138	12	142	1.54e-46	144	77.8916
M0N98_00569	COG2268	R	General function prediction only	Poorly characterized	29.515	515	255	10	5	518	6	413	1.11e-79	254	194.321
M0N98_00569	COG0330	O	Posttranslational modification, protein turnover, chaperones	Cellular processes and signaling	22.957	257	170	7	11	264	5	236	8e-14	69.1	67.9424
M0N98_00569	COG3064	M	Cell wall, membrane, envelope biogenesis	Cellular processes and signaling	26.923	208	152	0	253	460	27	234	3.43e-05	43.5	32.319
M0N98_00569	COG3064	M	Cell wall, membrane, envelope biogenesis	Cellular processes and signaling	18.085	282	226	1	181	457	32	313	0.027	34.2	32.319
M0N98_00570	COG0445	J	Translation, ribosomal structure and biogenesis	Information storage and processing	54.219	640	255	5	1	623	1	619	0	1048	773.793
M0N98_00571	COG0503	F	Nucleotide transport and metabolism	Metabolism	56.395	172	73	2	4	174	1	171	8.11e-76	221	70.1042
M0N98_00572	COG0322	L	Replication, recombination and repair	Information storage and processing	44.517	611	313	8	8	604	2	600	0	779	472.301
M0N98_00573	COG1490	J	Translation, ribosomal structure and biogenesis	Information storage and processing	57.432	148	62	1	1	148	1	147	9.63e-96	269	173.641
M0N98_00574	COG1694	V	Defense mechanisms	Cellular processes and signaling	48.421	95	47	2	13	105	1	95	1.21e-37	119	33.2433
M0N98_00575	COG0274	F	Nucleotide transport and metabolism	Metabolism	36.929	241	123	5	66	306	3	214	2.13e-79	238	155.991
M0N98_00576	COG0142	H	Coenzyme transport and metabolism	Metabolism	35.976	328	204	3	3	324	2	329	4.19e-103	302	173.87
M0N98_00577	COG0749	L	Replication, recombination and repair	Information storage and processing	55.286	577	251	5	399	971	2	575	0	993	393.649
M0N98_00577	COG0258	L	Replication, recombination and repair	Information storage and processing	50.35	286	138	3	1	285	4	286	9.24e-147	434	139.779
M0N98_00580	COG0012	J	Translation, ribosomal structure and biogenesis	Information storage and processing	66.027	365	121	3	3	367	1	362	0	709	406.714
M0N98_00581	COG1893	H	Coenzyme transport and metabolism	Metabolism	30.333	300	206	2	3	302	2	298	7.23e-81	244	47.5439
M0N98_00582	COG0682	M	Cell wall, membrane, envelope biogenesis	Cellular processes and signaling	37.023	262	148	6	10	270	2	247	2.85e-81	242	99.425
M0N98_00583	COG4845	V	Defense mechanisms	Cellular processes and signaling	37.156	218	125	6	1	215	2	210	2.05e-67	203	125.726
M0N98_00586	COG0457	R	General function prediction only	Poorly characterized	23.125	160	103	4	157	316	29	168	2.12e-10	58.5	46.5386
M0N98_00586	COG0457	R	General function prediction only	Poorly characterized	23.118	186	123	3	98	283	4	169	1.04e-09	56.2	46.5386
M0N98_00586	COG0457	R	General function prediction only	Poorly characterized	19.124	251	191	4	178	427	6	245	1.7e-08	52.7	46.5386
M0N98_00586	COG2956	M	Cell wall, membrane, envelope biogenesis	Cellular processes and signaling	20.543	258	185	5	98	355	38	275	2.28e-07	49.3	39.7123
M0N98_00586	COG4783	M; O	Cell wall, membrane, envelope biogenesis; Posttranslational modification, protein turnover, chaperones	Cellular processes and signaling; Cellular processes and signaling	19.149	94	72	1	223	316	7	96	6.39e-05	40.2	32.8564
M0N98_00586	COG4783	M; O	Cell wall, membrane, envelope biogenesis; Posttranslational modification, protein turnover, chaperones	Cellular processes and signaling; Cellular processes and signaling	22.137	131	89	4	159	289	20	137	0.000289	38.2	32.8564
M0N98_00586	COG4783	M; O	Cell wall, membrane, envelope biogenesis; Posttranslational modification, protein turnover, chaperones	Cellular processes and signaling; Cellular processes and signaling	26.882	93	64	1	223	315	41	129	0.001	36.7	32.8564
M0N98_00586	COG3063	N; W	Cell motility; Extracellular structures	Cellular processes and signaling; Cellular processes and signaling	29.231	65	45	1	261	325	29	92	0.000416	36.7	30.9088
M0N98_00586	COG3063	N; W	Cell motility; Extracellular structures	Cellular processes and signaling; Cellular processes and signaling	20.69	87	69	0	267	353	1	87	0.004	34	30.9088
M0N98_00586	COG4372	S	Function unknown	Poorly characterized	13.235	136	115	1	380	512	89	224	0.003	36.8	33.7222
M0N98_00586	COG5010	W	Extracellular structures	Cellular processes and signaling	35.088	57	37	0	260	316	90	146	0.003	35.7	31.0841
M0N98_00586	COG5010	W	Extracellular structures	Cellular processes and signaling	28.571	49	35	0	267	315	63	111	0.02	33.4	31.0841
M0N98_00586	COG5010	W	Extracellular structures	Cellular processes and signaling	15.951	163	127	2	127	289	1	153	0.038	32.6	31.0841
M0N98_00586	COG1729	D	Cell cycle control, cell division, chromosome partitioning	Cellular processes and signaling	27.869	61	41	1	262	319	34	94	0.017	32.7	31.8857
M0N98_00588	COG0457	R	General function prediction only	Poorly characterized	20	255	183	4	101	355	6	239	1.43e-14	70.8	46.5386
M0N98_00588	COG0457	R	General function prediction only	Poorly characterized	19.512	246	184	5	180	422	4	238	5.46e-08	51.2	46.5386
M0N98_00588	COG2956	M	Cell wall, membrane, envelope biogenesis	Cellular processes and signaling	20	265	187	6	96	359	35	275	1.38e-08	53.2	39.7123
M0N98_00588	COG4235	C; O	Energy production and conversion; Posttranslational modification, protein turnover, chaperones	Metabolism; Cellular processes and signaling	20.175	114	78	3	101	214	15	115	5.55e-06	43.1	42.3006
M0N98_00588	COG3063	N; W	Cell motility; Extracellular structures	Cellular processes and signaling; Cellular processes and signaling	23.301	103	65	3	112	214	1	89	0.000887	35.9	30.9088
M0N98_00588	COG3063	N; W	Cell motility; Extracellular structures	Cellular processes and signaling; Cellular processes and signaling	22.68	97	67	3	235	330	4	93	0.004	34	30.9088
M0N98_00588	COG5010	W	Extracellular structures	Cellular processes and signaling	16.556	151	113	2	64	214	15	152	0.001	36.9	31.0841
M0N98_00588	COG5010	W	Extracellular structures	Cellular processes and signaling	19.767	86	64	2	235	320	66	146	0.12	31.1	31.0841
M0N98_00588	COG4783	M; O	Cell wall, membrane, envelope biogenesis; Posttranslational modification, protein turnover, chaperones	Cellular processes and signaling; Cellular processes and signaling	18.792	149	103	4	101	249	2	132	0.002	35.6	32.8564
M0N98_00588	COG4372	S	Function unknown	Poorly characterized	22.4	125	95	1	381	503	100	224	0.015	34.9	33.7222
M0N98_00591	COG0249	L	Replication, recombination and repair	Information storage and processing	48.398	874	433	8	1	869	1	861	0	1357	912.136
M0N98_00592	COG1853	C	Energy production and conversion	Metabolism	24.038	104	77	2	23	125	18	120	3.96e-15	66	57.1448
M0N98_00594	COG4946	S	Function unknown	Poorly characterized	28.442	1104	714	23	1	1080	1	1052	0	813	488.779
M0N98_00594	COG0793	O	Posttranslational modification, protein turnover, chaperones	Cellular processes and signaling	22.346	358	237	13	737	1076	7	341	1.93e-47	170	74.1361
M0N98_00594	COG0823	U	Intracellular trafficking, secretion, and vesicular transport	Cellular processes and signaling	24.638	207	87	4	44	250	12	149	1.92e-29	112	45.048
M0N98_00594	COG0823	U	Intracellular trafficking, secretion, and vesicular transport	Cellular processes and signaling	35.374	147	71	5	12	154	26	152	3e-28	108	45.048
M0N98_00594	COG0823	U	Intracellular trafficking, secretion, and vesicular transport	Cellular processes and signaling	30.061	163	84	6	369	526	1	138	8.86e-26	101	45.048
M0N98_00594	COG0823	U	Intracellular trafficking, secretion, and vesicular transport	Cellular processes and signaling	25.862	174	99	6	329	495	1	151	2.33e-24	97.8	45.048
M0N98_00594	COG0823	U	Intracellular trafficking, secretion, and vesicular transport	Cellular processes and signaling	26.174	149	86	5	311	451	26	158	2.49e-20	86.3	45.048
M0N98_00594	COG0823	U	Intracellular trafficking, secretion, and vesicular transport	Cellular processes and signaling	38.71	93	44	3	12	100	70	153	5.94e-17	76.2	45.048
M0N98_00594	COG2319	R	General function prediction only	Poorly characterized	23.571	420	231	22	67	470	41	386	4.93e-13	69.2	52.606
M0N98_00594	COG2319	R	General function prediction only	Poorly characterized	24.533	375	197	20	24	374	80	392	1.53e-11	64.5	52.606
M0N98_00594	COG2319	R	General function prediction only	Poorly characterized	21.522	460	257	23	8	441	22	403	2.32e-10	60.7	52.606
M0N98_00594	COG2319	R	General function prediction only	Poorly characterized	21.549	297	188	14	182	471	45	303	5.72e-10	59.5	52.606
M0N98_00595	COG0162	J	Translation, ribosomal structure and biogenesis	Information storage and processing	51.74	431	185	7	1	430	1	409	0	670	337.391
M0N98_00597	COG0759	M	Cell wall, membrane, envelope biogenesis	Cellular processes and signaling	56.338	71	31	0	2	72	1	71	1.54e-39	122	52.8154
M0N98_00598	COG0594	J	Translation, ribosomal structure and biogenesis	Information storage and processing	30.38	79	48	3	12	90	1	72	2.02e-13	59	40.1058
M0N98_00599	COG1587	H	Coenzyme transport and metabolism	Metabolism	25	236	159	7	1	225	1	229	5.75e-47	153	41.8115
M0N98_00601	COG1611	F	Nucleotide transport and metabolism	Metabolism	47.701	174	91	0	6	179	1	174	2.7e-75	221	75.1441
M0N98_00602	COG0192	H	Coenzyme transport and metabolism	Metabolism	56.177	429	140	8	3	429	2	384	0	682	452.94
M0N98_00603	COG2814	G	Carbohydrate transport and metabolism	Metabolism	27.723	404	234	2	6	409	2	347	4.26e-44	155	64.2249
M0N98_00603	COG0477	G; E; P; R	Carbohydrate transport and metabolism; Amino acid transport and metabolism; Inorganic ion transport and metabolism; General function prediction only	Metabolism; Metabolism; Metabolism; Poorly characterized	30.847	295	200	1	1	291	1	295	1.19e-29	114	51.3502
M0N98_00603	COG2271	G	Carbohydrate transport and metabolism	Metabolism	21.233	438	254	5	10	445	6	354	1.63e-23	98.4	73.751
M0N98_00603	COG2223	P	Inorganic ion transport and metabolism	Metabolism	21.149	435	287	4	10	444	1	379	2.75e-19	86.5	83.7769
M0N98_00604	COG3568	R	General function prediction only	Poorly characterized	24.434	221	80	8	1	210	21	165	1.37e-19	79.2	39.5063
M0N98_00605	COG3274	M	Cell wall, membrane, envelope biogenesis	Cellular processes and signaling	27.013	385	234	11	1	379	1	344	7.76e-61	197	88.5067
M0N98_00611	COG3436	X	Mobilome prophages, transposons	Cellular processes and signaling	26.698	427	295	2	55	478	4	415	2.89e-67	220	106.268
M0N98_00613	COG1454	C	Energy production and conversion	Metabolism	48.698	384	194	2	1	384	1	381	3.69e-177	495	177.234
M0N98_00615	COG1629	P	Inorganic ion transport and metabolism	Metabolism	18.839	706	386	22	99	788	1	535	8.89e-35	139	137.652
M0N98_00615	COG4771	P	Inorganic ion transport and metabolism	Metabolism	16.525	708	388	18	91	788	19	533	1.35e-30	125	91.0714
M0N98_00615	COG4206	H	Coenzyme transport and metabolism	Metabolism	38.732	142	75	5	102	233	1	140	3.99e-28	112	52.952
M0N98_00617	COG1409	T	Signal transduction mechanisms	Cellular processes and signaling	20.295	271	163	11	35	303	1	220	2.44e-24	96.3	51.6155
M0N98_00619	COG0289	E	Amino acid transport and metabolism	Metabolism	32.707	266	153	7	1	249	1	257	4.49e-82	243	130.237
M0N98_00620	COG0681	U	Intracellular trafficking, secretion, and vesicular transport	Cellular processes and signaling	21.721	244	74	3	45	288	4	130	6.38e-24	96.1	69.1109
M0N98_00620	COG4959	U	Intracellular trafficking, secretion, and vesicular transport	Cellular processes and signaling	30	80	39	1	387	449	34	113	1.67e-18	78	53.7609
M0N98_00621	COG0681	U	Intracellular trafficking, secretion, and vesicular transport	Cellular processes and signaling	32.031	128	67	3	2	128	19	127	2.4e-23	91.5	69.1109
M0N98_00623	COG1028	I	Lipid transport and metabolism	Metabolism	39.245	265	143	4	1	265	1	247	4.44e-83	246	86.3781
M0N98_00623	COG0300	R	General function prediction only	Poorly characterized	31.683	202	128	2	6	207	2	193	7.08e-51	164	81.0691
M0N98_00623	COG4221	C	Energy production and conversion	Metabolism	34.171	199	118	3	6	204	2	187	2.62e-48	157	75.9889
M0N98_00624	COG1312	G	Carbohydrate transport and metabolism	Metabolism	64.23	383	135	1	5	385	2	384	0	729	494.67
M0N98_00624	COG1082	G	Carbohydrate transport and metabolism	Metabolism	28.148	135	77	5	201	332	102	219	3.85e-10	56.9	55.7887
M0N98_00625	COG1629	P	Inorganic ion transport and metabolism	Metabolism	20.461	738	378	24	109	822	1	553	4.89e-52	191	137.652
M0N98_00625	COG4771	P	Inorganic ion transport and metabolism	Metabolism	19.25	800	420	22	102	884	20	610	9.07e-46	172	91.0714
M0N98_00625	COG4206	H	Coenzyme transport and metabolism	Metabolism	37.821	156	78	8	112	256	1	148	1.97e-31	121	52.952
M0N98_00627	COG3119	P	Inorganic ion transport and metabolism	Metabolism	32.377	488	202	10	37	517	25	391	1.23e-146	423	124.22
M0N98_00628	COG2205	T	Signal transduction mechanisms	Cellular processes and signaling	30.738	244	159	5	768	1006	1	239	1.19e-56	193	70.3209
M0N98_00628	COG3292	T	Signal transduction mechanisms	Cellular processes and signaling	15.92	1049	721	18	6	1029	2	914	5.77e-55	205	103.53
M0N98_00628	COG0642	T	Signal transduction mechanisms	Cellular processes and signaling	33.488	215	137	3	790	1002	116	326	7.76e-52	182	56.0697
M0N98_00628	COG5002	T	Signal transduction mechanisms	Cellular processes and signaling	31.532	222	145	3	790	1006	171	390	8.01e-49	176	112.338
M0N98_00628	COG3706	T; K	Signal transduction mechanisms; Transcription	Cellular processes and signaling; Information storage and processing	40.367	109	65	0	1043	1151	3	111	1.39e-34	128	59.5372
M0N98_00628	COG3437	T	Signal transduction mechanisms	Cellular processes and signaling	37.5	120	75	0	1043	1162	8	127	5.25e-33	124	52.4747
M0N98_00628	COG0745	T; K	Signal transduction mechanisms; Transcription	Cellular processes and signaling; Information storage and processing	38.136	118	71	1	1042	1159	2	117	2.83e-32	122	63.0514
M0N98_00628	COG0784	T	Signal transduction mechanisms	Cellular processes and signaling	36.975	119	75	0	1044	1162	8	126	7.93e-32	118	53.7009
M0N98_00628	COG4191	T	Signal transduction mechanisms	Cellular processes and signaling	28	250	159	7	767	1002	117	359	4.33e-30	120	105.651
M0N98_00628	COG4251	T	Signal transduction mechanisms	Cellular processes and signaling	26.437	261	155	9	764	1002	254	499	8.76e-30	122	116.808
M0N98_00628	COG4753	T; K	Signal transduction mechanisms; Transcription	Cellular processes and signaling; Information storage and processing	35.849	106	62	3	1043	1145	1	103	4.11e-25	97.9	39.3717
M0N98_00628	COG2207	K	Transcription	Information storage and processing	36.471	85	54	0	1206	1290	169	253	9.94e-24	99.5	45.9264
M0N98_00628	COG4565	K; T	Transcription; Signal transduction mechanisms	Information storage and processing; Cellular processes and signaling	34.211	114	71	2	1040	1151	2	113	3.57e-22	90.8	52.2791
M0N98_00628	COG3707	T; K	Signal transduction mechanisms; Transcription	Cellular processes and signaling; Information storage and processing	34.513	113	69	3	1043	1153	5	114	5.7e-18	80.8	66.5189
M0N98_00628	COG3279	K; T	Transcription; Signal transduction mechanisms	Information storage and processing; Cellular processes and signaling	27.632	152	94	5	1044	1186	4	148	2.14e-17	80.2	67.5339
M0N98_00628	COG2197	T; K	Signal transduction mechanisms; Transcription	Cellular processes and signaling; Information storage and processing	39.394	66	38	1	1044	1107	4	69	1.66e-10	57.2	51.8166
M0N98_00630	COG0612	R	General function prediction only	Poorly characterized	31.981	419	280	4	2	416	3	420	6.76e-120	352	93.8344
M0N98_00631	COG1611	F	Nucleotide transport and metabolism	Metabolism	34.857	175	114	0	4	178	1	175	2.55e-59	180	75.1441
M0N98_00632	COG1737	K	Transcription	Information storage and processing	26.027	146	99	5	4	144	96	237	9.58e-18	76.1	63.4081
M0N98_00633	COG0524	G	Carbohydrate transport and metabolism	Metabolism	25.185	270	186	4	3	259	1	267	2.27e-57	184	66.4466
M0N98_00634	COG3325	G	Carbohydrate transport and metabolism	Metabolism	33.073	384	190	12	25	341	7	390	1.84e-112	329	187.811
M0N98_00635	COG0308	E	Amino acid transport and metabolism	Metabolism	30.063	479	291	17	50	503	20	479	4.94e-119	370	142.089
M0N98_00635	COG2856	O	Posttranslational modification, protein turnover, chaperones	Cellular processes and signaling	28.846	52	33	2	298	348	2	50	0.002	35.8	34.6381
M0N98_00636	COG0482	J	Translation, ribosomal structure and biogenesis	Information storage and processing	44.286	350	188	3	1	349	7	350	9.01e-151	426	301.973
M0N98_00637	COG2768	S	Function unknown	Poorly characterized	36.765	68	42	1	183	250	6	72	4.82e-17	70.9	43.9513
M0N98_00637	COG2221	P	Inorganic ion transport and metabolism	Metabolism	43.478	69	36	2	172	240	1	66	6.93e-16	67.8	41.1899
M0N98_00637	COG0716	C	Energy production and conversion	Metabolism	25.342	146	92	5	9	151	3	134	7.43e-16	69.5	43.7384
M0N98_00637	COG1149	R	General function prediction only	Poorly characterized	47.917	48	25	0	187	234	10	57	2.91e-12	57.8	39.7111
M0N98_00637	COG4231	C	Energy production and conversion	Metabolism	34.328	67	41	2	170	234	2	67	5.76e-12	57.4	47.3449
M0N98_00637	COG1146	F	Nucleotide transport and metabolism	Metabolism	44	50	26	1	187	234	7	56	1.53e-11	55.9	33.1442
M0N98_00637	COG1143	C	Energy production and conversion	Metabolism	39.216	51	28	1	187	234	1	51	1.84e-09	50.1	35.8766
M0N98_00637	COG1145	C	Energy production and conversion	Metabolism	50.98	51	24	1	185	234	179	229	7.82e-09	52	45.8693
M0N98_00638	COG2207	K	Transcription	Information storage and processing	29.808	104	73	0	50	153	153	256	1.65e-22	87.5	45.9264
M0N98_00641	COG4974	L	Replication, recombination and repair	Information storage and processing	25.66	265	168	10	119	364	35	289	4.42e-39	138	78.1123
M0N98_00641	COG4973	L	Replication, recombination and repair	Information storage and processing	19.858	282	193	9	100	355	6	280	8.13e-24	97	72.6869
M0N98_00642	COG2255	L	Replication, recombination and repair	Information storage and processing	63.018	338	124	1	10	347	1	337	0	640	369.024
M0N98_00643	COG2244	M	Cell wall, membrane, envelope biogenesis	Cellular processes and signaling	24.51	408	261	6	4	406	1	366	1.56e-38	141	47.251
M0N98_00644	COG1808	S	Function unknown	Poorly characterized	43.396	212	119	1	23	234	1	211	8.14e-92	274	82.1607
M0N98_00647	COG0513	L	Replication, recombination and repair	Information storage and processing	47.581	372	192	3	1	371	20	389	0	536	301.681
M0N98_00647	COG1061	K; L	Transcription; Replication, recombination and repair	Information storage and processing; Information storage and processing	23.197	319	182	13	11	296	90	378	2.16e-20	92	76.2167
M0N98_00648	COG3655	K	Transcription	Information storage and processing	50.82	61	30	0	1	61	9	69	7.17e-27	89.4	35.1189
M0N98_00652	COG1266	O	Posttranslational modification, protein turnover, chaperones	Cellular processes and signaling	43.617	94	51	2	127	219	5	97	3.25e-23	88.3	42.8556
M0N98_00655	COG0196	H	Coenzyme transport and metabolism	Metabolism	43.182	308	170	4	1	305	1	306	2.84e-147	413	282.317
M0N98_00656	COG1011	H	Coenzyme transport and metabolism	Metabolism	21	200	142	5	5	194	1	194	2.89e-31	110	54.2639
M0N98_00656	COG0546	C	Energy production and conversion	Metabolism	21.531	209	140	10	5	202	1	196	5.24e-16	70.3	45.3048
M0N98_00657	COG0474	P	Inorganic ion transport and metabolism	Metabolism	36.556	900	500	16	4	875	18	874	0	821	462.654
M0N98_00659	COG3464	X	Mobilome prophages, transposons	Cellular processes and signaling	26.444	329	193	7	1	329	4	283	5.21e-57	183	98.3821
M0N98_00662	COG4225	G	Carbohydrate transport and metabolism	Metabolism	33.144	353	207	4	65	414	8	334	9e-124	359	231.625
M0N98_00667	COG3118	O	Posttranslational modification, protein turnover, chaperones	Cellular processes and signaling	42.735	117	54	3	41	156	1	105	7.98e-45	140	47.507
M0N98_00667	COG0526	O	Posttranslational modification, protein turnover, chaperones	Cellular processes and signaling	30.631	111	53	3	69	156	28	137	2.37e-19	76.3	38.9026
M0N98_00667	COG1225	O	Posttranslational modification, protein turnover, chaperones	Cellular processes and signaling	23.214	112	62	5	69	156	21	132	7.11e-09	48.7	41.3894
M0N98_00668	COG1846	K	Transcription	Information storage and processing	30.526	95	66	0	7	101	16	110	1.7e-17	70	48.4278
M0N98_00669	COG2173	M	Cell wall, membrane, envelope biogenesis	Cellular processes and signaling	34.975	203	105	5	31	220	14	202	3.28e-70	210	121.143
M0N98_00671	COG0745	T; K	Signal transduction mechanisms; Transcription	Cellular processes and signaling; Information storage and processing	34.783	207	128	3	3	209	1	200	5.09e-68	205	63.0514
M0N98_00671	COG3706	T; K	Signal transduction mechanisms; Transcription	Cellular processes and signaling; Information storage and processing	37.391	115	70	1	3	115	1	115	8.65e-41	135	59.5372
M0N98_00671	COG0784	T	Signal transduction mechanisms	Cellular processes and signaling	34.677	124	79	1	1	122	3	126	1.28e-39	130	53.7009
M0N98_00671	COG3437	T	Signal transduction mechanisms	Cellular processes and signaling	37.19	121	74	1	2	120	5	125	3.65e-35	121	52.4747
M0N98_00671	COG4753	T; K	Signal transduction mechanisms; Transcription	Cellular processes and signaling; Information storage and processing	37.255	102	62	1	6	105	2	103	2.06e-32	111	39.3717
M0N98_00671	COG4565	K; T	Transcription; Signal transduction mechanisms	Information storage and processing; Cellular processes and signaling	31.667	120	80	1	1	118	1	120	4.91e-31	108	52.2791
M0N98_00671	COG3279	K; T	Transcription; Signal transduction mechanisms	Information storage and processing; Cellular processes and signaling	33.607	122	73	3	3	122	1	116	1.4e-25	97.2	67.5339
M0N98_00671	COG3707	T; K	Signal transduction mechanisms; Transcription	Cellular processes and signaling; Information storage and processing	32.743	113	74	2	1	112	1	112	8.83e-21	83.5	66.5189
M0N98_00671	COG3710	K	Transcription	Information storage and processing	27.083	96	67	2	132	225	3	97	3.93e-15	66.1	48.3612
M0N98_00671	COG2197	T; K	Signal transduction mechanisms; Transcription	Cellular processes and signaling; Information storage and processing	36.782	87	46	3	3	84	1	83	2.23e-14	64.9	51.8166
M0N98_00672	COG5002	T	Signal transduction mechanisms	Cellular processes and signaling	27.324	355	247	4	159	511	41	386	1.44e-69	225	112.338
M0N98_00672	COG2205	T	Signal transduction mechanisms	Cellular processes and signaling	33.878	245	149	5	269	511	2	235	3.72e-69	219	70.3209
M0N98_00672	COG0642	T	Signal transduction mechanisms	Cellular processes and signaling	29.433	282	183	5	232	511	59	326	2.34e-62	204	56.0697
M0N98_00672	COG4251	T	Signal transduction mechanisms	Cellular processes and signaling	29.046	241	149	7	276	511	276	499	3.99e-38	143	116.808
M0N98_00672	COG4191	T	Signal transduction mechanisms	Cellular processes and signaling	26.957	230	141	11	290	511	149	359	1e-31	122	105.651
M0N98_00672	COG2972	T	Signal transduction mechanisms	Cellular processes and signaling	14.009	464	333	11	91	511	1	441	2.59e-08	53.1	48.0903
M0N98_00673	COG4771	P	Inorganic ion transport and metabolism	Metabolism	16.784	566	405	18	9	547	2	528	8.99e-24	103	91.0714
M0N98_00674	COG2166	O; J	Posttranslational modification, protein turnover, chaperones; Translation, ribosomal structure and biogenesis	Cellular processes and signaling; Information storage and processing	51.799	139	67	0	1	139	2	140	9.74e-74	213	97.571
M0N98_00675	COG2234	O; E	Posttranslational modification, protein turnover, chaperones; Amino acid transport and metabolism	Cellular processes and signaling; Metabolism	26.068	234	135	7	104	331	46	247	4.01e-43	146	80.1758
M0N98_00676	COG2355	O; E	Posttranslational modification, protein turnover, chaperones; Amino acid transport and metabolism	Cellular processes and signaling; Metabolism	41.304	322	182	4	266	584	1	318	4.49e-131	383	142.975
M0N98_00676	COG2071	E	Amino acid transport and metabolism	Metabolism	43.668	229	123	3	31	255	1	227	1.65e-100	301	142.615
M0N98_00677	COG0280	C	Energy production and conversion	Metabolism	29.073	313	187	9	18	300	12	319	9.04e-66	206	126.722
M0N98_00678	COG3426	C	Energy production and conversion	Metabolism	57.865	356	148	2	1	354	2	357	0	577	358.648
M0N98_00686	COG1522	K	Transcription	Information storage and processing	34.783	138	89	1	3	140	2	138	1.29e-50	155	52.8584
M0N98_00688	COG1253	P; T	Inorganic ion transport and metabolism; Signal transduction mechanisms	Metabolism; Cellular processes and signaling	41.667	420	238	5	13	427	17	434	7.06e-162	460	230.006
M0N98_00688	COG0517	T	Signal transduction mechanisms	Cellular processes and signaling	26.016	123	81	3	213	329	6	124	5.31e-09	51.4	43.7009
M0N98_00689	COG1051	F	Nucleotide transport and metabolism	Metabolism	35.897	117	65	3	42	156	8	116	1.58e-22	84.6	37.2652
M0N98_00689	COG0494	V	Defense mechanisms	Cellular processes and signaling	28.696	115	75	3	40	151	13	123	1.28e-15	67	42.3273
M0N98_00690	COG1729	D	Cell cycle control, cell division, chromosome partitioning	Cellular processes and signaling	30.556	108	75	0	551	658	6	113	6.44e-19	80.4	31.8857
M0N98_00690	COG1729	D	Cell cycle control, cell division, chromosome partitioning	Cellular processes and signaling	26.923	104	75	1	698	800	4	107	1.27e-14	68.1	31.8857
M0N98_00690	COG1729	D	Cell cycle control, cell division, chromosome partitioning	Cellular processes and signaling	23.636	110	82	1	514	621	4	113	9.86e-12	60	31.8857
M0N98_00690	COG1729	D	Cell cycle control, cell division, chromosome partitioning	Cellular processes and signaling	31.765	85	58	0	583	667	1	85	2.71e-09	53.1	31.8857
M0N98_00690	COG1729	D	Cell cycle control, cell division, chromosome partitioning	Cellular processes and signaling	20.423	142	74	2	622	762	3	106	2.2e-08	50.4	31.8857
M0N98_00690	COG1729	D	Cell cycle control, cell division, chromosome partitioning	Cellular processes and signaling	27.835	97	65	2	106	197	2	98	8.83e-08	48.4	31.8857
M0N98_00690	COG1729	D	Cell cycle control, cell division, chromosome partitioning	Cellular processes and signaling	21.212	99	73	3	396	493	2	96	3.64e-07	46.9	31.8857
M0N98_00690	COG1729	D	Cell cycle control, cell division, chromosome partitioning	Cellular processes and signaling	20.536	112	85	2	246	355	1	110	6.15e-07	46.1	31.8857
M0N98_00690	COG1729	D	Cell cycle control, cell division, chromosome partitioning	Cellular processes and signaling	27.174	92	65	1	69	158	2	93	9.79e-07	45.8	31.8857
M0N98_00690	COG1729	D	Cell cycle control, cell division, chromosome partitioning	Cellular processes and signaling	24.211	95	69	1	140	231	1	95	1.09e-06	45.4	31.8857
M0N98_00690	COG1729	D	Cell cycle control, cell division, chromosome partitioning	Cellular processes and signaling	25.217	115	83	3	843	956	1	113	1.11e-06	45.4	31.8857
M0N98_00690	COG1729	D	Cell cycle control, cell division, chromosome partitioning	Cellular processes and signaling	23.864	88	67	0	41	128	11	98	1.25e-05	42.3	31.8857
M0N98_00690	COG1729	D	Cell cycle control, cell division, chromosome partitioning	Cellular processes and signaling	33.684	95	61	1	176	268	3	97	1.45e-05	42.3	31.8857
M0N98_00690	COG1729	D	Cell cycle control, cell division, chromosome partitioning	Cellular processes and signaling	19	100	77	2	436	535	4	99	1.49e-05	42.3	31.8857
M0N98_00690	COG1729	D	Cell cycle control, cell division, chromosome partitioning	Cellular processes and signaling	27.174	92	63	2	214	301	4	95	2.24e-05	41.5	31.8857
M0N98_00690	COG1729	D	Cell cycle control, cell division, chromosome partitioning	Cellular processes and signaling	21.951	82	63	1	735	815	4	85	0.000368	38	31.8857
M0N98_00690	COG1729	D	Cell cycle control, cell division, chromosome partitioning	Cellular processes and signaling	29.032	62	43	1	832	892	27	88	0.000478	38	31.8857
M0N98_00690	COG1729	D	Cell cycle control, cell division, chromosome partitioning	Cellular processes and signaling	21.839	87	63	2	328	412	9	92	0.003	35.4	31.8857
M0N98_00690	COG2956	M	Cell wall, membrane, envelope biogenesis	Cellular processes and signaling	22.963	270	188	8	691	959	12	262	8.09e-15	72.8	39.7123
M0N98_00690	COG2956	M	Cell wall, membrane, envelope biogenesis	Cellular processes and signaling	22.553	235	171	6	67	300	15	239	4.82e-12	64.8	39.7123
M0N98_00690	COG2956	M	Cell wall, membrane, envelope biogenesis	Cellular processes and signaling	19.811	318	193	10	619	935	15	271	1.45e-11	63.2	39.7123
M0N98_00690	COG2956	M	Cell wall, membrane, envelope biogenesis	Cellular processes and signaling	22.957	257	183	9	44	299	29	271	3.36e-11	62.1	39.7123
M0N98_00690	COG2956	M	Cell wall, membrane, envelope biogenesis	Cellular processes and signaling	18.118	287	214	8	464	749	8	274	6.42e-09	55.1	39.7123
M0N98_00690	COG2956	M	Cell wall, membrane, envelope biogenesis	Cellular processes and signaling	20.727	275	203	9	136	408	12	273	8.59e-09	54.7	39.7123
M0N98_00690	COG2956	M	Cell wall, membrane, envelope biogenesis	Cellular processes and signaling	20.137	293	210	9	162	453	4	273	2.92e-08	53.2	39.7123
M0N98_00690	COG2956	M	Cell wall, membrane, envelope biogenesis	Cellular processes and signaling	18.382	272	193	8	336	604	29	274	1.15e-06	48.2	39.7123
M0N98_00690	COG2956	M	Cell wall, membrane, envelope biogenesis	Cellular processes and signaling	23.077	156	106	6	44	196	131	275	4.01e-05	43.6	39.7123
M0N98_00690	COG0457	R	General function prediction only	Poorly characterized	18.227	203	154	4	462	664	6	196	4.28e-10	58.5	46.5386
M0N98_00690	COG0457	R	General function prediction only	Poorly characterized	22.845	232	165	4	425	656	8	225	2.08e-09	56.2	46.5386
M0N98_00690	COG0457	R	General function prediction only	Poorly characterized	19.807	207	152	3	390	596	45	237	2.53e-07	50	46.5386
M0N98_00690	COG4235	C; O	Energy production and conversion; Posttranslational modification, protein turnover, chaperones	Metabolism; Cellular processes and signaling	26.724	116	81	2	503	618	17	128	6.06e-07	46.5	42.3006
M0N98_00690	COG4235	C; O	Energy production and conversion; Posttranslational modification, protein turnover, chaperones	Metabolism; Cellular processes and signaling	19.118	136	103	3	521	656	1	129	8.32e-06	43.5	42.3006
M0N98_00690	COG4783	M; O	Cell wall, membrane, envelope biogenesis; Posttranslational modification, protein turnover, chaperones	Cellular processes and signaling; Cellular processes and signaling	20.69	145	103	4	576	719	5	138	9.74e-06	43.3	32.8564
M0N98_00690	COG4783	M; O	Cell wall, membrane, envelope biogenesis; Posttranslational modification, protein turnover, chaperones	Cellular processes and signaling; Cellular processes and signaling	18.182	143	108	3	466	608	6	139	1.02e-05	43.3	32.8564
M0N98_00690	COG4783	M; O	Cell wall, membrane, envelope biogenesis; Posttranslational modification, protein turnover, chaperones	Cellular processes and signaling; Cellular processes and signaling	18.31	142	109	3	502	643	3	137	1.09e-05	43.3	32.8564
M0N98_00690	COG4783	M; O	Cell wall, membrane, envelope biogenesis; Posttranslational modification, protein turnover, chaperones	Cellular processes and signaling; Cellular processes and signaling	23.571	140	101	3	59	197	3	137	1.43e-05	42.9	32.8564
M0N98_00690	COG4783	M; O	Cell wall, membrane, envelope biogenesis; Posttranslational modification, protein turnover, chaperones	Cellular processes and signaling; Cellular processes and signaling	24.088	137	98	3	131	266	3	134	1.65e-05	42.9	32.8564
M0N98_00690	COG4783	M; O	Cell wall, membrane, envelope biogenesis; Posttranslational modification, protein turnover, chaperones	Cellular processes and signaling; Cellular processes and signaling	27.206	136	94	3	165	300	3	133	5.61e-05	41.3	32.8564
M0N98_00690	COG4783	M; O	Cell wall, membrane, envelope biogenesis; Posttranslational modification, protein turnover, chaperones	Cellular processes and signaling; Cellular processes and signaling	23.148	108	75	3	836	942	39	139	0.000509	38.2	32.8564
M0N98_00690	COG4783	M; O	Cell wall, membrane, envelope biogenesis; Posttranslational modification, protein turnover, chaperones	Cellular processes and signaling; Cellular processes and signaling	23.358	137	94	5	724	859	4	130	0.001	37.5	32.8564
M0N98_00690	COG4783	M; O	Cell wall, membrane, envelope biogenesis; Posttranslational modification, protein turnover, chaperones	Cellular processes and signaling; Cellular processes and signaling	24.627	134	90	5	761	893	5	128	0.002	36.7	32.8564
M0N98_00690	COG4783	M; O	Cell wall, membrane, envelope biogenesis; Posttranslational modification, protein turnover, chaperones	Cellular processes and signaling; Cellular processes and signaling	16.783	143	107	4	611	752	3	134	0.005	35.6	32.8564
M0N98_00690	COG3063	N; W	Cell motility; Extracellular structures	Cellular processes and signaling; Cellular processes and signaling	29.348	92	63	2	107	198	2	91	0.000564	37.1	30.9088
M0N98_00690	COG3063	N; W	Cell motility; Extracellular structures	Cellular processes and signaling; Cellular processes and signaling	22.772	101	67	3	436	536	3	92	0.005	34.4	30.9088
M0N98_00690	COG5010	W	Extracellular structures	Cellular processes and signaling	12.821	156	135	1	44	199	1	155	0.054	32.6	31.0841
M0N98_00690	COG5010	W	Extracellular structures	Cellular processes and signaling	14.286	84	69	1	567	650	46	126	0.099	31.9	31.0841
M0N98_00692	COG0550	L	Replication, recombination and repair	Information storage and processing	53.345	583	224	8	3	579	1	541	0	847	293.925
M0N98_00692	COG1754	S	Function unknown	Poorly characterized	25	916	532	15	6	812	21	890	6.89e-121	383	327.929
M0N98_00693	COG0703	E	Amino acid transport and metabolism	Metabolism	38.15	173	98	4	4	175	1	165	8.29e-61	183	65.1498
M0N98_00694	COG1166	E	Amino acid transport and metabolism	Metabolism	56.013	632	275	3	1	630	2	632	0	1147	841.675
M0N98_00695	COG0548	E	Amino acid transport and metabolism	Metabolism	41.065	263	134	8	7	255	27	282	4.04e-73	222	203.34
M0N98_00696	COG1595	K	Transcription	Information storage and processing	40	150	89	1	15	163	28	177	1.72e-41	134	41.9039
M0N98_00699	COG1451	R	General function prediction only	Poorly characterized	27.103	214	137	5	24	228	25	228	1.94e-41	138	105.356
M0N98_00700	COG3458	Q	Secondary metabolites biosynthesis, transport and catabolism	Metabolism	34.375	320	198	8	123	435	4	318	5.59e-123	357	170.757
M0N98_00700	COG1506	E	Amino acid transport and metabolism	Metabolism	22.556	266	149	12	187	436	10	234	7.74e-22	90.8	40.7704
M0N98_00700	COG0412	Q	Secondary metabolites biosynthesis, transport and catabolism	Metabolism	26.027	146	85	7	189	331	18	143	4.96e-10	56.5	56.128
M0N98_00700	COG0596	H; R	Coenzyme transport and metabolism; General function prediction only	Metabolism; Poorly characterized	27.679	112	71	3	286	396	78	180	0.000266	39.2	34.9767
M0N98_00703	COG2207	K	Transcription	Information storage and processing	31.169	77	53	0	126	202	181	257	3.34e-13	63.6	45.9264
M0N98_00707	COG0535	D; H	Cell cycle control, cell division, chromosome partitioning; Coenzyme transport and metabolism	Cellular processes and signaling; Metabolism	25.954	131	91	3	34	162	6	132	7.46e-20	82.3	61.0725
M0N98_00709	COG2814	G	Carbohydrate transport and metabolism	Metabolism	25.575	348	256	3	1	346	1	347	6.96e-41	145	64.2249
M0N98_00709	COG2223	P	Inorganic ion transport and metabolism	Metabolism	23.698	384	281	6	14	388	8	388	2.17e-21	91.9	83.7769
M0N98_00709	COG2271	G	Carbohydrate transport and metabolism	Metabolism	20.69	377	268	5	12	385	12	360	1.78e-19	86.1	73.751
M0N98_00709	COG0738	G	Carbohydrate transport and metabolism	Metabolism	19.794	389	291	7	12	388	12	391	1.81e-11	62.2	58.712
M0N98_00709	COG0477	G; E; P; R	Carbohydrate transport and metabolism; Amino acid transport and metabolism; Inorganic ion transport and metabolism; General function prediction only	Metabolism; Metabolism; Metabolism; Poorly characterized	18.728	283	229	1	9	290	13	295	2.2e-10	58.3	51.3502
M0N98_00711	COG0779	J	Translation, ribosomal structure and biogenesis	Information storage and processing	27.215	158	91	4	7	154	8	151	3.51e-34	114	51.275
M0N98_00712	COG0195	K	Transcription	Information storage and processing	36.286	350	223	0	8	357	3	352	1.16e-131	379	205.875
M0N98_00713	COG0532	J	Translation, ribosomal structure and biogenesis	Information storage and processing	65.209	503	174	1	501	1003	1	502	0	951	344.69
M0N98_00714	COG1286	F; M	Nucleotide transport and metabolism; Cell wall, membrane, envelope biogenesis	Metabolism; Cellular processes and signaling	28.144	167	113	3	1	166	1	161	4.49e-24	89.5	49.7881
M0N98_00715	COG0719	O	Posttranslational modification, protein turnover, chaperones	Cellular processes and signaling	43.059	425	203	10	65	482	1	393	0	525	237.736
M0N98_00716	COG0396	O	Posttranslational modification, protein turnover, chaperones	Cellular processes and signaling	67.47	249	77	1	2	250	1	245	4.07e-167	458	217.627
M0N98_00717	COG0719	O	Posttranslational modification, protein turnover, chaperones	Cellular processes and signaling	37.343	399	244	4	39	437	1	393	2.24e-150	430	237.736
M0N98_00718	COG0520	E	Amino acid transport and metabolism	Metabolism	58.065	403	160	3	3	403	1	396	0	668	211.151
M0N98_00718	COG1104	E	Amino acid transport and metabolism	Metabolism	29.873	395	234	15	24	400	4	373	4.18e-73	230	214.142
M0N98_00719	COG3408	G	Carbohydrate transport and metabolism	Metabolism	22.047	381	256	13	270	639	2	352	6.74e-55	188	128.843
M0N98_00720	COG3250	G	Carbohydrate transport and metabolism	Metabolism	36.269	579	266	15	2	556	17	516	1.34e-168	504	210.387
M0N98_00721	COG3328	X	Mobilome prophages, transposons	Cellular processes and signaling	43.781	402	215	6	8	400	1	400	0	521	213.52
M0N98_00723	COG2431	E	Amino acid transport and metabolism	Metabolism	44.724	199	107	3	1	199	1	196	4.69e-77	226	109.829
M0N98_00726	COG1629	P	Inorganic ion transport and metabolism	Metabolism	19.916	718	386	26	108	800	1	554	1.84e-55	201	137.652
M0N98_00726	COG4771	P	Inorganic ion transport and metabolism	Metabolism	19.109	696	376	20	100	784	19	538	2.28e-47	176	91.0714
M0N98_00726	COG4206	H	Coenzyme transport and metabolism	Metabolism	25.952	289	188	11	111	387	1	275	1.57e-35	133	52.952
M0N98_00727	COG0457	R	General function prediction only	Poorly characterized	17.373	236	174	4	105	340	7	221	2.04e-10	58.5	46.5386
M0N98_00727	COG2771	K	Transcription	Information storage and processing	28.571	77	55	0	462	538	106	182	6.89e-06	44	37.0426
M0N98_00727	COG5010	W	Extracellular structures	Cellular processes and signaling	16.556	151	117	2	64	214	12	153	0.001	36.9	31.0841
M0N98_00727	COG4783	M; O	Cell wall, membrane, envelope biogenesis; Posttranslational modification, protein turnover, chaperones	Cellular processes and signaling; Cellular processes and signaling	21.769	147	100	3	149	295	7	138	0.002	36.3	32.8564
M0N98_00728	COG0164	L	Replication, recombination and repair	Information storage and processing	57.865	178	74	1	11	188	7	183	5.75e-118	330	102.064
M0N98_00729	COG0738	G	Carbohydrate transport and metabolism	Metabolism	28.235	425	262	9	15	436	5	389	6.11e-78	244	58.712
M0N98_00730	COG2407	G	Carbohydrate transport and metabolism	Metabolism	38.772	570	232	21	5	565	1	462	0	563	228.574
M0N98_00731	COG1725	K	Transcription	Information storage and processing	38.71	62	38	0	14	75	14	75	1.57e-15	68.7	65.5851
M0N98_00732	COG0696	G	Carbohydrate transport and metabolism	Metabolism	56.189	509	215	6	3	504	3	510	0	910	545.418
M0N98_00735	COG1404	O	Posttranslational modification, protein turnover, chaperones	Cellular processes and signaling	26.682	431	236	12	121	550	36	387	1.42e-65	219	90.9282
M0N98_00742	COG1629	P	Inorganic ion transport and metabolism	Metabolism	19.859	710	398	25	103	797	1	554	5.88e-54	196	137.652
M0N98_00742	COG4771	P	Inorganic ion transport and metabolism	Metabolism	19.378	707	400	22	84	789	8	545	3.48e-48	179	91.0714
M0N98_00742	COG4206	H	Coenzyme transport and metabolism	Metabolism	30.35	257	154	10	106	346	1	248	2.48e-36	136	52.952
M0N98_00745	COG0366	G	Carbohydrate transport and metabolism	Metabolism	28.539	445	241	13	124	530	8	413	4.22e-107	326	205.097
M0N98_00746	COG1729	D	Cell cycle control, cell division, chromosome partitioning	Cellular processes and signaling	26.744	86	62	1	202	287	6	90	1.62e-05	41.1	31.8857
M0N98_00746	COG2956	M	Cell wall, membrane, envelope biogenesis	Cellular processes and signaling	26.667	90	57	3	200	288	19	100	0.000191	40.5	39.7123
M0N98_00746	COG4783	M; O	Cell wall, membrane, envelope biogenesis; Posttranslational modification, protein turnover, chaperones	Cellular processes and signaling; Cellular processes and signaling	22.68	97	60	3	196	288	11	96	0.003	35.6	32.8564
M0N98_00751	COG2207	K	Transcription	Information storage and processing	26.144	153	113	0	1	153	104	256	6.27e-21	83.3	45.9264
M0N98_00752	COG2211	G	Carbohydrate transport and metabolism	Metabolism	20.17	471	311	12	1	449	1	428	2.75e-51	176	84.1834
M0N98_00752	COG2814	G	Carbohydrate transport and metabolism	Metabolism	17.456	401	264	10	1	397	1	338	8.3e-13	66.2	64.2249
M0N98_00753	COG1640	G	Carbohydrate transport and metabolism	Metabolism	24.189	678	319	21	236	891	1	505	1.07e-105	333	281.264
M0N98_00754	COG0187	L	Replication, recombination and repair	Information storage and processing	60.802	648	240	4	8	654	1	635	0	1223	751.475
M0N98_00755	COG0268	J	Translation, ribosomal structure and biogenesis	Information storage and processing	49.425	87	41	1	1	84	1	87	1.76e-25	87.4	49.3069
M0N98_00757	COG1381	L	Replication, recombination and repair	Information storage and processing	26.908	249	167	6	1	239	2	245	1.19e-45	150	57.2168
M0N98_00758	COG3436	X	Mobilome prophages, transposons	Cellular processes and signaling	26.464	427	296	2	55	478	4	415	1.33e-66	218	106.268
M0N98_00760	COG1610	R	General function prediction only	Poorly characterized	50.336	149	72	1	1	149	1	147	8.05e-58	174	96.2762
M0N98_00761	COG0206	D	Cell cycle control, cell division, chromosome partitioning	Cellular processes and signaling	41.456	316	155	7	30	329	25	326	1.03e-126	367	186.092
M0N98_00762	COG0849	D	Cell cycle control, cell division, chromosome partitioning	Cellular processes and signaling	32.203	413	259	10	2	406	1	400	1.54e-95	292	204.596
M0N98_00763	COG1589	D	Cell cycle control, cell division, chromosome partitioning	Cellular processes and signaling	21.608	199	142	6	49	245	52	238	1.17e-25	97.8	54.264
M0N98_00764	COG0773	M	Cell wall, membrane, envelope biogenesis	Cellular processes and signaling	39.341	455	262	6	4	451	2	449	0	515	327.408
M0N98_00765	COG0707	M	Cell wall, membrane, envelope biogenesis	Cellular processes and signaling	44.318	352	190	4	19	369	17	363	3.9e-150	425	119.464
M0N98_00766	COG0772	D	Cell cycle control, cell division, chromosome partitioning	Cellular processes and signaling	33.081	396	234	9	1	393	4	371	1.91e-91	279	89.0092
M0N98_00766	COG3064	M	Cell wall, membrane, envelope biogenesis	Cellular processes and signaling	29.73	37	25	1	388	424	18	53	0.029	33.9	32.319
M0N98_00766	COG3064	M	Cell wall, membrane, envelope biogenesis	Cellular processes and signaling	17.105	76	63	0	389	464	121	196	0.059	32.7	32.319
M0N98_00767	COG0771	M	Cell wall, membrane, envelope biogenesis	Cellular processes and signaling	43.192	426	238	3	20	444	22	444	0	588	272.724
M0N98_00768	COG0472	M	Cell wall, membrane, envelope biogenesis	Cellular processes and signaling	29.457	387	168	9	25	405	1	288	9.08e-65	206	114.454
M0N98_00769	COG0769	M	Cell wall, membrane, envelope biogenesis	Cellular processes and signaling	47.835	462	233	3	25	482	1	458	0	672	275.034
M0N98_00770	COG0768	D; M	Cell cycle control, cell division, chromosome partitioning; Cell wall, membrane, envelope biogenesis	Cellular processes and signaling; Cellular processes and signaling	27.288	612	378	19	4	600	6	565	2.59e-140	421	285.18
M0N98_00772	COG0275	J	Translation, ribosomal structure and biogenesis	Information storage and processing	48.882	313	148	4	1	303	1	311	5.55e-170	471	236.109
M0N98_00773	COG2001	J	Translation, ribosomal structure and biogenesis	Information storage and processing	31.724	145	97	2	2	146	1	143	3.84e-42	134	67.928
M0N98_00775	COG3176	R	General function prediction only	Poorly characterized	26.459	257	165	8	33	279	9	251	4.46e-43	145	44.2603
M0N98_00775	COG0204	I	Lipid transport and metabolism	Metabolism	18.41	239	152	9	49	279	3	206	2.68e-12	61.6	55.7859
M0N98_00777	COG0232	F	Nucleotide transport and metabolism	Metabolism	35.252	417	194	9	10	423	2	345	6.02e-135	388	232.351
M0N98_00778	COG0756	F; V	Nucleotide transport and metabolism; Defense mechanisms	Metabolism; Cellular processes and signaling	65.035	143	49	1	2	143	1	143	1.87e-92	261	86.224
M0N98_00779	COG2956	M	Cell wall, membrane, envelope biogenesis	Cellular processes and signaling	23.81	252	190	1	55	306	11	260	9.31e-36	132	39.7123
M0N98_00779	COG2956	M	Cell wall, membrane, envelope biogenesis	Cellular processes and signaling	22.263	274	207	2	86	359	8	275	2.94e-26	105	39.7123
M0N98_00779	COG2956	M	Cell wall, membrane, envelope biogenesis	Cellular processes and signaling	25	220	164	1	64	283	54	272	2.05e-24	100	39.7123
M0N98_00779	COG2956	M	Cell wall, membrane, envelope biogenesis	Cellular processes and signaling	20.552	326	184	2	121	446	11	261	1.8e-22	94.8	39.7123
M0N98_00779	COG2956	M	Cell wall, membrane, envelope biogenesis	Cellular processes and signaling	24.18	244	176	4	333	576	13	247	1.53e-17	80.2	39.7123
M0N98_00779	COG2956	M	Cell wall, membrane, envelope biogenesis	Cellular processes and signaling	21.143	175	128	5	400	573	11	176	3.64e-11	61.3	39.7123
M0N98_00779	COG0457	R	General function prediction only	Poorly characterized	22.857	210	154	3	390	599	1	202	3.78e-17	78.5	46.5386
M0N98_00779	COG0457	R	General function prediction only	Poorly characterized	21.429	182	143	0	79	260	1	182	1.79e-11	61.6	46.5386
M0N98_00779	COG0457	R	General function prediction only	Poorly characterized	16.848	184	153	0	64	247	20	203	3.09e-11	60.8	46.5386
M0N98_00779	COG0457	R	General function prediction only	Poorly characterized	18.545	275	185	2	219	493	5	240	3.62e-11	60.8	46.5386
M0N98_00779	COG0457	R	General function prediction only	Poorly characterized	25.157	159	119	0	113	271	1	159	6.27e-11	60	46.5386
M0N98_00779	COG0457	R	General function prediction only	Poorly characterized	15.873	189	159	0	64	252	54	242	4.96e-10	57.3	46.5386
M0N98_00779	COG0457	R	General function prediction only	Poorly characterized	17.269	249	198	3	322	570	1	241	5.8e-10	57.3	46.5386
M0N98_00779	COG0457	R	General function prediction only	Poorly characterized	19.084	131	106	0	59	189	83	213	1.33e-06	46.9	46.5386
M0N98_00779	COG4783	M; O	Cell wall, membrane, envelope biogenesis; Posttranslational modification, protein turnover, chaperones	Cellular processes and signaling; Cellular processes and signaling	19.403	134	108	0	86	219	4	137	4.26e-12	61	32.8564
M0N98_00779	COG4783	M; O	Cell wall, membrane, envelope biogenesis; Posttranslational modification, protein turnover, chaperones	Cellular processes and signaling; Cellular processes and signaling	17.778	135	111	0	50	184	2	136	4.32e-11	58.3	32.8564
M0N98_00779	COG4783	M; O	Cell wall, membrane, envelope biogenesis; Posttranslational modification, protein turnover, chaperones	Cellular processes and signaling; Cellular processes and signaling	29.63	108	76	0	317	424	26	133	4.67e-11	57.9	32.8564
M0N98_00779	COG4783	M; O	Cell wall, membrane, envelope biogenesis; Posttranslational modification, protein turnover, chaperones	Cellular processes and signaling; Cellular processes and signaling	18.321	131	105	2	443	573	10	138	2.12e-10	56.4	32.8564
M0N98_00779	COG4783	M; O	Cell wall, membrane, envelope biogenesis; Posttranslational modification, protein turnover, chaperones	Cellular processes and signaling; Cellular processes and signaling	22.5	120	93	0	152	271	2	121	1.07e-09	54	32.8564
M0N98_00779	COG4783	M; O	Cell wall, membrane, envelope biogenesis; Posttranslational modification, protein turnover, chaperones	Cellular processes and signaling; Cellular processes and signaling	30.216	139	91	2	326	464	1	133	1.7e-09	53.7	32.8564
M0N98_00779	COG4783	M; O	Cell wall, membrane, envelope biogenesis; Posttranslational modification, protein turnover, chaperones	Cellular processes and signaling; Cellular processes and signaling	20	140	105	3	397	536	4	136	7.73e-09	51.7	32.8564
M0N98_00779	COG4783	M; O	Cell wall, membrane, envelope biogenesis; Posttranslational modification, protein turnover, chaperones	Cellular processes and signaling; Cellular processes and signaling	23.656	93	70	1	484	576	16	107	2.68e-08	50.2	32.8564
M0N98_00779	COG4783	M; O	Cell wall, membrane, envelope biogenesis; Posttranslational modification, protein turnover, chaperones	Cellular processes and signaling; Cellular processes and signaling	22.727	88	68	0	64	151	50	137	1.13e-07	48.3	32.8564
M0N98_00779	COG4783	M; O	Cell wall, membrane, envelope biogenesis; Posttranslational modification, protein turnover, chaperones	Cellular processes and signaling; Cellular processes and signaling	17.365	167	99	2	196	362	12	139	4.65e-07	46.7	32.8564
M0N98_00779	COG4783	M; O	Cell wall, membrane, envelope biogenesis; Posttranslational modification, protein turnover, chaperones	Cellular processes and signaling; Cellular processes and signaling	26.23	61	45	0	59	119	79	139	0.001	36.7	32.8564
M0N98_00779	COG4235	C; O	Energy production and conversion; Posttranslational modification, protein turnover, chaperones	Metabolism; Cellular processes and signaling	23.577	123	94	0	138	260	1	123	5.37e-11	57.7	42.3006
M0N98_00779	COG4235	C; O	Energy production and conversion; Posttranslational modification, protein turnover, chaperones	Metabolism; Cellular processes and signaling	27.723	101	73	0	322	422	10	110	2.2e-10	55.8	42.3006
M0N98_00779	COG4235	C; O	Energy production and conversion; Posttranslational modification, protein turnover, chaperones	Metabolism; Cellular processes and signaling	23.864	88	67	0	64	151	29	116	5.19e-09	51.9	42.3006
M0N98_00779	COG4235	C; O	Energy production and conversion; Posttranslational modification, protein turnover, chaperones	Metabolism; Cellular processes and signaling	26.804	97	70	1	440	536	20	115	5.8e-08	48.8	42.3006
M0N98_00779	COG4235	C; O	Energy production and conversion; Posttranslational modification, protein turnover, chaperones	Metabolism; Cellular processes and signaling	25	76	57	0	196	271	25	100	7.45e-08	48.5	42.3006
M0N98_00779	COG4235	C; O	Energy production and conversion; Posttranslational modification, protein turnover, chaperones	Metabolism; Cellular processes and signaling	21.008	119	92	2	455	573	1	117	1.14e-07	48.1	42.3006
M0N98_00779	COG4235	C; O	Energy production and conversion; Posttranslational modification, protein turnover, chaperones	Metabolism; Cellular processes and signaling	21.495	107	84	0	83	189	14	120	4.39e-07	46.5	42.3006
M0N98_00779	COG3063	N; W	Cell motility; Extracellular structures	Cellular processes and signaling; Cellular processes and signaling	33.333	93	60	2	446	538	1	91	1.23e-08	49.8	30.9088
M0N98_00779	COG3063	N; W	Cell motility; Extracellular structures	Cellular processes and signaling; Cellular processes and signaling	27.174	92	66	1	64	155	4	94	2.21e-07	46.3	30.9088
M0N98_00779	COG3063	N; W	Cell motility; Extracellular structures	Cellular processes and signaling; Cellular processes and signaling	24.444	90	66	2	484	573	4	91	3.64e-07	45.5	30.9088
M0N98_00779	COG3063	N; W	Cell motility; Extracellular structures	Cellular processes and signaling; Cellular processes and signaling	25.882	85	62	1	338	422	1	84	2.64e-06	43.2	30.9088
M0N98_00779	COG3063	N; W	Cell motility; Extracellular structures	Cellular processes and signaling; Cellular processes and signaling	29.73	74	51	1	198	271	2	74	3.21e-06	42.8	30.9088
M0N98_00779	COG3063	N; W	Cell motility; Extracellular structures	Cellular processes and signaling; Cellular processes and signaling	26.596	94	68	1	96	189	2	94	1.21e-05	41.3	30.9088
M0N98_00779	COG3063	N; W	Cell motility; Extracellular structures	Cellular processes and signaling; Cellular processes and signaling	19.78	91	72	1	163	253	1	90	0.002	34.8	30.9088
M0N98_00779	COG3063	N; W	Cell motility; Extracellular structures	Cellular processes and signaling; Cellular processes and signaling	36.585	41	26	0	231	271	1	41	0.004	34.4	30.9088
M0N98_00779	COG3063	N; W	Cell motility; Extracellular structures	Cellular processes and signaling; Cellular processes and signaling	28.049	82	58	1	317	398	14	94	0.025	32.1	30.9088
M0N98_00779	COG5010	W	Extracellular structures	Cellular processes and signaling	14.844	128	108	1	445	572	27	153	1.53e-08	51.5	31.0841
M0N98_00779	COG5010	W	Extracellular structures	Cellular processes and signaling	15.909	88	74	0	64	151	66	153	1.02e-06	46.1	31.0841
M0N98_00779	COG5010	W	Extracellular structures	Cellular processes and signaling	22.078	77	60	0	195	271	61	137	2.95e-05	41.9	31.0841
M0N98_00779	COG5010	W	Extracellular structures	Cellular processes and signaling	13.699	146	126	0	108	253	8	153	3.99e-05	41.5	31.0841
M0N98_00779	COG5010	W	Extracellular structures	Cellular processes and signaling	17.355	121	99	1	456	576	4	123	0.000128	39.9	31.0841
M0N98_00779	COG5010	W	Extracellular structures	Cellular processes and signaling	24.051	79	60	0	347	425	72	150	0.00019	39.6	31.0841
M0N98_00779	COG5010	W	Extracellular structures	Cellular processes and signaling	20.225	89	71	0	96	184	64	152	0.000326	38.8	31.0841
M0N98_00779	COG5010	W	Extracellular structures	Cellular processes and signaling	15.702	121	101	1	99	219	34	153	0.003	35.7	31.0841
M0N98_00779	COG5010	W	Extracellular structures	Cellular processes and signaling	15.686	102	86	0	321	422	12	113	0.004	35.3	31.0841
M0N98_00779	COG5010	W	Extracellular structures	Cellular processes and signaling	17.105	152	119	3	352	503	9	153	0.004	35.3	31.0841
M0N98_00779	COG1729	D	Cell cycle control, cell division, chromosome partitioning	Cellular processes and signaling	22.222	99	71	2	166	258	5	103	0.000153	38.8	31.8857
M0N98_00779	COG1729	D	Cell cycle control, cell division, chromosome partitioning	Cellular processes and signaling	21.154	104	76	2	100	197	7	110	0.000517	37.3	31.8857
M0N98_00779	COG1729	D	Cell cycle control, cell division, chromosome partitioning	Cellular processes and signaling	24.49	98	67	4	128	219	2	98	0.004	34.6	31.8857
M0N98_00781	COG4942	D	Cell cycle control, cell division, chromosome partitioning	Cellular processes and signaling	26.757	441	252	7	7	444	4	376	2.41e-65	211	84.4302
M0N98_00781	COG3883	S	Function unknown	Poorly characterized	19.192	198	160	0	38	235	17	214	1.29e-19	87.2	42.5096
M0N98_00781	COG3883	S	Function unknown	Poorly characterized	21.839	87	68	0	14	100	124	210	1.4e-05	44.1	42.5096
M0N98_00781	COG0739	M	Cell wall, membrane, envelope biogenesis	Cellular processes and signaling	25.325	154	105	6	294	442	46	194	1.31e-10	57.7	48.4307
M0N98_00782	COG0724	J	Translation, ribosomal structure and biogenesis	Information storage and processing	57.143	77	33	0	1	77	2	78	6.22e-41	128	70.8971
M0N98_00783	COG2066	E	Amino acid transport and metabolism	Metabolism	50.831	301	144	4	7	304	1	300	2.49e-168	466	314.679
M0N98_00785	COG0041	F	Nucleotide transport and metabolism	Metabolism	61.25	160	62	0	3	162	1	160	2.27e-87	250	159.453
M0N98_00786	COG0509	E	Amino acid transport and metabolism	Metabolism	62.205	127	47	1	1	126	1	127	2.5e-71	206	77.8563
M0N98_00788	COG1508	K	Transcription	Information storage and processing	39.535	473	209	9	18	489	15	411	2.69e-167	475	300.839
M0N98_00790	COG1180	O	Posttranslational modification, protein turnover, chaperones	Cellular processes and signaling	28.947	304	140	7	4	302	7	239	1.89e-64	200	117.593
M0N98_00790	COG2221	P	Inorganic ion transport and metabolism	Metabolism	38.095	63	39	0	37	99	1	63	1.78e-15	67	41.1899
M0N98_00790	COG2768	S	Function unknown	Poorly characterized	43.636	55	31	0	50	104	10	64	6.03e-15	65.9	43.9513
M0N98_00790	COG1143	C	Energy production and conversion	Metabolism	38.333	60	33	1	52	107	3	62	1.47e-12	59	35.8766
M0N98_00790	COG4231	C	Energy production and conversion	Metabolism	35.185	54	35	0	50	103	21	74	1.22e-11	56.6	47.3449
M0N98_00790	COG1149	R	General function prediction only	Poorly characterized	42.857	49	27	1	52	99	12	60	5.56e-11	54.7	39.7111
M0N98_00790	COG1144	C	Energy production and conversion	Metabolism	44.898	49	26	1	52	99	31	79	8.28e-11	54.7	51.5911
M0N98_00790	COG1145	C	Energy production and conversion	Metabolism	44.643	56	29	1	50	103	181	236	1.16e-10	57.8	45.8693
M0N98_00790	COG1146	F	Nucleotide transport and metabolism	Metabolism	37.736	53	30	1	52	101	9	61	1.29e-10	53.6	33.1442
M0N98_00791	COG1882	C	Energy production and conversion	Metabolism	45.063	790	424	10	22	807	6	789	0	1158	799.367
M0N98_00792	COG0572	F	Nucleotide transport and metabolism	Metabolism	38.053	226	114	6	284	508	2	202	5.51e-82	252	71.7953
M0N98_00793	COG1283	P	Inorganic ion transport and metabolism	Metabolism	37.05	556	323	8	1	554	1	531	0	578	195.783
M0N98_00795	COG0545	O	Posttranslational modification, protein turnover, chaperones	Cellular processes and signaling	58.654	104	40	2	186	286	1	104	3.03e-53	166	44.0172
M0N98_00796	COG0545	O	Posttranslational modification, protein turnover, chaperones	Cellular processes and signaling	60.577	104	39	1	92	193	1	104	2.65e-56	170	44.0172
M0N98_00797	COG0846	O	Posttranslational modification, protein turnover, chaperones	Cellular processes and signaling	42.373	236	122	7	1	228	14	243	7.48e-101	290	109.48
M0N98_00798	COG1773	P	Inorganic ion transport and metabolism	Metabolism	77.358	53	12	0	1	53	1	53	1.04e-30	98.3	45.1599
M0N98_00799	COG1185	J	Translation, ribosomal structure and biogenesis	Information storage and processing	57.389	697	284	8	6	700	1	686	0	1178	868.553
M0N98_00800	COG1225	O	Posttranslational modification, protein turnover, chaperones	Cellular processes and signaling	29.851	134	84	4	284	411	3	132	2.95e-21	86.1	41.3894
M0N98_00800	COG0526	O	Posttranslational modification, protein turnover, chaperones	Cellular processes and signaling	28.966	145	85	7	276	411	2	137	5.53e-15	68.6	38.9026
M0N98_00801	COG0782	K	Transcription	Information storage and processing	49.007	151	77	0	3	153	6	156	9.44e-67	197	61.2971
M0N98_00802	COG0537	F; R	Nucleotide transport and metabolism; General function prediction only	Metabolism; Poorly characterized	39.695	131	74	1	1	126	1	131	5.19e-45	140	45.7102
M0N98_00803	COG3666	X	Mobilome prophages, transposons	Cellular processes and signaling	38.323	167	94	4	5	162	3	169	2.78e-59	191	71.0732
M0N98_00804	COG0836	M	Cell wall, membrane, envelope biogenesis	Cellular processes and signaling	44	350	178	6	4	339	1	346	7.15e-172	478	283.88
M0N98_00806	COG3177	K	Transcription	Information storage and processing	23.664	262	177	7	8	263	10	254	5.15e-42	143	86.6622
M0N98_00809	COG1846	K	Transcription	Information storage and processing	24.812	133	98	1	7	139	12	142	2.71e-24	88.5	48.4278
M0N98_00813	COG4974	L	Replication, recombination and repair	Information storage and processing	25.854	205	131	7	4	195	93	289	2.68e-38	130	78.1123
M0N98_00813	COG4973	L	Replication, recombination and repair	Information storage and processing	22.28	193	130	4	4	183	92	277	1.76e-21	86.6	72.6869
M0N98_00814	COG3177	K	Transcription	Information storage and processing	26.95	141	81	3	5	128	136	271	5.29e-23	88.6	86.6622
M0N98_00818	COG1629	P	Inorganic ion transport and metabolism	Metabolism	18.911	661	451	25	102	713	1	625	2.07e-37	146	137.652
M0N98_00818	COG4771	P	Inorganic ion transport and metabolism	Metabolism	18.028	649	439	25	94	705	19	611	3.65e-33	132	91.0714
M0N98_00818	COG4206	H	Coenzyme transport and metabolism	Metabolism	17.466	292	189	10	112	387	18	273	2.32e-10	59.1	52.952
M0N98_00820	COG2197	T; K	Signal transduction mechanisms; Transcription	Cellular processes and signaling; Information storage and processing	45.312	64	35	0	191	254	67	130	1.6e-21	84.2	51.8166
M0N98_00820	COG2771	K	Transcription	Information storage and processing	19.209	177	143	0	78	254	12	188	3.68e-18	77.1	37.0426
M0N98_00820	COG2909	K	Transcription	Information storage and processing	50	52	26	0	203	254	132	183	3.8e-13	63.2	44.3098
M0N98_00821	COG1032	R	General function prediction only	Poorly characterized	24.745	392	260	11	1	376	1	373	4.24e-59	198	109.265
M0N98_00822	COG1670	J; O	Translation, ribosomal structure and biogenesis; Posttranslational modification, protein turnover, chaperones	Information storage and processing; Cellular processes and signaling	22.222	162	95	9	1	148	7	151	4.25e-09	50.4	38.8268
M0N98_00823	COG0456	J	Translation, ribosomal structure and biogenesis	Information storage and processing	35.714	70	45	0	63	132	3	72	1.77e-19	74.7	41.565
M0N98_00823	COG3153	R	General function prediction only	Poorly characterized	25	96	66	3	37	131	32	122	2.47e-18	73.2	48.9282
M0N98_00823	COG1246	E	Amino acid transport and metabolism	Metabolism	25.806	93	63	3	40	132	22	108	5.59e-18	71.9	49.6051
M0N98_00823	COG3393	R	General function prediction only	Poorly characterized	29.87	77	51	1	56	132	1	74	1.12e-17	69.9	36.8105
M0N98_00823	COG1247	E	Amino acid transport and metabolism	Metabolism	24.719	89	64	2	47	132	51	139	9.32e-15	64.2	42.289
M0N98_00823	COG2388	R	General function prediction only	Poorly characterized	36.486	74	40	3	39	109	2	71	1.05e-10	52.1	43.9902
M0N98_00823	COG1670	J; O	Translation, ribosomal structure and biogenesis; Posttranslational modification, protein turnover, chaperones	Information storage and processing; Cellular processes and signaling	22.353	85	61	4	50	132	66	147	1.13e-08	48.5	38.8268
M0N98_00824	COG1247	E	Amino acid transport and metabolism	Metabolism	45.342	161	87	1	1	160	3	163	3.6e-59	178	42.289
M0N98_00824	COG1670	J; O	Translation, ribosomal structure and biogenesis; Posttranslational modification, protein turnover, chaperones	Information storage and processing; Cellular processes and signaling	22.024	168	118	5	2	161	10	172	1.66e-19	77.7	38.8268
M0N98_00824	COG1246	E	Amino acid transport and metabolism	Metabolism	26.619	139	73	5	1	139	2	111	4.3e-15	65	49.6051
M0N98_00824	COG3153	R	General function prediction only	Poorly characterized	23.841	151	101	5	2	151	1	138	2.53e-14	63.2	48.9282
M0N98_00824	COG0456	J	Translation, ribosomal structure and biogenesis	Information storage and processing	33.766	77	50	1	65	141	2	77	1.4e-10	52.4	41.565
M0N98_00825	COG3189	S	Function unknown	Poorly characterized	49.573	117	58	1	2	118	1	116	2.79e-55	165	70.5633
M0N98_00826	COG4770	I	Lipid transport and metabolism	Metabolism	64.414	444	158	0	1	444	1	444	0	869	542.299
M0N98_00826	COG0439	I	Lipid transport and metabolism	Metabolism	38.545	275	134	14	62	319	1	257	2.78e-75	235	92.2427
M0N98_00827	COG0511	I	Lipid transport and metabolism	Metabolism	32.432	74	43	1	100	166	63	136	3.9e-17	70.7	59.5236
M0N98_00828	COG4799	I	Lipid transport and metabolism	Metabolism	55.992	509	210	5	9	508	5	508	0	852	380.527
M0N98_00831	COG2096	H	Coenzyme transport and metabolism	Metabolism	51.099	182	86	1	4	185	1	179	6.77e-98	278	79.0127
M0N98_00834	COG1198	L	Replication, recombination and repair	Information storage and processing	38.714	824	401	15	3	820	2	727	0	860	522.757
M0N98_00834	COG2888	R	General function prediction only	Poorly characterized	24.528	53	25	2	527	571	3	48	0.08	29.7	29.3148
M0N98_00835	COG1387	E; R	Amino acid transport and metabolism; General function prediction only	Metabolism; Poorly characterized	29.237	236	141	8	1	224	1	222	1.67e-44	146	107.547
M0N98_00836	COG0394	T	Signal transduction mechanisms	Cellular processes and signaling	37.013	154	74	5	1	152	3	135	1.31e-45	142	56.709
M0N98_00837	COG1480	T	Signal transduction mechanisms	Cellular processes and signaling	35.387	698	427	10	1	685	1	687	0	683	463.538
M0N98_00838	COG0008	J	Translation, ribosomal structure and biogenesis	Information storage and processing	41.765	510	248	12	2	505	1	467	0	610	231.606
M0N98_00839	COG1519	M	Cell wall, membrane, envelope biogenesis	Cellular processes and signaling	29.454	421	271	12	2	404	5	417	9.72e-147	420	106.76
M0N98_00840	COG2207	K	Transcription	Information storage and processing	31.169	77	53	0	79	155	181	257	4.64e-15	67.5	45.9264
M0N98_00843	COG1051	F	Nucleotide transport and metabolism	Metabolism	24.265	136	88	6	1	133	1	124	3.24e-12	59.6	37.2652
M0N98_00843	COG0494	V	Defense mechanisms	Cellular processes and signaling	27.941	68	39	2	1	60	1	66	5.47e-07	45.4	42.3273
M0N98_00844	COG0451	M	Cell wall, membrane, envelope biogenesis	Cellular processes and signaling	25.098	255	171	7	3	242	1	250	2.41e-30	112	63.8445
M0N98_00844	COG0702	R	General function prediction only	Poorly characterized	25	172	107	6	3	169	1	155	1.2e-15	71	64.0962
M0N98_00846	COG0624	E	Amino acid transport and metabolism	Metabolism	28.46	383	237	11	4	352	7	386	1.43e-92	279	127.309
M0N98_00847	COG1022	I	Lipid transport and metabolism	Metabolism	39.394	594	352	6	9	601	16	602	0	726	384.067
M0N98_00847	COG0318	I	Lipid transport and metabolism	Metabolism	24.597	496	221	16	9	485	4	365	8.74e-69	227	155.739
M0N98_00848	COG1186	J	Translation, ribosomal structure and biogenesis	Information storage and processing	36.434	129	71	3	223	346	18	140	1.5e-36	126	84.7973
M0N98_00849	COG2954	R	General function prediction only	Poorly characterized	57.692	156	64	1	1	156	1	154	5.66e-91	258	105.635
M0N98_00850	COG1629	P	Inorganic ion transport and metabolism	Metabolism	19.559	680	477	20	122	768	1	643	8.76e-59	209	137.652
M0N98_00850	COG4771	P	Inorganic ion transport and metabolism	Metabolism	19.113	654	444	20	116	746	21	612	2.78e-45	169	91.0714
M0N98_00850	COG4206	H	Coenzyme transport and metabolism	Metabolism	20.438	274	190	11	125	374	1	270	2.58e-10	59.1	52.952
M0N98_00851	COG1595	K	Transcription	Information storage and processing	32.026	153	101	2	16	167	29	179	5.78e-41	133	41.9039
M0N98_00852	COG5652	S	Function unknown	Poorly characterized	28.319	113	75	4	12	121	15	124	3.72e-16	66.6	57.7031
M0N98_00853	COG0733	R	General function prediction only	Poorly characterized	49.78	454	217	4	2	454	1	444	1.31e-180	509	182.221
M0N98_00854	COG1555	L	Replication, recombination and repair	Information storage and processing	37.931	58	36	0	170	227	8	65	3.51e-16	69.1	46.0092
M0N98_00854	COG1555	L	Replication, recombination and repair	Information storage and processing	33.333	63	39	2	81	141	11	72	3.65e-13	60.6	46.0092
M0N98_00854	COG1555	L	Replication, recombination and repair	Information storage and processing	30.435	69	48	0	229	297	3	71	5.02e-08	46.4	46.0092
M0N98_00855	COG1785	P; R	Inorganic ion transport and metabolism; General function prediction only	Metabolism; Poorly characterized	35.282	479	218	12	1	468	1	398	1.01e-116	345	230.113
M0N98_00859	COG0611	H	Coenzyme transport and metabolism	Metabolism	42.042	333	176	6	12	341	1	319	2.36e-148	418	109.851
M0N98_00860	COG0005	F	Nucleotide transport and metabolism	Metabolism	39.683	252	132	7	23	269	2	238	6.07e-114	324	127.866
M0N98_00861	COG1663	M	Cell wall, membrane, envelope biogenesis	Cellular processes and signaling	38.936	357	195	11	8	362	14	349	2.81e-138	394	232.379
M0N98_00862	COG0616	O	Posttranslational modification, protein turnover, chaperones	Cellular processes and signaling	43.836	219	115	4	297	514	3	214	1.36e-81	252	94.0924
M0N98_00862	COG0616	O	Posttranslational modification, protein turnover, chaperones	Cellular processes and signaling	32.195	205	127	3	37	240	1	194	2.46e-50	170	94.0924
M0N98_00863	COG3560	R	General function prediction only	Poorly characterized	55.44	193	85	1	4	196	1	192	5.4e-125	347	301.335
M0N98_00863	COG0778	C	Energy production and conversion	Metabolism	18.782	197	121	8	5	196	1	163	4.05e-09	50.6	45.2292
M0N98_00864	COG2605	R	General function prediction only	Poorly characterized	32.337	368	205	9	582	945	1	328	6.05e-111	342	195.783
M0N98_00865	COG1929	G	Carbohydrate transport and metabolism	Metabolism	46.859	382	176	4	3	371	1	368	0	511	256.507
M0N98_00874	COG2956	M	Cell wall, membrane, envelope biogenesis	Cellular processes and signaling	24.706	255	181	7	6	257	8	254	1.41e-19	84.8	39.7123
M0N98_00874	COG2956	M	Cell wall, membrane, envelope biogenesis	Cellular processes and signaling	25.322	233	169	4	8	239	44	272	5.82e-17	77.5	39.7123
M0N98_00874	COG2956	M	Cell wall, membrane, envelope biogenesis	Cellular processes and signaling	24.39	205	148	3	6	208	76	275	1.48e-11	61.3	39.7123
M0N98_00874	COG2956	M	Cell wall, membrane, envelope biogenesis	Cellular processes and signaling	22.059	136	104	2	1	135	139	273	3.31e-09	54.3	39.7123
M0N98_00874	COG2956	M	Cell wall, membrane, envelope biogenesis	Cellular processes and signaling	19.5	200	125	7	185	378	15	184	1.95e-08	52	39.7123
M0N98_00874	COG2956	M	Cell wall, membrane, envelope biogenesis	Cellular processes and signaling	19.807	207	139	8	173	378	38	218	3.04e-06	45.1	39.7123
M0N98_00874	COG4783	M; O	Cell wall, membrane, envelope biogenesis; Posttranslational modification, protein turnover, chaperones	Cellular processes and signaling; Cellular processes and signaling	27.068	133	92	2	108	239	5	133	3.19e-11	57.9	32.8564
M0N98_00874	COG4783	M; O	Cell wall, membrane, envelope biogenesis; Posttranslational modification, protein turnover, chaperones	Cellular processes and signaling; Cellular processes and signaling	22.143	140	106	2	3	140	1	139	1.19e-08	50.6	32.8564
M0N98_00874	COG4783	M; O	Cell wall, membrane, envelope biogenesis; Posttranslational modification, protein turnover, chaperones	Cellular processes and signaling; Cellular processes and signaling	19.167	120	90	3	152	268	15	130	1.71e-07	47.1	32.8564
M0N98_00874	COG0457	R	General function prediction only	Poorly characterized	18.957	211	164	4	79	287	14	219	1.73e-10	57.7	46.5386
M0N98_00874	COG0457	R	General function prediction only	Poorly characterized	18.932	206	166	1	1	205	3	208	2.34e-09	54.6	46.5386
M0N98_00874	COG0457	R	General function prediction only	Poorly characterized	17.961	206	168	1	1	205	37	242	3.43e-09	53.9	46.5386
M0N98_00874	COG4235	C; O	Energy production and conversion; Posttranslational modification, protein turnover, chaperones	Metabolism; Cellular processes and signaling	23.364	107	79	1	60	163	1	107	5.06e-09	51.2	42.3006
M0N98_00874	COG4235	C; O	Energy production and conversion; Posttranslational modification, protein turnover, chaperones	Metabolism; Cellular processes and signaling	24.51	102	76	1	2	102	13	114	1.3e-06	44.2	42.3006
M0N98_00874	COG4235	C; O	Energy production and conversion; Posttranslational modification, protein turnover, chaperones	Metabolism; Cellular processes and signaling	23.704	135	82	6	159	292	4	118	5.01e-06	42.7	42.3006
M0N98_00874	COG3063	N; W	Cell motility; Extracellular structures	Cellular processes and signaling; Cellular processes and signaling	23.333	90	63	2	15	101	1	87	0.000222	37.1	30.9088
M0N98_00874	COG3063	N; W	Cell motility; Extracellular structures	Cellular processes and signaling; Cellular processes and signaling	29.167	96	62	3	116	210	1	91	0.005	33.2	30.9088
M0N98_00874	COG5010	W	Extracellular structures	Cellular processes and signaling	15.652	115	97	0	134	248	10	124	0.000238	38.4	31.0841
M0N98_00874	COG5010	W	Extracellular structures	Cellular processes and signaling	22.857	70	50	1	170	239	84	149	0.001	36.5	31.0841
M0N98_00874	COG5010	W	Extracellular structures	Cellular processes and signaling	18.797	133	107	1	6	138	22	153	0.005	34.6	31.0841
M0N98_00874	COG5010	W	Extracellular structures	Cellular processes and signaling	17.742	124	102	0	42	165	23	146	0.035	31.9	31.0841
M0N98_00874	COG1729	D	Cell cycle control, cell division, chromosome partitioning	Cellular processes and signaling	20.43	93	67	3	152	239	4	94	0.012	32.7	31.8857
M0N98_00875	COG4555	C; P	Energy production and conversion; Inorganic ion transport and metabolism	Metabolism; Metabolism	31.25	224	146	4	2	219	1	222	5.17e-70	213	186.217
M0N98_00875	COG4133	O	Posttranslational modification, protein turnover, chaperones	Cellular processes and signaling	27.411	197	137	4	1	193	1	195	2.56e-39	133	75.9783
M0N98_00877	COG1725	K	Transcription	Information storage and processing	34.513	113	73	1	1	113	3	114	6.85e-34	111	65.5851
M0N98_00878	COG2234	O; E	Posttranslational modification, protein turnover, chaperones; Amino acid transport and metabolism	Cellular processes and signaling; Metabolism	32.743	226	141	4	277	496	31	251	8.11e-56	184	80.1758
M0N98_00879	COG0534	V	Defense mechanisms	Cellular processes and signaling	26.464	427	309	2	8	434	4	425	8.49e-98	297	117.937
M0N98_00879	COG2244	M	Cell wall, membrane, envelope biogenesis	Cellular processes and signaling	22	200	147	4	14	212	175	366	9.14e-09	53.8	47.251
M0N98_00880	COG0015	F	Nucleotide transport and metabolism	Metabolism	37.111	450	247	18	12	448	2	428	3.48e-171	484	234.208
M0N98_00881	COG1187	J	Translation, ribosomal structure and biogenesis	Information storage and processing	50	226	112	1	251	475	1	226	4.97e-115	335	160.97
M0N98_00882	COG0017	J	Translation, ribosomal structure and biogenesis	Information storage and processing	52.688	465	179	9	6	466	2	429	0	709	460.288
M0N98_00884	COG4185	R	General function prediction only	Poorly characterized	57.229	166	70	1	1	166	3	167	5.03e-89	256	132.705
M0N98_00886	COG0102	J	Translation, ribosomal structure and biogenesis	Information storage and processing	53.846	143	62	2	10	151	1	140	1.11e-88	252	167.885
M0N98_00887	COG0103	J	Translation, ribosomal structure and biogenesis	Information storage and processing	53.125	128	60	0	1	128	3	130	2.41e-70	204	88.1717
M0N98_00888	COG0052	J	Translation, ribosomal structure and biogenesis	Information storage and processing	53.6	250	116	0	1	250	1	250	4.4e-148	412	209.965
M0N98_00889	COG0264	J	Translation, ribosomal structure and biogenesis	Information storage and processing	37.195	328	145	6	1	326	1	269	4.69e-99	291	234.199
M0N98_00890	COG0023	J	Translation, ribosomal structure and biogenesis	Information storage and processing	46.226	106	56	1	13	118	2	106	2.15e-46	142	87.9527
M0N98_00891	COG2344	K	Transcription	Information storage and processing	41.089	202	119	0	11	212	6	207	5.33e-99	283	215.725
M0N98_00891	COG1086	M; O	Cell wall, membrane, envelope biogenesis; Posttranslational modification, protein turnover, chaperones	Cellular processes and signaling; Cellular processes and signaling	25	56	41	1	88	142	20	75	3.19e-05	39.1	33.3599
M0N98_00892	COG0179	Q	Secondary metabolites biosynthesis, transport and catabolism	Metabolism	43.367	196	105	3	2	196	7	197	2.67e-79	233	127.104
M0N98_00893	COG0245	I	Lipid transport and metabolism	Metabolism	61.146	157	61	0	2	158	1	157	1.13e-99	280	89.3043
M0N98_00894	COG1575	H	Coenzyme transport and metabolism	Metabolism	40.625	288	169	2	11	296	1	288	7.1e-90	266	71.3269
M0N98_00895	COG1408	R	General function prediction only	Poorly characterized	30.645	248	162	3	31	273	25	267	1.96e-71	218	129.144
M0N98_00895	COG2129	R	General function prediction only	Poorly characterized	22.959	196	99	11	50	212	1	177	8.72e-12	60	55.0209
M0N98_00897	COG1057	H	Coenzyme transport and metabolism	Metabolism	44.737	190	99	2	7	190	3	192	3.65e-88	254	71.3058
M0N98_00899	COG0194	F	Nucleotide transport and metabolism	Metabolism	53.846	182	82	2	4	185	2	181	6.79e-100	283	116.707
M0N98_00899	COG0645	R	General function prediction only	Poorly characterized	24.479	192	99	8	6	179	1	164	5.33e-10	53	49.9115
M0N98_00900	COG1561	J	Translation, ribosomal structure and biogenesis	Information storage and processing	42.123	292	166	3	1	290	1	291	3.22e-118	338	201.502
M0N98_00901	COG1214	J	Translation, ribosomal structure and biogenesis	Information storage and processing	36.607	224	136	3	4	225	3	222	1.17e-77	230	72.9608
M0N98_00903	COG0766	M	Cell wall, membrane, envelope biogenesis	Cellular processes and signaling	40.092	434	242	5	1	434	1	416	0	578	272.245
M0N98_00904	COG0806	J	Translation, ribosomal structure and biogenesis	Information storage and processing	31.034	174	114	5	2	172	1	171	3.96e-34	115	66.6711
M0N98_00905	COG0739	M	Cell wall, membrane, envelope biogenesis	Cellular processes and signaling	30.769	156	99	2	136	283	40	194	8.91e-45	147	48.4307
M0N98_00905	COG4942	D	Cell cycle control, cell division, chromosome partitioning	Cellular processes and signaling	28.729	181	116	5	113	283	197	374	4.2e-37	132	84.4302
M0N98_00906	COG0743	I	Lipid transport and metabolism	Metabolism	57.963	383	159	1	2	382	1	383	0	687	424.038
M0N98_00907	COG0750	O; K	Posttranslational modification, protein turnover, chaperones; Transcription	Cellular processes and signaling; Information storage and processing	31.707	451	196	9	4	446	3	349	2.1e-116	342	214.565
M0N98_00909	COG1328	F	Nucleotide transport and metabolism	Metabolism	34.396	753	395	19	8	747	5	671	0	771	422.789
M0N98_00910	COG1272	U	Intracellular trafficking, secretion, and vesicular transport	Cellular processes and signaling	40	210	124	1	2	211	4	211	9.04e-64	194	136.429
M0N98_00911	COG0617	J	Translation, ribosomal structure and biogenesis	Information storage and processing	37.665	454	216	10	38	490	4	391	7.46e-154	441	203.507
M0N98_00913	COG0632	L	Replication, recombination and repair	Information storage and processing	46.429	196	103	2	1	195	1	195	1.1e-82	240	104.068
M0N98_00915	COG0682	M	Cell wall, membrane, envelope biogenesis	Cellular processes and signaling	36.782	261	153	5	8	268	2	250	4.9e-85	251	99.425
M0N98_00918	COG1621	G	Carbohydrate transport and metabolism	Metabolism	39.883	514	242	15	153	654	1	459	1.9e-180	517	196.68
M0N98_00919	COG0738	G	Carbohydrate transport and metabolism	Metabolism	28.278	389	270	5	3	386	2	386	4.6e-58	191	58.712
M0N98_00919	COG2271	G	Carbohydrate transport and metabolism	Metabolism	21.237	372	254	7	10	375	10	348	3.67e-22	93.8	73.751
M0N98_00919	COG2814	G	Carbohydrate transport and metabolism	Metabolism	20.944	339	260	3	11	347	12	344	1.04e-21	92.3	64.2249
M0N98_00919	COG2223	P	Inorganic ion transport and metabolism	Metabolism	21.011	376	276	7	14	379	11	375	7.86e-19	84.2	83.7769
M0N98_00920	COG0524	G	Carbohydrate transport and metabolism	Metabolism	28.197	305	191	9	5	289	2	298	1.57e-60	192	66.4466
M0N98_00921	COG1879	G	Carbohydrate transport and metabolism	Metabolism	29.032	310	205	5	2	300	2	307	1.25e-74	244	61.0939
M0N98_00921	COG0642	T	Signal transduction mechanisms	Cellular processes and signaling	42.387	243	129	4	382	622	95	328	4.16e-69	230	56.0697
M0N98_00921	COG2205	T	Signal transduction mechanisms	Cellular processes and signaling	38.843	242	138	4	382	620	1	235	3.9e-67	221	70.3209
M0N98_00921	COG5002	T	Signal transduction mechanisms	Cellular processes and signaling	37.402	254	130	5	372	620	157	386	1.42e-61	211	112.338
M0N98_00921	COG0745	T; K	Signal transduction mechanisms; Transcription	Cellular processes and signaling; Information storage and processing	33.824	204	118	6	663	861	4	195	1.21e-42	151	63.0514
M0N98_00921	COG3706	T; K	Signal transduction mechanisms; Transcription	Cellular processes and signaling; Information storage and processing	42.857	112	63	1	663	773	4	115	7.46e-39	139	59.5372
M0N98_00921	COG5000	T	Signal transduction mechanisms	Cellular processes and signaling	30.357	224	138	6	404	622	208	418	4.25e-36	138	137.786
M0N98_00921	COG3437	T	Signal transduction mechanisms	Cellular processes and signaling	34.848	132	85	1	655	785	1	132	4.35e-36	133	52.4747
M0N98_00921	COG0784	T	Signal transduction mechanisms	Cellular processes and signaling	36.719	128	80	1	656	782	1	128	1.79e-34	125	53.7009
M0N98_00921	COG4251	T	Signal transduction mechanisms	Cellular processes and signaling	22.969	357	252	9	271	622	163	501	1.4e-32	130	116.808
M0N98_00921	COG4191	T	Signal transduction mechanisms	Cellular processes and signaling	27.138	269	163	9	364	621	114	360	5.04e-32	125	105.651
M0N98_00921	COG2207	K	Transcription	Information storage and processing	38.614	101	62	0	807	907	154	254	2.93e-27	109	45.9264
M0N98_00921	COG4753	T; K	Signal transduction mechanisms; Transcription	Cellular processes and signaling; Information storage and processing	31.731	104	66	2	663	763	2	103	1.31e-23	93.3	39.3717
M0N98_00921	COG3290	T	Signal transduction mechanisms	Cellular processes and signaling	26.562	256	145	9	371	622	171	387	1.83e-22	97.6	95.3006
M0N98_00921	COG4565	K; T	Transcription; Signal transduction mechanisms	Information storage and processing; Cellular processes and signaling	25.397	126	89	2	663	785	6	129	2.02e-19	82.7	52.2791
M0N98_00921	COG3707	T; K	Signal transduction mechanisms; Transcription	Cellular processes and signaling; Information storage and processing	33.333	126	77	5	663	785	6	127	2.24e-17	78.5	66.5189
M0N98_00921	COG2197	T; K	Signal transduction mechanisms; Transcription	Cellular processes and signaling; Information storage and processing	42.424	66	35	2	663	725	4	69	1.99e-11	59.5	51.8166
M0N98_00921	COG2972	T	Signal transduction mechanisms	Cellular processes and signaling	25	108	66	5	522	622	344	443	2.52e-07	51.2	48.0903
M0N98_00922	COG4747	R	General function prediction only	Poorly characterized	45.528	123	65	1	4	124	1	123	8.61e-45	140	84.806
M0N98_00923	COG1541	H	Coenzyme transport and metabolism	Metabolism	55.944	429	180	5	1	428	3	423	0	657	117.943
M0N98_00925	COG0254	J	Translation, ribosomal structure and biogenesis	Information storage and processing	52.381	84	27	3	1	84	1	71	3.21e-35	111	59.3893
M0N98_00926	COG0191	G	Carbohydrate transport and metabolism	Metabolism	47.853	326	124	7	40	363	1	282	5.57e-147	414	122.506
M0N98_00927	COG2207	K	Transcription	Information storage and processing	20	205	164	0	72	276	49	253	5.25e-19	81.4	45.9264
M0N98_00928	COG0845	M; V	Cell wall, membrane, envelope biogenesis; Defense mechanisms	Cellular processes and signaling; Cellular processes and signaling	32.432	333	209	6	59	389	2	320	6.37e-94	281	81.143
M0N98_00928	COG1566	V	Defense mechanisms	Cellular processes and signaling	23.897	272	136	5	21	238	1	255	2.03e-36	132	85.0996
M0N98_00929	COG0841	V	Defense mechanisms	Cellular processes and signaling	40.27	1038	594	14	1	1035	1	1015	0	1118	614.805
M0N98_00930	COG1538	M	Cell wall, membrane, envelope biogenesis	Cellular processes and signaling	32.242	397	237	4	62	457	2	367	4.23e-76	239	62.7479
M0N98_00930	COG1538	M	Cell wall, membrane, envelope biogenesis	Cellular processes and signaling	24.731	186	138	1	60	243	177	362	2.46e-14	71.2	62.7479
M0N98_00933	COG2223	P	Inorganic ion transport and metabolism	Metabolism	21.33	436	294	7	16	451	3	389	2.62e-45	159	83.7769
M0N98_00933	COG2271	G	Carbohydrate transport and metabolism	Metabolism	21.609	435	262	8	16	450	8	363	7.02e-30	116	73.751
M0N98_00933	COG2814	G	Carbohydrate transport and metabolism	Metabolism	18.734	379	266	7	10	388	2	338	2.64e-19	85.8	64.2249
M0N98_00935	COG0063	F	Nucleotide transport and metabolism	Metabolism	42.756	283	157	3	223	503	1	280	4.75e-122	356	100.197
M0N98_00935	COG0062	F	Nucleotide transport and metabolism	Metabolism	29.084	502	349	5	1	501	1	496	3.12e-114	344	129.989
M0N98_00936	COG0634	F	Nucleotide transport and metabolism	Metabolism	47.674	172	89	1	6	176	1	172	3.87e-87	250	95.0927
M0N98_00936	COG2236	H	Coenzyme transport and metabolism	Metabolism	27.2	125	84	6	14	135	8	128	1.25e-17	72.6	67.9488
M0N98_00937	COG0563	F	Nucleotide transport and metabolism	Metabolism	47.393	211	84	1	3	186	2	212	5.26e-95	272	80.9419
M0N98_00937	COG0645	R	General function prediction only	Poorly characterized	29.932	147	87	8	4	146	2	136	6.38e-13	60.7	49.9115
M0N98_00938	COG0536	D; L	Cell cycle control, cell division, chromosome partitioning; Replication, recombination and repair	Cellular processes and signaling; Information storage and processing	48.148	351	134	6	6	330	1	329	0	509	245.275
M0N98_00939	COG1496	P	Inorganic ion transport and metabolism	Metabolism	44.033	243	130	4	18	258	8	246	2.92e-112	320	144.93
M0N98_00940	COG3382	R	General function prediction only	Poorly characterized	40.278	216	121	5	1	209	1	215	2.59e-78	232	133.44
M0N98_00941	COG0739	M	Cell wall, membrane, envelope biogenesis	Cellular processes and signaling	36.434	129	73	2	52	172	63	190	5.91e-43	140	48.4307
M0N98_00941	COG4942	D	Cell cycle control, cell division, chromosome partitioning	Cellular processes and signaling	34.483	116	71	2	62	172	255	370	5.89e-37	129	84.4302
M0N98_00952	COG1399	J	Translation, ribosomal structure and biogenesis	Information storage and processing	27.647	170	101	4	11	180	21	168	4.79e-29	102	48.802
M0N98_00953	COG0333	J	Translation, ribosomal structure and biogenesis	Information storage and processing	57.143	56	24	0	2	57	1	56	8.67e-27	89	35.0776
M0N98_00954	COG0332	I	Lipid transport and metabolism	Metabolism	49.693	326	159	3	5	328	1	323	2.98e-166	463	122.141
M0N98_00955	COG1159	J	Translation, ribosomal structure and biogenesis	Information storage and processing	52.069	290	138	1	2	290	1	290	7.56e-162	449	220.245
M0N98_00955	COG1100	R	General function prediction only	Poorly characterized	26.036	169	108	7	9	167	8	169	1.17e-19	81.6	38.4237
M0N98_00956	COG1160	J	Translation, ribosomal structure and biogenesis	Information storage and processing	52.86	437	204	2	1	437	1	435	0	719	350.093
M0N98_00956	COG1100	R	General function prediction only	Poorly characterized	26.111	180	112	8	5	171	6	177	7.19e-15	69.6	38.4237
M0N98_00956	COG1100	R	General function prediction only	Poorly characterized	21.25	160	109	5	179	333	7	154	3.58e-11	58.8	38.4237
M0N98_00957	COG1127	M	Cell wall, membrane, envelope biogenesis	Cellular processes and signaling	44.304	237	132	0	1	237	5	241	2.27e-130	365	188.265
M0N98_00957	COG1136	M	Cell wall, membrane, envelope biogenesis	Cellular processes and signaling	33.182	220	140	4	1	215	4	221	1.47e-65	200	162.52
M0N98_00957	COG1122	P; R	Inorganic ion transport and metabolism; General function prediction only	Metabolism; Poorly characterized	35.319	235	139	8	2	231	1	227	3.95e-58	181	151.716
M0N98_00957	COG2884	D	Cell cycle control, cell division, chromosome partitioning	Cellular processes and signaling	35.321	218	134	4	1	215	1	214	2.52e-55	174	166.766
M0N98_00957	COG1120	P; H	Inorganic ion transport and metabolism; Coenzyme transport and metabolism	Metabolism; Metabolism	31.356	236	150	5	1	230	1	230	9.94e-49	158	156.742
M0N98_00957	COG4619	P	Inorganic ion transport and metabolism	Metabolism	29.167	216	143	4	2	215	1	208	1.28e-44	146	143.033
M0N98_00957	COG4133	O	Posttranslational modification, protein turnover, chaperones	Cellular processes and signaling	26.374	182	127	2	1	182	2	176	5.81e-39	131	75.9783
M0N98_00958	COG0767	M	Cell wall, membrane, envelope biogenesis	Cellular processes and signaling	34.413	247	161	1	8	254	4	249	7.43e-70	212	81.2944
M0N98_00959	COG1137	M	Cell wall, membrane, envelope biogenesis	Cellular processes and signaling	62.343	239	90	0	34	272	2	240	1.42e-172	473	281.147
M0N98_00959	COG0411	E	Amino acid transport and metabolism	Metabolism	34.118	255	148	5	32	268	1	253	4.97e-70	214	203.347
M0N98_00959	COG1131	J; V	Translation, ribosomal structure and biogenesis; Defense mechanisms	Information storage and processing; Cellular processes and signaling	33.333	222	146	1	36	257	1	220	3.42e-69	211	180.26
M0N98_00959	COG0410	E	Amino acid transport and metabolism	Metabolism	39.496	238	136	3	34	267	2	235	6.1e-69	210	193.275
M0N98_00959	COG4555	C; P	Energy production and conversion; Inorganic ion transport and metabolism	Metabolism; Metabolism	38.667	225	135	2	34	258	1	222	1.75e-62	194	186.217
M0N98_00959	COG1120	P; H	Inorganic ion transport and metabolism; Coenzyme transport and metabolism	Metabolism; Metabolism	29.961	257	132	8	35	265	1	235	2.45e-50	164	156.742
M0N98_00959	COG1122	P; R	Inorganic ion transport and metabolism; General function prediction only	Metabolism; Poorly characterized	28.448	232	161	4	36	264	1	230	3.28e-50	162	151.716
M0N98_00959	COG1121	P	Inorganic ion transport and metabolism	Metabolism	29.231	260	133	9	31	265	2	235	4.68e-47	155	154.091
M0N98_00959	COG4133	O	Posttranslational modification, protein turnover, chaperones	Cellular processes and signaling	27.619	210	143	3	34	238	1	206	5.75e-44	146	75.9783
M0N98_00960	COG0724	J	Translation, ribosomal structure and biogenesis	Information storage and processing	59.259	81	33	0	1	81	2	82	3.08e-46	139	70.8971
M0N98_00961	COG0544	O	Posttranslational modification, protein turnover, chaperones	Cellular processes and signaling	23.312	459	298	16	1	440	1	424	2.11e-71	229	168.77
M0N98_00962	COG0740	O	Posttranslational modification, protein turnover, chaperones	Cellular processes and signaling	58.247	194	81	0	28	221	1	194	7.98e-117	328	72.8098
M0N98_00963	COG1219	O	Posttranslational modification, protein turnover, chaperones	Cellular processes and signaling	60.914	394	148	4	9	399	6	396	0	747	549.265
M0N98_00964	COG0514	L	Replication, recombination and repair	Information storage and processing	48.971	486	241	4	6	488	4	485	0	774	420.701
M0N98_00964	COG1061	K; L	Transcription; Replication, recombination and repair	Information storage and processing; Information storage and processing	19.886	352	212	15	25	338	90	409	1.32e-17	83.9	76.2167
M0N98_00966	COG5545	X	Mobilome prophages, transposons	Cellular processes and signaling	27.273	352	233	9	310	654	209	544	4.97e-89	288	279.264
M0N98_00969	COG0516	F	Nucleotide transport and metabolism	Metabolism	44.957	347	169	4	136	481	1	326	2.74e-108	322	169.234
M0N98_00969	COG0517	T	Signal transduction mechanisms	Cellular processes and signaling	48.438	128	59	2	92	213	2	128	3.61e-41	141	43.7009
M0N98_00969	COG2524	K	Transcription	Information storage and processing	36.232	207	115	4	16	207	1	205	1e-37	134	61.0527
M0N98_00969	COG3448	T	Signal transduction mechanisms	Cellular processes and signaling	41.803	122	59	2	97	207	8	128	4.79e-30	111	53.7161
M0N98_00969	COG2905	T	Signal transduction mechanisms	Cellular processes and signaling	40.171	117	62	3	97	207	5	119	1.44e-29	109	58.3019
M0N98_00969	COG4109	K	Transcription	Information storage and processing	40.909	110	63	2	98	207	24	131	2.03e-29	109	51.0665
M0N98_00969	COG4109	K	Transcription	Information storage and processing	31.915	47	32	0	97	143	82	128	7.4e-10	54.1	51.0665
M0N98_00969	COG3620	K	Transcription	Information storage and processing	30	110	54	8	97	204	5	93	5.14e-05	39.2	27.6767
M0N98_00970	COG0760	O	Posttranslational modification, protein turnover, chaperones	Cellular processes and signaling	28.058	139	90	5	122	255	9	142	3.77e-22	89.2	39.9433
M0N98_00972	COG0760	O	Posttranslational modification, protein turnover, chaperones	Cellular processes and signaling	28.462	130	82	4	170	291	6	132	3.61e-28	105	39.9433
M0N98_00972	COG0760	O	Posttranslational modification, protein turnover, chaperones	Cellular processes and signaling	16.667	168	105	6	273	433	4	143	8.23e-08	48.4	39.9433
M0N98_00975	COG0323	L	Replication, recombination and repair	Information storage and processing	35.174	634	278	6	2	622	1	514	0	670	452.576
M0N98_00977	COG1218	P	Inorganic ion transport and metabolism	Metabolism	47.566	267	119	7	3	266	2	250	3.46e-123	349	117.184
M0N98_00977	COG0483	G	Carbohydrate transport and metabolism	Metabolism	28.807	243	139	11	9	243	7	223	2.06e-36	127	57.1623
M0N98_00978	COG0471	G	Carbohydrate transport and metabolism	Metabolism	24.892	462	249	6	62	518	1	369	2.18e-58	195	87.9022
M0N98_00979	COG0529	P	Inorganic ion transport and metabolism	Metabolism	57.692	182	77	0	13	194	2	183	2.93e-108	305	127.128
M0N98_00979	COG0645	R	General function prediction only	Poorly characterized	23.563	174	110	8	29	189	1	164	6.84e-10	53	49.9115
M0N98_00980	COG0175	E; H	Amino acid transport and metabolism; Coenzyme transport and metabolism	Metabolism; Metabolism	32.119	302	118	9	7	301	10	231	6.14e-78	234	88.75
M0N98_00981	COG2895	P	Inorganic ion transport and metabolism	Metabolism	61.098	437	159	2	6	442	4	429	0	805	463.02
M0N98_00981	COG1100	R	General function prediction only	Poorly characterized	24.227	194	88	12	24	204	11	158	4.52e-07	46.9	38.4237
M0N98_00983	COG2885	M	Cell wall, membrane, envelope biogenesis	Cellular processes and signaling	20	265	200	3	139	397	32	290	1.05e-25	102	54.0186
M0N98_00983	COG1360	N	Cell motility	Cellular processes and signaling	27.451	153	83	10	256	396	28	164	1.25e-14	68.7	63.3245
M0N98_00984	COG3022	L	Replication, recombination and repair	Information storage and processing	38.618	246	139	6	1	241	10	248	1.18e-91	267	134.904
M0N98_00985	COG0526	O	Posttranslational modification, protein turnover, chaperones	Cellular processes and signaling	27.857	140	95	2	27	166	5	138	1.26e-28	100	38.9026
M0N98_00985	COG1225	O	Posttranslational modification, protein turnover, chaperones	Cellular processes and signaling	30.147	136	91	4	31	166	2	133	3.37e-28	99.2	41.3894
M0N98_00987	COG0458	E; F	Amino acid transport and metabolism; Nucleotide transport and metabolism	Metabolism; Metabolism	40.827	556	306	7	11	563	1	536	0	616	471.285
M0N98_00987	COG0458	E; F	Amino acid transport and metabolism; Nucleotide transport and metabolism	Metabolism; Metabolism	38.417	518	305	6	563	1072	1	512	0	573	471.285
M0N98_00987	COG0439	I	Lipid transport and metabolism	Metabolism	25.131	191	130	7	661	843	43	228	4.85e-24	99	92.2427
M0N98_00987	COG0439	I	Lipid transport and metabolism	Metabolism	26.316	266	165	11	72	324	9	256	2.06e-22	95.3	92.2427
M0N98_00989	COG0180	J	Translation, ribosomal structure and biogenesis	Information storage and processing	47.126	348	166	7	1	348	1	330	7.58e-178	494	196.037
M0N98_00993	COG2197	T; K	Signal transduction mechanisms; Transcription	Cellular processes and signaling; Information storage and processing	50	62	31	0	147	208	70	131	9.1e-22	83.8	51.8166
M0N98_00993	COG2771	K	Transcription	Information storage and processing	25	168	124	1	42	207	21	188	2.61e-17	74	37.0426
M0N98_00993	COG2909	K	Transcription	Information storage and processing	46.154	52	28	0	157	208	133	184	1.51e-11	58.2	44.3098
M0N98_00994	COG0482	J	Translation, ribosomal structure and biogenesis	Information storage and processing	40.111	359	198	9	1	352	1	349	8.17e-141	400	301.973
M0N98_00995	COG0031	E	Amino acid transport and metabolism	Metabolism	64.686	303	104	2	3	305	2	301	3.99e-178	491	190.26
M0N98_00996	COG3568	R	General function prediction only	Poorly characterized	21.538	195	101	7	27	218	4	149	5.63e-16	71.5	39.5063
M0N98_00997	COG1409	T	Signal transduction mechanisms	Cellular processes and signaling	23.305	236	155	12	118	337	4	229	1.79e-24	100	51.6155
M0N98_00998	COG0513	L	Replication, recombination and repair	Information storage and processing	51.675	418	200	2	1	418	2	417	0	605	301.681
M0N98_00999	COG1905	C	Energy production and conversion	Metabolism	52.703	74	35	0	1	74	64	137	1.82e-29	99.4	71.3283
M0N98_01001	COG3119	P	Inorganic ion transport and metabolism	Metabolism	29.307	505	231	15	12	507	5	392	1.49e-116	347	124.22
M0N98_01002	COG3250	G	Carbohydrate transport and metabolism	Metabolism	29.953	641	344	22	59	677	3	560	8.65e-121	377	210.387
M0N98_01004	COG3250	G	Carbohydrate transport and metabolism	Metabolism	30.269	631	312	18	28	641	2	521	1.49e-152	458	210.387
M0N98_01005	COG4783	M; O	Cell wall, membrane, envelope biogenesis; Posttranslational modification, protein turnover, chaperones	Cellular processes and signaling; Cellular processes and signaling	27.451	51	29	1	186	236	20	62	0.007	34	32.8564
M0N98_01006	COG1629	P	Inorganic ion transport and metabolism	Metabolism	21.217	674	375	21	211	863	1	539	2.65e-51	189	137.652
M0N98_01006	COG4771	P	Inorganic ion transport and metabolism	Metabolism	18.314	759	429	23	204	940	20	609	1.22e-42	162	91.0714
M0N98_01006	COG4206	H	Coenzyme transport and metabolism	Metabolism	27.018	285	170	12	214	472	1	273	7.13e-33	126	52.952
M0N98_01007	COG3712	P; T	Inorganic ion transport and metabolism; Signal transduction mechanisms	Metabolism; Cellular processes and signaling	32.283	254	161	6	58	309	25	269	1.19e-74	227	91.9366
M0N98_01008	COG1595	K	Transcription	Information storage and processing	25.143	175	123	1	13	187	15	181	2.42e-38	127	41.9039
M0N98_01008	COG2771	K	Transcription	Information storage and processing	27.273	33	24	0	148	180	141	173	5.58e-05	39.4	37.0426
M0N98_01010	COG1309	K	Transcription	Information storage and processing	23.718	156	114	2	5	160	6	156	5.85e-23	87.3	38.3409
M0N98_01011	COG1028	I	Lipid transport and metabolism	Metabolism	45.2	250	134	2	1	248	1	249	2.34e-108	310	86.3781
M0N98_01011	COG4221	C	Energy production and conversion	Metabolism	31.878	229	146	3	5	230	4	225	1.81e-63	195	75.9889
M0N98_01011	COG0300	R	General function prediction only	Poorly characterized	30.631	222	142	3	4	224	3	213	4.81e-62	192	81.0691
M0N98_01012	COG0564	J	Translation, ribosomal structure and biogenesis	Information storage and processing	42.326	215	115	4	3	213	1	210	2.38e-87	254	138.345
M0N98_01014	COG2204	T	Signal transduction mechanisms	Cellular processes and signaling	42.795	458	222	3	1	458	1	418	0	535	150.499
M0N98_01014	COG3829	K; T	Transcription; Signal transduction mechanisms	Information storage and processing; Cellular processes and signaling	46.906	307	159	3	158	460	142	448	3.77e-145	419	374.107
M0N98_01014	COG3284	K	Transcription	Information storage and processing	41.818	330	185	6	133	458	299	625	7.01e-118	355	233.639
M0N98_01014	COG3604	K; T	Transcription; Signal transduction mechanisms	Information storage and processing; Cellular processes and signaling	34.752	282	124	2	179	460	117	338	1.04e-83	258	147.302
M0N98_01014	COG0745	T; K	Signal transduction mechanisms; Transcription	Cellular processes and signaling; Information storage and processing	34.677	124	81	0	2	125	1	124	4.62e-35	126	63.0514
M0N98_01014	COG3706	T; K	Signal transduction mechanisms; Transcription	Cellular processes and signaling; Information storage and processing	34.783	115	73	1	2	114	1	115	3.01e-32	118	59.5372
M0N98_01014	COG0784	T	Signal transduction mechanisms	Cellular processes and signaling	34.677	124	79	1	1	122	4	127	6.06e-32	115	53.7009
M0N98_01014	COG4567	T; K	Signal transduction mechanisms; Transcription	Cellular processes and signaling; Information storage and processing	39.024	123	75	0	4	126	6	128	6.48e-32	117	94.2128
M0N98_01014	COG3437	T	Signal transduction mechanisms	Cellular processes and signaling	36	125	78	1	1	123	5	129	2.75e-31	117	52.4747
M0N98_01014	COG4565	K; T	Transcription; Signal transduction mechanisms	Information storage and processing; Cellular processes and signaling	32	125	83	2	1	123	2	126	2.25e-28	106	52.2791
M0N98_01014	COG4566	T; K	Signal transduction mechanisms; Transcription	Cellular processes and signaling; Information storage and processing	31.304	115	79	0	5	119	2	116	1.22e-26	103	87.4633
M0N98_01014	COG4753	T; K	Signal transduction mechanisms; Transcription	Cellular processes and signaling; Information storage and processing	36.893	103	63	2	4	104	1	103	5.17e-25	96	39.3717
M0N98_01014	COG3279	K; T	Transcription; Signal transduction mechanisms	Information storage and processing; Cellular processes and signaling	28.462	130	89	3	5	132	4	131	3.54e-19	83.3	67.5339
M0N98_01014	COG3707	T; K	Signal transduction mechanisms; Transcription	Cellular processes and signaling; Information storage and processing	28.571	112	78	2	1	111	2	112	2.32e-14	68.4	66.5189
M0N98_01015	COG0642	T	Signal transduction mechanisms	Cellular processes and signaling	30.503	318	218	3	241	557	13	328	9.03e-72	236	56.0697
M0N98_01015	COG2205	T	Signal transduction mechanisms	Cellular processes and signaling	36.25	240	147	4	323	558	1	238	2.93e-68	223	70.3209
M0N98_01015	COG5002	T	Signal transduction mechanisms	Cellular processes and signaling	27.869	366	244	7	196	556	37	387	4.42e-65	220	112.338
M0N98_01015	COG4251	T	Signal transduction mechanisms	Cellular processes and signaling	24.599	374	261	7	201	559	136	503	4.79e-49	178	116.808
M0N98_01015	COG4191	T	Signal transduction mechanisms	Cellular processes and signaling	23.478	345	240	8	227	556	25	360	6.09e-41	151	105.651
M0N98_01015	COG5000	T	Signal transduction mechanisms	Cellular processes and signaling	25.806	372	234	12	206	560	75	421	1.07e-40	152	137.786
M0N98_01015	COG0784	T	Signal transduction mechanisms	Cellular processes and signaling	29.134	127	87	2	593	718	2	126	3.17e-28	107	53.7009
M0N98_01015	COG3706	T; K	Signal transduction mechanisms; Transcription	Cellular processes and signaling; Information storage and processing	30.769	117	78	2	596	711	1	115	2.99e-24	97.7	59.5372
M0N98_01015	COG3437	T	Signal transduction mechanisms	Cellular processes and signaling	30.579	121	81	2	592	711	2	120	5.71e-21	89.5	52.4747
M0N98_01015	COG0745	T; K	Signal transduction mechanisms; Transcription	Cellular processes and signaling; Information storage and processing	30.435	115	75	2	598	711	3	113	4.68e-20	86.5	63.0514
M0N98_01015	COG4565	K; T	Transcription; Signal transduction mechanisms	Information storage and processing; Cellular processes and signaling	30	120	77	4	595	711	2	117	7.56e-19	80.8	52.2791
M0N98_01015	COG3279	K; T	Transcription; Signal transduction mechanisms	Information storage and processing; Cellular processes and signaling	26.23	122	75	6	596	711	1	113	5.01e-15	72.5	67.5339
M0N98_01015	COG4753	T; K	Signal transduction mechanisms; Transcription	Cellular processes and signaling; Information storage and processing	33.708	89	52	3	600	685	2	86	1.16e-14	67.5	39.3717
M0N98_01015	COG2972	T	Signal transduction mechanisms	Cellular processes and signaling	26.277	137	83	5	431	559	319	445	4.03e-11	63.1	48.0903
M0N98_01015	COG2197	T; K	Signal transduction mechanisms; Transcription	Cellular processes and signaling; Information storage and processing	33.333	69	44	2	596	662	1	69	6.87e-11	58	51.8166
M0N98_01015	COG2198	T	Signal transduction mechanisms	Cellular processes and signaling	15.531	631	520	4	222	850	250	869	2.41e-08	54.7	46.1919
M0N98_01015	COG5278	T	Signal transduction mechanisms	Cellular processes and signaling	13.74	393	316	5	3	373	1	392	6.54e-05	43.4	35.2677
M0N98_01016	COG0534	V	Defense mechanisms	Cellular processes and signaling	30.607	428	289	4	4	430	7	427	1.91e-85	265	117.937
M0N98_01017	COG0612	R	General function prediction only	Poorly characterized	34.867	413	262	6	1	409	12	421	1.16e-140	405	93.8344
M0N98_01018	COG0652	O	Posttranslational modification, protein turnover, chaperones	Cellular processes and signaling	31.873	251	75	5	31	280	1	156	3.3e-62	190	50.1685
M0N98_01019	COG2911	U	Intracellular trafficking, secretion, and vesicular transport	Cellular processes and signaling	18.9	709	458	27	803	1497	137	742	1.97e-46	177	115.907
M0N98_01022	COG2207	K	Transcription	Information storage and processing	31.915	94	64	0	207	300	160	253	5.22e-22	90.2	45.9264
M0N98_01023	COG2738	O	Posttranslational modification, protein turnover, chaperones	Cellular processes and signaling	54.867	226	100	1	1	226	3	226	3.06e-118	333	195.696
M0N98_01025	COG1595	K	Transcription	Information storage and processing	38.953	172	105	0	8	179	4	175	1.55e-51	161	41.9039
M0N98_01025	COG1191	K	Transcription	Information storage and processing	32.71	107	66	2	79	179	128	234	2.25e-12	60.6	59.4522
M0N98_01025	COG2197	T; K	Signal transduction mechanisms; Transcription	Cellular processes and signaling; Information storage and processing	50	46	22	1	132	177	70	114	1.5e-11	56.4	51.8166
M0N98_01025	COG2771	K	Transcription	Information storage and processing	38.462	52	31	1	126	177	122	172	1.32e-10	55.5	37.0426
M0N98_01025	COG2909	K	Transcription	Information storage and processing	36	75	45	1	103	174	90	164	2.2e-09	51.6	44.3098
M0N98_01025	COG3620	K	Transcription	Information storage and processing	21.739	69	44	2	121	179	1	69	0.24	27.7	27.6767
M0N98_01026	COG3712	P; T	Inorganic ion transport and metabolism; Signal transduction mechanisms	Metabolism; Cellular processes and signaling	34.524	252	149	7	79	327	31	269	1.1e-74	228	91.9366
M0N98_01027	COG1629	P	Inorganic ion transport and metabolism	Metabolism	21.173	784	441	25	208	960	1	638	1.79e-65	231	137.652
M0N98_01027	COG4771	P	Inorganic ion transport and metabolism	Metabolism	18.373	762	433	22	200	941	19	611	8.88e-49	181	91.0714
M0N98_01027	COG4206	H	Coenzyme transport and metabolism	Metabolism	28.063	253	158	9	211	454	1	238	3.84e-36	135	52.952
M0N98_01029	COG0642	T	Signal transduction mechanisms	Cellular processes and signaling	31.022	274	183	5	860	1132	57	325	4.76e-63	215	56.0697
M0N98_01029	COG2205	T	Signal transduction mechanisms	Cellular processes and signaling	32.766	235	154	4	900	1132	2	234	5.02e-63	212	70.3209
M0N98_01029	COG5002	T	Signal transduction mechanisms	Cellular processes and signaling	32.296	257	168	5	885	1137	136	390	2.34e-62	215	112.338
M0N98_01029	COG3292	T	Signal transduction mechanisms	Cellular processes and signaling	17.073	984	694	29	298	1256	38	924	7.18e-50	189	103.53
M0N98_01029	COG3292	T	Signal transduction mechanisms	Cellular processes and signaling	16.637	1142	692	22	8	1138	1	893	1.14e-48	185	103.53
M0N98_01029	COG0745	T; K	Signal transduction mechanisms; Transcription	Cellular processes and signaling; Information storage and processing	42.623	122	65	3	1184	1303	3	121	1.01e-44	158	63.0514
M0N98_01029	COG3706	T; K	Signal transduction mechanisms; Transcription	Cellular processes and signaling; Information storage and processing	40.678	118	69	1	1184	1300	3	120	5.83e-43	151	59.5372
M0N98_01029	COG0784	T	Signal transduction mechanisms	Cellular processes and signaling	37.19	121	75	1	1184	1303	7	127	3.53e-41	144	53.7009
M0N98_01029	COG3437	T	Signal transduction mechanisms	Cellular processes and signaling	37.008	127	79	1	1178	1303	2	128	5.45e-40	145	52.4747
M0N98_01029	COG4251	T	Signal transduction mechanisms	Cellular processes and signaling	28.378	222	147	7	921	1137	289	503	1.9e-34	136	116.808
M0N98_01029	COG4753	T; K	Signal transduction mechanisms; Transcription	Cellular processes and signaling; Information storage and processing	43.81	105	54	3	1184	1285	1	103	2.16e-30	113	39.3717
M0N98_01029	COG4565	K; T	Transcription; Signal transduction mechanisms	Information storage and processing; Cellular processes and signaling	31.496	127	82	3	1184	1307	5	129	5.74e-29	110	52.2791
M0N98_01029	COG4191	T	Signal transduction mechanisms	Cellular processes and signaling	27.273	220	142	8	921	1132	149	358	2.29e-28	115	105.651
M0N98_01029	COG2207	K	Transcription	Information storage and processing	33.721	86	56	1	1356	1440	169	254	2.89e-24	101	45.9264
M0N98_01029	COG3290	T	Signal transduction mechanisms	Cellular processes and signaling	24.627	268	164	8	880	1137	150	389	7.8e-22	96.5	95.3006
M0N98_01029	COG3707	T; K	Signal transduction mechanisms; Transcription	Cellular processes and signaling; Information storage and processing	33.594	128	78	5	1184	1308	5	128	2.39e-20	87.7	66.5189
M0N98_01029	COG3279	K; T	Transcription; Signal transduction mechanisms	Information storage and processing; Cellular processes and signaling	29.688	128	83	4	1184	1308	3	126	2.15e-15	74.5	67.5339
M0N98_01029	COG2197	T; K	Signal transduction mechanisms; Transcription	Cellular processes and signaling; Information storage and processing	39.706	68	38	2	1183	1247	2	69	6.14e-14	67.2	51.8166
M0N98_01029	COG2972	T	Signal transduction mechanisms	Cellular processes and signaling	24.074	108	69	3	1037	1137	344	445	1.71e-07	52.3	48.0903
M0N98_01031	COG0108	H	Coenzyme transport and metabolism	Metabolism	56.716	201	86	1	1	201	2	201	5.53e-119	333	165.199
M0N98_01031	COG0807	H	Coenzyme transport and metabolism	Metabolism	52.97	202	94	1	1	202	2	202	1e-82	248	233.707
M0N98_01032	COG1349	K; G	Transcription; Carbohydrate transport and metabolism	Information storage and processing; Metabolism	40.239	251	150	0	1	251	1	251	8.86e-94	273	129.484
M0N98_01033	COG3959	G	Carbohydrate transport and metabolism	Metabolism	46.545	275	146	1	1	274	3	277	7.77e-150	417	278.5
M0N98_01034	COG3958	G	Carbohydrate transport and metabolism	Metabolism	46.926	309	162	2	3	310	1	308	6.58e-149	417	208.017
M0N98_01035	COG0554	C	Energy production and conversion	Metabolism	53.564	491	226	2	5	495	5	493	0	768	338.961
M0N98_01035	COG1070	G	Carbohydrate transport and metabolism	Metabolism	28.773	497	327	18	5	489	3	484	2.34e-95	294	170.398
M0N98_01036	COG2407	G	Carbohydrate transport and metabolism	Metabolism	36.943	471	272	12	9	474	3	453	3.48e-175	497	228.574
M0N98_01038	COG1879	G	Carbohydrate transport and metabolism	Metabolism	31.66	259	165	4	1	256	40	289	2.92e-57	182	61.0939
M0N98_01039	COG0124	J	Translation, ribosomal structure and biogenesis	Information storage and processing	33.043	460	259	12	2	454	1	418	2.86e-169	479	255.432
M0N98_01039	COG3705	E	Amino acid transport and metabolism	Metabolism	25.146	342	219	10	16	352	2	311	1.56e-46	160	110.266
M0N98_01041	COG1203	V	Defense mechanisms	Cellular processes and signaling	31.034	551	336	14	92	623	1	526	3.39e-137	412	202.234
M0N98_01044	COG5941	V	Defense mechanisms	Cellular processes and signaling	36.887	591	333	20	2	571	1	572	5.9e-172	497	491.698
M0N98_01045	COG3649	V	Defense mechanisms	Cellular processes and signaling	51.525	295	129	6	1	294	1	282	3.2e-139	391	219.302
M0N98_01046	COG1468	V	Defense mechanisms	Cellular processes and signaling	33.333	207	113	5	2	206	1	184	2.72e-57	177	52.6536
M0N98_01047	COG1518	V	Defense mechanisms	Cellular processes and signaling	44.478	335	179	4	7	340	1	329	1.35e-136	388	142.261
M0N98_01048	COG1343	V	Defense mechanisms	Cellular processes and signaling	43.75	96	46	2	1	96	1	88	8.16e-28	94.1	35.5695
M0N98_01052	COG1100	R	General function prediction only	Poorly characterized	24.859	177	108	9	10	170	2	169	1.79e-12	62.3	38.4237
M0N98_01053	COG1060	H	Coenzyme transport and metabolism	Metabolism	27.034	381	222	16	37	391	1	351	2.4e-106	317	178.014
M0N98_01054	COG0502	H	Coenzyme transport and metabolism	Metabolism	31.915	329	198	12	13	336	1	308	4.59e-113	328	152.51
M0N98_01055	COG4624	C	Energy production and conversion	Metabolism	34.458	415	240	10	178	581	22	415	2.49e-122	365	214.505
M0N98_01055	COG2768	S	Function unknown	Poorly characterized	34.524	84	38	1	241	324	3	69	4.32e-16	70.1	43.9513
M0N98_01055	COG2768	S	Function unknown	Poorly characterized	41.509	53	27	2	214	266	9	57	1.44e-11	57.4	43.9513
M0N98_01055	COG1142	C	Energy production and conversion	Metabolism	36.17	94	33	3	246	313	7	99	5.21e-16	72	62.7525
M0N98_01055	COG2221	P	Inorganic ion transport and metabolism	Metabolism	40.299	67	23	2	246	312	12	61	3.44e-15	67.8	41.1899
M0N98_01055	COG2221	P	Inorganic ion transport and metabolism	Metabolism	43.137	51	25	2	216	266	15	61	5.46e-09	50	41.1899
M0N98_01055	COG1149	R	General function prediction only	Poorly characterized	34.286	70	30	1	243	312	5	58	1.62e-13	62.8	39.7111
M0N98_01055	COG1149	R	General function prediction only	Poorly characterized	32.787	61	38	2	215	275	10	67	3.52e-10	53.2	39.7111
M0N98_01055	COG4231	C	Energy production and conversion	Metabolism	32.394	71	31	2	243	313	16	69	1.14e-12	60.8	47.3449
M0N98_01055	COG4231	C	Energy production and conversion	Metabolism	43.636	55	27	2	214	268	20	70	6.26e-11	55.8	47.3449
M0N98_01055	COG1143	C	Energy production and conversion	Metabolism	35.385	65	29	1	249	313	2	53	1.2e-12	60.1	35.8766
M0N98_01055	COG1143	C	Energy production and conversion	Metabolism	36.364	55	31	2	215	267	1	53	2.51e-09	50.9	35.8766
M0N98_01055	COG1146	F	Nucleotide transport and metabolism	Metabolism	35.135	74	30	2	242	313	1	58	1.72e-12	59.7	33.1442
M0N98_01055	COG1145	C	Energy production and conversion	Metabolism	38.806	67	26	1	246	312	179	230	4.7e-11	60.5	45.8693
M0N98_01055	COG1145	C	Energy production and conversion	Metabolism	37.5	56	33	1	215	270	181	234	1.01e-08	53.2	45.8693
M0N98_01055	COG1144	C	Energy production and conversion	Metabolism	32.836	67	29	1	246	312	27	77	5.15e-11	56.2	51.5911
M0N98_01055	COG1144	C	Energy production and conversion	Metabolism	42.105	57	30	2	214	270	28	81	1.03e-09	52.4	51.5911
M0N98_01055	COG1141	C	Energy production and conversion	Metabolism	32.258	62	24	2	243	286	2	63	0.000111	37.6	32.16
M0N98_01056	COG0234	O	Posttranslational modification, protein turnover, chaperones	Cellular processes and signaling	56.383	94	36	1	2	90	1	94	1.5e-44	136	68.9211
M0N98_01057	COG0459	O	Posttranslational modification, protein turnover, chaperones	Cellular processes and signaling	59.211	532	179	4	1	530	1	496	0	750	256.929
M0N98_01059	COG0534	V	Defense mechanisms	Cellular processes and signaling	30.115	435	295	5	17	450	1	427	8.24e-86	267	117.937
M0N98_01059	COG2244	M	Cell wall, membrane, envelope biogenesis	Cellular processes and signaling	18.421	380	253	5	69	448	44	366	2.82e-08	52.6	47.251
M0N98_01060	COG0664	T	Signal transduction mechanisms	Cellular processes and signaling	27.027	185	128	3	13	191	3	186	2.59e-32	112	57.304
M0N98_01062	COG0673	R	General function prediction only	Poorly characterized	25.088	283	178	7	59	338	2	253	2.65e-47	162	77.2711
M0N98_01063	COG1443	I	Lipid transport and metabolism	Metabolism	39.13	161	88	5	7	158	1	160	1.26e-54	167	102.199
M0N98_01063	COG1051	F	Nucleotide transport and metabolism	Metabolism	26.087	115	82	2	32	146	2	113	3.64e-17	70.4	37.2652
M0N98_01063	COG0494	V	Defense mechanisms	Cellular processes and signaling	28.814	118	78	4	33	146	10	125	1.09e-13	62	42.3273
M0N98_01064	COG2986	E	Amino acid transport and metabolism	Metabolism	48.8	500	251	3	1	496	1	499	0	770	394.44
M0N98_01065	COG3404	E	Amino acid transport and metabolism	Metabolism	50.49	204	101	0	1	204	2	205	2.64e-91	263	92.9387
M0N98_01066	COG1228	Q	Secondary metabolites biosynthesis, transport and catabolism	Metabolism	29.773	440	224	14	1	414	6	386	6.6e-77	241	84.627
M0N98_01066	COG0402	F; R	Nucleotide transport and metabolism; General function prediction only	Metabolism; Poorly characterized	25.159	473	233	22	5	414	2	416	3.23e-37	137	55.9882
M0N98_01068	COG3643	E	Amino acid transport and metabolism	Metabolism	61.824	296	113	0	5	300	3	298	0	575	404.542
M0N98_01069	COG2987	E	Amino acid transport and metabolism	Metabolism	46.477	596	289	7	61	655	1	567	0	1050	832.441
M0N98_01070	COG0809	J	Translation, ribosomal structure and biogenesis	Information storage and processing	38.861	404	176	9	8	404	1	340	3.92e-160	451	273.43
M0N98_01072	COG2050	Q	Secondary metabolites biosynthesis, transport and catabolism	Metabolism	41.935	124	68	2	1	120	5	128	9.38e-35	114	42.6227
M0N98_01074	COG1960	I	Lipid transport and metabolism	Metabolism	34.878	410	222	10	49	452	7	377	7.05e-107	323	125.723
M0N98_01076	COG2025	C	Energy production and conversion	Metabolism	47.463	335	161	4	3	336	1	321	9.31e-149	419	126.356
M0N98_01077	COG2086	C	Energy production and conversion	Metabolism	40.55	291	137	7	4	293	2	257	2.47e-97	284	94.4022
M0N98_01081	COG0681	U	Intracellular trafficking, secretion, and vesicular transport	Cellular processes and signaling	29.323	133	59	3	1	133	1	98	2.26e-21	86.1	69.1109
M0N98_01081	COG4959	U	Intracellular trafficking, secretion, and vesicular transport	Cellular processes and signaling	23.171	164	75	4	93	256	1	113	3.31e-13	61.9	53.7609
M0N98_01083	COG1538	M	Cell wall, membrane, envelope biogenesis	Cellular processes and signaling	35.644	404	222	3	62	465	1	366	1.25e-84	261	62.7479
M0N98_01083	COG1538	M	Cell wall, membrane, envelope biogenesis	Cellular processes and signaling	21.519	237	171	2	20	256	146	367	2.95e-23	97.8	62.7479
M0N98_01084	COG0845	M; V	Cell wall, membrane, envelope biogenesis; Defense mechanisms	Cellular processes and signaling; Cellular processes and signaling	31.657	338	216	4	37	374	2	324	1.39e-87	264	81.143
M0N98_01084	COG1566	V	Defense mechanisms	Cellular processes and signaling	23.279	305	154	8	51	290	39	328	1.08e-27	108	85.0996
M0N98_01085	COG0841	V	Defense mechanisms	Cellular processes and signaling	42.802	1035	569	12	1	1033	2	1015	0	1149	614.805
M0N98_01086	COG0668	M	Cell wall, membrane, envelope biogenesis	Cellular processes and signaling	20.642	218	133	6	166	382	85	263	4.11e-38	135	81.0762
M0N98_01087	COG0642	T	Signal transduction mechanisms	Cellular processes and signaling	25.357	280	188	8	234	496	50	325	5.01e-32	122	56.0697
M0N98_01087	COG2205	T	Signal transduction mechanisms	Cellular processes and signaling	24.167	240	154	8	279	496	1	234	3.47e-26	103	70.3209
M0N98_01089	COG3339	S	Function unknown	Poorly characterized	34.545	110	65	3	3	112	1	103	2.58e-18	71.1	45.7213
M0N98_01090	COG1629	P	Inorganic ion transport and metabolism	Metabolism	18.733	742	386	20	103	824	1	545	1.14e-45	172	137.652
M0N98_01090	COG4771	P	Inorganic ion transport and metabolism	Metabolism	19.054	740	376	22	90	820	14	539	3.08e-34	137	91.0714
M0N98_01090	COG4206	H	Coenzyme transport and metabolism	Metabolism	36.527	167	91	7	106	264	1	160	2.71e-32	124	52.952
M0N98_01092	COG1884	I	Lipid transport and metabolism	Metabolism	61.027	526	200	4	30	552	10	533	0	1019	630.938
M0N98_01092	COG2185	I	Lipid transport and metabolism	Metabolism	52.985	134	63	0	577	710	1	134	4.79e-64	206	56.3043
M0N98_01093	COG2185	I	Lipid transport and metabolism	Metabolism	28.03	132	88	3	507	632	4	134	1.61e-31	116	56.3043
M0N98_01094	COG2985	R	General function prediction only	Poorly characterized	45.073	548	288	8	11	554	5	543	0	635	367.911
M0N98_01095	COG0488	R	General function prediction only	Poorly characterized	46.415	530	272	5	4	532	1	519	0	702	315.081
M0N98_01095	COG4133	O	Posttranslational modification, protein turnover, chaperones	Cellular processes and signaling	25.911	247	125	8	1	234	2	203	8.13e-40	141	75.9783
M0N98_01095	COG4133	O	Posttranslational modification, protein turnover, chaperones	Cellular processes and signaling	22.335	197	127	9	331	507	6	196	2.44e-26	103	75.9783
M0N98_01096	COG1595	K	Transcription	Information storage and processing	27.027	185	125	4	1	183	1	177	3.65e-38	127	41.9039
M0N98_01096	COG2771	K	Transcription	Information storage and processing	23.596	89	65	2	86	173	80	166	0.000278	37.4	37.0426
M0N98_01097	COG3712	P; T	Inorganic ion transport and metabolism; Signal transduction mechanisms	Metabolism; Cellular processes and signaling	30.888	259	175	4	69	326	14	269	1.16e-71	220	91.9366
M0N98_01098	COG1629	P	Inorganic ion transport and metabolism	Metabolism	19.149	705	390	22	242	922	1	549	1.36e-45	172	137.652
M0N98_01098	COG4771	P	Inorganic ion transport and metabolism	Metabolism	18.95	686	376	20	235	910	20	535	7.15e-40	154	91.0714
M0N98_01098	COG4206	H	Coenzyme transport and metabolism	Metabolism	24.653	288	186	10	245	522	1	267	7.37e-32	123	52.952
M0N98_01100	COG3408	G	Carbohydrate transport and metabolism	Metabolism	24.784	347	232	11	345	686	30	352	3.76e-59	200	128.843
M0N98_01101	COG3250	G	Carbohydrate transport and metabolism	Metabolism	38.12	585	259	13	97	660	1	503	0	578	210.387
M0N98_01103	COG1629	P	Inorganic ion transport and metabolism	Metabolism	18.391	783	463	29	135	891	1	633	4.9e-44	167	137.652
M0N98_01103	COG4771	P	Inorganic ion transport and metabolism	Metabolism	17.594	773	441	24	123	876	15	610	1.68e-38	150	91.0714
M0N98_01103	COG4206	H	Coenzyme transport and metabolism	Metabolism	25.26	289	177	12	138	415	1	261	7.66e-33	125	52.952
M0N98_01104	COG1088	M	Cell wall, membrane, envelope biogenesis	Cellular processes and signaling	57.713	376	116	5	1	376	1	333	0	609	251.928
M0N98_01104	COG0451	M	Cell wall, membrane, envelope biogenesis	Cellular processes and signaling	32.113	355	179	12	3	355	1	295	1.8e-71	222	63.8445
M0N98_01105	COG0622	R	General function prediction only	Poorly characterized	26.857	175	109	8	3	162	1	171	1.11e-36	122	55.3068
M0N98_01106	COG0855	P	Inorganic ion transport and metabolism	Metabolism	42.274	686	386	9	3	684	1	680	0	871	737.229
M0N98_01111	COG0535	D; H	Cell cycle control, cell division, chromosome partitioning; Coenzyme transport and metabolism	Cellular processes and signaling; Metabolism	30.128	156	104	3	148	303	1	151	2.2e-23	93.4	61.0725
M0N98_01114	COG2274	V	Defense mechanisms	Cellular processes and signaling	36.9	729	442	5	1	729	1	711	0	784	344.51
M0N98_01114	COG1132	V	Defense mechanisms	Cellular processes and signaling	33.391	575	374	4	160	730	8	577	1.01e-164	484	278.587
M0N98_01114	COG1122	P; R	Inorganic ion transport and metabolism; General function prediction only	Metabolism; Poorly characterized	30	240	141	7	491	718	1	225	2.69e-45	159	151.716
M0N98_01114	COG4133	O	Posttranslational modification, protein turnover, chaperones	Cellular processes and signaling	21.395	215	148	7	491	699	3	202	4.01e-25	100	75.9783
M0N98_01117	COG0457	R	General function prediction only	Poorly characterized	20.565	248	174	5	108	355	8	232	6.37e-12	63.1	46.5386
M0N98_01117	COG0457	R	General function prediction only	Poorly characterized	19.718	213	151	6	108	320	42	234	3.07e-07	48.8	46.5386
M0N98_01117	COG2956	M	Cell wall, membrane, envelope biogenesis	Cellular processes and signaling	22.488	209	139	5	102	310	70	255	1.51e-08	53.2	39.7123
M0N98_01117	COG2956	M	Cell wall, membrane, envelope biogenesis	Cellular processes and signaling	20	245	171	6	110	354	44	263	3.64e-08	52	39.7123
M0N98_01117	COG2956	M	Cell wall, membrane, envelope biogenesis	Cellular processes and signaling	20.565	248	171	8	108	354	8	230	3.99e-07	49	39.7123
M0N98_01117	COG4783	M; O	Cell wall, membrane, envelope biogenesis; Posttranslational modification, protein turnover, chaperones	Cellular processes and signaling; Cellular processes and signaling	20.779	154	104	4	105	258	1	136	2.63e-08	50.2	32.8564
M0N98_01117	COG4783	M; O	Cell wall, membrane, envelope biogenesis; Posttranslational modification, protein turnover, chaperones	Cellular processes and signaling; Cellular processes and signaling	23.611	144	93	5	151	294	7	133	0.000572	37.9	32.8564
M0N98_01117	COG2771	K	Transcription	Information storage and processing	22.222	126	94	2	484	609	50	171	4.81e-06	44.7	37.0426
M0N98_01117	COG3063	N; W	Cell motility; Extracellular structures	Cellular processes and signaling; Cellular processes and signaling	26.316	95	58	3	200	294	4	86	0.002	35.1	30.9088
M0N98_01117	COG3063	N; W	Cell motility; Extracellular structures	Cellular processes and signaling; Cellular processes and signaling	24.752	101	63	3	158	258	2	89	0.043	31.3	30.9088
M0N98_01117	COG5010	W	Extracellular structures	Cellular processes and signaling	17.16	169	121	4	90	258	3	152	0.002	36.5	31.0841
M0N98_01117	COG5010	W	Extracellular structures	Cellular processes and signaling	16.352	159	122	2	141	299	7	154	0.008	34.6	31.0841
M0N98_01117	COG5010	W	Extracellular structures	Cellular processes and signaling	16.774	155	117	3	64	218	10	152	0.023	33.4	31.0841
M0N98_01117	COG1729	D	Cell cycle control, cell division, chromosome partitioning	Cellular processes and signaling	21.875	96	69	2	120	215	5	94	0.003	35	31.8857
M0N98_01118	COG1484	L	Replication, recombination and repair	Information storage and processing	40.167	239	143	0	6	244	4	242	7.08e-68	207	112.567
M0N98_01119	COG4584	X	Mobilome prophages, transposons	Cellular processes and signaling	28.448	464	309	8	1	458	6	452	1.03e-87	275	207.767
M0N98_01126	COG3505	U	Intracellular trafficking, secretion, and vesicular transport	Cellular processes and signaling	25.937	347	230	13	108	440	1	334	3.17e-51	177	107.378
M0N98_01134	COG3311	K; X	Transcription; Mobilome prophages, transposons	Information storage and processing; Cellular processes and signaling	28.07	57	39	2	47	101	8	64	5.09e-05	35.7	34.9045
M0N98_01142	COG0250	K	Transcription	Information storage and processing	23.464	179	118	9	1	172	5	171	4.45e-09	50.2	41.7332
M0N98_01144	COG1596	M	Cell wall, membrane, envelope biogenesis	Cellular processes and signaling	36.306	157	89	6	84	234	29	180	6.32e-39	131	66.0759
M0N98_01145	COG3206	M	Cell wall, membrane, envelope biogenesis	Cellular processes and signaling	21.039	770	492	8	7	768	3	664	6.98e-73	249	124.359
M0N98_01145	COG0489	D	Cell cycle control, cell division, chromosome partitioning	Cellular processes and signaling	30.769	221	149	3	525	745	23	239	5.92e-49	171	64.0525
M0N98_01145	COG0455	D; N	Cell cycle control, cell division, chromosome partitioning; Cell motility	Cellular processes and signaling; Cellular processes and signaling	27.5	160	109	5	610	768	1	154	8.33e-19	83.4	43.3398
M0N98_01145	COG1192	D; N	Cell cycle control, cell division, chromosome partitioning; Cell motility	Cellular processes and signaling; Cellular processes and signaling	27.891	147	88	9	605	741	12	150	2.64e-14	70.7	35.6042
M0N98_01146	COG2148	M	Cell wall, membrane, envelope biogenesis	Cellular processes and signaling	32.249	338	209	7	132	467	1	320	1.71e-99	298	149.886
M0N98_01146	COG1086	M; O	Cell wall, membrane, envelope biogenesis; Posttranslational modification, protein turnover, chaperones	Cellular processes and signaling; Cellular processes and signaling	27.273	121	85	2	126	244	1	120	6.17e-16	71.1	33.3599
M0N98_01147	COG1061	K; L	Transcription; Replication, recombination and repair	Information storage and processing; Information storage and processing	33.721	344	203	8	69	398	81	413	3.41e-89	290	76.2167
M0N98_01151	COG2244	M	Cell wall, membrane, envelope biogenesis	Cellular processes and signaling	15.733	375	267	4	2	376	19	344	1.83e-17	80.8	47.251
M0N98_01152	COG0451	M	Cell wall, membrane, envelope biogenesis	Cellular processes and signaling	20.606	330	204	14	2	308	1	295	9.15e-21	88.5	63.8445
M0N98_01153	COG1143	C	Energy production and conversion	Metabolism	42	50	28	1	10	59	1	49	9.41e-12	57.4	35.8766
M0N98_01153	COG1149	R	General function prediction only	Poorly characterized	30	50	31	1	9	58	9	54	2.51e-11	56.3	39.7111
M0N98_01153	COG2221	P	Inorganic ion transport and metabolism	Metabolism	37.255	51	27	1	9	59	13	58	8.97e-11	54.7	41.1899
M0N98_01153	COG1145	C	Energy production and conversion	Metabolism	33.333	54	33	1	5	58	176	226	1e-10	58.6	45.8693
M0N98_01153	COG2768	S	Function unknown	Poorly characterized	37.255	51	27	1	9	59	9	54	1.46e-09	51.3	43.9513
M0N98_01153	COG1146	F	Nucleotide transport and metabolism	Metabolism	38	50	29	1	9	58	6	53	2.44e-09	50.5	33.1442
M0N98_01153	COG1146	F	Nucleotide transport and metabolism	Metabolism	45.455	22	12	0	38	59	1	22	0.001	34.3	33.1442
M0N98_01153	COG4231	C	Energy production and conversion	Metabolism	34	50	28	1	9	58	20	64	8.62e-09	49.3	47.3449
M0N98_01153	COG1141	C	Energy production and conversion	Metabolism	28.205	39	19	2	41	77	4	35	0.007	32.2	32.16
M0N98_01154	COG0110	R	General function prediction only	Poorly characterized	38.971	136	79	3	43	176	5	138	6.02e-45	142	48.3285
M0N98_01155	COG1835	M	Cell wall, membrane, envelope biogenesis	Cellular processes and signaling	17.221	331	222	10	1	323	4	290	1.06e-09	55.8	52.3376
M0N98_01157	COG2327	M	Cell wall, membrane, envelope biogenesis	Cellular processes and signaling	16.393	427	258	16	1	403	1	352	2e-21	91.7	84.336
M0N98_01159	COG0438	M	Cell wall, membrane, envelope biogenesis	Cellular processes and signaling	21.569	102	72	3	271	364	21	122	1.04e-05	41.5	34.1957
M0N98_01160	COG1045	E	Amino acid transport and metabolism	Metabolism	50.602	83	37	2	2	80	79	161	1.85e-30	103	86.2906
M0N98_01160	COG0110	R	General function prediction only	Poorly characterized	34.066	91	48	2	2	80	35	125	6.46e-15	62.6	48.3285
M0N98_01163	COG1083	M	Cell wall, membrane, envelope biogenesis	Cellular processes and signaling	38.158	228	129	6	1	219	2	226	2.26e-81	245	124.116
M0N98_01163	COG1778	M; R	Cell wall, membrane, envelope biogenesis; General function prediction only	Cellular processes and signaling; Poorly characterized	47.742	155	78	2	230	384	6	157	3.91e-76	230	127.089
M0N98_01163	COG0561	H; R	Coenzyme transport and metabolism; General function prediction only	Metabolism; Poorly characterized	23.699	173	88	6	231	360	1	172	2.26e-11	59.4	48.2079
M0N98_01165	COG0463	M	Cell wall, membrane, envelope biogenesis	Cellular processes and signaling	36.937	111	68	2	3	112	1	110	1.31e-36	120	57.4044
M0N98_01165	COG1215	N	Cell motility	Cellular processes and signaling	35.398	113	69	3	2	111	27	138	2.62e-33	115	48.9695
M0N98_01165	COG1216	G	Carbohydrate transport and metabolism	Metabolism	33.333	108	70	2	3	110	2	107	2.81e-29	101	37.665
M0N98_01170	COG0562	M	Cell wall, membrane, envelope biogenesis	Cellular processes and signaling	56.614	378	143	7	2	374	1	362	0	630	419.507
M0N98_01182	COG1629	P	Inorganic ion transport and metabolism	Metabolism	20	695	387	22	117	789	1	548	3.43e-53	195	137.652
M0N98_01182	COG4771	P	Inorganic ion transport and metabolism	Metabolism	18.373	762	420	24	110	852	20	598	9.95e-40	153	91.0714
M0N98_01182	COG4206	H	Coenzyme transport and metabolism	Metabolism	26.316	304	184	13	120	411	1	276	1.23e-33	128	52.952
M0N98_01187	COG1192	D; N	Cell cycle control, cell division, chromosome partitioning; Cell motility	Cellular processes and signaling; Cellular processes and signaling	36.522	230	130	6	1	226	1	218	3.46e-71	215	35.6042
M0N98_01187	COG0455	D; N	Cell cycle control, cell division, chromosome partitioning; Cell motility	Cellular processes and signaling; Cellular processes and signaling	25.899	139	86	6	18	155	1	123	2.25e-14	67.2	43.3398
M0N98_01192	COG0673	R	General function prediction only	Poorly characterized	24.399	291	181	7	59	348	1	253	4.26e-45	158	77.2711
M0N98_01196	COG4206	H	Coenzyme transport and metabolism	Metabolism	23.885	314	181	14	206	500	1	275	7.84e-29	114	52.952
M0N98_01196	COG4771	P	Inorganic ion transport and metabolism	Metabolism	16.872	729	398	26	182	893	8	545	3.42e-25	109	91.0714
M0N98_01197	COG3712	P; T	Inorganic ion transport and metabolism; Signal transduction mechanisms	Metabolism; Cellular processes and signaling	26.459	257	159	12	69	313	31	269	1.97e-45	152	91.9366
M0N98_01198	COG1595	K	Transcription	Information storage and processing	26.744	172	125	1	3	173	4	175	4.01e-39	128	41.9039
M0N98_01202	COG0739	M	Cell wall, membrane, envelope biogenesis	Cellular processes and signaling	54.386	114	52	0	63	176	78	191	2.42e-54	168	48.4307
M0N98_01202	COG4942	D	Cell cycle control, cell division, chromosome partitioning	Cellular processes and signaling	43.363	113	60	1	63	175	262	370	2.2e-36	127	84.4302
M0N98_01210	COG3451	U	Intracellular trafficking, secretion, and vesicular transport	Cellular processes and signaling	19.398	598	400	21	198	780	3	533	1.07e-60	212	176.291
M0N98_01216	COG5010	W	Extracellular structures	Cellular processes and signaling	24.638	69	48	1	589	653	77	145	0.000712	38	31.0841
M0N98_01216	COG4783	M; O	Cell wall, membrane, envelope biogenesis; Posttranslational modification, protein turnover, chaperones	Cellular processes and signaling; Cellular processes and signaling	21.918	73	53	1	587	655	59	131	0.001	37.1	32.8564
M0N98_01216	COG4783	M; O	Cell wall, membrane, envelope biogenesis; Posttranslational modification, protein turnover, chaperones	Cellular processes and signaling; Cellular processes and signaling	17.895	95	67	3	577	660	8	102	0.005	35.2	32.8564
M0N98_01216	COG3063	N; W	Cell motility; Extracellular structures	Cellular processes and signaling; Cellular processes and signaling	22.222	72	53	1	587	655	13	84	0.019	32.4	30.9088
M0N98_01232	COG0641	O	Posttranslational modification, protein turnover, chaperones	Cellular processes and signaling	25.078	319	206	11	112	408	5	312	9.51e-44	153	117.78
M0N98_01232	COG0535	D; H	Cell cycle control, cell division, chromosome partitioning; Coenzyme transport and metabolism	Cellular processes and signaling; Metabolism	32.867	143	93	3	109	249	1	142	1.13e-33	121	61.0725
M0N98_01233	COG4771	P	Inorganic ion transport and metabolism	Metabolism	16.562	640	442	26	97	699	22	606	3.74e-25	108	91.0714
M0N98_01235	COG3328	X	Mobilome prophages, transposons	Cellular processes and signaling	43.781	402	215	6	8	400	1	400	0	521	213.52
M0N98_01238	COG0457	R	General function prediction only	Poorly characterized	22.857	175	116	7	159	329	16	175	6.9e-10	56.9	46.5386
M0N98_01238	COG0457	R	General function prediction only	Poorly characterized	21.898	137	96	4	189	323	8	135	4.65e-08	51.5	46.5386
M0N98_01238	COG2956	M	Cell wall, membrane, envelope biogenesis	Cellular processes and signaling	20.144	139	102	5	187	324	6	136	1.19e-09	56.7	39.7123
M0N98_01238	COG2956	M	Cell wall, membrane, envelope biogenesis	Cellular processes and signaling	18.129	171	122	6	157	324	116	271	1.46e-08	53.2	39.7123
M0N98_01238	COG4783	M; O	Cell wall, membrane, envelope biogenesis; Posttranslational modification, protein turnover, chaperones	Cellular processes and signaling; Cellular processes and signaling	17.532	154	109	6	106	259	1	136	1.09e-05	42.5	32.8564
M0N98_01238	COG4783	M; O	Cell wall, membrane, envelope biogenesis; Posttranslational modification, protein turnover, chaperones	Cellular processes and signaling; Cellular processes and signaling	18.657	134	98	4	189	320	4	128	3.58e-05	41.3	32.8564
M0N98_01238	COG5010	W	Extracellular structures	Cellular processes and signaling	12.03	133	110	2	157	288	22	148	4.79e-05	41.1	31.0841
M0N98_01238	COG5010	W	Extracellular structures	Cellular processes and signaling	16.97	165	123	4	98	260	1	153	0.000108	40.3	31.0841
M0N98_01238	COG2771	K	Transcription	Information storage and processing	25.49	51	38	0	547	597	119	169	0.000431	39	37.0426
M0N98_01238	COG3063	N; W	Cell motility; Extracellular structures	Cellular processes and signaling; Cellular processes and signaling	27.174	92	59	3	198	288	1	85	0.00056	36.7	30.9088
M0N98_01238	COG3063	N; W	Cell motility; Extracellular structures	Cellular processes and signaling; Cellular processes and signaling	28.972	107	61	5	160	264	1	94	0.004	34.4	30.9088
M0N98_01238	COG3063	N; W	Cell motility; Extracellular structures	Cellular processes and signaling; Cellular processes and signaling	23.864	88	63	2	238	324	1	85	0.031	31.7	30.9088
M0N98_01238	COG1729	D	Cell cycle control, cell division, chromosome partitioning	Cellular processes and signaling	23.585	106	63	5	159	257	1	95	0.003	35	31.8857
M0N98_01238	COG1729	D	Cell cycle control, cell division, chromosome partitioning	Cellular processes and signaling	19.82	111	77	4	201	304	5	110	0.028	32.3	31.8857
M0N98_01239	COG1102	F	Nucleotide transport and metabolism	Metabolism	36.946	203	110	1	6	208	2	186	4.83e-73	216	69.084
M0N98_01240	COG0534	V	Defense mechanisms	Cellular processes and signaling	33.333	429	283	3	10	437	1	427	3.59e-99	301	117.937
M0N98_01240	COG2244	M	Cell wall, membrane, envelope biogenesis	Cellular processes and signaling	20.812	197	152	2	18	214	174	366	1.17e-11	63	47.251
M0N98_01241	COG1404	O	Posttranslational modification, protein turnover, chaperones	Cellular processes and signaling	28.612	353	223	8	95	444	31	357	8.64e-53	181	90.9282
M0N98_01242	COG1570	L	Replication, recombination and repair	Information storage and processing	31.121	437	258	10	1	435	1	396	1.29e-121	356	176.431
M0N98_01243	COG1722	L	Replication, recombination and repair	Information storage and processing	31.746	63	43	0	2	64	1	63	5.14e-12	52.2	39.8326
M0N98_01244	COG0115	E; H	Amino acid transport and metabolism; Coenzyme transport and metabolism	Metabolism; Metabolism	33.007	306	179	9	28	330	3	285	1.77e-79	241	118.754
M0N98_01245	COG5523	S	Function unknown	Poorly characterized	45.32	203	102	3	1	202	1	195	2.51e-64	194	106.161
M0N98_01246	COG0220	J	Translation, ribosomal structure and biogenesis	Information storage and processing	32.642	193	120	6	31	218	17	204	6.33e-68	205	105.22
M0N98_01247	COG0489	D	Cell cycle control, cell division, chromosome partitioning	Cellular processes and signaling	40.206	194	103	5	85	274	79	263	3.51e-60	193	64.0525
M0N98_01247	COG0455	D; N	Cell cycle control, cell division, chromosome partitioning; Cell motility	Cellular processes and signaling; Cellular processes and signaling	24.18	244	166	10	114	352	1	230	9.56e-21	86.9	43.3398
M0N98_01247	COG1192	D; N	Cell cycle control, cell division, chromosome partitioning; Cell motility	Cellular processes and signaling; Cellular processes and signaling	25.271	277	155	15	100	350	3	253	2.4e-15	72.2	35.6042
M0N98_01248	COG4219	T	Signal transduction mechanisms	Cellular processes and signaling	23.051	295	201	5	109	378	1	294	1.08e-51	178	120.541
M0N98_01248	COG0810	M	Cell wall, membrane, envelope biogenesis	Cellular processes and signaling	38.889	72	41	3	542	612	1	70	7.52e-18	75.3	33.3274
M0N98_01249	COG3682	K	Transcription	Information storage and processing	31.148	122	83	1	1	121	2	123	1.68e-45	141	46.3184
M0N98_01250	COG3015	M; V	Cell wall, membrane, envelope biogenesis; Defense mechanisms	Cellular processes and signaling; Cellular processes and signaling	43.448	145	79	2	1	142	1	145	2.35e-56	170	93.9096
M0N98_01251	COG0842	V	Defense mechanisms	Cellular processes and signaling	25	204	145	3	194	394	1	199	8.26e-23	92.6	55.2061
M0N98_01252	COG0842	V	Defense mechanisms	Cellular processes and signaling	24.194	186	135	3	196	376	5	189	1.82e-14	68.7	55.2061
M0N98_01253	COG1566	V	Defense mechanisms	Cellular processes and signaling	30.841	321	213	6	14	327	9	327	1.48e-60	194	85.0996
M0N98_01253	COG0845	M; V	Cell wall, membrane, envelope biogenesis; Defense mechanisms	Cellular processes and signaling; Cellular processes and signaling	27.336	289	144	7	41	327	16	240	2.95e-36	130	81.143
M0N98_01254	COG1538	M	Cell wall, membrane, envelope biogenesis	Cellular processes and signaling	25.758	330	241	2	157	486	40	365	6.7e-52	177	62.7479
M0N98_01254	COG1538	M	Cell wall, membrane, envelope biogenesis	Cellular processes and signaling	22.162	185	111	1	301	485	6	157	9.21e-13	66.6	62.7479
M0N98_01255	COG4372	S	Function unknown	Poorly characterized	14.155	219	188	0	71	289	69	287	0.004	35.3	33.7222
M0N98_01256	COG0039	C	Energy production and conversion	Metabolism	49.135	289	141	4	3	289	2	286	1.35e-143	404	164.42
M0N98_01261	COG0334	E	Amino acid transport and metabolism	Metabolism	44.522	429	219	7	17	444	1	411	0	617	199.9
M0N98_01266	COG0334	E	Amino acid transport and metabolism	Metabolism	47.43	428	207	7	17	443	1	411	0	636	199.9
M0N98_01268	COG0281	C	Energy production and conversion	Metabolism	57.882	425	160	3	2	423	6	414	0	729	273.424
M0N98_01268	COG0280	C	Energy production and conversion	Metabolism	37.346	324	199	2	428	751	1	320	6.23e-122	365	126.722
M0N98_01269	COG0845	M; V	Cell wall, membrane, envelope biogenesis; Defense mechanisms	Cellular processes and signaling; Cellular processes and signaling	31.548	336	215	5	48	382	3	324	5.63e-91	274	81.143
M0N98_01269	COG1566	V	Defense mechanisms	Cellular processes and signaling	22.346	358	182	11	8	299	1	328	3.98e-29	112	85.0996
M0N98_01270	COG0841	V	Defense mechanisms	Cellular processes and signaling	39.506	1053	595	18	1	1049	1	1015	0	1053	614.805
M0N98_01271	COG1538	M	Cell wall, membrane, envelope biogenesis	Cellular processes and signaling	31.313	396	239	4	67	459	2	367	9.07e-77	241	62.7479
M0N98_01271	COG1538	M	Cell wall, membrane, envelope biogenesis	Cellular processes and signaling	22.159	176	133	1	65	236	177	352	2.87e-12	64.7	62.7479
M0N98_01272	COG1043	M	Cell wall, membrane, envelope biogenesis	Cellular processes and signaling	41.016	256	150	1	1	255	3	258	3.79e-106	305	248.009
M0N98_01272	COG0110	R	General function prediction only	Poorly characterized	26.012	173	69	7	12	181	9	125	2.02e-12	60.3	48.3285
M0N98_01273	COG1309	K	Transcription	Information storage and processing	24.49	147	109	1	7	151	8	154	1.68e-16	70.7	38.3409
M0N98_01274	COG1538	M	Cell wall, membrane, envelope biogenesis	Cellular processes and signaling	24.57	407	264	5	31	436	1	365	1.64e-56	188	62.7479
M0N98_01274	COG1538	M	Cell wall, membrane, envelope biogenesis	Cellular processes and signaling	22.772	202	147	2	23	223	170	363	5.41e-15	73.1	62.7479
M0N98_01275	COG0845	M; V	Cell wall, membrane, envelope biogenesis; Defense mechanisms	Cellular processes and signaling; Cellular processes and signaling	34.796	319	182	6	44	339	3	318	3.27e-79	242	81.143
M0N98_01275	COG1566	V	Defense mechanisms	Cellular processes and signaling	23.151	311	151	6	38	262	20	328	1.53e-34	126	85.0996
M0N98_01276	COG0841	V	Defense mechanisms	Cellular processes and signaling	39.373	1021	600	8	1	1018	1	1005	0	1052	614.805
M0N98_01279	COG2755	D; I	Cell cycle control, cell division, chromosome partitioning; Lipid transport and metabolism	Cellular processes and signaling; Metabolism	26.761	213	125	7	96	307	8	190	2.45e-22	89.7	50.7979
M0N98_01280	COG1696	M	Cell wall, membrane, envelope biogenesis	Cellular processes and signaling	44.662	459	247	4	38	493	18	472	0	524	248.595
M0N98_01290	COG0119	E	Amino acid transport and metabolism	Metabolism	48.373	461	222	5	2	461	1	446	0	581	236.217
M0N98_01291	COG0065	E	Amino acid transport and metabolism	Metabolism	49.784	462	184	7	1	459	1	417	0	660	379.375
M0N98_01292	COG0066	E	Amino acid transport and metabolism	Metabolism	51.282	195	89	4	3	196	1	190	6.52e-105	297	75.5935
M0N98_01293	COG0119	E	Amino acid transport and metabolism	Metabolism	35.805	472	275	7	6	471	3	452	4.78e-163	467	236.217
M0N98_01294	COG0473	C; E	Energy production and conversion; Amino acid transport and metabolism	Metabolism; Metabolism	47.324	355	170	6	3	350	2	346	0	528	328.125
M0N98_01295	COG0526	O	Posttranslational modification, protein turnover, chaperones	Cellular processes and signaling	40.8	125	71	3	245	368	1	123	7.96e-44	145	38.9026
M0N98_01295	COG1225	O	Posttranslational modification, protein turnover, chaperones	Cellular processes and signaling	41.481	135	73	4	251	381	1	133	4.77e-42	141	41.3894
M0N98_01295	COG3118	O	Posttranslational modification, protein turnover, chaperones	Cellular processes and signaling	25.424	118	63	3	255	371	1	94	1.9e-13	63.3	47.507
M0N98_01296	COG0225	O	Posttranslational modification, protein turnover, chaperones	Cellular processes and signaling	45.912	159	85	1	1	158	2	160	9.9e-72	210	138.304
M0N98_01297	COG2956	M	Cell wall, membrane, envelope biogenesis	Cellular processes and signaling	29.13	230	160	1	40	269	15	241	6.06e-27	103	39.7123
M0N98_01297	COG2956	M	Cell wall, membrane, envelope biogenesis	Cellular processes and signaling	28.351	194	139	0	76	269	14	207	4.23e-24	95.6	39.7123
M0N98_01297	COG2956	M	Cell wall, membrane, envelope biogenesis	Cellular processes and signaling	27.778	162	117	0	108	269	12	173	1.56e-17	77.5	39.7123
M0N98_01297	COG2956	M	Cell wall, membrane, envelope biogenesis	Cellular processes and signaling	24.031	129	98	0	142	270	12	140	2.01e-08	51.3	39.7123
M0N98_01297	COG0457	R	General function prediction only	Poorly characterized	26.163	172	127	0	97	268	1	172	3.6e-19	81.6	46.5386
M0N98_01297	COG0457	R	General function prediction only	Poorly characterized	21.973	223	171	1	60	282	1	220	1.24e-18	80.1	46.5386
M0N98_01297	COG0457	R	General function prediction only	Poorly characterized	18.28	186	149	1	51	236	60	242	4.59e-12	61.6	46.5386
M0N98_01297	COG4783	M; O	Cell wall, membrane, envelope biogenesis; Posttranslational modification, protein turnover, chaperones	Cellular processes and signaling; Cellular processes and signaling	25.191	131	98	0	139	269	5	135	6.04e-16	70.2	32.8564
M0N98_01297	COG4783	M; O	Cell wall, membrane, envelope biogenesis; Posttranslational modification, protein turnover, chaperones	Cellular processes and signaling; Cellular processes and signaling	27.068	133	97	0	107	239	7	139	2.15e-15	68.7	32.8564
M0N98_01297	COG4783	M; O	Cell wall, membrane, envelope biogenesis; Posttranslational modification, protein turnover, chaperones	Cellular processes and signaling; Cellular processes and signaling	24.299	107	81	0	174	280	6	112	1.94e-11	57.9	32.8564
M0N98_01297	COG4783	M; O	Cell wall, membrane, envelope biogenesis; Posttranslational modification, protein turnover, chaperones	Cellular processes and signaling; Cellular processes and signaling	23.944	142	105	1	30	171	1	139	3.56e-11	57.1	32.8564
M0N98_01297	COG4783	M; O	Cell wall, membrane, envelope biogenesis; Posttranslational modification, protein turnover, chaperones	Cellular processes and signaling; Cellular processes and signaling	19.565	138	111	0	68	205	2	139	1.63e-10	55.2	32.8564
M0N98_01297	COG4783	M; O	Cell wall, membrane, envelope biogenesis; Posttranslational modification, protein turnover, chaperones	Cellular processes and signaling; Cellular processes and signaling	32.468	77	52	0	204	280	2	78	1.15e-06	44.4	32.8564
M0N98_01297	COG4235	C; O	Energy production and conversion; Posttranslational modification, protein turnover, chaperones	Metabolism; Cellular processes and signaling	28.125	128	89	1	56	183	6	130	5.13e-14	64.6	42.3006
M0N98_01297	COG4235	C; O	Energy production and conversion; Posttranslational modification, protein turnover, chaperones	Metabolism; Cellular processes and signaling	24.031	129	98	0	88	216	1	129	2.38e-10	54.6	42.3006
M0N98_01297	COG4235	C; O	Energy production and conversion; Posttranslational modification, protein turnover, chaperones	Metabolism; Cellular processes and signaling	27.103	107	74	2	165	269	10	114	5.14e-10	53.5	42.3006
M0N98_01297	COG4235	C; O	Energy production and conversion; Posttranslational modification, protein turnover, chaperones	Metabolism; Cellular processes and signaling	25	80	60	0	190	269	1	80	7.2e-07	44.6	42.3006
M0N98_01297	COG4785	M	Cell wall, membrane, envelope biogenesis	Cellular processes and signaling	23.704	135	102	1	63	197	66	199	5.42e-14	66.9	55.3064
M0N98_01297	COG4785	M	Cell wall, membrane, envelope biogenesis	Cellular processes and signaling	21.93	228	159	3	43	268	13	223	4.77e-13	64.2	55.3064
M0N98_01297	COG3063	N; W	Cell motility; Extracellular structures	Cellular processes and signaling; Cellular processes and signaling	27.473	91	65	1	79	169	1	90	6.16e-09	49.8	30.9088
M0N98_01297	COG3063	N; W	Cell motility; Extracellular structures	Cellular processes and signaling; Cellular processes and signaling	30.12	83	57	1	187	269	7	88	2.07e-07	45.2	30.9088
M0N98_01297	COG3063	N; W	Cell motility; Extracellular structures	Cellular processes and signaling; Cellular processes and signaling	28.261	92	65	1	147	238	1	91	6.21e-07	44	30.9088
M0N98_01297	COG3063	N; W	Cell motility; Extracellular structures	Cellular processes and signaling; Cellular processes and signaling	31.395	86	55	2	49	134	8	89	4.07e-06	41.7	30.9088
M0N98_01297	COG3063	N; W	Cell motility; Extracellular structures	Cellular processes and signaling; Cellular processes and signaling	32.727	55	36	1	215	269	1	54	0.000462	35.9	30.9088
M0N98_01297	COG5010	W	Extracellular structures	Cellular processes and signaling	17.692	130	106	1	140	269	23	151	2.54e-06	43.8	31.0841
M0N98_01297	COG5010	W	Extracellular structures	Cellular processes and signaling	14.583	144	123	0	26	169	10	153	4.6e-06	43	31.0841
M0N98_01297	COG5010	W	Extracellular structures	Cellular processes and signaling	20.879	91	72	0	113	203	63	153	4.96e-06	42.6	31.0841
M0N98_01297	COG5010	W	Extracellular structures	Cellular processes and signaling	17.557	131	108	0	107	237	23	153	7.26e-05	39.6	31.0841
M0N98_01297	COG5010	W	Extracellular structures	Cellular processes and signaling	18.75	96	78	0	174	269	22	117	0.000318	37.6	31.0841
M0N98_01297	COG1729	D	Cell cycle control, cell division, chromosome partitioning	Cellular processes and signaling	21.622	111	77	3	114	216	3	111	4.16e-05	39.2	31.8857
M0N98_01297	COG1729	D	Cell cycle control, cell division, chromosome partitioning	Cellular processes and signaling	21.649	97	68	3	178	268	1	95	0.001	34.6	31.8857
M0N98_01297	COG1729	D	Cell cycle control, cell division, chromosome partitioning	Cellular processes and signaling	20.28	143	83	2	41	183	1	112	0.005	33	31.8857
M0N98_01298	COG3666	X	Mobilome prophages, transposons	Cellular processes and signaling	40	165	91	4	1	157	3	167	1.41e-60	193	71.0732
M0N98_01299	COG0514	L	Replication, recombination and repair	Information storage and processing	52.665	469	216	3	3	466	7	474	0	790	420.701
M0N98_01299	COG1061	K; L	Transcription; Replication, recombination and repair	Information storage and processing; Information storage and processing	19.663	356	226	10	15	334	82	413	1.93e-18	85.8	76.2167
M0N98_01300	COG2207	K	Transcription	Information storage and processing	32.609	92	59	1	64	155	170	258	8.66e-22	85.6	45.9264
M0N98_01303	COG0735	P	Inorganic ion transport and metabolism	Metabolism	31.618	136	91	2	18	152	4	138	6.66e-37	121	63.8185
M0N98_01304	COG0104	F	Nucleotide transport and metabolism	Metabolism	54.61	423	185	5	3	419	1	422	0	719	377.045
M0N98_01306	COG4771	P	Inorganic ion transport and metabolism	Metabolism	16.484	728	393	17	94	812	17	538	6.82e-26	111	91.0714
M0N98_01306	COG4206	H	Coenzyme transport and metabolism	Metabolism	32.877	146	76	5	107	244	1	132	2.45e-21	92.2	52.952
M0N98_01308	COG2755	D; I	Cell cycle control, cell division, chromosome partitioning; Lipid transport and metabolism	Cellular processes and signaling; Metabolism	18.803	234	131	8	43	272	8	186	1.68e-17	75.8	50.7979
M0N98_01309	COG2755	D; I	Cell cycle control, cell division, chromosome partitioning; Lipid transport and metabolism	Cellular processes and signaling; Metabolism	23.707	232	131	9	23	252	3	190	1.77e-27	104	50.7979
M0N98_01311	COG1595	K	Transcription	Information storage and processing	26.738	187	130	2	3	189	2	181	5.62e-39	129	41.9039
M0N98_01311	COG2771	K	Transcription	Information storage and processing	32.609	46	27	1	152	193	143	188	5.69e-06	42.1	37.0426
M0N98_01312	COG3712	P; T	Inorganic ion transport and metabolism; Signal transduction mechanisms	Metabolism; Cellular processes and signaling	32.824	262	160	7	77	337	23	269	7.74e-71	218	91.9366
M0N98_01313	COG1629	P	Inorganic ion transport and metabolism	Metabolism	19.221	796	441	34	187	954	1	622	1.16e-46	175	137.652
M0N98_01313	COG4771	P	Inorganic ion transport and metabolism	Metabolism	19.505	687	370	24	179	849	19	538	1.5e-42	162	91.0714
M0N98_01313	COG4206	H	Coenzyme transport and metabolism	Metabolism	27.106	273	172	11	190	448	1	260	5.81e-35	132	52.952
M0N98_01316	COG0488	R	General function prediction only	Poorly characterized	46.981	530	270	5	4	532	1	520	0	721	315.081
M0N98_01316	COG4133	O	Posttranslational modification, protein turnover, chaperones	Cellular processes and signaling	25.207	242	133	11	1	234	2	203	4.37e-33	123	75.9783
M0N98_01316	COG4133	O	Posttranslational modification, protein turnover, chaperones	Cellular processes and signaling	25.51	196	123	8	330	506	5	196	2.41e-29	112	75.9783
M0N98_01317	COG3590	O	Posttranslational modification, protein turnover, chaperones	Cellular processes and signaling	52.816	657	310	0	14	670	18	674	0	1077	619.092
M0N98_01319	COG0845	M; V	Cell wall, membrane, envelope biogenesis; Defense mechanisms	Cellular processes and signaling; Cellular processes and signaling	23.795	332	203	11	100	404	3	311	1.09e-55	183	81.143
M0N98_01319	COG1566	V	Defense mechanisms	Cellular processes and signaling	21.86	215	118	6	165	334	119	328	7.8e-20	87	85.0996
M0N98_01320	COG3696	P	Inorganic ion transport and metabolism	Metabolism	42.512	1035	578	9	1	1027	1	1026	0	1308	654.79
M0N98_01320	COG0841	V	Defense mechanisms	Cellular processes and signaling	33.527	1035	654	13	4	1027	2	1013	0	806	614.805
M0N98_01321	COG1538	M	Cell wall, membrane, envelope biogenesis	Cellular processes and signaling	24.299	321	228	5	81	386	40	360	3.07e-23	97	62.7479
M0N98_01322	COG0778	C	Energy production and conversion	Metabolism	22.269	238	107	5	3	238	1	162	3.45e-34	118	45.2292
M0N98_01324	COG0673	R	General function prediction only	Poorly characterized	24.399	291	178	10	65	351	1	253	5.48e-41	146	77.2711
M0N98_01325	COG1897	E	Amino acid transport and metabolism	Metabolism	61.513	304	117	0	1	304	1	304	0	596	400.621
M0N98_01326	COG0826	J	Translation, ribosomal structure and biogenesis	Information storage and processing	48.71	310	142	5	5	304	2	304	6.49e-146	421	89.4329
M0N98_01327	COG2888	R	General function prediction only	Poorly characterized	37.5	24	11	1	299	318	3	26	0.021	30.1	29.3148
M0N98_01328	COG1629	P	Inorganic ion transport and metabolism	Metabolism	22.441	762	451	22	35	784	1	634	3.48e-92	300	137.652
M0N98_01328	COG4771	P	Inorganic ion transport and metabolism	Metabolism	20.801	774	438	21	6	767	1	611	1.31e-57	205	91.0714
M0N98_01328	COG4206	H	Coenzyme transport and metabolism	Metabolism	23.404	282	199	9	38	309	1	275	1.46e-31	121	52.952
M0N98_01329	COG2197	T; K	Signal transduction mechanisms; Transcription	Cellular processes and signaling; Information storage and processing	42.029	69	40	0	134	202	63	131	2.01e-21	82.6	51.8166
M0N98_01329	COG2771	K	Transcription	Information storage and processing	46.032	63	34	0	139	201	126	188	1.59e-15	69	37.0426
M0N98_01329	COG2909	K	Transcription	Information storage and processing	42.308	52	30	0	151	202	133	184	6.17e-10	53.6	44.3098
M0N98_01330	COG2509	R	General function prediction only	Poorly characterized	45.299	468	218	8	82	543	30	465	0	643	227.303
M0N98_01330	COG0644	C	Energy production and conversion	Metabolism	17.874	207	118	8	90	280	1	171	1.55e-08	53	41.4915
M0N98_01331	COG4887	S	Function unknown	Poorly characterized	59.048	210	81	3	8	213	3	211	2.26e-119	334	271.031
M0N98_01332	COG1066	L	Replication, recombination and repair	Information storage and processing	56.798	456	192	3	1	454	1	453	0	776	524.613
M0N98_01332	COG0467	T	Signal transduction mechanisms	Cellular processes and signaling	26.728	217	133	6	71	267	1	211	4.89e-23	94.2	59.5439
M0N98_01332	COG2888	R	General function prediction only	Poorly characterized	30.769	26	17	1	4	29	25	49	0.007	32	29.3148
M0N98_01333	COG0527	E	Amino acid transport and metabolism	Metabolism	36.774	465	225	9	1	457	3	406	3.53e-150	443	243.451
M0N98_01333	COG0460	E	Amino acid transport and metabolism	Metabolism	32.647	340	172	13	482	809	3	297	1.84e-93	292	184.863
M0N98_01334	COG3635	G	Carbohydrate transport and metabolism	Metabolism	52.228	404	184	5	2	402	1	398	0	621	334.423
M0N98_01335	COG0498	E	Amino acid transport and metabolism	Metabolism	32.249	338	184	17	91	411	81	390	1.67e-84	261	92.1852
M0N98_01336	COG1120	P; H	Inorganic ion transport and metabolism; Coenzyme transport and metabolism	Metabolism; Metabolism	40.167	239	139	1	6	244	1	235	1.75e-92	273	156.742
M0N98_01336	COG1121	P	Inorganic ion transport and metabolism	Metabolism	30.83	253	154	6	1	247	1	238	1.01e-65	204	154.091
M0N98_01336	COG1122	P; R	Inorganic ion transport and metabolism; General function prediction only	Metabolism; Poorly characterized	32.273	220	134	7	7	222	1	209	8.63e-47	155	151.716
M0N98_01336	COG4133	O	Posttranslational modification, protein turnover, chaperones	Cellular processes and signaling	31.188	202	127	5	5	206	1	190	1.71e-35	125	75.9783
M0N98_01337	COG0609	P	Inorganic ion transport and metabolism	Metabolism	35.759	316	190	4	24	337	2	306	3.65e-76	233	115.553
M0N98_01338	COG0614	P	Inorganic ion transport and metabolism	Metabolism	24.715	263	177	10	110	366	17	264	1.87e-38	135	66.5599
M0N98_01339	COG3391	R	General function prediction only	Poorly characterized	24.713	174	112	10	83	243	66	233	6.4e-10	55.9	41.2182
M0N98_01339	COG3391	R	General function prediction only	Poorly characterized	21.387	173	106	10	44	201	80	237	4.02e-08	50.5	41.2182
M0N98_01340	COG4771	P	Inorganic ion transport and metabolism	Metabolism	20.408	637	433	23	27	632	13	606	2.43e-50	182	91.0714
M0N98_01340	COG1629	P	Inorganic ion transport and metabolism	Metabolism	21.61	671	425	27	41	652	1	629	6.87e-50	181	137.652
M0N98_01340	COG4206	H	Coenzyme transport and metabolism	Metabolism	25.246	305	195	7	44	344	1	276	3.01e-35	131	52.952
M0N98_01341	COG2267	I	Lipid transport and metabolism	Metabolism	24.255	235	115	7	53	285	29	202	1.83e-25	98.9	50.7709
M0N98_01341	COG1647	Q	Secondary metabolites biosynthesis, transport and catabolism	Metabolism	22.271	229	155	7	78	300	29	240	6.64e-25	98.1	66.8887
M0N98_01341	COG1506	E	Amino acid transport and metabolism	Metabolism	24.91	277	137	9	38	300	9	228	1.71e-22	91.2	40.7704
M0N98_01341	COG0596	H; R	Coenzyme transport and metabolism; General function prediction only	Metabolism; Poorly characterized	20.419	191	111	5	95	285	53	202	7.94e-17	75	34.9767
M0N98_01343	COG0287	E	Amino acid transport and metabolism	Metabolism	23.592	284	178	10	1	254	2	276	2.75e-45	150	145.654
M0N98_01344	COG1605	E	Amino acid transport and metabolism	Metabolism	33.696	92	61	0	264	355	3	94	1.94e-27	103	57.0826
M0N98_01345	COG0436	E	Amino acid transport and metabolism	Metabolism	38.243	387	234	4	10	394	1	384	2.32e-158	448	164.533
M0N98_01346	COG0077	E	Amino acid transport and metabolism	Metabolism	42.182	275	151	4	1	273	1	269	9.01e-122	346	141.005
M0N98_01347	COG1733	K	Transcription	Information storage and processing	48.077	104	53	1	5	108	5	107	1.62e-46	142	42.9322
M0N98_01348	COG0693	V	Defense mechanisms	Cellular processes and signaling	26.061	165	105	6	1	159	1	154	6.53e-16	68.6	58.1913
M0N98_01349	COG1168	E; R	Amino acid transport and metabolism; General function prediction only	Metabolism; Poorly characterized	50.388	387	191	1	1	386	1	387	0	601	318.574
M0N98_01349	COG0436	E	Amino acid transport and metabolism	Metabolism	24.11	365	256	13	30	385	31	383	2.2e-57	189	164.533
M0N98_01350	COG0628	R	General function prediction only	Poorly characterized	22.985	335	246	5	9	333	6	338	2.03e-41	144	46.7535
M0N98_01351	COG2956	M	Cell wall, membrane, envelope biogenesis	Cellular processes and signaling	25.641	234	174	0	64	297	13	246	2.17e-32	118	39.7123
M0N98_01351	COG2956	M	Cell wall, membrane, envelope biogenesis	Cellular processes and signaling	24.153	236	172	2	45	273	27	262	1.03e-25	100	39.7123
M0N98_01351	COG2956	M	Cell wall, membrane, envelope biogenesis	Cellular processes and signaling	28.947	190	133	2	37	225	87	275	2.02e-19	83.2	39.7123
M0N98_01351	COG2956	M	Cell wall, membrane, envelope biogenesis	Cellular processes and signaling	26.263	99	73	0	199	297	12	110	8.49e-13	64.4	39.7123
M0N98_01351	COG2956	M	Cell wall, membrane, envelope biogenesis	Cellular processes and signaling	24.088	137	102	2	19	154	137	272	2.71e-07	48.2	39.7123
M0N98_01351	COG2956	M	Cell wall, membrane, envelope biogenesis	Cellular processes and signaling	27.273	66	48	0	232	297	11	76	5.76e-06	43.9	39.7123
M0N98_01351	COG0457	R	General function prediction only	Poorly characterized	24.211	190	144	0	120	309	1	190	6.01e-28	106	46.5386
M0N98_01351	COG0457	R	General function prediction only	Poorly characterized	24.157	178	135	0	89	266	4	181	5.67e-23	92.8	46.5386
M0N98_01351	COG0457	R	General function prediction only	Poorly characterized	18.565	237	193	0	57	293	6	242	1.62e-20	85.8	46.5386
M0N98_01351	COG0457	R	General function prediction only	Poorly characterized	19.748	238	190	1	22	258	4	241	2.01e-17	77.4	46.5386
M0N98_01351	COG4783	M; O	Cell wall, membrane, envelope biogenesis; Posttranslational modification, protein turnover, chaperones	Cellular processes and signaling; Cellular processes and signaling	29.63	135	95	0	162	296	5	139	8.55e-24	91.8	32.8564
M0N98_01351	COG4783	M; O	Cell wall, membrane, envelope biogenesis; Posttranslational modification, protein turnover, chaperones	Cellular processes and signaling; Cellular processes and signaling	28.788	132	94	0	131	262	8	139	1.23e-19	80.6	32.8564
M0N98_01351	COG4783	M; O	Cell wall, membrane, envelope biogenesis; Posttranslational modification, protein turnover, chaperones	Cellular processes and signaling; Cellular processes and signaling	27.206	136	99	0	91	226	2	137	1.82e-16	72.1	32.8564
M0N98_01351	COG4783	M; O	Cell wall, membrane, envelope biogenesis; Posttranslational modification, protein turnover, chaperones	Cellular processes and signaling; Cellular processes and signaling	30.097	103	72	0	194	296	3	105	9.02e-16	70.2	32.8564
M0N98_01351	COG4783	M; O	Cell wall, membrane, envelope biogenesis; Posttranslational modification, protein turnover, chaperones	Cellular processes and signaling; Cellular processes and signaling	28.676	136	97	0	59	194	4	139	5.33e-14	65.2	32.8564
M0N98_01351	COG4783	M; O	Cell wall, membrane, envelope biogenesis; Posttranslational modification, protein turnover, chaperones	Cellular processes and signaling; Cellular processes and signaling	28.704	108	76	1	20	126	32	139	9.31e-08	47.5	32.8564
M0N98_01351	COG4235	C; O	Energy production and conversion; Posttranslational modification, protein turnover, chaperones	Metabolism; Cellular processes and signaling	28.125	128	92	0	146	273	2	129	4.03e-21	84.7	42.3006
M0N98_01351	COG4235	C; O	Energy production and conversion; Posttranslational modification, protein turnover, chaperones	Metabolism; Cellular processes and signaling	22.689	119	92	0	179	297	1	119	1.13e-19	80.4	42.3006
M0N98_01351	COG4235	C; O	Energy production and conversion; Posttranslational modification, protein turnover, chaperones	Metabolism; Cellular processes and signaling	23.622	127	97	0	112	238	2	128	1.43e-15	69.3	42.3006
M0N98_01351	COG4235	C; O	Energy production and conversion; Posttranslational modification, protein turnover, chaperones	Metabolism; Cellular processes and signaling	30.709	127	87	1	45	170	2	128	2.46e-14	65.8	42.3006
M0N98_01351	COG4235	C; O	Energy production and conversion; Posttranslational modification, protein turnover, chaperones	Metabolism; Cellular processes and signaling	28.571	126	90	0	82	207	6	131	1.25e-13	63.9	42.3006
M0N98_01351	COG4235	C; O	Energy production and conversion; Posttranslational modification, protein turnover, chaperones	Metabolism; Cellular processes and signaling	27.473	91	65	1	38	127	29	119	1.49e-08	49.6	42.3006
M0N98_01351	COG4785	M	Cell wall, membrane, envelope biogenesis	Cellular processes and signaling	30.233	172	119	1	133	304	12	182	5.28e-19	81.1	55.3064
M0N98_01351	COG3063	N; W	Cell motility; Extracellular structures	Cellular processes and signaling; Cellular processes and signaling	29.348	92	64	1	204	295	1	91	1.23e-13	62.9	30.9088
M0N98_01351	COG3063	N; W	Cell motility; Extracellular structures	Cellular processes and signaling; Cellular processes and signaling	25.275	91	67	1	136	226	1	90	6.55e-11	55.2	30.9088
M0N98_01351	COG3063	N; W	Cell motility; Extracellular structures	Cellular processes and signaling; Cellular processes and signaling	26.087	92	67	1	102	193	1	91	1.25e-07	45.9	30.9088
M0N98_01351	COG3063	N; W	Cell motility; Extracellular structures	Cellular processes and signaling; Cellular processes and signaling	26.966	89	63	2	36	123	2	89	2.52e-07	45.2	30.9088
M0N98_01351	COG3063	N; W	Cell motility; Extracellular structures	Cellular processes and signaling; Cellular processes and signaling	33.898	59	38	1	238	296	1	58	8.8e-07	43.6	30.9088
M0N98_01351	COG3063	N; W	Cell motility; Extracellular structures	Cellular processes and signaling; Cellular processes and signaling	23.913	92	69	1	68	159	1	91	2.19e-05	39.8	30.9088
M0N98_01351	COG5010	W	Extracellular structures	Cellular processes and signaling	16.34	153	128	0	142	294	1	153	9.45e-13	62.3	31.0841
M0N98_01351	COG5010	W	Extracellular structures	Cellular processes and signaling	15.493	142	120	0	119	260	12	153	2.17e-11	58.4	31.0841
M0N98_01351	COG5010	W	Extracellular structures	Cellular processes and signaling	23.967	121	92	0	176	296	1	121	2.4e-09	52.7	31.0841
M0N98_01351	COG5010	W	Extracellular structures	Cellular processes and signaling	22.059	136	106	0	57	192	18	153	6.55e-08	48.4	31.0841
M0N98_01351	COG5010	W	Extracellular structures	Cellular processes and signaling	20.388	103	81	1	22	123	50	152	1.27e-05	41.9	31.0841
M0N98_01351	COG5010	W	Extracellular structures	Cellular processes and signaling	25	72	53	1	20	90	82	153	0.036	31.5	31.0841
M0N98_01351	COG1729	D	Cell cycle control, cell division, chromosome partitioning	Cellular processes and signaling	28.829	111	73	2	171	275	3	113	5.85e-09	50.4	31.8857
M0N98_01351	COG1729	D	Cell cycle control, cell division, chromosome partitioning	Cellular processes and signaling	22.105	95	68	2	209	297	7	101	1.02e-06	43.8	31.8857
M0N98_01351	COG1729	D	Cell cycle control, cell division, chromosome partitioning	Cellular processes and signaling	24.658	73	52	1	162	231	31	103	1.86e-05	40.4	31.8857
M0N98_01353	COG0514	L	Replication, recombination and repair	Information storage and processing	50.425	353	171	3	4	353	6	357	0	521	420.701
M0N98_01354	COG0608	L	Replication, recombination and repair	Information storage and processing	45.422	557	295	6	17	570	2	552	0	771	303.173
M0N98_01355	COG3579	E	Amino acid transport and metabolism	Metabolism	32.048	415	211	14	28	401	43	427	1.24e-142	410	327.215
M0N98_01356	COG0006	E	Amino acid transport and metabolism	Metabolism	27.597	308	150	10	154	457	61	299	2.89e-60	196	70.2338
M0N98_01357	COG4667	I	Lipid transport and metabolism	Metabolism	46.715	274	145	1	6	278	5	278	3.4e-128	362	193.843
M0N98_01357	COG1752	R	General function prediction only	Poorly characterized	24.211	285	175	10	6	278	6	261	1.09e-28	107	60.3013
M0N98_01359	COG1418	J; R	Translation, ribosomal structure and biogenesis; General function prediction only	Information storage and processing; Poorly characterized	35.909	220	89	9	308	505	2	191	2.04e-43	149	79.557
M0N98_01359	COG1639	T	Signal transduction mechanisms	Cellular processes and signaling	27.465	142	73	4	325	436	103	244	1.21e-09	55.7	50.7343
M0N98_01359	COG3883	S	Function unknown	Poorly characterized	24.731	93	67	1	73	165	136	225	3.33e-06	46.4	42.5096
M0N98_01359	COG4372	S	Function unknown	Poorly characterized	13.975	322	273	2	48	368	48	366	0.003	37.2	33.7222
M0N98_01359	COG3064	M	Cell wall, membrane, envelope biogenesis	Cellular processes and signaling	14.64	444	374	2	36	474	6	449	0.059	33.1	32.319
M0N98_01362	COG2832	S	Function unknown	Poorly characterized	46.281	121	64	1	33	153	4	123	4.07e-28	97.9	70.544
M0N98_01363	COG0720	H	Coenzyme transport and metabolism	Metabolism	40	115	55	4	2	103	9	122	3.73e-37	119	48.2729
M0N98_01364	COG0602	H	Coenzyme transport and metabolism	Metabolism	43.35	203	90	6	3	180	3	205	2.25e-77	226	136.035
M0N98_01364	COG0535	D; H	Cell cycle control, cell division, chromosome partitioning; Coenzyme transport and metabolism	Cellular processes and signaling; Metabolism	34.343	99	52	4	30	122	10	101	2.21e-14	64.5	61.0725
M0N98_01366	COG3663	L	Replication, recombination and repair	Information storage and processing	21.91	178	117	5	12	188	1	157	9.92e-42	135	79.8233
M0N98_01368	COG1115	E	Amino acid transport and metabolism	Metabolism	49.224	451	222	4	1	445	1	450	0	624	279.668
M0N98_01369	COG2865	K	Transcription	Information storage and processing	31.746	126	82	2	8	132	1	123	6.7e-40	130	42.5679
M0N98_01370	COG3292	T	Signal transduction mechanisms	Cellular processes and signaling	21.028	1070	653	14	4	1061	1	890	9.51e-107	357	103.53
M0N98_01370	COG2205	T	Signal transduction mechanisms	Cellular processes and signaling	32.52	246	157	4	825	1068	1	239	2.11e-52	181	70.3209
M0N98_01370	COG0642	T	Signal transduction mechanisms	Cellular processes and signaling	33.704	270	169	4	797	1065	67	327	9.67e-51	179	56.0697
M0N98_01370	COG5002	T	Signal transduction mechanisms	Cellular processes and signaling	33.101	287	182	4	784	1068	112	390	2.75e-48	174	112.338
M0N98_01370	COG2207	K	Transcription	Information storage and processing	43.182	88	48	1	1232	1319	169	254	3.78e-30	117	45.9264
M0N98_01371	COG2388	R	General function prediction only	Poorly characterized	44.828	87	47	1	4	89	2	88	2.35e-30	100	43.9902
M0N98_01372	COG3681	E	Amino acid transport and metabolism	Metabolism	51.748	429	203	3	4	430	3	429	0	622	349.825
M0N98_01373	COG4232	O	Posttranslational modification, protein turnover, chaperones	Cellular processes and signaling	28.959	442	279	8	229	669	5	412	2.06e-128	383	195.024
M0N98_01373	COG0785	C; O	Energy production and conversion; Posttranslational modification, protein turnover, chaperones	Metabolism; Cellular processes and signaling	26.486	185	128	3	230	413	5	182	6.19e-23	94.1	51.382
M0N98_01373	COG0526	O	Posttranslational modification, protein turnover, chaperones	Cellular processes and signaling	23.967	121	78	5	550	666	24	134	8.14e-09	51.6	38.9026
M0N98_01374	COG2207	K	Transcription	Information storage and processing	30.702	114	77	1	462	575	142	253	1.95e-20	88.3	45.9264
M0N98_01374	COG2956	M	Cell wall, membrane, envelope biogenesis	Cellular processes and signaling	21.481	270	172	11	77	343	4	236	3.65e-12	64	39.7123
M0N98_01374	COG2956	M	Cell wall, membrane, envelope biogenesis	Cellular processes and signaling	20.438	274	183	10	31	304	32	270	1.18e-05	44.3	39.7123
M0N98_01374	COG2956	M	Cell wall, membrane, envelope biogenesis	Cellular processes and signaling	20.673	208	135	8	137	343	91	269	1.23e-05	44.3	39.7123
M0N98_01374	COG0457	R	General function prediction only	Poorly characterized	17.241	261	193	6	161	420	7	245	1.23e-10	59.3	46.5386
M0N98_01374	COG0457	R	General function prediction only	Poorly characterized	17.391	253	177	7	134	371	1	236	2.44e-08	52.3	46.5386
M0N98_01374	COG4783	M; O	Cell wall, membrane, envelope biogenesis; Posttranslational modification, protein turnover, chaperones	Cellular processes and signaling; Cellular processes and signaling	21.324	136	91	4	208	343	11	130	6.83e-09	51.7	32.8564
M0N98_01374	COG4783	M; O	Cell wall, membrane, envelope biogenesis; Posttranslational modification, protein turnover, chaperones	Cellular processes and signaling; Cellular processes and signaling	22.549	102	69	2	208	309	45	136	3.75e-08	49.8	32.8564
M0N98_01374	COG4783	M; O	Cell wall, membrane, envelope biogenesis; Posttranslational modification, protein turnover, chaperones	Cellular processes and signaling; Cellular processes and signaling	22.857	105	70	3	239	343	3	96	2.38e-05	41.7	32.8564
M0N98_01374	COG4783	M; O	Cell wall, membrane, envelope biogenesis; Posttranslational modification, protein turnover, chaperones	Cellular processes and signaling; Cellular processes and signaling	17.164	134	91	5	137	268	19	134	0.013	33.6	32.8564
M0N98_01374	COG4235	C; O	Energy production and conversion; Posttranslational modification, protein turnover, chaperones	Metabolism; Cellular processes and signaling	24.299	107	68	3	238	343	15	109	2.32e-08	50	42.3006
M0N98_01374	COG3063	N; W	Cell motility; Extracellular structures	Cellular processes and signaling; Cellular processes and signaling	25.253	99	63	3	211	309	2	89	4.76e-06	42.5	30.9088
M0N98_01374	COG3063	N; W	Cell motility; Extracellular structures	Cellular processes and signaling; Cellular processes and signaling	27.368	95	57	3	249	343	1	83	4.58e-05	39.8	30.9088
M0N98_01374	COG3063	N; W	Cell motility; Extracellular structures	Cellular processes and signaling; Cellular processes and signaling	19.403	67	48	2	208	274	33	93	0.042	31.3	30.9088
M0N98_01374	COG5010	W	Extracellular structures	Cellular processes and signaling	19.802	101	71	2	209	309	62	152	1.32e-05	42.6	31.0841
M0N98_01374	COG5010	W	Extracellular structures	Cellular processes and signaling	15.385	117	88	3	227	343	41	146	0.000358	38.4	31.0841
M0N98_01374	COG5010	W	Extracellular structures	Cellular processes and signaling	16.049	162	122	4	109	268	1	150	0.021	33.4	31.0841
M0N98_01374	COG1729	D	Cell cycle control, cell division, chromosome partitioning	Cellular processes and signaling	18.085	94	73	3	211	304	3	92	0.000142	38.8	31.8857
M0N98_01374	COG1729	D	Cell cycle control, cell division, chromosome partitioning	Cellular processes and signaling	14.894	94	75	2	250	343	3	91	0.014	33	31.8857
M0N98_01376	COG3464	X	Mobilome prophages, transposons	Cellular processes and signaling	26.444	329	193	7	1	329	4	283	2.51e-57	184	98.3821
M0N98_01378	COG4974	L	Replication, recombination and repair	Information storage and processing	25	256	173	9	109	356	1	245	1.37e-32	120	78.1123
M0N98_01379	COG2204	T	Signal transduction mechanisms	Cellular processes and signaling	43.823	429	224	3	1	425	2	417	7.99e-180	505	150.499
M0N98_01379	COG3829	K; T	Transcription; Signal transduction mechanisms	Information storage and processing; Cellular processes and signaling	49.511	307	147	3	130	428	142	448	2.9e-136	395	374.107
M0N98_01379	COG3284	K	Transcription	Information storage and processing	42.434	304	165	5	130	426	325	625	2.97e-105	322	233.639
M0N98_01379	COG3604	K; T	Transcription; Signal transduction mechanisms	Information storage and processing; Cellular processes and signaling	37.847	288	122	5	140	427	107	337	2.19e-77	241	147.302
M0N98_01379	COG4567	T; K	Signal transduction mechanisms; Transcription	Cellular processes and signaling; Information storage and processing	33.043	115	77	0	2	116	5	119	2.09e-27	104	94.2128
M0N98_01379	COG0745	T; K	Signal transduction mechanisms; Transcription	Cellular processes and signaling; Information storage and processing	27.143	140	102	0	1	140	1	140	3.39e-26	101	63.0514
M0N98_01379	COG4565	K; T	Transcription; Signal transduction mechanisms	Information storage and processing; Cellular processes and signaling	27.642	123	87	1	1	121	3	125	1.75e-22	90	52.2791
M0N98_01379	COG0784	T	Signal transduction mechanisms	Cellular processes and signaling	29.032	124	86	1	1	122	5	128	4.58e-22	88.4	53.7009
M0N98_01379	COG3706	T; K	Signal transduction mechanisms; Transcription	Cellular processes and signaling; Information storage and processing	27.132	129	89	2	1	127	1	126	1.01e-21	88.8	59.5372
M0N98_01379	COG4753	T; K	Signal transduction mechanisms; Transcription	Cellular processes and signaling; Information storage and processing	30.097	103	70	2	3	103	1	103	2.04e-17	74.4	39.3717
M0N98_01379	COG3437	T	Signal transduction mechanisms	Cellular processes and signaling	23.026	152	113	3	1	149	6	156	5.68e-16	73.7	52.4747
M0N98_01380	COG2205	T	Signal transduction mechanisms	Cellular processes and signaling	36.82	239	148	2	314	549	1	239	3.03e-67	220	70.3209
M0N98_01380	COG0642	T	Signal transduction mechanisms	Cellular processes and signaling	30.488	328	226	2	221	547	2	328	1.7e-65	218	56.0697
M0N98_01380	COG5002	T	Signal transduction mechanisms	Cellular processes and signaling	27.059	340	243	3	212	546	48	387	1.45e-61	210	112.338
M0N98_01380	COG4251	T	Signal transduction mechanisms	Cellular processes and signaling	29.316	307	196	8	254	549	207	503	3.16e-47	173	116.808
M0N98_01380	COG4191	T	Signal transduction mechanisms	Cellular processes and signaling	25.419	358	226	8	214	546	19	360	1.97e-34	132	105.651
M0N98_01380	COG0784	T	Signal transduction mechanisms	Cellular processes and signaling	37.5	120	71	2	565	682	2	119	2.25e-31	116	53.7009
M0N98_01380	COG3706	T; K	Signal transduction mechanisms; Transcription	Cellular processes and signaling; Information storage and processing	33.043	115	73	2	570	682	3	115	1.5e-26	104	59.5372
M0N98_01380	COG3437	T	Signal transduction mechanisms	Cellular processes and signaling	36.522	115	69	2	570	682	8	120	1.5e-24	99.9	52.4747
M0N98_01380	COG0745	T; K	Signal transduction mechanisms; Transcription	Cellular processes and signaling; Information storage and processing	33.913	115	70	2	570	682	3	113	6.97e-23	94.6	63.0514
M0N98_01380	COG4565	K; T	Transcription; Signal transduction mechanisms	Information storage and processing; Cellular processes and signaling	33.051	118	71	3	569	682	4	117	8.8e-23	92	52.2791
M0N98_01380	COG3279	K; T	Transcription; Signal transduction mechanisms	Information storage and processing; Cellular processes and signaling	29.167	120	71	5	569	682	2	113	1.68e-18	82.6	67.5339
M0N98_01380	COG4753	T; K	Signal transduction mechanisms; Transcription	Cellular processes and signaling; Information storage and processing	26.606	109	68	4	570	672	1	103	9.55e-16	70.6	39.3717
M0N98_01380	COG3707	T; K	Signal transduction mechanisms; Transcription	Cellular processes and signaling; Information storage and processing	30.252	119	75	3	567	682	2	115	5.51e-15	71.1	66.5189
M0N98_01381	COG0805	U	Intracellular trafficking, secretion, and vesicular transport	Cellular processes and signaling	34.766	256	145	4	1	255	1	235	6.43e-71	215	107.505
M0N98_01382	COG1826	U	Intracellular trafficking, secretion, and vesicular transport	Cellular processes and signaling	44.828	58	32	0	7	64	1	58	3.79e-16	62.6	30.2877
M0N98_01383	COG0655	C	Energy production and conversion	Metabolism	35.028	177	108	3	2	176	1	172	1.01e-44	143	57.2464
M0N98_01383	COG0431	C	Energy production and conversion	Metabolism	21.795	156	85	6	1	143	1	132	2.31e-13	61.7	43.9905
M0N98_01384	COG0656	Q	Secondary metabolites biosynthesis, transport and catabolism	Metabolism	47.909	263	132	3	36	297	1	259	1.79e-143	401	155.598
M0N98_01384	COG0667	H; R	Coenzyme transport and metabolism; General function prediction only	Metabolism; Poorly characterized	28.105	306	154	11	35	281	8	306	1.97e-48	161	74.4445
M0N98_01385	COG1028	I	Lipid transport and metabolism	Metabolism	45.852	229	120	3	25	252	24	249	2.82e-82	243	86.3781
M0N98_01385	COG4221	C	Energy production and conversion	Metabolism	35.071	211	128	4	25	234	23	225	5.78e-49	158	75.9889
M0N98_01385	COG0300	R	General function prediction only	Poorly characterized	35.751	193	115	3	25	210	23	213	9.66e-49	158	81.0691
M0N98_01386	COG2910	R	General function prediction only	Poorly characterized	23.585	212	139	9	3	199	1	204	6.35e-32	112	83.3673
M0N98_01386	COG0702	R	General function prediction only	Poorly characterized	22.078	154	101	4	3	149	1	142	9.48e-22	86.1	64.0962
M0N98_01387	COG0667	H; R	Coenzyme transport and metabolism; General function prediction only	Metabolism; Poorly characterized	36.842	323	186	9	1	314	1	314	7.3e-115	332	74.4445
M0N98_01387	COG0656	Q	Secondary metabolites biosynthesis, transport and catabolism	Metabolism	31.561	301	135	17	24	312	9	250	1.09e-56	182	155.598
M0N98_01388	COG0716	C	Energy production and conversion	Metabolism	22.699	163	86	4	35	186	1	134	1.76e-23	87.7	43.7384
M0N98_01389	COG0599	R	General function prediction only	Poorly characterized	40.196	102	58	3	9	110	12	110	1.86e-30	106	42.2444
M0N98_01389	COG1917	R	General function prediction only	Poorly characterized	28.395	81	53	2	150	230	19	94	1.71e-15	67.6	40.2171
M0N98_01390	COG1853	C	Energy production and conversion	Metabolism	24.658	146	105	3	34	174	1	146	8.78e-23	90.3	57.1448
M0N98_01390	COG1359	C	Energy production and conversion	Metabolism	26.19	84	61	1	228	311	1	83	3.62e-17	72.7	36.4673
M0N98_01391	COG1979	C	Energy production and conversion	Metabolism	44.81	395	203	7	1	388	1	387	0	531	357.845
M0N98_01391	COG1454	C	Energy production and conversion	Metabolism	28.429	401	248	17	5	388	3	381	2.61e-73	230	177.234
M0N98_01392	COG0110	R	General function prediction only	Poorly characterized	41.481	135	78	1	53	187	3	136	1.19e-51	160	48.3285
M0N98_01392	COG1045	E	Amino acid transport and metabolism	Metabolism	40.678	118	46	6	80	189	73	174	2.67e-28	101	86.2906
M0N98_01393	COG4925	R	General function prediction only	Poorly characterized	45.378	119	63	2	230	348	7	123	1.94e-49	159	101.861
M0N98_01393	COG0716	C	Energy production and conversion	Metabolism	24.699	166	85	5	61	218	2	135	8.08e-26	97.7	43.7384
M0N98_01393	COG5567	S	Function unknown	Poorly characterized	29.268	41	29	0	1	41	1	41	0.000719	34.1	32.9617
M0N98_01394	COG0667	H; R	Coenzyme transport and metabolism; General function prediction only	Metabolism; Poorly characterized	41.139	316	176	6	49	357	1	313	2.76e-126	363	74.4445
M0N98_01396	COG2207	K	Transcription	Information storage and processing	24.413	213	159	2	89	300	46	257	6.3e-29	108	45.9264
M0N98_01399	COG3311	K; X	Transcription; Mobilome prophages, transposons	Information storage and processing; Cellular processes and signaling	27.586	58	40	2	40	95	6	63	1.42e-06	39.1	34.9045
M0N98_01400	COG4974	L	Replication, recombination and repair	Information storage and processing	23.183	289	207	6	110	389	7	289	1.17e-43	151	78.1123
M0N98_01400	COG4973	L	Replication, recombination and repair	Information storage and processing	22.535	284	190	8	113	381	13	281	1e-26	105	72.6869
M0N98_01401	COG4974	L	Replication, recombination and repair	Information storage and processing	28.333	300	195	8	108	398	1	289	1.74e-54	179	78.1123
M0N98_01401	COG4973	L	Replication, recombination and repair	Information storage and processing	25.253	297	195	9	107	391	1	282	1.4e-32	121	72.6869
M0N98_01404	COG2885	M	Cell wall, membrane, envelope biogenesis	Cellular processes and signaling	38.182	55	34	0	1	55	213	267	9.2e-17	69	54.0186
M0N98_01406	COG1225	O	Posttranslational modification, protein turnover, chaperones	Cellular processes and signaling	38.686	137	76	3	199	331	1	133	5.39e-45	147	41.3894
M0N98_01406	COG0526	O	Posttranslational modification, protein turnover, chaperones	Cellular processes and signaling	36.17	141	82	3	194	331	3	138	3.32e-40	135	38.9026
M0N98_01407	COG1470	S	Function unknown	Poorly characterized	24.528	53	39	1	157	208	148	200	0.000483	39.8	39.0722
M0N98_01412	COG1301	C	Energy production and conversion	Metabolism	25.063	399	268	11	10	385	7	397	4.54e-33	125	104.425
M0N98_01414	COG1629	P	Inorganic ion transport and metabolism	Metabolism	20.139	720	401	24	214	923	1	556	1.15e-40	157	137.652
M0N98_01414	COG4771	P	Inorganic ion transport and metabolism	Metabolism	19.392	691	381	19	204	894	17	531	5.57e-35	139	91.0714
M0N98_01414	COG4206	H	Coenzyme transport and metabolism	Metabolism	25.887	282	169	10	217	484	1	256	4.35e-34	129	52.952
M0N98_01415	COG3712	P; T	Inorganic ion transport and metabolism; Signal transduction mechanisms	Metabolism; Cellular processes and signaling	31.276	243	154	8	68	308	38	269	6.03e-65	202	91.9366
M0N98_01416	COG0126	G	Carbohydrate transport and metabolism	Metabolism	55.904	415	153	6	3	415	1	387	0	618	296.164
M0N98_01418	COG0599	R	General function prediction only	Poorly characterized	38.182	110	63	4	20	127	4	110	5.74e-32	111	42.2444
M0N98_01418	COG1917	R	General function prediction only	Poorly characterized	27.16	81	54	2	168	248	19	94	1.69e-15	67.6	40.2171
M0N98_01418	COG0662	G	Carbohydrate transport and metabolism	Metabolism	24.615	65	45	2	170	234	25	85	1.36e-05	40.5	39.3542
M0N98_01419	COG3525	G	Carbohydrate transport and metabolism	Metabolism	45.88	619	290	12	1	615	1	578	0	821	363.796
M0N98_01420	COG4299	R	General function prediction only	Poorly characterized	44.652	374	188	4	5	363	1	370	3.09e-142	405	216.57
M0N98_01421	COG1595	K	Transcription	Information storage and processing	25.146	171	120	1	10	180	17	179	1.06e-32	112	41.9039
M0N98_01421	COG2771	K	Transcription	Information storage and processing	17.61	159	122	1	25	174	14	172	1.06e-05	41.3	37.0426
M0N98_01422	COG2067	I	Lipid transport and metabolism	Metabolism	22.03	463	285	20	5	451	1	403	1.07e-32	125	86.1181
M0N98_01423	COG0534	V	Defense mechanisms	Cellular processes and signaling	23.81	399	299	2	3	401	6	399	1.45e-68	221	117.937
M0N98_01423	COG2244	M	Cell wall, membrane, envelope biogenesis	Cellular processes and signaling	21	200	149	3	7	205	175	366	1.44e-08	53.4	47.251
M0N98_01424	COG0541	U	Intracellular trafficking, secretion, and vesicular transport	Cellular processes and signaling	64.623	424	146	3	1	421	1	423	0	770	435.604
M0N98_01424	COG1419	N	Cell motility	Cellular processes and signaling	27.239	268	172	8	31	295	108	355	2.18e-34	128	116.503
M0N98_01425	COG0190	H	Coenzyme transport and metabolism	Metabolism	54.608	293	122	3	1	293	3	284	2.53e-172	475	254.167
M0N98_01426	COG2843	M	Cell wall, membrane, envelope biogenesis	Cellular processes and signaling	40.203	296	155	9	17	306	1	280	1.47e-100	296	137.346
M0N98_01428	COG1595	K	Transcription	Information storage and processing	32.164	171	114	1	11	179	4	174	5.2e-27	98.1	41.9039
M0N98_01428	COG2771	K	Transcription	Information storage and processing	38.095	42	25	1	135	176	130	170	6.26e-07	44.7	37.0426
M0N98_01429	COG3712	P; T	Inorganic ion transport and metabolism; Signal transduction mechanisms	Metabolism; Cellular processes and signaling	39.631	217	125	5	142	355	56	269	1.63e-77	236	91.9366
M0N98_01430	COG1629	P	Inorganic ion transport and metabolism	Metabolism	17.748	755	396	23	203	944	1	543	1.42e-34	138	137.652
M0N98_01430	COG4771	P	Inorganic ion transport and metabolism	Metabolism	16.27	756	386	21	195	940	19	537	1.13e-24	107	91.0714
M0N98_01430	COG4206	H	Coenzyme transport and metabolism	Metabolism	34.028	144	79	7	206	339	1	138	5.18e-23	97.6	52.952
M0N98_01431	COG3063	N; W	Cell motility; Extracellular structures	Cellular processes and signaling; Cellular processes and signaling	31.25	48	27	1	203	250	53	94	0.014	32.4	30.9088
M0N98_01431	COG3063	N; W	Cell motility; Extracellular structures	Cellular processes and signaling; Cellular processes and signaling	42.857	35	19	1	224	257	1	35	0.037	31.3	30.9088
M0N98_01432	COG0526	O	Posttranslational modification, protein turnover, chaperones	Cellular processes and signaling	32.609	138	91	1	318	455	4	139	1.47e-37	131	38.9026
M0N98_01432	COG1225	O	Posttranslational modification, protein turnover, chaperones	Cellular processes and signaling	22.963	135	102	2	322	455	1	134	8.46e-24	93.8	41.3894
M0N98_01432	COG3118	O	Posttranslational modification, protein turnover, chaperones	Cellular processes and signaling	44.737	38	20	1	347	384	23	59	5.66e-08	47.9	47.507
M0N98_01433	COG1225	O	Posttranslational modification, protein turnover, chaperones	Cellular processes and signaling	34.586	133	83	2	257	389	1	129	1.15e-34	122	41.3894
M0N98_01433	COG0526	O	Posttranslational modification, protein turnover, chaperones	Cellular processes and signaling	33.803	142	86	3	252	390	3	139	1.49e-32	116	38.9026
M0N98_01434	COG3250	G	Carbohydrate transport and metabolism	Metabolism	32.406	503	271	16	61	528	1	469	1.09e-112	347	210.387
M0N98_01435	COG2017	G	Carbohydrate transport and metabolism	Metabolism	41.399	343	160	14	39	375	2	309	1.36e-109	320	119.228
M0N98_01436	COG3292	T	Signal transduction mechanisms	Cellular processes and signaling	21.33	1083	684	16	2	1076	1	923	2.62e-126	411	103.53
M0N98_01436	COG0642	T	Signal transduction mechanisms	Cellular processes and signaling	32.735	223	142	5	819	1037	109	327	2.08e-56	196	56.0697
M0N98_01436	COG2205	T	Signal transduction mechanisms	Cellular processes and signaling	31.718	227	148	5	819	1040	15	239	3.1e-55	189	70.3209
M0N98_01436	COG5002	T	Signal transduction mechanisms	Cellular processes and signaling	32.143	224	147	4	822	1040	167	390	3.11e-53	188	112.338
M0N98_01436	COG0745	T; K	Signal transduction mechanisms; Transcription	Cellular processes and signaling; Information storage and processing	28.241	216	136	6	1069	1278	1	203	1.02e-40	146	63.0514
M0N98_01436	COG3437	T	Signal transduction mechanisms	Cellular processes and signaling	34.848	132	85	1	1064	1194	1	132	1.25e-38	141	52.4747
M0N98_01436	COG3706	T; K	Signal transduction mechanisms; Transcription	Cellular processes and signaling; Information storage and processing	38.261	115	70	1	1069	1182	1	115	3.93e-38	138	59.5372
M0N98_01436	COG0784	T	Signal transduction mechanisms	Cellular processes and signaling	35.433	127	81	1	1066	1191	2	128	6.75e-38	135	53.7009
M0N98_01436	COG4251	T	Signal transduction mechanisms	Cellular processes and signaling	23.451	226	150	7	827	1040	289	503	3.41e-28	117	116.808
M0N98_01436	COG4753	T; K	Signal transduction mechanisms; Transcription	Cellular processes and signaling; Information storage and processing	35.238	105	63	2	1071	1172	1	103	3.48e-27	104	39.3717
M0N98_01436	COG4191	T	Signal transduction mechanisms	Cellular processes and signaling	23.661	224	148	8	827	1038	149	361	1.11e-26	110	105.651
M0N98_01436	COG2207	K	Transcription	Information storage and processing	34.146	82	54	0	1235	1316	171	252	1.63e-26	107	45.9264
M0N98_01436	COG4565	K; T	Transcription; Signal transduction mechanisms	Information storage and processing; Cellular processes and signaling	29.921	127	84	2	1069	1192	3	127	7.27e-26	101	52.2791
M0N98_01436	COG4257	V	Defense mechanisms	Cellular processes and signaling	22.266	256	164	14	315	556	28	262	1.68e-17	81.2	76.982
M0N98_01436	COG3279	K; T	Transcription; Signal transduction mechanisms	Information storage and processing; Cellular processes and signaling	28.467	137	91	4	1070	1203	2	134	3.08e-16	76.8	67.5339
M0N98_01436	COG3707	T; K	Signal transduction mechanisms; Transcription	Cellular processes and signaling; Information storage and processing	27.692	130	89	3	1068	1195	2	128	2.44e-14	70	66.5189
M0N98_01436	COG2197	T; K	Signal transduction mechanisms; Transcription	Cellular processes and signaling; Information storage and processing	34.783	69	42	1	1069	1134	1	69	3.01e-10	56.4	51.8166
[truncated: 3,475 more rows]

## Sheet: gene TA insertion summary
Analysis of % of TA sites of each gene with insertions and the average number of insertions per TA site for each gene
non-protein encoding genes
locus tag	annotation	% TA sites with insertions	avg number insertions per TA	category
M0N98_00002	Toprim-like protein	0	0	PvCL10 284 list
M0N98_00005	Triosephosphate isomerase	0	0	PvCL10 284 list
M0N98_00047	UDP-N-acetylmuramoyl-tripeptide--D-alanyl-D- alanine ligase	0	0	PvCL10 284 list
M0N98_00054	Phosphate acetyltransferase	0	0	PvCL10 284 list
M0N98_00061	50S ribosomal protein L34	0	0	PvCL10 284 list
M0N98_00077	PASTA domain protein	0	0	PvCL10 284 list
M0N98_00079	D-alanine--D-alanine ligase	0	0	PvCL10 284 list
M0N98_00083	IS66 family transposase ISBthe5	0	0	repetitive sequence
M0N98_00084	IS66 Orf2 like protein	0	0	repetitive sequence
M0N98_00085	hypothetical protein	0	0	repetitive sequence
M0N98_00086	IS66 Orf2 like protein	0	0	repetitive sequence
M0N98_00087	IS66 family transposase ISBvu4	0	0	repetitive sequence
M0N98_00100	hypothetical protein	0	0	PvCL10 284 list
M0N98_00101	IS66 Orf2 like protein	0	0	repetitive sequence
M0N98_00102	IS66 family transposase ISBthe5	0	0	repetitive sequence
M0N98_00171	hypothetical protein	0	0	PvCL10 284 list
M0N98_00172	Transposase	0	0	repetitive sequence
M0N98_00173	Transposase	0	0	repetitive sequence
M0N98_00203	Ribosomal protein L17	0	0	PvCL10 284 list
M0N98_00204	DNA-directed RNA polymerase subunit alpha	0	0	PvCL10 284 list
M0N98_00205	30S ribosomal protein S4	0	0	PvCL10 284 list
M0N98_00206	30S ribosomal protein S11	0	0	PvCL10 284 list
M0N98_00207	30S ribosomal protein S13	0	0	PvCL10 284 list
M0N98_00210	Protein translocase subunit SecY	0	0	PvCL10 284 list
M0N98_00211	50S ribosomal protein L15	0	0	PvCL10 284 list
M0N98_00212	50S ribosomal protein L30	0	0	PvCL10 284 list
M0N98_00213	30S ribosomal protein S5	0	0	PvCL10 284 list
M0N98_00214	50S ribosomal protein L18	0	0	PvCL10 284 list
M0N98_00215	50S ribosomal protein L6	0	0	PvCL10 284 list
M0N98_00216	30S ribosomal protein S8	0	0	PvCL10 284 list
M0N98_00217	30S ribosomal protein S14	0	0	PvCL10 284 list
M0N98_00218	50S ribosomal protein L5	0	0	PvCL10 284 list
M0N98_00219	50S ribosomal protein L24	0	0	PvCL10 284 list
M0N98_00220	50S ribosomal protein L14	0	0	PvCL10 284 list
M0N98_00222	50S ribosomal protein L29	0	0	PvCL10 284 list
M0N98_00223	50S ribosomal protein L16	0	0	PvCL10 284 list
M0N98_00224	30S ribosomal protein S3	0	0	PvCL10 284 list
M0N98_00225	Ribosomal protein L22p/L17e	0	0	PvCL10 284 list
M0N98_00226	30S ribosomal protein S19	0	0	PvCL10 284 list
M0N98_00227	50S ribosomal protein L2	0	0	PvCL10 284 list
M0N98_00228	50S ribosomal protein L23	0	0	PvCL10 284 list
M0N98_00229	50S ribosomal protein L4	0	0	PvCL10 284 list
M0N98_00230	50S ribosomal protein L3	0	0	PvCL10 284 list
M0N98_00231	30S ribosomal protein S10	0	0	PvCL10 284 list
M0N98_00232	Elongation factor G	0	0	PvCL10 284 list
M0N98_00233	30S ribosomal protein S7	0	0	PvCL10 284 list
M0N98_00234	30S ribosomal protein S12	0	0	PvCL10 284 list
M0N98_00237	DNA-directed RNA polymerase subunit beta	0	0	PvCL10 284 list
M0N98_00238	50S ribosomal protein L7/L12	0	0	PvCL10 284 list
M0N98_00239	50S ribosomal protein L10	0	0	PvCL10 284 list
M0N98_00240	50S ribosomal protein L1	0	0	PvCL10 284 list
M0N98_00241	50S ribosomal protein L11	0	0	PvCL10 284 list
M0N98_00242	Transcription termination/antitermination protein NusG	0	0	PvCL10 284 list
M0N98_00244	tRNA-Trp	0	0	PvCL10 284 list
M0N98_00245	Elongation factor Tu	0	0	PvCL10 284 list
M0N98_00246	tRNA-Thr	0	0	PvCL10 284 list
M0N98_00247	tRNA-Gly	0	0	PvCL10 284 list
M0N98_00248	tRNA-Tyr	0	0	PvCL10 284 list
M0N98_00252	30S ribosomal protein S21	0	0	PvCL10 284 list
M0N98_00257	Transposase	0	0	PvCL10 284 list
M0N98_00258	Transposase	0	0	repetitive sequence
M0N98_00259	hypothetical protein	0	0	repetitive sequence
M0N98_00260	hypothetical protein	0	0	repetitive sequence
M0N98_00261	Transposase	0	0	repetitive sequence
M0N98_00262	tRNA-Asn	0	0	PvCL10 284 list
M0N98_00263	tRNA-Asn	0	0	PvCL10 284 list
M0N98_00269	hypothetical protein	0	0	repetitive sequence
M0N98_00270	Transposase	0	0	repetitive sequence
M0N98_00295	tRNA-Leu	0	0	PvCL10 284 list
M0N98_00296	tRNA-Gly	0	0	PvCL10 284 list
M0N98_00306	Ditrans,polycis-undecaprenyl-diphosphate synthase ((2E,6E)-farnesyl-diphosphate specific)	0	0	PvCL10 284 list
M0N98_00307	Outer membrane protein assembly factor BamA	0	0	PvCL10 284 list
M0N98_00309	Outer membrane protein (OmpH-like)	0	0	PvCL10 284 list
M0N98_00313	Ribosome-binding factor A	0	0	PvCL10 284 list
M0N98_00323	Polysaccharide biosynthesis protein	0	0	PvCL10 284 list
M0N98_00336	30S ribosomal protein S15	0	0	PvCL10 284 list
M0N98_00340	Phosphoenolpyruvate carboxykinase (ATP)	0	0	PvCL10 284 list
M0N98_00395	Transposase domain (DUF772)	0	0	repetitive sequence
M0N98_00410	3-oxoacyl-(acyl-carrier-protein) synthase 2	0	0	PvCL10 284 list
M0N98_00411	Acyl carrier protein	0	0	PvCL10 284 list
M0N98_00463	Protein of unknown function (DUF2723)	0	0	PvCL10 284 list
M0N98_00473	L-aspartate oxidase	0	0	PvCL10 284 list
M0N98_00504	Leucine--tRNA ligase	0	0	PvCL10 284 list
M0N98_00512	IS66 family transposase ISBvu4	0	0	repetitive sequence
M0N98_00513	IS66 Orf2 like protein	0	0	repetitive sequence
M0N98_00523	Protein of unknown function (DUF3098)	0	0	PvCL10 284 list
M0N98_00526	S-adenosylmethionine:tRNA ribosyltransferase-isomerase	0	0	PvCL10 284 list
M0N98_00528	hypothetical protein	0	0	repetitive sequence
M0N98_00529	IS66 Orf2 like protein	0	0	repetitive sequence
M0N98_00530	IS66 family transposase ISBthe5	0	0	repetitive sequence
M0N98_00531	hypothetical protein	0	0	PvCL10 284 list
M0N98_00538	IS66 family transposase ISBvu4	0	0	repetitive sequence
M0N98_00539	IS66 Orf2 like protein	0	0	repetitive sequence
M0N98_00548	Fumarate reductase iron-sulfur subunit	0	0	PvCL10 284 list
M0N98_00550	uccinate dehydrogenase (or fumarate reductase) cytochrome b subunit, b558 family	0	0	PvCL10 284 list
M0N98_00595	Tyrosine--tRNA ligase	0	0	PvCL10 284 list
M0N98_00598	Ribonuclease P	0	0	PvCL10 284 list
M0N98_00602	S-adenosylmethionine synthase	0	0	PvCL10 284 list
M0N98_00610	IS66 Orf2 like protein	0	0	repetitive sequence
M0N98_00620	Signal peptidase, peptidase S26	0	0	PvCL10 284 list
M0N98_00632	Arabinose 5-phosphate isomerase KdsD	0	0	PvCL10 284 list
M0N98_00655	Bifunctional riboflavin kinase/FMN adenylyltransferase	0	0	PvCL10 284 list
M0N98_00659	Transposase	0	0	repetitive sequence
M0N98_00660	hypothetical protein	0	0	repetitive sequence
M0N98_00674	Cysteine desulfuration protein SufE	0	0	PvCL10 284 list
M0N98_00681	IS66 Orf2 like protein	0	0	repetitive sequence
M0N98_00711	RimP N-terminal domain protein	0	0	PvCL10 284 list
M0N98_00715	FeS cluster assembly protein SufB	0	0	PvCL10 284 list
M0N98_00716	putative ATP-dependent transporter SufC	0	0	PvCL10 284 list
M0N98_00717	FeS cluster assembly protein SufD	0	0	PvCL10 284 list
M0N98_00718	Cysteine desulfurase	0	0	PvCL10 284 list
M0N98_00721	Transposase, Mutator family	0	0	repetitive sequence
M0N98_00755	30S ribosomal protein S20	0	0	PvCL10 284 list
M0N98_00756	tRNA-Glu	0	0	PvCL10 284 list
M0N98_00758	IS66 family transposase ISBvu4	0	0	repetitive sequence
M0N98_00759	IS66 Orf2 like protein	0	0	repetitive sequence
M0N98_00762	Cell division protein FtsA	0	0	PvCL10 284 list
M0N98_00763	Cell division septal protein	0	0	PvCL10 284 list
M0N98_00764	UDP-N-acetylmuramate--L-alanine ligase	0	0	PvCL10 284 list
M0N98_00765	Undecaprenyl-PP-MurNAc-pentapeptide-UDPGlcNAc GlcNAc transferase	0	0	PvCL10 284 list
M0N98_00767	UDP-N-acetylmuramoylalanine--D-glutamate ligase	0	0	PvCL10 284 list
M0N98_00768	Phospho-N-acetylmuramoyl-pentapeptide- transferase	0	0	PvCL10 284 list
M0N98_00769	UDP-N-acetylmuramoyl-L-alanyl-D-glutamate--2, 6-diaminopimelate ligase	0	0	PvCL10 284 list
M0N98_00772	Ribosomal RNA small subunit methyltransferase H	0	0	PvCL10 284 list
M0N98_00773	MraZ protein, putative antitoxin-like	0	0	PvCL10 284 list
M0N98_00774	hypothetical protein	0	0	PvCL10 284 list
M0N98_00788	RNA polymerase sigma-54 factor	0	0	PvCL10 284 list
M0N98_00805	tRNA-Leu	0	0	PvCL10 284 list
M0N98_00812	Transposase DDE domain protein	0	0	repetitive sequence
M0N98_00838	Glutamate--tRNA ligase	0	0	PvCL10 284 list
M0N98_00858	tRNA-Phe	0	0	PvCL10 284 list
M0N98_00866	16S ribosomal RNA	0	0	PvCL10 284 list
M0N98_00867	tRNA-Ile	0	0	PvCL10 284 list
M0N98_00868	tRNA-Ala	0	0	PvCL10 284 list
M0N98_00869	23S ribosomal RNA	0	0	PvCL10 284 list
M0N98_00870	5S ribosomal RNA	0	0	PvCL10 284 list
M0N98_00872	Transposase DDE domain protein	0	0	repetitive sequence
M0N98_00881	RNA pseudouridylate synthase	0	0	PvCL10 284 list
M0N98_00882	Asparagine--tRNA ligase	0	0	PvCL10 284 list
M0N98_00886	50S ribosomal protein L13	0	0	PvCL10 284 list
M0N98_00887	30S ribosomal protein S9	0	0	PvCL10 284 list
M0N98_00893	2-C-methyl-D-erythritol 2,4-cyclodiphosphate synthase	0	0	PvCL10 284 list
M0N98_00899	Guanylate kinase	0	0	PvCL10 284 list
M0N98_00901	tRNA threonylcarbamoyladenosine biosynthesis protein TsaB	0	0	PvCL10 284 list
M0N98_00903	UDP-N-acetylglucosamine 1-carboxyvinyltransferase	0	0	PvCL10 284 list
M0N98_00904	Ribosome maturation factor RimM	0	0	PvCL10 284 list
M0N98_00906	1-deoxy-D-xylulose 5-phosphate reductoisomerase	0	0	PvCL10 284 list
M0N98_00907	Putative zinc metalloprotease	0	0	PvCL10 284 list
M0N98_00911	Poly A polymerase head domain protein	0	0	PvCL10 284 list
M0N98_00925	50S ribosomal protein L31 type B	0	0	PvCL10 284 list
M0N98_00926	Fructose-bisphosphate aldolase	0	0	PvCL10 284 list
M0N98_00937	Adenylate kinase	0	0	PvCL10 284 list
M0N98_00947	16S ribosomal RNA	0	0	PvCL10 284 list
M0N98_00948	tRNA-Ile	0	0	PvCL10 284 list
M0N98_00949	tRNA-Ala	0	0	PvCL10 284 list
M0N98_00950	23S ribosomal RNA	0	0	PvCL10 284 list
M0N98_00951	5S ribosomal RNA	0	0	PvCL10 284 list
M0N98_00953	50S ribosomal protein L32	0	0	PvCL10 284 list
M0N98_00955	GTPase Era	0	0	PvCL10 284 list
M0N98_00959	Lipopolysaccharide export system ATP-binding protein LptB	0	0	PvCL10 284 list
M0N98_00972	Chaperone SurA	0	0	PvCL10 284 list
M0N98_00973	OstA-like protein	0	0	PvCL10 284 list
M0N98_00989	Tryptophan--tRNA ligase 2	0	0	PvCL10 284 list
M0N98_01009	tRNA-Met	0	0	PvCL10 284 list
M0N98_01039	Histidine--tRNA ligase	0	0	PvCL10 284 list
M0N98_01056	10 kDa chaperonin	0	0	PvCL10 284 list
M0N98_01104	dTDP-glucose 4,6-dehydratase 2	0	0	PvCL10 284 list
M0N98_01118	IS21 family transposase ISBf1	0	0	PvCL10 284 list
M0N98_01143	hypothetical protein	0	0	PvCL10 284 list
M0N98_01191	Transposase domain (DUF772)	0	0	repetitive sequence
M0N98_01201	hypothetical protein	0	0	PvCL10 284 list
M0N98_01214	Fimbrillin-like protein	0	0	PvCL10 284 list
M0N98_01215	hypothetical protein	0	0	PvCL10 284 list
M0N98_01218	protein of unknown function (DUF3127)	0	0	PvCL10 284 list
M0N98_01219	hypothetical protein	0	0	PvCL10 284 list
M0N98_01220	hypothetical protein	0	0	PvCL10 284 list
M0N98_01223	hypothetical protein	0	0	PvCL10 284 list
M0N98_01224	Protein of unknown function (DUF2786)	0	0	PvCL10 284 list
M0N98_01226	Toprim-like protein	0	0	PvCL10 284 list
M0N98_01229	hypothetical protein	0	0	PvCL10 284 list
M0N98_01235	Transposase, Mutator family	0	0	repetitive sequence
M0N98_01285	16S ribosomal RNA	0	0	PvCL10 284 list
M0N98_01286	tRNA-Ile	0	0	PvCL10 284 list
M0N98_01287	tRNA-Ala	0	0	PvCL10 284 list
M0N98_01288	23S ribosomal RNA	0	0	PvCL10 284 list
M0N98_01289	5S ribosomal RNA	0	0	PvCL10 284 list
M0N98_01298	Transposase DDE domain protein	0	0	repetitive sequence
M0N98_01360	Cell division protein ZapA	0	0	PvCL10 284 list
M0N98_01365	tRNA-Trp	0	0	PvCL10 284 list
M0N98_01376	Transposase	0	0	repetitive sequence
M0N98_01377	hypothetical protein	0	0	repetitive sequence
M0N98_01416	Phosphoglycerate kinase	0	0	PvCL10 284 list
M0N98_01424	Signal recognition particle protein	0	0	PvCL10 284 list
M0N98_01448	Phenylalanine--tRNA ligase alpha subunit	0	0	PvCL10 284 list
M0N98_01450	UDP-N-acetylenolpyruvoylglucosamine reductase	0	0	PvCL10 284 list
M0N98_01468	DNA polymerase III, delta subunit	0	0	PvCL10 284 list
M0N98_01478	Polyprenol monophosphomannose synthase	0	0	PvCL10 284 list
M0N98_01511	hypothetical protein	0	0	PvCL10 284 list
M0N98_01525	Transposase domain (DUF772)	0	0	repetitive sequence
M0N98_01532	Pyrophosphate--fructose 6-phosphate 1-phosphotransferase	0	0	PvCL10 284 list
M0N98_01564	Folylpolyglutamate synthase	0	0	PvCL10 284 list
M0N98_01565	Chaperone protein DnaJ	0	0	PvCL10 284 list
M0N98_01566	GrpE	0	0	PvCL10 284 list
M0N98_01625	Chaperone protein DnaK	0	0	PvCL10 284 list
M0N98_01679	tRNA-Glu	0	0	PvCL10 284 list
M0N98_01687	Transposase domain (DUF772)	0	0	PvCL10 284 list
M0N98_01696	tRNA-Ser	0	0	PvCL10 284 list
M0N98_01705	Transposase domain (DUF772)	0	0	repetitive sequence
M0N98_01773	IS66 Orf2 like protein	0	0	repetitive sequence
M0N98_01774	IS66 family transposase ISBvu4	0	0	repetitive sequence
M0N98_01783	Reverse transcriptase (RNA-dependent DNA polymerase)	0	0	repetitive sequence
M0N98_01838	Transposase DDE domain protein	0	0	repetitive sequence
M0N98_01841	Putative fimbrium tip subunit Fim1C	0	0	repetitive sequence
M0N98_01847	DDE superfamily endonuclease	0	0	repetitive sequence
M0N98_01848	Peptidase C13 family protein	0	0	repetitive sequence
M0N98_01849	ABC transporter substrate-binding protein PnrA-like protein	0	0	repetitive sequence
M0N98_01850	hypothetical protein	0	0	repetitive sequence
M0N98_01859	Protein of unknown function (DUF4065)	0	0	PvCL10 284 list
M0N98_01924	Transposase, Mutator family	0	0	repetitive sequence
M0N98_01925	Transposase domain (DUF772)	0	0	repetitive sequence
M0N98_01959	SecA DEAD-like domain protein	0	0	PvCL10 284 list
M0N98_01965	Valine--tRNA ligase	0	0	PvCL10 284 list
M0N98_02001	Sigma-54 interaction domain protein	0	0	PvCL10 284 list
M0N98_02009	tRNA-Tyr	0	0	PvCL10 284 list
M0N98_02014	Transposase domain (DUF772)	0	0	repetitive sequence
M0N98_02022	FAD:protein FMN transferase	0	0	PvCL10 284 list
M0N98_02026	Undecaprenyl-phosphate 4-deoxy-4-formamido-L-arabinose transferase	0	0	PvCL10 284 list
M0N98_02029	Transposase	0	0	repetitive sequence
M0N98_02030	hypothetical protein	0	0	repetitive sequence
M0N98_02093	tRNA-Lys	0	0	PvCL10 284 list
M0N98_02109	tRNA-Arg	0	0	PvCL10 284 list
M0N98_02115	Riboflavin synthase	0	0	PvCL10 284 list
M0N98_02132	RNA polymerase sigma factor SigA	0	0	PvCL10 284 list
M0N98_02206	tRNA-Cys	0	0	PvCL10 284 list
M0N98_02208	tRNA(Ile)-lysidine synthase	0	0	PvCL10 284 list
M0N98_02214	Beta sliding clamp	0	0	PvCL10 284 list
M0N98_02215	protein of unknown function (DUF3127)	0	0	PvCL10 284 list
M0N98_02218	Pantothenate synthetase	0	0	PvCL10 284 list
M0N98_02249	Rho termination factor, RNA-binding domain	0	0	PvCL10 284 list
M0N98_02286	putative GTP-binding protein EngB	0	0	PvCL10 284 list
M0N98_02315	Protein of unknown function (DUF4099)	0	0	PvCL10 284 list
M0N98_02473	Outer membrane lipoprotein	0	0	PvCL10 284 list
M0N98_02477	LysM domain protein	0	0	PvCL10 284 list
M0N98_02495	Isoleucine--tRNA ligase	0	0	PvCL10 284 list
M0N98_02497	Signal peptidase (SPase) II	0	0	PvCL10 284 list
M0N98_02500	Transposase domain (DUF772)	0	0	repetitive sequence
M0N98_02556	tRNA-Gly	0	0	PvCL10 284 list
M0N98_02579	Lipopolysaccharide export system permease LptF/LptG	0	0	PvCL10 284 list
M0N98_02591	Transposase, Mutator family	0	0	repetitive sequence
M0N98_02598	tRNA-Pro	0	0	PvCL10 284 list
M0N98_02612	Aspartate--tRNA ligase	0	0	PvCL10 284 list
M0N98_02624	hypothetical protein	0	0	repetitive sequence
M0N98_02663	hypothetical protein	0	0	repetitive sequence
M0N98_02664	Transposase	0	0	repetitive sequence
M0N98_02665	Reverse transcriptase (RNA-dependent DNA polymerase)	0	0	repetitive sequence
M0N98_02675	IS21 family transposase ISRel16	0	0	repetitive sequence
M0N98_02676	IS21 family transposase ISPpu7	0	0	repetitive sequence
M0N98_02695	hypothetical protein	0	0	PvCL10 284 list
M0N98_02716	Transposase, Mutator family	0	0	repetitive sequence
M0N98_02730	Reverse transcriptase (RNA-dependent DNA polymerase)	0	0	repetitive sequence
M0N98_02752	CTP synthase	0	0	PvCL10 284 list
M0N98_02767	Penicillin-binding protein 1A	0	0	PvCL10 284 list
M0N98_02795	helix-turn-helix protein	0	0	PvCL10 284 list
M0N98_02799	DNA ligase	0	0	PvCL10 284 list
M0N98_02802	hypothetical protein	0	0	repetitive sequence
M0N98_02804	tRNA-Arg	0	0	PvCL10 284 list
M0N98_02805	tRNA-Arg	0	0	PvCL10 284 list
M0N98_02826	protein of unknown function (DUF4295)	0	0	PvCL10 284 list
M0N98_02827	50S ribosomal protein L33 2	0	0	PvCL10 284 list
M0N98_02828	50S ribosomal protein L28	0	0	PvCL10 284 list
M0N98_02830	tRNA N6-adenosine threonylcarbamoyltransferase	0	0	PvCL10 284 list
M0N98_02851	Transposase	0	0	repetitive sequence
M0N98_02852	hypothetical protein	0	0	repetitive sequence
M0N98_02882	Replicative DNA helicase	0	0	PvCL10 284 list
M0N98_02921	IS21 family transposase ISSau9	0	0	PvCL10 284 list
M0N98_02922	Homeodomain-like domain protein	0	0	PvCL10 284 list
M0N98_02929	Transposase DDE domain protein	0	0	repetitive sequence
M0N98_02950	IS21 family transposase ISRel16	0	0	repetitive sequence
M0N98_02951	IS21 family transposase ISPpu7	0	0	repetitive sequence
M0N98_02961	tRNA-Leu	0	0	PvCL10 284 list
M0N98_02963	tRNA-Leu	0	0	PvCL10 284 list
M0N98_02964	tRNA-Leu	0	0	PvCL10 284 list
M0N98_02965	tRNA-Gly	0	0	PvCL10 284 list
M0N98_02987	Transposase domain (DUF772)	0	0	repetitive sequence
M0N98_02997	5S ribosomal RNA	0	0	PvCL10 284 list
M0N98_02998	23S ribosomal RNA	0	0	PvCL10 284 list
M0N98_02999	tRNA-Ala	0	0	PvCL10 284 list
M0N98_03000	tRNA-Ile	0	0	PvCL10 284 list
M0N98_03001	16S ribosomal RNA	0	0	PvCL10 284 list
M0N98_03003	Transposase, Mutator family	0	0	repetitive sequence
M0N98_03016	Glyceraldehyde-3-phosphate dehydrogenase A	0	0	PvCL10 284 list
M0N98_03060	50S ribosomal protein L21	0	0	PvCL10 284 list
M0N98_03061	50S ribosomal protein L27	0	0	PvCL10 284 list
M0N98_03120	ISXO2-like transposase domain protein	0	0	repetitive sequence
M0N98_03121	Transposase DDE domain protein	0	0	repetitive sequence
M0N98_03124	Peptidase C13 family protein	0	0	repetitive sequence
M0N98_03125	ABC transporter substrate-binding protein PnrA-like protein	0	0	repetitive sequence
M0N98_03126	hypothetical protein	0	0	repetitive sequence
M0N98_03132	Protein of unknown function (DUF4099)	0	0	PvCL10 284 list
M0N98_03146	Putative fimbrium subunit Fim1C	0	0	repetitive sequence
M0N98_03193	Transposase, Mutator family	0	0	repetitive sequence
M0N98_03257	Phosphoglucomutase	0	0	PvCL10 284 list
M0N98_03289	IS66 family transposase ISBvu4	0	0	repetitive sequence
M0N98_03290	IS66 Orf2 like protein	0	0	repetitive sequence
M0N98_03299	5S ribosomal RNA	0	0	PvCL10 284 list
M0N98_03300	23S ribosomal RNA	0	0	PvCL10 284 list
M0N98_03301	tRNA-Ala	0	0	PvCL10 284 list
M0N98_03302	tRNA-Ile	0	0	PvCL10 284 list
M0N98_03303	16S ribosomal RNA	0	0	PvCL10 284 list
M0N98_03311	tRNA-Asp	0	0	PvCL10 284 list
M0N98_03406	Glutamine--tRNA ligase	0	0	PvCL10 284 list
M0N98_03412	Alginate biosynthesis protein AlgA	0	0	PvCL10 284 list
M0N98_03518	hypothetical protein	0	0	PvCL10 284 list
M0N98_03519	protein of unknown function (DUF4373)	0	0	PvCL10 284 list
M0N98_03521	Toprim-like protein	0	0	PvCL10 284 list
M0N98_03526	hypothetical protein	0	0	PvCL10 284 list
M0N98_03527	hypothetical protein	0	0	PvCL10 284 list
M0N98_03528	hypothetical protein	0	0	PvCL10 284 list
M0N98_03529	protein of unknown function (DUF3127)	0	0	PvCL10 284 list
M0N98_03530	Protein of unknown function (DUF3575)	0	0	PvCL10 284 list
M0N98_03533	Fimbrillin-like protein	0	0	PvCL10 284 list
M0N98_03578	hypothetical protein	0	0	PvCL10 284 list
M0N98_03580	IS21 family transposase ISBf1	0	0	repetitive sequence
M0N98_03583	50S ribosomal protein L20	0	0	PvCL10 284 list
M0N98_03585	Translation initiation factor IF-3	0	0	PvCL10 284 list
M0N98_03588	Peptide deformylase	0	0	PvCL10 284 list
M0N98_03593	Transposase domain (DUF772)	0	0	repetitive sequence
M0N98_03600	hypothetical protein	0	0	repetitive sequence
M0N98_03601	Transposase	0	0	repetitive sequence
M0N98_03623	4'-phosphopantetheinyl transferase superfamily protein	0	0	PvCL10 284 list
M0N98_03627	DNA-binding protein HU	0	0	PvCL10 284 list
M0N98_03633	Glycerol-3-phosphate dehydrogenase (NAD(P)+)	0	0	PvCL10 284 list
M0N98_03634	Glucose-6-phosphate isomerase	0	0	PvCL10 284 list
M0N98_03673	tRNA-Arg	0	0	PvCL10 284 list
M0N98_03676	LptD protein	0	0	PvCL10 284 list
M0N98_03708	Transposase DDE domain protein	0	0	repetitive sequence
M0N98_03712	Transposase DDE domain protein	0	0	repetitive sequence
M0N98_03730	Ribosomal protein S18	0	0	PvCL10 284 list
M0N98_03731	Ribosomal protein S6	0	0	PvCL10 284 list
M0N98_03734	Response regulator MprA	0	0	PvCL10 284 list
M0N98_03806	UDP-3-O-acylglucosamine N-acyltransferase	0	0	PvCL10 284 list
M0N98_03821	tRNA-Met	0	0	PvCL10 284 list
M0N98_03824	Riboflavin biosynthesis protein RibBA	0	0	PvCL10 284 list
M0N98_03826	Transposase domain (DUF772)	0	0	repetitive sequence
M0N98_03879	Glucokinase	0	0	PvCL10 284 list
M0N98_03892	Aspartate-semialdehyde dehydrogenase	0	0	PvCL10 284 list
M0N98_03901	IS66 family transposase ISBthe5	0	0	repetitive sequence
M0N98_03902	IS66 Orf2 like protein	0	0	repetitive sequence
M0N98_03903	hypothetical protein	0	0	repetitive sequence
M0N98_03916	Transposase DDE domain protein	0	0	repetitive sequence
M0N98_03918	23S ribosomal RNA	0	0	PvCL10 284 list
M0N98_03919	tRNA-Ala	0	0	PvCL10 284 list
M0N98_03920	tRNA-Ile	0	0	PvCL10 284 list
M0N98_03921	16S ribosomal RNA	0	0	PvCL10 284 list
M0N98_03973	Thymidylate synthase	0	0	PvCL10 284 list
M0N98_03988	4-hydroxy-3-methylbut-2-enyl diphosphate reductase	0	0	PvCL10 284 list
M0N98_03997	Lysylphosphatidylglycerol synthase TM region	0	0	PvCL10 284 list
M0N98_04003	ATP-dependent zinc metalloprotease FtsH	0	0	PvCL10 284 list
M0N98_04010	Family of unknown function (DUF5683)	0	0	PvCL10 284 list
M0N98_04015	Alanine--tRNA ligase	0	0	PvCL10 284 list
M0N98_04038	DNA polymerase III subunit alpha	0	0	PvCL10 284 list
M0N98_04039	Phosphatidylserine decarboxylase	0	0	PvCL10 284 list
M0N98_04040	CDP-alcohol phosphatidyltransferase	0	0	PvCL10 284 list
M0N98_04049	Uridylate kinase	0	0	PvCL10 284 list
M0N98_04055	Ribosome-recycling factor	0	0	PvCL10 284 list
M0N98_04082	tRNA-Lys	0	0	PvCL10 284 list
M0N98_04085	DNA polymerase III, delta subunit	0	0	PvCL10 284 list
M0N98_04088	Cell cycle protein	0	0	PvCL10 284 list
M0N98_04152	1-deoxy-D-xylulose-5-phosphate synthase	0	0	PvCL10 284 list
M0N98_04171	Transposase domain (DUF772)	0	0	repetitive sequence
M0N98_04178	5S ribosomal RNA	0	0	PvCL10 284 list
M0N98_04180	tRNA-Ala	0	0	PvCL10 284 list
M0N98_04181	tRNA-Ile	0	0	PvCL10 284 list
M0N98_04182	16S ribosomal RNA	0	0	PvCL10 284 list
M0N98_04214	Single-strand binding protein family protein	0	0	PvCL10 284 list
M0N98_04215	hypothetical protein	0	0	PvCL10 284 list
M0N98_04220	Single-strand binding protein family protein	0	0	PvCL10 284 list
M0N98_04221	hypothetical protein	0	0	PvCL10 284 list
M0N98_04286	Reverse transcriptase (RNA-dependent DNA polymerase)	0	0	repetitive sequence
M0N98_04303	Transposase, Mutator family	0	0	repetitive sequence
M0N98_04337	IS21 family transposase	0	0	PvCL10 284 list
M0N98_04338	homeodomain-like domain protein	0	0	PvCL10 284 list
M0N98_00236	DNA-directed RNA polymerase subunit beta'	0.4098	0.0041	essential in all others
M0N98_02809	DNA gyrase subunit A	0.5618	0.0056	essential in all others
M0N98_00348	Protein export membrane protein	0.6098	0.0488	-
M0N98_04179	23S ribosomal RNA	0.6369	0.0064	-
M0N98_00333	Bacterial membrane protein YfhO	0.6897	0.0345	-
M0N98_00713	Translation-initiation factor 2	0.6993	0.2028	essential in all others
M0N98_03895	DNA gyrase/topoisomerase IV, subunit A	0.7299	0.0657	essential in all others
M0N98_03052	FtsK/SpoIIIE family protein	0.7463	0.0299	-
M0N98_04150	Alanine racemase, N-terminal domain	0.8264	0.0083	-
M0N98_00431	Putative multidrug export ATP-binding/permease protein	0.9009	0.018	essential in all others
M0N98_04089	Peptidoglycan D,D-transpeptidase MrdA	0.9091	0.2727	essential in all others
M0N98_00770	Peptidoglycan D,D-transpeptidase FtsI	0.9615	0.0385	essential in all others
M0N98_00554	Histidine kinase-, DNA gyrase B-, and HSP90-like ATPase	1	0.05	essential in all others
M0N98_00549	Fumarate reductase flavoprotein subunit	1.0638	0.1489	essential in all others
M0N98_01603	Glutamine-dependent NAD(+) synthetase	1.0638	0.0106	essential in all others
M0N98_01057	60 kDa chaperonin	1.0989	0.0549	essential in all others
M0N98_03718	Chromosomal replication initiator protein DnaA	1.1236	0.4382	essential in all others
M0N98_00440	Arginine--tRNA ligase	1.1628	0.0116	essential in all others
M0N98_03586	Threonine--tRNA ligase	1.1628	0.0116	essential in all others
M0N98_01975	S1 RNA binding domain protein	1.1905	0.1667	essential in all others
M0N98_03632	Lysine--tRNA ligase, heat inducible	1.2048	0.0602	-
M0N98_00754	DNA gyrase subunit B	1.25	0.075	-
M0N98_00956	GTPase Der	1.25	0.3875	essential in all others
M0N98_02794	putative protein YqeN	1.25	0.0125	essential in all others
M0N98_00555	Protein YghO	1.3699	0.0274	-
M0N98_02786	Proline--tRNA ligase	1.3699	0.0822	essential in all others
M0N98_00712	Transcription termination/antitermination protein NusA	1.5152	0.0606	essential in all others
M0N98_00304	Riboflavin biosynthesis protein RibD	1.5385	0.0154	-
M0N98_00861	Tetraacyldisaccharide 4'-kinase	1.5625	0.0625	essential in all others
M0N98_03325	Lipoprotein-releasing system transmembrane protein LolE	1.5625	0.0313	essential in all others
M0N98_04006	Lipid-A-disaccharide synthase	1.5873	0.0794	essential in all others
M0N98_03894	Glycine--tRNA ligase	1.6129	0.0161	essential in all others
M0N98_01216	hypothetical protein	1.6393	0.541	-
M0N98_03724	Glycosyl transferase family 2	1.6393	0.0492	essential in all others
M0N98_02883	Phenylalanine--tRNA ligase beta subunit	1.6529	0.0661	essential in all others
M0N98_03763	Methionyl-tRNA formyltransferase	1.6949	0.2373	-
M0N98_00839	3-deoxy-D-manno-octulosonic acid transferase	1.7544	0.2632	essential in all others
M0N98_04004	Cytidylyltransferase family protein	1.7544	0.0175	essential in all others
M0N98_03823	Lipopolysaccharide export system permease LptF/LptG	1.7857	0.2589	-
M0N98_03968	DNA topoisomerase 3	1.7857	0.7679	-
M0N98_03148	Putative fimbrium tip subunit Fim1C	1.8182	0.0182	-
M0N98_01405	Transposase domain (DUF772)	1.8519	0.0185	-
M0N98_02646	Na(+)-translocating NADH-quinone reductase subunit F	1.8868	0.0377	-
M0N98_02825	Signal recognition particle receptor FtsY	1.8868	0.0189	essential in all others
M0N98_00643	Polysaccharide biosynthesis protein	1.9048	0.0857	essential in all others
M0N98_02559	Transposase DDE domain protein	1.9231	0.0192	-
M0N98_04056	Small ribosomal subunit biogenesis GTPase RsgA	1.9231	0.0577	-
M0N98_03064	Serine--tRNA ligase	1.9608	0.0196	-
M0N98_01842	Fimbrillin-like protein	2	0.02	-
M0N98_02980	Ribose-phosphate pyrophosphokinase	2	0.32	essential in all others
M0N98_03808	Acyl-(acyl-carrier-protein)--UDP-N- acetylglucosamine O-acyltransferase	2.0408	0.0408	essential in all others
M0N98_02751	Membrane protein insertase YidC	2.0833	0.0417	essential in all others
M0N98_02793	AMP nucleosidase	2.0833	0.0208	-
M0N98_02881	4-diphosphocytidyl-2-C-methyl-D-erythritol kinase	2.0833	0.0833	essential in all others
M0N98_00888	30S ribosomal protein S2	2.1277	0.1064	-
M0N98_01632	Polysaccharide biosynthesis/export protein	2.1277	0.0213	-
M0N98_00761	Tubulin/FtsZ family, GTPase domain	2.1739	0.0217	essential in all others
M0N98_00422	Bacterial lipid A biosynthesis acyltransferase	2.2222	0.3778	essential in all others
M0N98_00080	hypothetical protein	2.3256	0.2093	essential in all others
M0N98_00848	Peptide chain release factor RF2	2.3256	1.2326	essential in all others
M0N98_01051	Transposase DDE domain protein	2.3256	0.0233	-
M0N98_03204	Transposase DDE domain protein	2.3256	0.0233	-
M0N98_03218	Transposase DDE domain protein	2.3256	0.2558	-
M0N98_00048	Dihydropteroate synthase	2.381	0.5952	-
M0N98_00049	Cyclic di-AMP synthase CdaA	2.381	0.2619	essential in all others
M0N98_02801	Transposase	2.439	0.0244	-
M0N98_01953	Lipopolysaccharide-assembly, LptC-related	2.5641	0.0513	essential in all others
M0N98_02748	Transposase	2.5641	0.3846	-
M0N98_01328	TonB dependent receptor	2.649	0.1523	-
M0N98_01227	protein of unknown function (DUF4373)	2.7027	0.027	-
M0N98_00425	Lipopolysaccharide kinase (Kdo/WaaP) family protein	2.7778	0.2222	-
M0N98_01367	hypothetical protein	2.7778	0.0556	-
M0N98_02644	Na(+)-translocating NADH-quinone reductase subunit D	2.8571	0.2	-
M0N98_03765	Threonylcarbamoyl-AMP synthase	2.8571	0.0571	essential in all others
M0N98_04090	MreD-like rod shape-determining protein	2.8571	0.1714	essential in all others
M0N98_00017	NAD kinase	2.9412	0.0588	essential in all others
M0N98_00830	hypothetical protein	2.9412	0.2059	essential in all others
M0N98_00766	Cell cycle protein	3.0769	0.1231	essential in all others
M0N98_00367	Cysteine--tRNA ligase	3.125	0.3438	essential in all others
M0N98_00784	GcpE protein	3.125	0.1354	essential in all others
M0N98_02217	Glycogen synthase	3.125	0.3438	essential in all others
M0N98_02791	C4-type zinc ribbon domain protein	3.2258	0.2581	-
M0N98_00003	GTP cyclohydrolase 1	3.4483	0.1379	-
M0N98_00897	Nicotinate-nucleotide adenylyltransferase	3.4483	0.2069	essential in all others
M0N98_02584	8-amino-7-oxononanoate synthase	3.4483	0.6724	-
M0N98_00938	GTPase Obg	3.6364	3.3636	-
M0N98_04092	Cell shape-determining protein Mbl	3.6364	0.0727	essential in all others
M0N98_03807	UDP-3-O-acyl N-acetylglycosamine deacetylase	3.7037	1.9815	-
M0N98_03275	NusB family protein	3.8462	0.3654	-
M0N98_03803	Peptide chain release factor 1	3.8462	0.8269	essential in all others
M0N98_02800	4-hydroxy-tetrahydrodipicolinate synthase	4	0.14	essential in all others
M0N98_03532	hypothetical protein	4	0.08	-
M0N98_01181	SusD-like protein P25	4.1096	0.3288	-
M0N98_00310	Glutamate racemase	4.1667	0.2292	-
M0N98_02212	Cysteine/Cysteine sulfinic acid decarboxylase	4.1667	0.2708	essential in all others
M0N98_03339	Lipocalin-like domain protein	4.1667	1.0417	-
M0N98_03831	50S ribosomal protein L19	4.1667	0.0417	essential in all others
M0N98_00799	Polyribonucleotide nucleotidyltransferase	4.2105	0.6	-
M0N98_00889	Elongation factor Ts	4.2553	0.4043	essential in all others
M0N98_01613	putative nicotinate-nucleotide pyrophosphorylase (carboxylating)	4.2553	0.383	-
M0N98_03054	Thioredoxin reductase	4.2553	0.2553	-
M0N98_01144	Polysaccharide biosynthesis/export protein	4.3478	0.4348	-
M0N98_01217	Protein of unknown function (DUF3575)	4.3478	1.3478	-
M0N98_01843	Putative fimbrium subunit Fim1C	4.3478	0.5217	-
M0N98_04033	tRNA threonylcarbamoyladenosine biosynthesis protein TsaE	4.3478	0.2174	-
M0N98_00500	Quinolinate synthase A	4.4444	0.1778	-
M0N98_00553	Phosphopantetheine adenylyltransferase	4.5455	0.8636	essential in all others
M0N98_01221	hypothetical protein	4.5455	0.2273	-
M0N98_02147	Ribosomal protein S16	4.5455	1.9545	-
M0N98_02583	Diacylglycerol kinase	4.5455	0.2121	-
M0N98_00994	tRNA-specific 2-thiouridylase MnmA	4.6512	0.6977	-
M0N98_02622	Glucose-1-phosphate cytidylyltransferase	4.6512	0.0465	-
M0N98_02572	UDP-glucose 6-dehydrogenase TuaD	4.6875	0.4375	-
M0N98_01202	Peptidase family M23	4.7619	0.8571	-
M0N98_01837	ISXO2-like transposase domain protein	4.7619	0.0476	-
M0N98_03722	Dihydroneopterin aldolase	4.7619	0.0476	-
M0N98_04322	replication initiation protein	4.902	0.1275	-
M0N98_04279	hypothetical protein	4.918	0.6885	-
M0N98_00055	Acetate kinase	5	0.6167	essential in all others
M0N98_00312	Lipoprotein-releasing system transmembrane protein LolE	5	0.5833	essential in all others
M0N98_03123	DDE superfamily endonuclease	5	1.475	-
M0N98_01210	Conjugative transposon protein TraG	5.0847	0.0678	-
M0N98_00607	IS66 Orf2 like protein	5.2632	0.0526	-
[truncated: 3,813 more rows]

## Sheet: RBH matrix
Reciprocal best hit analysis of each PvCL10 gene against proteins of 5 other genomes and analysis of whether gene with RBH is essential in each genome
[truncated: 4,321 more rows]

[truncated: 1 more sheets: counts]
