# Supplementary material for: High-throughput analyses of Phocaeicola vulgatus reveal fitness determinants for gut colonization and during colitis
Source: Gut Microbes. 2026 Apr 23;18(1):2661410. doi: 10.1080/19490976.2026.2661410 (PMC13114119; doi:10.1080/19490976.2026.2661410)
Supplement: Dataset_5_RNASeq_in_vivo.xlsx [file KGMI_A_2661410_SM0281.xlsx]

## Sheet: RNASeq PvCL10 mouse vs broth
Dataset 5 - RNASeq analyes of PvCL10 from monoassociated mice vs broth grown													FC ≥ 2.0
													FC ≤ -2.0
													padj ≤ 0.05
													PvCL10 monocolonized vs broth grown
													DESeq2			EdgeR				PvCL10 WT broth				PvCL10 WT mocolonized					PvCL10 WT broth rep1				PvCL10 WT broth rep2				PvCL10 WT broth rep3				PvCL10 WT mocolonized rep1				PvCL10 WT mocolonized rep2				PvCL10 WT mocolonized rep3
org order	locus tag	contig	start	stop	ori	bp	%GC	aa	kDa	iep	annotation		FC	padj		FC	FDR			reads	RPKM	TPM		reads	RPKM	TPM			reads	RPKM	TPM		reads	RPKM	TPM		reads	RPKM	TPM		reads	RPKM	TPM		reads	RPKM	TPM		reads
1	M0N98_00001	CP096965	1	1002	+	1002	45.3	333	36.1	6.17	Malate dehydrogenase		3.14595	0.000236754		3.00177	0.00022838			191583	2308.78	2198.85		148246	8718.97	7655.29			45083	1893.28	1800.95		77617	2371.69	2274.99		68883	2605.11	2462.02		77025	12552.6	11051		15664	3149.34	2680.01		55557
2	M0N98_00002	CP096965	1080	3155	+	2076	44.2	691	78.7	5.97	Toprim-like protein		-3.84227	4.09376e-30		-4.02992	3.77909e-15			42545	247.466	235.682		2665	75.6519	66.4227			12135	245.97	233.974		16713	246.488	236.438		13697	250.023	236.29		1026	80.7033	71.0487		826	80.1563	68.211		813
3	M0N98_00003	CP096965	3168	3761	-	594	42.3	197	22.7	6.79	GTP cyclohydrolase 1		-2.31698	3.48397e-06		-2.43043	6.68953e-06			23842	484.674	461.596		2486	246.641	216.551			6832	483.983	460.381		10347	533.331	511.585		6663	425.074	401.726		1133	311.469	274.208		559	189.588	161.335		794
4	M0N98_00004	CP096965	3766	4224	-	459	46	152	17.1	10.07	SPOR domain protein		-3.52377	3.87783e-09		-3.69697	1.77351e-09			32649	858.916	818.019		2239	287.469	252.399			9673	886.783	843.538		14454	964.148	924.837		8522	703.575	664.929		1129	401.654	353.604		497	218.137	185.629		613
5	M0N98_00005	CP096965	4330	5085	-	756	41.4	251	26.9	4.8	Triosephosphate isomerase		-4.45431	2.53709e-28		-4.67333	1.5304e-16			125400	2002.95	1907.58		6838	533.037	468.009			39837	2217.35	2109.22		50514	2045.78	1962.36		35049	1756.85	1660.35		2654	573.258	504.679		1774	472.734	402.285		2410
6	M0N98_00006	CP096965	5116	6360	-	1245	42.9	414	47.8	4.6	hypothetical protein		-3.54069	6.59119e-13		-3.71406	2.03755e-11			30395	294.799	280.762		2077	98.3144	86.3204			8755	295.907	281.477		12918	317.683	304.73		8722	265.478	250.896		953	124.996	110.042		476	77.0234	65.545		648
7	M0N98_00007	CP096965	6407	6949	-	543	41.4	180	20.8	4.94	Nucleotide modification associated domain 1		-2.26904	1.82389e-10		-2.37987	5.77542e-07			13432	298.699	284.477		1431	155.306	136.36			3765	291.766	277.537		5383	303.524	291.148		4284	298.972	282.55		516	155.175	136.611		368	136.532	116.185		547
8	M0N98_00008	CP096965	7063	7953	-	891	42.5	296	33.3	10.63	Peptidase family M23		1.48012	0.036435		1.41115	0.0969644			51123	692.839	659.849		18295	1210.05	1062.43			14095	665.666	633.204		19524	670.903	643.548		17504	744.459	703.568		8402	1539.84	1355.63		5308	1200.16	1021.3		4585
9	M0N98_00009	CP096965	7976	8440	-	465	43.4	154	17.4	6.26	Nucleoside diphosphate kinase		1.07874	0.729443		1.02811	0.915806			33088	859.233	818.321		8634	1094.23	960.739			10134	917.058	872.336		12582	828.448	794.669		10372	845.261	798.833		3827	1343.93	1183.15		2726	1181.02	1005.02		2081
10	M0N98_00010	CP096965	8661	10757	-	2097	45.5	698	79.8	8.19	Type III restriction enzyme, res subunit		-2.22891	0.000242804		-2.33897	9.17075e-05			32630	187.894	178.947		3594	101.002	88.6801			10979	220.309	209.566		13125	191.633	183.819		8526	154.074	145.611		1774	138.142	121.616		751	72.1484	61.3965		1069
11	M0N98_00011	CP096965	10759	11418	-	660	45.3	219	24.3	6.4	2-C-methyl-D-erythritol 4-phosphate cytidylyltransferase		-1.3737	0.210605		-1.44188	0.120356			12199	223.19	212.562		2185	195.1	171.299			4365	278.297	264.726		4843	224.667	215.506		2991	171.733	162.3		1112	275.126	242.213		482	147.126	125.2		591
12	M0N98_00012	CP096965	11415	11966	-	552	48.4	183	19.3	4.89	Protein/nucleic acid deglycase 3		-1.11853	0.660488		-1.17387	0.500374			22702	496.614	472.967		4974	531.027	466.244			7700	586.976	558.352		9211	510.9	490.069		5791	397.554	375.717		2454	725.95	639.104		1088	397.077	337.903		1432
13	M0N98_00013	CP096965	11970	12863	-	894	50.7	297	31.4	9.72	Gram-negative bacterial TonB protein C-terminal		-3.17678	1.93217e-10		-3.33358	9.55988e-10			34214	462.125	440.121		2618	172.577	151.523			11062	520.673	495.282		13695	469.022	449.898		9457	400.864	378.846		1210	221.014	194.574		699	157.516	134.042		709
14	M0N98_00014	CP096965	12873	13250	-	378	46.8	125	14.4	5.2	Biopolymer transport protein ExbD/TolR		-2.45246	4.8098e-08		-2.57268	4.78234e-07			12051	384.968	366.638		1201	187.241	164.398			3683	409.995	390.001		4611	373.484	358.256		3757	376.644	355.956		523	225.934	198.905		281	149.761	127.443		397
15	M0N98_00015	CP096965	13299	14015	-	717	47.6	238	25.9	4.85	Tol-Pal system protein TolQ		-2.99037	2.27607e-08		-3.13745	4.18867e-08			57073	961.181	915.414		4647	381.947	335.351			17607	1033.32	982.929		23480	1002.65	961.764		15986	844.894	798.486		2263	515.391	453.734		1057	296.989	252.731		1327
16	M0N98_00016	CP096965	14012	14728	-	717	49	238	26.4	5.6	Pyridoxine 5'-phosphate synthase		-1.42938	0.00458347		-1.49945	0.0249492			52381	882.162	840.157		8878	729.702	640.682			15733	923.339	878.311		20229	863.821	828.6		16419	867.779	820.113		3531	804.173	707.97		2555	717.888	610.905		2792
17	M0N98_00017	CP096965	14832	15719	+	888	48.6	295	32.8	7.02	NAD kinase		-2.94698	1.43177e-16		-3.09076	1.13759e-10			13951	189.708	180.675		1140	75.6557	66.426			4309	204.189	194.231		5337	184.015	176.512		4305	183.714	173.623		388	71.3493	62.8138		392	88.932	75.6789		360
18	M0N98_00018	CP096965	15891	17201	+	1311	43	436	49.7	9.82	Lipid A 3-O-deacylase (PagL)		2.34496	2.01148e-06		2.23677	4.97909e-05			2916	26.8583	25.5794		1622	72.9118	64.0169			632	20.2854	19.2961		1207	28.1886	27.0392		1077	31.1311	29.4211		643	80.0902	70.509		520	79.9071	67.999		459
19	M0N98_00019	CP096965	17452	18054	-	603	39.8	200	23.2	10.22	hypothetical protein		1.21866	0.328889		1.16179	0.558797			1485	29.7374	28.3214		430	42.0243	36.8976			399	27.8435	26.4857		692	35.1364	33.7038		394	24.7606	23.4005		172	46.5781	41.006		118	39.423	33.548		140
20	M0N98_00020	CP096965	18160	18612	-	453	42.8	150	17.2	4.49	hypothetical protein		1.3837	0.228771		1.31919	0.402063			420	11.1955	10.6625		139	18.0828	15.8768			100	9.28904	8.83604		183	12.3686	11.8643		137	11.4605	10.831		51	18.3841	16.1848		33	14.6758	12.4887		55
21	M0N98_00021	CP096965	18661	21744	-	3084	48.1	1027	116.3	5.9	AAA domain protein		-2.82188	1.74006e-18		-2.95929	2.88458e-10			20131	78.8215	75.0684		1710	32.6762	28.6898			5267	71.8651	68.3605		8414	83.5327	80.1268		6450	79.255	74.9017		638	33.7814	29.7401		472	30.8328	26.2379		600
22	M0N98_00022	CP096965	21741	22943	-	1203	50.2	400	44.9	4.96	Calcineurin-like phosphoesterase		-2.86183	7.24607e-19		-3.00132	1.10185e-10			14746	148.014	140.966		1242	60.8423	53.4198			4021	140.649	133.79		5789	147.335	141.328		4936	155.486	146.945		473	64.2047	56.5238		355	59.4494	50.59		414
23	M0N98_00023	CP096965	23115	23390	+	276	41.7	91	10.4	4.65	hypothetical protein		1.86336	0.00409348		1.77641	0.0121339			2385	104.345	99.3769		1086	231.884	203.595			785	119.682	113.846		833	92.4069	88.6391		767	105.31	99.5251		259	153.236	134.905		322	235.035	200.009		505
24	M0N98_00024	CP096965	23380	23721	+	342	38	113	12.9	10.35	RelE toxin of RelE / RelB toxin-antitoxin system		1.89792	0.000244986		1.80929	0.00435125			2261	79.8303	76.0292		1032	177.829	156.135			696	85.6351	81.459		849	76.0064	72.9073		716	79.3356	74.9779		275	131.304	115.596		368	216.774	184.469		389
25	M0N98_00025	CP096965	23774	26125	-	2352	47.9	783	88.9	7.4	putative beta-L-arabinofuranosidase		1.35195	0.0164723		1.28873	0.164773			5725	29.3922	27.9927		1867	46.7796	41.0727			1662	29.7346	28.2846		2327	30.292	29.0569		1736	27.9701	26.4338		701	48.6689	42.8466		514	44.0262	37.4652		652
26	M0N98_00026	CP096965	26179	28638	-	2460	41.1	819	95.2	6.92	Glycosyl hydrolases family 31		1.4022	0.285716		1.33626	0.37471			904	4.43738	4.2261		307	7.3545	6.45728			262	4.48162	4.26307		347	4.3188	4.14271		295	4.54431	4.2947		164	10.8863	9.58396		89	7.28853	6.20236		54
27	M0N98_00027	CP096965	28708	30342	-	1635	41.1	544	62.6	4.56	Starch-binding associating with outer membrane		6.98818	2.30174e-10		6.62891	9.97206e-08			124	0.915793	0.872188		208	7.49714	6.58252			46	1.18388	1.12615		46	0.861407	0.826285		32	0.741675	0.700936		71	7.09107	6.24276		89	10.9662	9.33199		48
28	M0N98_00028	CP096965	30364	33312	-	2949	41.9	982	108.8	6.24	TonB-dependent receptor SusC		2.70206	0.00253663		2.57227	0.00653895			419	1.71567	1.63397		267	5.33564	4.68471			119	1.69801	1.61521		212	2.20105	2.1113		88	1.13081	1.0687		139	7.69682	6.77604		78	5.3285	4.53442		50
29	M0N98_00029	CP096965	33524	36364	-	2841	42.2	946	108.7	6.29	Helix-turn-helix domain protein		1.03376	0.832567		-1.01451	0.956968			7316	31.0954	29.6148		1799	37.3173	32.7647			2004	29.6821	28.2347		3239	34.9067	33.4834		2073	27.6509	26.1321		613	35.2339	31.0188		548	38.8592	33.0683		638
30	M0N98_00030	CP096965	36552	38906	-	2355	47.9	784	88.6	5.49	Glycosyl hydrolases family 35		18.4678	1.08918e-76		17.6002	7.14329e-45			1377	7.06052	6.72433		6154	153.998	135.211			398	7.1115	6.7647		581	7.5536	7.24561		398	6.40433	6.05255		2585	179.242	157.8		1439	123.099	104.754		2130
31	M0N98_00031	CP096965	38917	41415	-	2499	49.5	832	92.4	6.29	Alpha-L-arabinofuranosidase C-terminal domain protein		14.884	4.15351e-62		14.1824	7.84169e-40			1183	5.71626	5.44408		4186	98.7149	86.6721			333	5.60721	5.33377		553	6.77528	6.49903		297	4.50372	4.25634		1713	111.934	98.5433		1197	96.4968	82.1164		1276
32	M0N98_00032	CP096965	41443	43386	-	1944	45	647	73.3	6.46	Glycosyl hydrolases family 43		18.6491	2.22252e-130		17.764	1.04323e-51			703	4.36669	4.15877		3161	95.8248	84.1346			204	4.41573	4.20039		282	4.44142	4.26032		217	4.23004	3.9977		1171	98.363	86.5958		905	93.7858	79.8094		1085
33	M0N98_00033	CP096965	43967	47038	+	3072	45.8	1023	113.3	6.66	TonB-dependent receptor P3		13.4228	3.86706e-36		12.8074	1.86513e-28			8600	33.8042	32.1946		27241	522.579	458.826			1735	23.7655	22.6066		3214	32.0327	30.7266		3651	45.0373	42.5635		7876	418.654	368.571		10785	707.268	601.867		8580
34	M0N98_00034	CP096965	47051	48604	+	1554	45	517	58.4	4.79	SusD-like protein P38		35.1294	4.47264e-65		33.5099	1.3514e-46			1907	14.8181	14.1126		15924	603.88	530.21			411	11.1291	10.5864		666	13.1217	12.5867		830	20.2399	19.1282		4305	452.369	398.252		6266	812.315	691.26		5353
35	M0N98_00035	CP096965	48724	49725	-	1002	45.4	333	37.7	7.53	Glycosyl hydrolases family 43		7.30094	2.67746e-41		6.96262	6.15901e-22			885	10.6652	10.1574		1525	89.6916	78.7496			223	9.36496	8.90827		411	12.5586	12.0466		251	9.49265	8.97124		529	86.2103	75.8969		486	97.7133	83.1516		510
36	M0N98_00036	CP096965	50050	51192	-	1143	47.2	380	42.6	5.42	Glycosyl hydrolases family 43		41.8713	1.60986e-104		39.8942	2.75144e-63			362	3.82433	3.64224		3608	186.024	163.33			83	3.05563	2.90662		156	4.17875	4.00837		123	4.07793	3.85394		1036	148.008	130.302		1045	184.185	156.737		1527
37	M0N98_00037	CP096965	51217	53670	-	2454	46	817	93.8	6.37	Glycosyl hydrolases family 43		36.8123	2.94714e-108		35.0958	3.37615e-62			556	2.73586	2.60559		4855	116.591	102.367			122	2.09196	1.98995		235	2.93199	2.81244		199	3.07298	2.90419		1422	94.6229	83.3031		1524	125.111	106.466		1909
38	M0N98_00038	CP096965	53958	55649	-	1692	44.7	563	62.9	5.12	SusD-like protein P25		6.4642	3.16295e-10		6.13582	1.54223e-07			119	0.849259	0.808821		186	6.47832	5.68799			34	0.845566	0.804331		51	0.922865	0.885237		34	0.761483	0.719656		92	8.87889	7.8167		42	5.00074	4.2555		52
39	M0N98_00039	CP096965	55663	58764	-	3102	41.5	1033	114.5	5.98	TonB-dependent receptor P3		6.93969	7.92251e-17		6.60724	8.19249e-12			305	1.18728	1.13074		507	9.63199	8.45693			88	1.19374	1.13553		136	1.34235	1.28762		81	0.98952	0.935168		134	7.05398	6.21011		133	8.63763	7.35041		240
40	M0N98_00040	CP096965	59168	61192	-	2025	40.3	674	76.8	4.91	SusD family protein		53.433	2.59705e-87		50.8665	1.09204e-58			475	2.83245	2.69758		6127	178.309	156.556			160	3.32479	3.16265		210	3.17514	3.04568		105	1.96492	1.85699		1825	147.166	129.561		1563	155.496	132.323		2739
41	M0N98_00041	CP096965	61208	64516	-	3309	39.3	1102	123.7	4.89	TonB-dependent receptor P26		42.0538	1.21902e-139		40.0648	2.59132e-67			836	3.05072	2.90546		8442	150.348	132.006			256	3.25546	3.0967		359	3.32174	3.1863		221	2.53091	2.39189		2608	128.701	113.304		2416	147.091	125.171		3418
42	M0N98_00042	CP096965	64543	64737	-	195	30.3	64	7.4	6.29	hypothetical protein		27.3901	3.9425e-12		25.4882	7.34742e-10			23	1.42425	1.35644		152	45.9366	40.3325			8	1.72633	1.64214		9	1.41311	1.35549		6	1.166	1.10195		18	15.0733	13.2701		47	48.5566	41.3205		87
43	M0N98_00043	CP096965	64835	68869	+	4035	41.4	1344	153.3	6.15	Two component regulator propeller		1.44962	0.05683		1.38266	0.113344			7545	22.5792	21.5041		2559	37.3746	32.8151			1719	17.9267	17.0525		3277	24.8657	23.8519		2549	23.9391	22.6242		681	27.5597	24.2627		994	49.6281	42.2323		884
44	M0N98_00044	CP096965	69087	70127	-	1041	45.1	346	40.9	8.83	Protein of unknown function (DUF3810)		-1.02959	0.894648		-1.08005	0.734381			6148	71.3143	67.9187		1444	81.746	71.7733			1769	71.5066	68.0195		2601	76.4994	73.3803		1778	64.7236	61.1684		649	101.804	89.6252		338	65.411	55.6632		457
45	M0N98_00045	CP096965	70269	72584	-	2316	48.3	771	88.7	6.26	putative protein conserved in bacteria (DUF2264)		18.4592	1.60832e-73		17.5999	4.30035e-44			1740	9.07202	8.64006		7652	194.709	170.955			460	8.35773	7.95015		801	10.5892	10.1574		479	7.83751	7.40702		2405	169.569	149.284		1984	172.579	146.861		3263
46	M0N98_00046	CP096965	72676	73914	-	1239	47.7	412	47.9	6.8	BNR repeat-containing family member		15.1887	1.80829e-55		14.4837	2.05244e-38			976	9.512	9.05909		3528	167.806	147.334			228	7.74341	7.36579		418	10.3294	9.9082		330	10.0931	9.5387		981	129.291	113.824		1013	164.711	140.165		1534
47	M0N98_00047	CP096965	74373	75671	-	1299	44.9	432	48.4	6.31	UDP-N-acetylmuramoyl-tripeptide--D-alanyl-D- alanine ligase		-2.01602	6.99542e-06		-2.1142	4.61818e-05			18415	171.181	163.03		2172	98.5373	86.5161			4630	149.983	142.668		7965	187.735	180.08		5820	169.783	160.458		906	113.891	100.266		664	102.978	87.6316		602
48	M0N98_00048	CP096965	75790	76647	+	858	44.8	285	32	5.38	Dihydropteroate synthase		-1.67207	0.000436676		-1.75345	0.00202124			18844	265.204	252.576		2687	184.557	162.042			5269	258.41	245.809		7403	264.173	253.402		6172	272.596	257.623		791	150.543	132.533		988	231.982	197.411		908
49	M0N98_00049	CP096965	76679	77443	+	765	42.9	254	28.5	8.24	Cyclic di-AMP synthase CdaA		-2.05978	1.30224e-06		-2.15985	2.05847e-05			8896	140.419	133.733		1031	79.4231	69.7339			2193	120.627	114.745		3917	156.769	150.377		2786	138.007	130.427		409	87.3038	76.8596		265	69.7862	59.3863		357
50	M0N98_00050	CP096965	77521	78531	-	1011	42.8	336	39	5.59	Acetyltransferase (GNAT) domain protein		-2.79476	4.99962e-07		-2.92963	2.2168e-07			14193	169.518	161.447		1211	70.5899	61.9783			3214	133.771	127.248		6669	201.966	193.731		4310	161.55	152.677		542	87.5425	77.0698		247	49.2188	41.884		422
51	M0N98_00051	CP096965	78515	79417	-	903	44.1	300	34.3	4.93	Phosphatidylglycerol lysyltransferase, C-terminal		-3.61729	6.06241e-15		-3.79102	1.42131e-12			13688	183.04	174.324		905	59.0623	51.857			3021	140.777	133.912		5715	193.775	185.874		4952	207.814	196.399		330	59.6757	52.5366		229	51.0896	43.476		346
52	M0N98_00052	CP096965	79641	80336	-	696	45.4	231	24.4	9.81	Inner membrane protein YohK		-9.15494	1.99512e-12		-9.59412	1.05655e-13			12239	212.339	202.229		329	27.8571	24.4587			3391	205.016	195.018		4913	216.126	207.313		3935	214.248	202.48		212	49.7391	43.7888		46	13.3148	11.3305		71
53	M0N98_00053	CP096965	80317	80670	-	354	42.4	117	13	9.98	UPF0299 membrane protein YohJ		-9.41807	4.89031e-19		-9.8714	1.03762e-18			7515	256.342	244.136		194	32.296	28.356			2126	252.714	240.39		2876	248.745	238.603		2513	269.011	254.235		108	49.8186	43.8588		49	27.8855	23.7298		37
54	M0N98_00054	CP096965	80873	81886	+	1014	47.4	337	35.5	6.67	Phosphate acetyltransferase		-11.255	1.31235e-72		-11.8	1.55628e-36			167026	1989.02	1894.31		3527	204.983	179.976			42606	1768.08	1681.86		67107	2026.27	1943.66		57313	2141.89	2024.24		1069	172.151	151.557		1248	247.949	210.998		1210
55	M0N98_00055	CP096965	81912	83108	+	1197	43.4	398	42.8	5.9	Acetate kinase		-11.9973	8.50501e-77		-12.5772	1.06834e-38			129028	1301.62	1239.64		2562	126.135	110.747			32375	1138.11	1082.61		50633	1295.11	1242.31		46020	1456.91	1376.89		834	113.774	100.163		896	150.799	128.326		832
56	M0N98_00056	CP096965	83174	83941	-	768	43	255	29.8	6.45	UDP-2,3-diacylglucosamine hydrolase		1.04702	0.751745		-1.00181	1			8547	134.384	127.985		2151	165.055	144.919			2390	130.95	124.564		3562	142.004	136.214		2595	128.043	121.01		813	172.862	152.183		593	155.553	132.372		745
57	M0N98_00057	CP096965	84073	84393	-	321	39.3	106	12	3.8	Fe-S protein maturation auxiliary factor SufT		-1.29207	0.285472		-1.3548	0.239293			2322	87.3475	83.1885		433	79.4937	69.7958			611	80.0949	76.189		1034	98.6243	94.6031		677	79.9218	75.5318		157	79.8667	70.3122		83	52.0904	44.3277		193
58	M0N98_00058	CP096965	84430	85119	-	690	42.9	229	25.6	6.4	UPF0758 protein		-2.66845	1.45691e-08		-2.79779	7.73755e-08			9543	167.005	159.053		855	73.0242	64.1156			2294	139.899	133.076		4235	187.92	180.258		3014	165.53	156.437		370	87.5636	77.0883		202	58.9776	50.1885		283
59	M0N98_00059	CP096965	85193	86182	-	990	40.7	329	37.6	9.45	Glycosyl transferase family 2		-2.21675	1.14639e-05		-2.32419	1.27309e-05			10176	124.118	118.208		1106	65.837	57.8051			2522	107.196	101.968		4260	131.748	126.376		3394	129.915	122.779		502	82.8018	72.8962		254	51.6873	43.9846		350
60	M0N98_00060	CP096965	86284	86850	-	567	40.2	188	21.1	4.92	Elongation factor P		-3.68973	1.06835e-15		-3.8712	1.3067e-12			27032	575.69	548.278		1798	186.877	164.079			8897	660.282	628.082		9319	503.216	482.698		8816	589.21	556.846		770	221.758	195.229		514	182.627	155.411		514
61	M0N98_00061	CP096965	87053	87208	+	156	40.4	51	6	12.53	50S ribosomal protein L34		-1.25578	0.193323		-1.31744	0.171171			40215	3112.84	2964.62		7810	2950.37	2590.44			13493	3639.59	3462.1		13272	2604.84	2498.63		13450	3267.23	3087.76		2273	2379.28	2094.65		2737	3534.56	3007.82		2800
62	M0N98_00062	CP096965	87387	88622	-	1236	41	411	48	6.02	Anaerobic sulfatase-maturating enzyme		-1.48241	0.00500354		-1.5544	0.0141172			7861	76.7985	73.1417		1271	60.6006	53.2076			2011	68.464	65.1253		3166	78.4262	75.2284		2684	82.2897	77.7697		499	65.9255	58.0388		378	61.611	52.4294		394
63	M0N98_00063	CP096965	88816	89961	-	1146	39.5	381	42.9	9.59	Phosphate-selective porin O and P		2.44947	0.412819		2.32256	0.304843			30	0.316104	0.301053		18	0.925631	0.812708			4	0.146874	0.139711		12	0.320601	0.307529		14	0.46294	0.437512		2	0.284981	0.250889		0	0	0		16
64	M0N98_00064	CP096965	90200	90976	-	777	42.6	258	29.2	6.94	Major phosphate-irrepressible acid phosphatase		3.18314	0.0335662		3.01	0.0277729			62	0.963528	0.917649		47	3.56473	3.12985			24	1.29975	1.23636		20	0.788093	0.75596		18	0.877875	0.829656		10	2.1016	1.85018		28	7.25975	6.17787		9
65	M0N98_00067	CP096965	93947	95806	-	1860	43.3	619	69.8	6.79	Alpha-L-fucosidase		-1.52746	0.000368524		-1.60168	0.00672247			26199	170.085	161.986		4105	130.062	114.195			6703	151.644	144.249		10990	180.906	173.53		8506	173.298	163.779		1524	133.796	117.79		1152	124.774	106.18		1429
66	M0N98_00068	CP096965	95824	98883	-	3060	43	1019	116.7	6.73	Beta-galactosidase		-1.23052	0.39275		-1.2904	0.268854			7424	29.2961	27.9012		1477	28.4452	24.975			2142	29.4555	28.0191		3003	30.0471	28.822		2279	28.2231	26.6728		688	36.7145	32.3224		263	17.3149	14.7345		526
67	M0N98_00069	CP096965	98892	101207	-	2316	45.3	771	87.3	6.78	Glycosyl hydrolase family 20, catalytic domain		1.09207	0.772801		1.03996	0.913122			1644	8.5715	8.16337		439	11.1706	9.80782			649	11.7917	11.2166		674	8.91025	8.54695		321	5.25228	4.96378		186	13.1143	11.5454		118	10.2643	8.73465		135
68	M0N98_00070	CP096965	101225	102808	-	1584	41.3	527	61.7	5.29	N-acetylglucosamine-6-O-sulfatase		2.26928	2.02286e-07		2.16232	0.000360545			1214	9.25459	8.81393		663	24.6665	21.6573			384	10.2011	9.70358		497	9.6066	9.2149		333	7.96655	7.52897		219	22.5767	19.8758		205	26.0726	22.1871		239
69	M0N98_00071	CP096965	103016	104851	-	1836	42.2	611	68.4	5.09	SusD family protein		2.46166	0.000997524		2.34293	0.00809189			237	1.55872	1.48451		142	4.55791	4.00186			66	1.51266	1.43889		92	1.53421	1.47165		79	1.63056	1.54099		54	4.80277	4.22822		30	3.2918	2.80124		58
70	M0N98_00072	CP096965	104881	108102	-	3222	41.3	1073	117	7.31	TonB-dependent receptor P3		1.43316	0.307212		1.36698	0.409247			341	1.27797	1.21712		118	2.15827	1.89497			67	0.87502	0.832349		136	1.29236	1.23966		138	1.62306	1.53391		52	2.63541	2.32014		22	1.37557	1.17057		44
71	M0N98_00073	CP096965	108384	109769	+	1386	46.5	461	51.2	8.99	Acetylxylan esterase		1.28335	0.120097		1.22343	0.321182			4109	35.7986	34.0941		1269	53.957	47.3745			1228	37.2824	35.4643		1548	34.1961	32.8018		1333	36.4459	34.444		466	54.9027	48.3347		442	64.2457	54.6715		361
72	M0N98_00074	CP096965	109905	113837	+	3933	43.5	1310	149.3	6.53	Two component regulator propeller		5.66488	1.36992e-13		5.40167	3.48071e-13			4522	13.8835	13.2225		5969	89.4391	78.5279			1024	10.9558	10.4215		1802	14.0281	13.4561		1696	16.3412	15.4436		1667	69.2122	60.9323		2812	144.038	122.573		1490
73	M0N98_00075	CP096965	114103	114348	+	246	39.8	81	9.1	5.11	RNA recognition motif		1.57967	0.0108776		1.50721	0.0436636			69796	3426.01	3262.88		26299	6300.19	5531.6			14536	2486.44	2365.19		27909	3473.58	3331.95		27351	4213.27	3981.85		10539	6995.77	6158.86		7705	6309.9	5369.57		8055
74	M0N98_00076	CP096965	114448	115794	-	1347	45.6	448	50.2	8.71	Putative threonine/serine exporter		-15.5155	1.42915e-36		-16.2804	3.35791e-31			55706	499.376	475.598		880	38.5004	33.8035			18993	593.328	564.394		22839	519.132	497.965		13874	390.315	368.876		438	53.0979	46.7458		184	27.5192	23.4181		258
75	M0N98_00077	CP096965	115944	116585	+	642	48.6	213	23.5	5.12	PASTA domain protein		-2.29057	1.16663e-10		-2.40149	4.93138e-07			20560	386.707	368.294		2160	198.275	174.087			5344	350.268	333.187		7707	367.552	352.566		7509	443.229	418.884		772	196.36	172.869		678	212.755	181.049		710
76	M0N98_00078	CP096965	116604	117677	+	1074	48.9	357	40.8	6.57	Ribosomal large subunit pseudouridine synthase D		-2.39325	5.01619e-11		-2.50906	1.57022e-07			27094	304.623	290.118		2729	149.744	131.476			6941	271.948	258.687		10018	285.591	273.947		10135	357.603	337.96		987	150.067	132.114		835	156.627	133.286		907
77	M0N98_00079	CP096965	117674	118648	+	975	47.3	324	36.1	4.46	D-alanine--D-alanine ligase		-3.29496	3.20058e-16		-3.45484	8.47491e-12			29285	362.689	345.419		2144	129.59	113.78			7444	321.27	305.603		11455	359.715	345.048		10386	403.669	381.496		896	150.063	132.111		576	119.015	101.279		672
78	M0N98_00080	CP096965	118677	119834	+	1158	46.4	385	44.5	5.81	hypothetical protein		-2.56029	6.34772e-13		-2.68434	1.92967e-08			33545	349.794	333.139		3139	159.747	140.259			8223	298.807	284.235		13665	361.301	346.57		11657	381.469	360.516		1217	171.614	151.084		888	154.486	131.464		1034
79	M0N98_00081	CP096965	119893	120543	+	651	43.9	216	24.9	6.37	NigD-like C-terminal beta sandwich domain protein		-1.84114	3.39466e-05		-1.92979	0.000296316			7056	130.879	124.648		915	82.8304	72.7255			1719	111.113	105.694		2766	130.089	124.785		2571	149.659	141.438		307	77.0067	67.7943		302	93.4568	79.5294		306
80	M0N98_00082	CP096965	120573	120971	+	399	43.1	132	15.1	7.19	Rhodanese-like domain protein		-1.51075	0.0037676		-1.58367	0.0171905			4607	139.424	132.786		727	107.377	94.2775			1134	119.594	113.762		1915	146.948	140.957		1558	147.971	139.843		261	106.817	94.0381		223	112.594	95.8151		243
81	M0N98_00083	CP096965	121145	122710	-	1566	45	521	60.6	7.82	IS66 family transposase ISBthe5		1.99358	2.1279e-06		1.8999	0.000327725			6230	48.0385	45.7512		2973	111.88	98.2312			1982	53.2575	50.6603		2591	50.6575	48.5921		1657	40.097	37.8946		966	100.729	88.6791		1011	130.06	110.678		996
82	M0N98_00084	CP096965	122797	123147	-	351	40.2	116	13.6	10.48	IS66 Orf2 like protein		1.53914	0.62875		1.45905	0.625697			32	1.10087	1.04845		12	2.01476	1.76897			12	1.43861	1.36845		10	0.872291	0.836725		10	1.07963	1.02033		1	0.465226	0.409571		5	2.86977	2.44211		6
83	M0N98_00085	CP096965	123135	123539	-	405	45.7	134	14.9	7.29	hypothetical protein		-1.02749	0.968179		-1.07649	0.915806			134	3.99524	3.80501		31	4.51083	3.96053			40	4.15598	3.95331		75	5.66989	5.43871		19	1.77779	1.68014		14	5.64474	4.96946		4	1.98971	1.69319		13
84	M0N98_00086	CP096965	123863	124372	+	510	44.1	169	19.8	9.06	IS66 Orf2 like protein		-1.17208	0.882322		-1.20974	0.799233			45	1.06546	1.01472		10	1.15553	1.01456			16	1.32014	1.25576		9	0.540307	0.518277		20	1.48608	1.40445		4	1.28074	1.12752		0	0	0		6
85	M0N98_00087	CP096965	124441	126054	+	1614	50.3	537	61.9	7	IS66 family transposase ISBvu4		-3.15759	1.51955e-20		-3.31097	6.20153e-12			36892	276.008	262.866		2805	102.419	89.924			9441	246.141	234.137		14897	282.595	271.072		12554	294.754	278.564		1094	110.684	97.4428		795	99.2313	84.4434		916
86	M0N98_00088	CP096965	126224	127189	-	966	49.2	321	36.5	6.06	N-succinylornithine carbamoyltransferase		-1.05335	0.802361		-1.1054	0.642808			22734	284.179	270.648		5246	320.038	280.994			7451	324.568	308.74		9013	285.667	274.02		6270	245.964	232.454		2320	392.177	345.261		1450	302.396	257.331		1476
87	M0N98_00089	CP096965	127209	128462	-	1254	51.3	417	45.6	6.01	Gamma-glutamyl phosphate reductase		1.13757	0.482705		1.08416	0.709548			15296	147.29	140.277		4213	197.99	173.836			4741	159.089	151.331		6200	151.378	145.206		4355	131.605	124.376		1851	241.035	212.2		1154	185.393	157.765		1208
88	M0N98_00090	CP096965	128500	129582	-	1083	50.8	360	39.5	7.76	Glutamate 5-kinase		-2.42444	7.30786e-15		-2.54313	3.6613e-08			12316	137.32	130.782		1226	66.7132	58.5745			3620	140.653	133.794		4856	137.284	131.686		3840	134.364	126.984		454	68.4539	60.2648		360	66.9667	56.987		412
89	M0N98_00091	CP096965	129741	130523	+	783	45.2	260	28.7	4.78	Putative bifunctional phosphatase/peptidyl-prolyl cis-trans isomerase		-2.87338	1.18236e-14		-3.01396	2.14554e-09			6443	99.3619	94.6308		539	40.5674	35.6183			1858	99.8511	94.9817		2657	103.896	99.6597		1928	93.3097	88.1844		212	44.2125	38.9233		156	40.1373	34.1558		171
90	M0N98_00092	CP096965	130727	132919	+	2193	48.8	730	82.2	4.99	Glycosyl hydrolase family 92		1.02414	0.872745		-1.02405	0.918725			46076	253.705	241.625		11380	305.811	268.504			13428	257.657	245.092		18081	252.437	242.144		14567	251.717	237.891		3568	265.679	233.896		3384	310.868	264.541		4428
91	M0N98_00093	CP096965	133112	133315	+	204	36.3	67	7.6	7.51	hypothetical protein		-1.28856	0.404226		-1.35108	0.33369			1341	79.3765	75.597		253	73.087	64.1707			427	88.0778	83.7826		484	72.6413	69.6795		430	79.8766	75.4892		48	38.4222	33.8257		77	76.0406	64.7087		128
92	M0N98_00094	CP096965	133312	133959	-	648	39	215	24.7	9.79	hypothetical protein		-1.49632	0.146839		-1.56905	0.0920559			3505	65.314	62.2041		561	51.0197	44.7955			1031	66.9503	63.6854		1282	60.5733	58.1035		1192	69.708	65.8791		97	24.4437	21.5195		216	67.1527	57.1453		248
93	M0N98_00095	CP096965	134044	134769	-	726	42.3	241	26.6	5.14	hypothetical protein		-1.44848	0.131284		-1.51872	0.0759602			31321	520.946	496.141		5131	416.5	365.689			8266	479.102	455.738		11733	494.813	474.638		11322	590.973	558.513		1009	226.948	199.798		2089	579.678	493.292		2033
94	M0N98_00096	CP096965	134782	136767	-	1986	39.5	661	76.4	4.8	SusD family protein		-1.2698	0.359158		-1.33132	0.248223			57314	348.478	331.885		10802	320.534	281.431			15830	335.406	319.049		20970	323.287	310.105		20514	391.429	369.928		2028	166.748	146.8		3998	405.554	345.116		4776
95	M0N98_00097	CP096965	136780	140064	-	3285	42.4	1094	121.5	6.14	TonB-dependent receptor SusC		-1.66026	0.00217393		-1.74081	0.00540248			173591	638.095	607.712		25121	450.662	395.684			47947	614.179	584.228		66083	615.918	590.805		59561	687.081	649.341		6543	325.246	286.337		8149	499.751	425.276		10429
96	M0N98_00098	CP096965	140399	140551	+	153	37.3	50	5.8	9.94	hypothetical protein		1.43856	0.908747		1.29328	1			6	0.473536	0.450989		2	0.77035	0.676371			0	0	0		0	0	0		6	1.48608	1.40445		0	0	0		2	2.63344	2.24099		0
97	M0N98_00099	CP096965	140689	142395	-	1707	48.7	568	63.9	7.51	Peptide-N-glycosidase F, N terminal		1.38762	0.758602		1.3257	0.763224			86	0.608357	0.57939		30	1.03571	0.909357			32	0.788833	0.750365		36	0.64571	0.619382		18	0.399595	0.377646		2	0.191323	0.168435		0	0	0		28
98	M0N98_00100	CP096965	142612	143016	+	405	45.7	134	14.9	7.29	hypothetical protein		1.52926	0.290693		1.45594	0.347583			162	4.83007	4.60009		59	8.58513	7.53778			44	4.57158	4.34864		72	5.4431	5.22116		46	4.30412	4.0677		28	11.2895	9.93892		18	8.9537	7.61938		13
99	M0N98_00101	CP096965	143004	143354	+	351	41.3	116	13.6	10.48	IS66 Orf2 like protein		1.81951	0.321648		1.7263	0.307073			69	2.37375	2.26073		30	5.03691	4.42243			23	2.75734	2.62287		31	2.7041	2.59385		15	1.61944	1.53049		16	7.44362	6.55313		10	5.73955	4.88422		4
100	M0N98_00102	CP096965	143441	145006	+	1566	45.3	521	60.5	7.82	IS66 family transposase ISBthe5		2.23548	8.30766e-10		2.13075	1.79839e-05			10181	78.5041	74.7661		5445	204.907	179.909			3123	83.9168	79.8245		4287	83.8166	80.3991		2771	67.0542	63.3711		1756	183.107	161.201		1770	227.702	193.769		1919
101	M0N98_00103	CP096965	145017	145649	-	633	45.3	210	23.8	9.86	HU domain fused to wHTH, Ig, or Glycine-rich motif		1.16573	0.320364		1.11163	0.595329			6453	123.098	117.237		1799	167.486	147.053			1785	118.66	112.873		2722	131.66	126.291		1946	116.499	110.1		541	139.561	122.865		536	170.587	145.165		722
102	M0N98_00104	CP096965	145651	145857	+	207	42	68	8	10	hypothetical protein		1.87678	9.34146e-05		1.788	0.0112445			1030	60.0842	57.2233		469	133.522	117.233			321	65.2535	62.0713		385	56.9454	54.6236		324	59.3138	56.0559		157	123.851	109.035		139	135.279	115.119		173
103	M0N98_00105	CP096965	145963	147114	+	1152	47.3	383	45.2	9.78	Virulence-associated protein E		-1.12052	0.820844		-1.17378	0.742378			177	1.8553	1.76696		39	1.99509	1.7517			64	2.33774	2.22374		61	1.62123	1.55513		52	1.71054	1.61658		10	1.41749	1.24791		9	1.57389	1.33934		20
104	M0N98_00106	CP096965	147451	150606	+	3156	40.5	1051	114.9	6.02	TonB-dependent receptor SusC		-1.64643	0.00095		-1.72708	0.00352544			57546	220.177	209.693		8396	156.778	137.652			17381	231.743	220.442		21057	204.281	195.952		19108	229.435	216.833		2633	136.234	119.936		3151	201.139	171.164		2612
105	M0N98_00107	CP096965	150628	152598	+	1971	40.2	656	74	4.53	Susd and RagB outer membrane lipoprotein		-1.87029	2.73409e-05		-1.96156	0.000288401			46444	284.536	270.987		5944	177.722	156.041			13350	285.012	271.113		17361	269.685	258.689		15733	302.487	285.872		1770	146.642	129.099		2227	227.624	193.703		1947
106	M0N98_00108	CP096965	152910	153374	-	465	38.1	154	17.3	4.28	Dihydro-orotase-like protein		1.32458	0.123236		1.26339	0.289589			2608	67.7249	64.5001		813	103.036	90.4657			668	60.4494	57.5016		1144	75.3254	72.2541		796	64.8696	61.3065		234	82.1739	72.3434		304	131.706	112.079		275
107	M0N98_00109	CP096965	153419	155071	-	1653	40.1	550	62.3	5.72	Acetyl-coenzyme A synthetase		-1.21552	0.154105		-1.2743	0.189988			16922	123.615	117.729		3314	118.149	103.735			4085	103.989	98.918		7175	132.898	127.479		5662	129.801	122.671		1113	109.95	96.7962		984	119.924	102.053		1217
108	M0N98_00110	CP096965	155155	155709	-	555	39.5	184	20.5	5.09	Cupin domain protein		-1.30509	0.0424327		-1.36833	0.0941601			5412	117.749	112.143		994	105.546	92.6702			1444	109.482	104.143		2144	118.277	113.454		1824	124.541	117.7		352	103.567	91.1771		315	114.341	97.3015		327
109	M0N98_00111	CP096965	155887	156306	-	420	46.9	139	15.7	6.51	protein of unknown function (DUF1893)		1.84331	0.0200012		1.75745	0.0447947			1019	29.2967	27.9017		461	64.6847	56.7934			290	29.0548	27.6379		404	29.451	28.2502		325	29.3235	27.7128		187	72.7048	64.0071		73	35.0154	29.7972		201
110	M0N98_00112	CP096965	156324	157850	-	1527	45.8	508	55.3	8.86	4Fe-4S binding domain protein		2.02226	5.43692e-07		1.92747	0.000262568			10275	81.2524	77.3836		5010	193.352	169.764			3163	87.1624	82.9118		4379	87.802	84.222		2733	67.8238	64.0984		1862	199.119	175.298		1331	175.6	149.431		1817
111	M0N98_00113	CP096965	157886	159268	-	1383	46.6	460	52.4	7.08	Aldo/keto reductase family protein		2.51265	3.28691e-11		2.39438	1.12068e-06			9035	78.8859	75.1298		5496	234.193	205.623			2961	90.0918	85.6983		3671	81.2701	77.9564		2403	65.8435	62.2269		2059	243.111	214.028		1567	228.261	194.245		1870
112	M0N98_00114	CP096965	159505	159801	+	297	46.1	98	11.2	10.77	hypothetical protein		-2.94302	0.166018		-3.0375	0.0608937			144	5.85463	5.57586		12	2.38108	2.0906			31	4.39212	4.17793		58	5.97916	5.73537		55	7.01758	6.63212		2	1.09963	0.968076		0	0	0		10
113	M0N98_00115	CP096965	160193	162076	-	1884	51.2	627	70.8	9.13	Sodium:solute symporter family protein		1.21566	0.318789		1.15844	0.485822			9821	62.946	59.9488		2888	90.3371	79.3164			3245	72.4774	68.943		4274	69.458	66.6259		2302	46.3026	43.7593		1108	96.0351	84.5464		722	77.2043	65.6989		1058
114	M0N98_00116	CP096965	162094	162996	-	903	51.1	300	33	5.95	Type I phosphodiesterase / nucleotide pyrophosphatase		2.3319	6.75282e-07		2.22218	2.34267e-05			4581	61.2585	58.3416		2622	171.118	150.242			1620	75.4912	71.8097		1693	57.4034	55.0629		1268	53.2124	50.2896		854	154.433	135.958		687	153.269	130.428		1081
115	M0N98_00117	CP096965	163154	164332	-	1179	54.3	392	44.1	6.57	4-O-beta-D-mannosyl-D-glucose phosphorylase		1.26809	0.30236		1.20816	0.514952			800	8.1935	7.80337		244	12.1962	10.7083			260	9.27958	8.82705		342	8.88139	8.51926		198	6.36404	6.01448		92	12.7422	11.2179		72	12.3028	10.4694		80
116	M0N98_00118	CP096965	164446	166245	-	1800	40.8	599	68.3	5.13	Arylsulfate sulfotransferase AssT		1.10284	0.798363		1.05102	0.909847			389	2.60958	2.48532		101	3.30673	2.90332			126	2.94555	2.80191		171	2.90865	2.79006		92	1.93685	1.83047		29	2.63085	2.31612		46	5.14838	4.38114		26
117	M0N98_00119	CP096965	166447	168213	-	1767	43.3	588	67.7	4.64	SusD-like protein P25		1.77282	0.00870328		1.68926	0.0543737			679	4.64009	4.41915		289	9.63854	8.46268			213	5.07238	4.82502		269	4.66106	4.47101		197	4.22485	3.99279		112	10.3503	9.11208		102	11.6292	9.89613		75
118	M0N98_00120	CP096965	168240	171269	-	3030	42.5	1009	110.5	5.24	TonB-dependent receptor P3		1.87188	0.00326542		1.78359	0.0191992			1137	4.53118	4.31543		510	9.91922	8.70911			385	5.34671	5.08597		446	4.50672	4.32297		306	3.82702	3.61681		138	7.43717	6.54746		198	13.1646	11.2027		174
119	M0N98_00121	CP096965	172099	173613	-	1515	51.4	504	55.7	4.65	Glucuronoxylanase XynC		7.86786	1.31976e-30		7.4898	2.38516e-16			326	2.59835	2.47463		621	24.1562	21.2093			88	2.44421	2.32502		123	2.48577	2.38442		115	2.87651	2.71851		203	21.8804	19.2628		166	22.074	18.7844		252
120	M0N98_00122	CP096965	173946	174272	-	327	37	108	12.5	10.22	HTH-type transcriptional regulator YesS		1.35814	0.337266		1.29569	0.453127			672	24.815	23.6335		220	39.6483	34.8114			144	18.5303	17.6267		290	27.1531	26.0459		238	27.581	26.0661		81	40.449	35.6101		36	22.1789	18.8737		103
121	M0N98_00123	CP096965	174315	174836	-	522	42	173	20.2	5.89	hypothetical protein		2.5645	5.47165e-10		2.44593	4.57214e-06			2033	47.0284	44.7892		1233	139.201	122.219			513	41.3538	39.3372		863	50.6184	48.5546		657	47.6954	45.0756		403	126.068	110.987		442	170.583	145.162		388
122	M0N98_00124	CP096965	175019	175792	-	774	44.1	257	27.2	4.76	Pyrroline-5-carboxylate reductase		3.03357	2.02622e-19		2.89123	1.24162e-09			7875	122.858	117.008		5746	437.496	384.124			2463	133.904	127.374		3243	128.285	123.054		2169	106.194	100.361		1966	414.776	365.156		1767	459.918	391.379		2013
123	M0N98_00125	CP096965	175976	177100	-	1125	43.8	374	40.9	6.9	(LysW)-aminoadipate semialdehyde transaminase		-2.55082	5.33546e-07		-2.67571	8.6367e-07			26926	289.01	275.249		2541	133.107	116.869			7450	278.659	265.07		11364	309.277	296.666		8112	273.248	258.239		1215	176.358	155.26		664	118.905	101.185		662
124	M0N98_00126	CP096965	177114	178082	-	969	42.9	322	35.9	6.45	N-acetyl-gamma-glutamyl-phosphate reductase		-1.5376	0.000409132		-1.61277	0.0054484			12756	158.959	151.39		2008	122.121	107.223			3612	156.853	149.204		4968	156.973	150.573		4176	163.312	154.342		762	128.411	113.049		543	112.891	96.0678		703
125	M0N98_00127	CP096965	178088	179296	-	1209	44.6	402	45.1	5.04	Argininosuccinate synthase		-2.3837	3.26582e-06		-2.50032	4.44696e-06			23015	229.868	218.923		2341	114.11	100.189			6538	227.556	216.459		9379	237.519	227.835		7098	222.48	210.26		1125	151.949	133.771		560	93.314	79.4079		656
126	M0N98_00128	CP096965	179397	179954	-	558	42.8	185	20.7	7.46	hypothetical protein		-2.7691	1.79265e-07		-2.90449	1.26378e-06			3794	82.1025	78.1932		334	35.2746	30.9713			1145	86.3456	82.1348		1398	76.7081	73.5805		1251	84.958	80.2915		156	45.6522	40.1908		90	32.4933	27.651		88
127	M0N98_00129	CP096965	179977	180453	-	477	40	158	17.5	8.99	Arginine repressor		-3.22824	3.49177e-10		-3.3837	1.00604e-07			2943	74.5016	70.9542		221	27.3038	23.9729			811	71.5437	68.0548		1082	69.4508	66.6191		1050	83.4166	78.8347		64	21.9095	19.2885		61	25.763	21.9237		96
128	M0N98_00130	CP096965	180760	182238	+	1479	46.2	492	55	5.13	L-Rhamnulokinase		5.19561	1.03688e-26		4.95537	1.42823e-17			1989	16.239	15.4658		2477	98.6978	86.6571			463	13.1729	12.5305		768	15.8987	15.2505		758	19.4215	18.3547		943	104.115	91.66		749	102.023	86.8192		785
129	M0N98_00131	CP096965	182281	183534	+	1254	45.3	417	47.4	5.15	L-rhamnose isomerase		5.63125	5.68067e-46		5.36994	4.91828e-22			3078	29.6391	28.2278		4150	195.03	171.237			816	27.3818	26.0465		1307	31.9115	30.6103		955	28.8594	27.2742		1409	183.478	161.529		1156	185.714	158.038		1585
130	M0N98_00132	CP096965	183627	184646	+	1020	44.4	339	36.1	8.01	L-rhamnose-proton symporter		5.3737	5.30442e-29		5.12359	2.17758e-17			1419	16.7987	15.9988		1807	104.402	91.6652			357	14.7278	14.0095		634	19.0308	18.2549		428	15.901	15.0276		708	113.345	99.7859		565	111.592	94.9621		534
131	M0N98_00133	CP096965	184732	185541	+	810	44.4	269	30.2	5.91	Rhamnulose-1-phosphate aldolase		1.46865	0.00120522		1.40073	0.0607253			24550	365.982	348.556		8584	624.532	548.342			6171	320.582	304.949		10216	386.157	370.412		8163	381.897	360.92		2854	575.36	506.53		2722	676.999	576.109		3008
132	M0N98_00134	CP096965	185750	186247	+	498	38.8	165	18.5	10.02	protein of unknown function (DUF4251)		13.2145	2.54297e-24		12.5459	9.33311e-17			151	3.66135	3.48701		477	56.4467	49.5605			54	4.56282	4.34031		67	4.11921	3.95126		30	2.28283	2.15744		127	41.6433	36.6615		161	65.1301	55.4241		189
133	M0N98_00135	CP096965	186353	187867	-	1515	43.8	504	55.8	4.9	Right handed beta helix region		4.13527	3.46025e-16		3.94118	1.64839e-10			987	7.8668	7.49222		978	38.0431	33.402			293	8.13811	7.74125		399	8.0636	7.73481		295	7.37889	6.97358		261	28.1319	24.7665		321	42.6852	36.3241		396
134	M0N98_00136	CP096965	188036	189655	-	1620	43.8	539	59.9	4.39	SusD-like protein P25		5.18521	1.66386e-24		4.94168	1.24882e-12			593	4.42011	4.20965		734	26.7012	23.4438			162	4.20793	4.00273		247	4.66821	4.47787		184	4.30412	4.0677		278	28.0221	24.6698		240	29.8457	25.3979		216
135	M0N98_00137	CP096965	189667	192738	-	3072	41.9	1023	114.4	5.88	TonB-dependent receptor P3		2.17878	0.00019904		2.07744	0.00514724			649	2.55104	2.42957		336	6.44567	5.65932			183	2.50668	2.38444		258	2.57138	2.46654		208	2.5658	2.42487		100	5.31557	4.67967		134	8.78756	7.478		102
136	M0N98_00138	CP096965	192879	197039	-	4161	41.3	1386	157.9	5.76	Two component regulator propeller		2.02178	2.47334e-07		1.92858	0.000174731			4994	14.4925	13.8025		2392	33.8776	29.7447			1174	11.8724	11.2934		2183	16.0629	15.408		1637	14.9084	14.0896		802	31.4737	27.7085		734	35.5372	30.2413		856
137	M0N98_00139	CP096965	197188	198108	+	921	45	306	35.1	8.3	Helix-turn-helix domain protein		-1.76951	0.000464056		-1.85537	0.000981956			8288	108.663	103.489		1115	71.3452	62.6414			2291	104.673	99.5684		3306	109.904	105.422		2691	110.722	104.641		302	53.5449	47.1393		410	89.6828	76.3179		403
138	M0N98_00140	CP096965	198116	199114	+	999	47.7	332	37.4	9.13	Transglycosylase SLT domain protein		-1.69011	0.000239852		-1.77199	0.00121595			10825	130.845	124.614		1534	90.4919	79.4523			2622	110.442	105.057		4497	137.824	132.205		3706	140.579	132.858		598	97.7477	86.0541		413	83.2855	70.8739		523
139	M0N98_00141	CP096965	199140	199997	-	858	43	285	32.7	9.81	Ion transport protein		-1.03431	0.873259		-1.08447	0.724108			4778	67.2438	64.042		1083	74.386	65.3112			1107	54.2912	51.6436		2221	79.2556	76.024		1450	64.0416	60.5239		404	76.8892	67.6909		367	86.1715	73.3298		312
140	M0N98_00142	CP096965	200113	203208	+	3096	47.2	1031	117.5	6.56	Beta-galactosidase		6.93822	1.24349e-32		6.6126	6.49622e-21			20454	79.7757	75.9772		34618	658.947	578.559			7058	95.9289	91.2508		7842	77.5522	74.3902		5554	67.9808	64.2468		10358	546.319	480.962		9621	626.043	532.747		14639
141	M0N98_00143	CP096965	203779	205260	+	1482	42.2	493	56.7	5.85	Putative ATP-dependent DNA helicase recG C-terminal		-1.49037	0.00642048		-1.56312	0.018238			5655	46.0763	43.8824		909	36.1464	31.7367			1723	48.9222	46.5364		2267	46.8351	44.9255		1665	42.5743	40.2358		308	33.937	29.8771		318	43.2279	36.7859		283
142	M0N98_00144	CP096965	205316	205819	+	504	38.5	167	20.1	9.95	DNA mismatch endonuclease Vsr		-1.28485	0.274427		-1.34728	0.270553			1411	33.8057	32.196		264	30.869	27.1032			393	32.8119	31.2117		590	35.8418	34.3804		428	32.1806	30.413		73	23.6518	20.8223		69	27.5806	23.4704		122
143	M0N98_00145	CP096965	205779	206060	+	282	41.1	93	11.2	9.69	hypothetical protein		1.26698	0.302322		1.20884	0.528813			701	30.0167	28.5874		211	44.0944	38.715			196	29.2466	27.8204		290	31.486	30.2022		215	28.8915	27.3046		66	38.2178	33.6458		80	57.1513	48.6343		65
144	M0N98_00146	CP096965	206473	207714	-	1242	51	413	47.4	6.26	Glycosyl hydrolase family 109 protein 1		-2.44432	6.99236e-07		-2.56418	1.60298e-06			22035	214.232	204.032		2175	103.202	90.6117			6327	214.361	203.907		9274	228.62	219.298		6434	196.309	185.526		1021	134.238	118.179		556	90.1858	76.7459		598
145	M0N98_00147	CP096965	208173	209174	-	1002	50.6	333	37.6	6.03	Beta-1,4-mannooligosaccharide phosphorylase		-1.35094	0.012515		-1.41709	0.0537715			53235	641.539	610.992		9511	559.382	491.14			15616	655.799	623.818		21759	664.875	637.765		15860	599.814	566.868		3634	592.227	521.379		2593	521.338	443.646		3284
146	M0N98_00148	CP096965	209207	210505	-	1299	47.8	432	48	9.04	Anhydromuropeptide permease		3.81475	2.06133e-21		3.63749	1.29228e-12			11953	111.112	105.821		10823	491.008	431.107			3072	99.5132	94.6604		4869	114.762	110.083		4012	117.04	110.611		3796	477.186	420.1		3877	601.273	511.668		3150
147	M0N98_00149	CP096965	210629	212644	-	2016	48.8	671	75.8	5.61	Glucan 1,4-alpha-glucosidase SusB		2.08426	1.21014e-06		1.98861	0.000164976			13111	78.5306	74.7913		6523	190.681	167.418			2934	61.2405	58.254		5303	80.5378	77.254		4874	91.6171	86.5847		2151	174.229	153.386		1898	189.666	161.402		2474
148	M0N98_00150	CP096965	212832	213677	-	846	47.5	281	32	4.67	Endonuclease/Exonuclease/phosphatase family protein		1.91371	2.88448e-05		1.82524	0.000991473			6364	90.835	86.5099		2925	203.754	178.897			1700	84.5566	80.4331		2496	90.3322	86.6491		2168	97.1114	91.7773		820	158.276	139.341		886	210.983	179.542		1219
149	M0N98_00151	CP096965	213721	215490	-	1770	45.5	589	66.9	4.75	Susd and RagB outer membrane lipoprotein		5.01009	1.49042e-16		4.7764	2.23427e-13			1605	10.9495	10.4282		1960	65.2578	57.2967			465	11.0547	10.5156		656	11.3475	10.8848		484	10.3622	9.79306		717	66.148	58.2347		388	44.1615	37.5803		855
150	M0N98_00152	CP096965	215514	218915	-	3402	45.3	1133	125	6.04	TonB-dependent receptor SusC		5.80705	1.28931e-13		5.53883	3.44981e-13			2766	9.81774	9.35026		3956	68.5286	60.1684			829	10.2539	9.75386		1009	9.08083	8.71057		928	10.337	9.76922		1069	51.3115	45.1731		774	45.8344	39.0039		2113
151	M0N98_00153	CP096965	219011	219193	-	183	35.5	60	7.2	11.19	hypothetical protein		13.9477	5.72899e-19		13.2379	3.33012e-14			133	8.77595	8.35808		445	143.304	125.822			47	10.8073	10.2802		61	10.2058	9.78968		25	5.17691	4.89255		102	91.0165	80.1282		127	139.81	118.975		216
152	M0N98_00154	CP096965	219204	221516	-	2313	43.9	770	87.8	5.99	Glycosyl hydrolase family 92		6.46878	3.30224e-28		6.16683	1.42214e-19			9465	49.4127	47.0599		14860	378.611	332.422			3000	54.5776	51.9161		3820	50.5657	48.504		2645	43.3343	40.954		4347	306.892	270.178		3827	333.325	283.651		6686
153	M0N98_00155	CP096965	221546	223828	-	2283	44.8	760	86.5	5.12	Glycosyl hydrolase family 92		3.88554	5.01266e-13		3.70494	1.23835e-10			8428	44.5771	42.4546		7895	203.796	178.934			2463	45.397	43.1832		3674	49.2722	47.2632		2291	38.0277	35.939		2347	167.872	147.789		1845	162.808	138.545		3703
154	M0N98_00156	CP096965	223846	224838	-	993	41.2	330	38	8.58	FecR protein		5.84533	4.56357e-23		5.57256	9.89747e-17			1337	16.2583	15.4842		1891	112.226	98.5346			379	16.0605	15.2773		549	16.9275	16.2373		409	15.6083	14.751		582	95.7072	84.2577		450	91.2953	77.69		859
155	M0N98_00157	CP096965	224867	225442	-	576	39.2	191	22.5	6.68	ECF RNA polymerase sigma factor SigW		4.04278	2.11764e-15		3.85286	1.10138e-11			2043	42.8291	40.7898		1988	203.397	178.583			655	47.8506	45.5171		826	43.9062	42.116		562	36.9739	34.943		527	149.403	131.53		628	219.645	186.913		833
156	M0N98_00158	CP096965	225647	227869	-	2223	42.8	740	83.5	4.83	Glycosyl hydrolase family 92		2.17699	7.40596e-12		2.07602	2.38527e-05			15996	86.8891	82.7519		8370	221.889	194.82			4361	82.5497	78.5241		6452	88.8635	85.2402		5183	88.3534	83.5003		2746	201.712	177.581		2412	218.586	186.011		3212
157	M0N98_00159	CP096965	227963	228658	-	696	39.5	231	26.7	9.23	hypothetical protein		1.03172	0.912154		-1.01723	0.98384			685	11.8843	11.3185		172	14.5636	12.7869			226	13.6637	12.9974		261	11.4815	11.0134		198	10.7805	10.1883		51	11.9655	10.5341		47	13.6042	11.5769		74
158	M0N98_00160	CP096965	228818	229504	+	687	41.8	228	25.5	10.19	hypothetical protein		1.48076	0.242689		1.41262	0.351605			404	7.10098	6.76286		142	12.181	10.6949			80	4.90007	4.66111		187	8.334	7.99419		137	7.55693	7.14184		41	9.74537	8.57952		30	8.7973	7.48629		71
159	M0N98_00161	CP096965	229513	230328	+	816	41.5	271	31.1	6.89	protein of unknown function (DUF6597)		1.61779	0.151319		1.5427	0.234397			297	4.39501	4.18574		111	8.01646	7.03849			55	2.83623	2.69792		149	5.59068	5.36273		93	4.31891	4.08168		41	8.20474	7.2232		41	10.1223	8.61382		29
160	M0N98_00162	CP096965	230402	230809	+	408	44.6	135	15.3	9.18	Pyridoxamine 5'-phosphate oxidase like protein		7.37478	8.29023e-29		7.03031	4.35162e-15			300	8.87881	8.45604		524	75.6869	66.4535			74	7.63204	7.25985		136	10.2058	9.78968		90	8.35918	7.90003		188	75.2435	66.2421		167	82.4596	70.1711		169
161	M0N98_00163	CP096965	231023	231346	+	324	39.8	107	12.6	5.95	ATP-dependent Clp protease adaptor protein ClpS		-2.4189	0.0199976		-2.53734	0.0109112			1380	51.4313	48.9824		133	24.1911	21.2399			360	46.7548	44.4748		494	46.6821	44.7787		526	61.5208	58.1416		35	17.6398	15.5296		79	49.121	41.8007		19
162	M0N98_00164	CP096965	231364	233592	+	2229	46.7	742	83	4.94	Bacteriodales T6SS TssH (ClpV) protein		-3.45251	5.64917e-15		-3.61906	3.29337e-12			14361	77.7979	74.0936		1002	26.4916	23.2597			3399	64.1667	61.0376		5706	78.3773	75.1816		5256	89.3566	84.4484		399	29.2303	25.7335		250	22.5951	19.2279		353
163	M0N98_00165	CP096965	233688	234341	+	654	45.9	217	25	5.07	Leucyl/phenylalanyl-tRNA--protein transferase		-1.82918	0.000791726		-1.91677	0.00318104			2677	49.427	47.0735		347	31.2681	27.4535			616	39.6344	37.7015		1126	52.7144	50.565		935	54.177	51.2012		129	32.2094	28.3562		114	35.1166	29.8833		104
164	M0N98_00166	CP096965	234482	235321	+	840	34.3	279	32.3	6.37	hypothetical protein		1.73272	0.00417944		1.65227	0.019136			2608	37.4905	35.7054		1100	77.1726	67.7579			778	38.9735	37.0729		865	31.5286	30.2431		965	43.5341	41.1429		291	56.5698	49.8023		358	85.8596	73.0644		451
165	M0N98_00167	CP096965	235536	236828	+	1293	41.8	430	48.4	9.49	MatE		1.49311	0.296331		1.42324	0.370752			531	4.95895	4.72283		193	8.79647	7.72334			178	5.79282	5.51033		211	4.99635	4.79263		142	4.1617	3.93311		31	3.91502	3.44667		48	7.47873	6.36421		114
166	M0N98_00168	CP096965	236943	237527	+	585	42.2	194	22.9	5.36	hypothetical protein		1.32135	0.0869368		1.25948	0.24838			4388	90.5741	86.2615		1390	140.026	122.943			1290	92.7903	88.2653		1798	94.1028	90.2658		1300	84.211	79.5855		558	155.758	137.124		447	153.935	130.995		385
167	M0N98_00169	CP096965	237545	238315	-	771	43.6	256	29.5	8.36	Bacterial regulatory protein, luxR family		-1.00091	0.994912		-1.04976	0.808897			11227	175.834	167.462		2685	205.229	180.192			3122	170.391	162.082		4648	184.578	177.052		3457	169.913	160.58		982	207.983	183.102		829	216.613	184.333		874
168	M0N98_00170	CP096965	238366	239973	-	1608	42.5	535	60.4	6.08	Alpha galactosidase A		-1.78677	1.87838e-05		-1.87377	0.000323795			13644	102.459	97.5802		1831	67.1046	58.9181			3585	93.8149	89.2399		5566	105.98	101.659		4493	105.884	100.068		739	75.0463	66.0685		537	67.278	57.2519		555
169	M0N98_00171	CP096965	240241	240591	+	351	40.2	116	13.8	4.81	hypothetical protein		-3.28351	1.1134e-17		-3.44077	7.42742e-11			6065	208.649	198.715		442	74.2104	65.1571			1634	195.891	186.338		2395	208.914	200.396		2036	219.812	207.739		140	65.1316	57.3399		149	85.5193	72.7748		153
170	M0N98_00172	CP096965	240602	241252	+	651	46.5	216	25.1	10.13	Transposase		-3.09098	5.30562e-14		-3.23908	9.78812e-10			5803	107.638	102.513		447	40.4647	35.5282			1398	90.3639	85.9572		2371	111.511	106.965		2034	118.4	111.896		156	39.1304	34.4492		145	44.8716	38.1847		146
171	M0N98_00173	CP096965	241323	241607	+	285	39.6	94	11.1	9.8	Transposase		-1.50163	0.0348528		-1.57444	0.0632243			1657	70.2055	66.8627		265	54.7962	48.1113			529	78.1051	74.2962		658	70.6886	67.8064		470	62.4934	59.0608		80	45.837	40.3535		94	66.4459	56.5438		91
172	M0N98_00176	CP096965	242476	243555	-	1080	43.1	359	40.8	7.83	Phosphate-selective porin O and P		1.54007	0.415035		1.46553	0.422965			82	0.916819	0.873165		31	1.69156	1.4852			34	1.32472	1.26012		29	0.822134	0.788613		19	0.66667	0.630052		10	1.51198	1.33111		10	1.86535	1.58737		11
173	M0N98_00177	CP096965	243789	244826	-	1038	43.1	345	39.5	9.15	Prolyl oligopeptidase family protein		2.91795	0.295412		2.76113	0.245666			53	0.616555	0.587198		36	2.04388	1.79453			13	0.527005	0.501305		38	1.12087	1.07517		2	0.0730153	0.0690048		10	1.57316	1.38496		0	0	0		26
174	M0N98_00178	CP096965	244859	246301	-	1443	45.6	480	53.8	4.63	SusD-like protein P25		-1.33167	0.786438		-1.4083	0.709631			81	0.677817	0.645542		14	0.571757	0.502005			36	1.0498	0.998602		32	0.678972	0.651288		13	0.341396	0.322644		2	0.226326	0.199251		12	1.67533	1.42566		0
175	M0N98_00181	CP096965	249787	250785	-	999	44	332	38.2	6.2	FecR protein		1.4602	0.0430378		1.39329	0.148718			1730	20.911	19.9153		598	35.2765	30.9729			368	15.5007	14.7448		750	22.986	22.0488		612	23.2149	21.9398		200	32.6916	28.7807		179	36.0971	30.7178		219
176	M0N98_00182	CP096965	250846	251436	-	591	38.9	196	23.5	5.73	ECF RNA polymerase sigma factor SigW		-1.19533	0.435039		-1.25324	0.396589			1495	30.5455	29.0911		302	30.1141	26.4403			360	25.6321	24.3821		593	30.721	29.4684		542	34.7531	32.8442		108	29.8406	26.2707		69	23.5205	20.0154		125
177	M0N98_00183	CP096965	252333	254489	-	2157	40.1	718	82.6	6.52	Alpha-galactosidase AgaA		2.02459	3.04012e-08		1.93102	0.000139447			6096	34.1262	32.5013		2938	80.2697	70.4771			1556	30.3549	28.8746		2532	35.9403	34.4749		2008	35.2773	33.3396		922	69.7994	61.4493		949	88.6341	75.4255		1067
178	M0N98_00184	CP096965	254741	258208	+	3468	40.5	1155	133.3	6.79	AAA domain protein		1.23867	0.374714		1.1817	0.479137			11760	40.947	38.9973		3436	58.388	51.265			2684	32.5666	30.9784		4606	40.6643	39.0063		4470	48.8438	46.161		772	36.3504	32.0018		1350	78.4223	66.7355		1314
179	M0N98_00185	CP096965	258357	259538	-	1182	41.7	393	45.3	9.79	Protein of unknown function (DUF418)		1.10157	0.627178		1.05084	0.845479			2681	27.3888	26.0847		697	34.7508	30.5114			595	21.1821	20.1491		1247	32.3011	30.9841		839	26.8984	25.4209		256	35.3666	31.1357		195	33.2355	28.2826		246
180	M0N98_00186	CP096965	259863	260600	-	738	37.9	245	28.5	7.46	protein of unknown function (DUF4143)		1.36676	0.059324		1.30323	0.184096			4372	71.5348	68.1287		1421	113.472	99.6286			1242	70.8164	67.363		1793	74.3862	71.3532		1337	68.6525	64.8816		396	87.6213	77.1392		518	141.403	120.33		507
181	M0N98_00187	CP096965	260990	262162	+	1173	45.6	390	42.9	7.03	1,3-propanediol dehydrogenase		3.23367	9.27393e-17		3.0819	9.28844e-10			16347	168.28	160.268		12878	646.994	568.063			5446	195.366	185.839		6388	166.738	159.94		4513	145.797	137.789		4461	621.02	546.727		3450	592.524	504.223		4967
182	M0N98_00188	CP096965	262162	262917	+	756	44.6	251	28.4	6.34	Putative mycofactocin system creatinine amidohydrolase family protein MftE		3.82672	3.54022e-22		3.646	9.08719e-13			2165	34.5804	32.9338		2001	155.982	136.953			711	39.5746	37.6447		844	34.1813	32.7877		610	30.5766	28.8971		666	143.855	126.645		647	172.412	146.718		688
183	M0N98_00189	CP096965	263126	263392	+	267	39.7	88	9.8	4.33	hypothetical protein		14.0766	1.21762e-35		13.4143	7.74427e-30			1027	46.4465	44.2349		3372	744.262	653.466			257	40.5033	38.5281		447	51.2584	49.1684		323	45.843	43.3249		783	478.874	421.586		1450	1094.06	931.019		1139
184	M0N98_00190	CP096965	263508	264662	+	1155	34.1	384	45.1	8.25	protein of unknown function (DUF4221)		11.617	7.22684e-27		11.0788	3.95878e-24			924	9.66014	9.20017		2498	127.456	111.907			153	5.57415	5.30231		400	10.6034	10.1711		371	12.1723	11.5037		704	99.5318	87.6247		943	164.481	139.969		851
185	M0N98_00191	CP096965	264659	265387	+	729	34.2	242	27.3	6.84	Protein of unknown function (DUF1573)		2.47723	1.16517e-09		2.36259	3.02913e-06			3012	49.8909	47.5153		1768	142.924	125.488			711	41.0403	39.039		1356	56.9509	54.6288		945	49.1231	46.4249		690	154.558	136.069		513	141.767	120.64		565
186	M0N98_00192	CP096965	265452	265895	-	444	43.5	147	16.9	5.92	Thioesterase superfamily protein		1.3489	0.0713112		1.28611	0.192681			6235	169.569	161.495		1988	263.866	231.675			1664	157.703	150.012		2632	181.498	174.098		1939	165.492	156.402		673	247.516	217.906		748	339.394	288.816		567
187	M0N98_00193	CP096965	266018	267295	+	1278	52	425	47	5.9	O-acetyl-L-homoserine sulfhydrylase		-1.57493	0.0524665		-1.6526	0.0280442			45574	430.606	410.102		7042	324.724	285.109			14176	466.758	443.996		16984	406.891	390.3		14414	427.401	403.924		3524	450.273	396.407		2061	324.887	276.471		1457
188	M0N98_00194	CP096965	267306	268034	+	729	47.5	242	27.1	10.37	putative oxidoreductase		-2.84376	4.71722e-05		-2.98241	8.19605e-06			7575	125.473	119.498		646	52.2222	45.8513			2101	121.274	115.36		3142	131.961	126.581		2332	121.222	114.564		363	81.3112	71.5839		144	39.7942	33.8639		139
189	M0N98_00195	CP096965	268371	268856	+	486	39.9	161	18.4	9.51	protein of unknown function (DUF4252)		16.4613	1.17452e-56		15.6954	2.40129e-39			1206	29.9643	28.5376		4746	575.495	505.287			311	26.9273	25.6142		494	31.1214	29.8525		401	31.2672	29.5498		1214	407.9	359.103		1428	591.939	503.725		2104
190	M0N98_00196	CP096965	268843	269355	+	513	52.4	170	20.1	5.44	ECF RNA polymerase sigma factor SigG		26.3229	2.57178e-178		25.0985	2.14197e-61			2414	56.8216	54.116		15331	1761.18	1546.32			652	53.4809	50.8729		956	57.057	54.7306		806	59.5387	56.2683		5396	1717.61	1512.14		4176	1639.94	1395.55		5759
191	M0N98_00197	CP096965	269342	269872	+	531	47.6	176	20.2	5.42	hypothetical protein		43.7744	6.60814e-124		41.7054	4.98582e-67			676	15.3725	14.6406		7249	804.514	706.366			187	14.8189	14.0962		214	12.3392	11.8361		275	19.6254	18.5475		2593	797.405	702.011		2025	768.273	653.781		2631
192	M0N98_00198	CP096965	269869	270327	+	459	42	152	17.3	5.04	protein of unknown function (DUF4252)		43.0375	1.33415e-88		41.0469	5.2679e-58			956	25.15	23.9525		9998	1283.66	1127.06			218	19.9854	19.0108		308	20.545	19.7073		430	35.5007	33.5507		3246	1154.8	1016.65		2910	1277.22	1086.88		3842
193	M0N98_00199	CP096965	270582	271253	-	672	49	223	24	6.94	hypothetical protein		5.77403	1.67807e-55		5.50558	2.61566e-22			5558	99.8718	95.1164		7723	677.277	594.652			1538	96.3066	91.6101		2263	103.106	98.902		1757	99.0795	93.6373		2641	641.756	564.983		2151	644.846	548.748		2931
194	M0N98_00200	CP096965	271583	273382	+	1800	47.4	599	68.6	8.31	MutS domain V		-1.36276	0.0100224		-1.429	0.0421419			13961	93.6564	89.197		2462	80.6056	70.7721			3653	85.3977	81.2331		5618	95.5604	91.664		4690	98.7374	93.314		892	80.9214	71.2407		694	77.6733	66.0981		876
195	M0N98_00201	CP096965	273477	274016	-	540	43.9	179	19.8	5.76	hypothetical protein		-2.02968	8.41549e-07		-2.12816	2.36136e-05			10255	229.317	218.398		1216	132.706	116.516			2751	214.371	203.917		4152	235.414	225.815		3352	235.229	222.309		383	115.818	101.963		328	122.367	104.131		505
196	M0N98_00202	CP096965	274135	274560	-	426	45.1	141	15.8	7.19	hypothetical protein		1.42176	0.0463669		1.35573	0.128412			13589	385.187	366.846		4642	642.163	563.822			3952	390.37	371.333		5132	368.846	353.807		4505	400.744	378.732		1176	450.784	396.857		1588	750.976	639.062		1878
197	M0N98_00203	CP096965	274971	275459	-	489	39.9	162	18	10.73	Ribosomal protein L17		-3.3027	2.78172e-15		-3.46392	1.06989e-10			176115	4348.92	4141.84		13004	1567.18	1375.99			51193	4405.25	4190.42		67719	4240.04	4067.16		57203	4432.93	4189.44		5585	1865.03	1641.91		3092	1273.84	1084.01		4327
198	M0N98_00204	CP096965	275463	276455	-	993	38.7	330	37.5	4.61	DNA-directed RNA polymerase subunit alpha		-2.95119	1.59821e-21		-3.0954	3.00092e-10			466679	5674.96	5404.74		38214	2267.9	1991.22			134284	5690.41	5412.91		186144	5739.42	5505.41		146251	5581.24	5274.68		14973	2462.24	2167.68		10502	2130.63	1813.11		12739
199	M0N98_00205	CP096965	276467	277072	-	606	39.6	201	22.5	10.58	30S ribosomal protein S4		-4.18467	3.56941e-33		-4.38827	7.09772e-16			347374	6921.79	6592.2		20094	1954.09	1715.7			96587	6706.79	6379.73		137555	6949.8	6666.43		113232	7080.73	6691.8		7462	2010.73	1770.19		5171	1719.04	1462.86		7461
200	M0N98_00206	CP096965	277189	277578	-	390	43.3	129	13.9	11.12	30S ribosomal protein S11		-2.37972	2.10111e-08		-2.49555	1.37037e-06			103902	3217.01	3063.83		10672	1612.62	1415.88			29427	3175.05	3020.21		37948	2979.15	2857.68		36527	3549.2	3354.25		4566	1911.8	1683.09		2601	1343.57	1143.35		3505
201	M0N98_00207	CP096965	277590	277970	-	381	40.4	126	14.1	11.02	30S ribosomal protein S13		-4.27087	5.02958e-33		-4.47845	1.81395e-16			129369	4100.14	3904.91		7339	1135.17	996.686			35081	3874.5	3685.56		49289	3960.9	3799.4		44999	4475.68	4229.84		2821	1209.06	1064.42		1965	1039.02	884.178		2553
202	M0N98_00208	CP096965	278135	278353	-	219	36.5	72	8.2	9.61	Translation initiation factor IF-1		-2.17915	3.68892e-05		-2.28533	4.63814e-05			54737	3018.08	2874.37		6131	1649.82	1448.55			15212	2922.88	2780.34		20843	2913.97	2795.15		18682	3232.66	3055.1		2938	2190.68	1928.61		1401	1288.78	1096.72		1792
203	M0N98_00209	CP096965	278355	279152	-	798	40.6	265	29.1	5.39	Methionine aminopeptidase 1		-3.06518	2.35272e-08		-3.21478	8.00163e-08			287855	4355.76	4148.36		22870	1688.94	1482.89			79549	4194.7	3990.14		113516	4355.35	4177.76		94790	4501.33	4254.08		11467	2346.49	2065.78		5138	1297.11	1103.81		6265
204	M0N98_00210	CP096965	279163	280509	-	1347	38.2	448	49.3	10.46	Protein translocase subunit SecY		-3.73053	9.50795e-30		-3.91227	5.61097e-14			511100	4581.75	4363.59		33123	1449.15	1272.36			143276	4475.84	4257.57		205115	4662.28	4472.18		162709	4577.47	4326.04		12481	1513.05	1332.04		8626	1290.11	1097.85		12016
205	M0N98_00211	CP096965	280514	280960	-	447	37.8	148	15.7	11.16	50S ribosomal protein L15		-2.46013	7.95705e-10		-2.58036	5.48598e-07			164190	4435.4	4224.21		16163	2130.91	1870.94			46866	4411.83	4196.69		67096	4595.76	4408.38		50228	4258.14	4024.25		6891	2517.36	2216.21		3961	1785.18	1519.15		5311
206	M0N98_00212	CP096965	280991	281167	-	177	41.2	58	6.4	11.22	50S ribosomal protein L30		-1.73726	0.00138265		-1.82233	0.00230541			86034	5869.35	5589.88		12001	3995.71	3508.25			24727	5878.51	5591.83		34813	6021.94	5776.41		26494	5672.25	5360.69		5542	5112.86	4501.21		3007	3422.51	2912.47		3452
207	M0N98_00213	CP096965	281177	281692	-	516	42.4	171	17.8	11.06	30S ribosomal protein S5		-2.90017	4.9052e-12		-3.04213	7.58761e-09			161813	3786.67	3606.37		13558	1548.44	1359.54			47480	3871.95	3683.13		64286	3814.48	3658.95		50047	3675.44	3473.56		5978	1891.81	1665.49		3343	1305.18	1110.68		4237
208	M0N98_00214	CP096965	281699	282040	-	342	40.4	113	12.6	10.97	50S ribosomal protein L18		-2.72667	4.97188e-16		-2.86019	8.90029e-09			177264	6258.75	5960.74		15795	2721.72	2389.68			53272	6554.53	6234.89		68393	6122.86	5873.21		55599	6160.59	5822.2		6323	3019.03	2657.87		4245	2500.56	2127.91		5227
209	M0N98_00215	CP096965	282062	282631	-	570	36.5	189	20.9	10.03	50S ribosomal protein L6		-2.76671	5.00697e-20		-2.90206	3.98065e-09			195043	4131.89	3935.15		17089	1766.82	1551.27			59253	4374.26	4160.94		76006	4082.64	3916.18		59784	3974.58	3756.27		5936	1700.55	1497.11		4759	1682	1431.34		6394
210	M0N98_00216	CP096965	282646	283041	-	396	36.9	131	14.6	10.23	30S ribosomal protein S8		-2.55073	5.00069e-17		-2.67535	3.84941e-08			154874	4722.55	4497.69		14653	2180.63	1914.6			46331	4923.18	4683.09		59612	4609	4421.08		48931	4682.42	4425.22		4650	1917.47	1688.08		4559	2319.31	1973.68		5444
211	M0N98_00217	CP096965	283099	283398	-	300	41.3	99	11.1	11.44	30S ribosomal protein S14		-2.66032	1.46188e-11		-2.7899	4.65168e-08			139296	5606.75	5339.78		12616	2478.28	2175.94			40825	5726.3	5447.05		53527	5462.86	5240.12		44944	5677.17	5365.34		3494	1901.83	1674.32		3979	2672.01	2273.81		5143
212	M0N98_00218	CP096965	283405	283962	-	558	36.2	185	20.9	10.39	50S ribosomal protein L5		-2.30339	4.57452e-16		-2.41609	4.79467e-07			120522	2608.11	2483.92		12672	1338.32	1175.05			36224	2731.69	2598.47		46462	2549.37	2445.42		37836	2569.52	2428.38		4527	1324.79	1166.31		3661	1321.75	1124.78		4484
213	M0N98_00219	CP096965	283962	284285	-	324	37.7	107	11.7	10.92	50S ribosomal protein L24		1.08456	0.625253		1.03396	0.886834			31072	1158.02	1102.88		8177	1487.3	1305.86			9075	1178.61	1121.13		11636	1099.58	1054.75		10361	1211.82	1145.26		3418	1722.65	1516.57		2356	1464.92	1246.61		2403
214	M0N98_00220	CP096965	284306	284671	-	366	40.4	121	13.1	10.58	50S ribosomal protein L14		-2.72031	1.73855e-19		-2.85302	3.17276e-09			125863	4152.51	3954.79		11203	1803.86	1583.8			37102	4265.65	4057.63		48178	4030.29	3865.96		40583	4201.89	3971.09		3707	1653.91	1456.05		3223	1774.04	1509.67		4273
215	M0N98_00221	CP096965	284674	284931	-	258	32.9	85	10	10.71	30S ribosomal protein S17		-1.91955	1.32447e-05		-2.01301	0.000173872			63402	2967.4	2826.11		7985	1823.92	1601.41			18795	3065.43	2915.94		23743	2817.63	2702.75		20864	3064.5	2896.17		2219	1404.46	1236.44		2473	1931.03	1643.26		3293
216	M0N98_00222	CP096965	284943	285137	-	195	36.4	64	7.5	9.95	50S ribosomal protein L29		-1.75581	1.70056e-07		-1.84154	0.000444912			58366	3614.26	3442.16		8049	2432.52	2135.77			17206	3712.91	3531.84		21599	3391.31	3253.03		19561	3801.35	3592.55		2822	2363.16	2080.46		2480	2562.13	2180.31		2747
217	M0N98_00223	CP096965	285144	285578	-	435	41.8	144	16.2	11.52	50S ribosomal protein L16		-2.15487	5.45336e-09		-2.26021	1.14798e-05			190635	5291.84	5039.87		21437	2904.19	2549.89			54962	5316.7	5057.42		73412	5167.09	4956.41		62261	5423.86	5125.94		8875	3331.58	2933.02		5967	2763.45	2351.63		6595
218	M0N98_00224	CP096965	285600	286331	-	732	41.3	243	27.1	10.61	30S ribosomal protein S3		-1.70272	0.000557414		-1.78578	0.00293069			241148	3978.01	3788.6		34351	2765.53	2428.15			67079	3856.06	3668.02		91362	3821.4	3665.59		82707	4281.66	4046.48		14962	3337.72	2938.43		9389	2584	2198.92		10000
219	M0N98_00225	CP096965	286338	286748	-	411	41.1	136	15.5	11.43	Ribosomal protein L22p/L17e		-2.90873	3.08695e-11		-3.05111	1.55499e-08			215706	6337.44	6035.68		17951	2573.93	2259.92			61551	6301.76	5994.45		86253	6425.41	6163.42		67902	6260.69	5916.8		8129	3229.73	2843.36		4724	2315.54	1970.47		5098
220	M0N98_00226	CP096965	286785	287054	-	270	38.9	89	9.9	11.15	30S ribosomal protein S19		-3.32867	5.75742e-16		-3.4916	4.12984e-11			125631	5618.58	5351.05		9104	1987.09	1744.68			35928	5599.36	5326.3		48244	5470.76	5247.7		41459	5818.84	5499.22		3813	2306.08	2030.2		2823	2106.36	1792.46		2468
221	M0N98_00227	CP096965	287077	287898	-	822	43.4	273	29.6	11.39	50S ribosomal protein L2		-3.87836	2.72639e-21		-4.06852	1.22363e-13			417061	6126.62	5834.9		25886	1855.85	1629.44			120675	6177.52	5876.27		164927	6143.11	5892.64		131459	6060.38	5727.5		10743	2134.15	1878.84		8025	1966.79	1673.69		7118
222	M0N98_00228	CP096965	287904	288194	-	291	33.7	96	10.8	10.17	50S ribosomal protein L23		-2.92537	5.9268e-16		-3.06888	9.3016e-10			128973	5351.79	5096.97		10649	2156.58	1893.49			38461	5561.56	5290.34		50111	5272.4	5057.43		40401	5261.15	4972.16		4318	2423.04	2133.17		3237	2240.96	1907		3094
223	M0N98_00229	CP096965	288216	288842	-	627	38.4	208	23	10.45	50S ribosomal protein L4		-5.01188	7.43754e-40		-5.25794	5.68907e-19			211114	4065.77	3872.18		10181	956.914	840.174			64562	4332.9	4121.6		81430	3976.36	3814.23		65122	3935.88	3719.69		3950	1028.73	905.661		3151	1012.43	861.555		3080
224	M0N98_00230	CP096965	288842	289459	-	618	42.1	205	21.9	10.27	50S ribosomal protein L3		-5.27538	8.63671e-14		-5.53447	5.15977e-13			321208	6276.12	5977.28		14801	1411.41	1239.22			93414	6360.52	6050.34		128382	6360.4	6101.06		99412	6095.81	5760.98		7845	2072.89	1824.91		3610	1176.8	1001.43		3346
225	M0N98_00231	CP096965	289481	289786	-	306	37.6	101	11.4	10.67	30S ribosomal protein S10		-4.34512	2.36579e-24		-4.55834	1.02863e-15			122665	4840.53	4610.05		6836	1316.53	1155.92			37152	5108.93	4859.78		45779	4580.51	4393.74		39734	4920.65	4650.37		2798	1493.13	1314.51		2146	1412.84	1202.29		1892
226	M0N98_00232	CP096965	289872	291989	-	2118	42.5	705	77.5	4.94	Elongation factor G		-5.92424	6.53738e-19		-6.21654	2.36365e-16			1148585	6548.33	6236.53		47328	1316.87	1156.22			367285	7297.03	6941.18		456391	6597.5	6328.5		324909	5813.23	5493.92		23545	1815.28	1598.12		11461	1090.14	927.681		12322
227	M0N98_00233	CP096965	292021	292470	-	450	39.8	149	17.1	10.24	30S ribosomal protein S7		-4.34765	2.45927e-32		-4.56161	2.43525e-16			181851	4879.74	4647.39		10187	1334.09	1171.33			59411	5555.5	5284.58		67857	4616.9	4428.65		54583	4596.49	4344.01		3873	1405.42	1237.29		2985	1336.34	1137.19		3329
228	M0N98_00234	CP096965	292646	293059	-	414	44.9	137	15	11.77	30S ribosomal protein S12		-4.63638	1.60505e-30		-4.86491	2.17758e-17			144167	4204.93	4004.71		7544	1073.87	942.861			47209	4798.37	4564.37		54343	4018.94	3855.08		42615	3900.71	3686.45		2887	1138.72	1002.5		2379	1157.65	985.136		2278
229	M0N98_00235	CP096965	293248	293664	-	417	37.2	138	15.6	5.79	Protein of unknown function (DUF3467)		2.72356	5.81217e-06		2.59761	1.00811e-05			5756	166.678	158.742		3742	528.832	464.317			1538	155.199	147.631		2176	159.769	153.254		2042	185.567	175.374		764	299.177	263.386		1360	657.034	559.12		1618
230	M0N98_00236	CP096965	293798	298084	-	4287	43.1	1428	158.8	7.11	DNA-directed RNA polymerase subunit beta'		-4.28869	2.71813e-16		-4.49776	3.60181e-13			843383	2375.55	2262.44		47793	656.993	576.843			238639	2342.38	2228.15		352813	2519.76	2417.02		251931	2226.95	2104.62		20827	793.312	698.408		9794	460.248	391.659		17172
231	M0N98_00237	CP096965	298123	301935	-	3813	41.5	1270	142.5	5.14	DNA-directed RNA polymerase subunit beta		-4.15782	8.71466e-25		-4.36086	6.52196e-15			527717	1671.2	1591.62		30657	473.819	416.015			148452	1638.28	1558.39		219323	1761.11	1689.3		159942	1589.56	1502.25		12768	546.798	481.385		7624	402.811	342.782		10265
232	M0N98_00238	CP096965	302038	302412	-	375	41.9	124	12.7	4.4	50S ribosomal protein L7/L12		-3.91368	4.39966e-36		-4.10477	4.58597e-15			174249	5610.9	5343.74		10781	1694.25	1487.56			52191	5856.43	5570.84		65682	5362.7	5144.04		56376	5696.98	5384.05		3528	1536.27	1352.49		3238	1739.52	1480.29		4015
233	M0N98_00239	CP096965	302459	302977	-	519	39.1	172	18.7	8.66	50S ribosomal protein L10		-3.77112	7.09948e-39		-3.95541	3.21205e-14			228889	5325.39	5071.82		14679	1666.78	1463.44			67256	5452.96	5187.04		86777	5119.24	4910.51		74856	5465.64	5165.42		5344	1681.4	1480.25		4445	1725.4	1468.27		4890
234	M0N98_00240	CP096965	302993	303691	-	699	38.6	232	24.9	10.14	50S ribosomal protein L1		-6.87809	5.02844e-25		-7.21466	5.74665e-20			686778	11864	11299.1		24290	2047.86	1798.03			196833	11849.2	11271.4		274399	12019.2	11529.1		215546	11685.4	11043.6		11847	2767.59	2436.51		5652	1628.96	1386.2		6791
235	M0N98_00241	CP096965	303707	304150	-	444	41.7	147	15.8	10.03	50S ribosomal protein L11		-5.2633	3.0359e-29		-5.52082	1.48075e-18			376626	10242.8	9755.14		17364	2304.71	2023.55			109468	10374.6	9868.71		140938	9718.82	9322.55		126220	10772.8	10181		7469	2746.95	2418.33		4999	2268.22	1930.2		4896
236	M0N98_00242	CP096965	304211	304753	-	543	42.5	180	20.2	5.9	Transcription termination/antitermination protein NusG		-5.57747	1.3056e-20		-5.85158	9.33311e-17			593823	13205.4	12576.6		25866	2807.24	2464.77			178466	13830.1	13155.6		233648	13174.4	12637.2		181709	12681.1	11984.6		12438	3740.43	3292.96		6800	2522.87	2146.9		6628
237	M0N98_00243	CP096965	304767	304961	-	195	35.9	64	7.4	5.56	Protein translocase subunit SecE		-2.93167	6.16916e-09		-3.07567	3.54328e-08			77581	4804.12	4575.38		6377	1927.22	1692.11			25313	5462.33	5195.95		27306	4287.38	4112.57		24962	4850.94	4584.49		1603	1342.36	1181.78		2500	2582.8	2197.9		2274
238	M0N98_00245	CP096965	305108	306292	-	1185	41.9	394	43.6	5.12	Elongation factor Tu		-4.28307	7.1283e-28		-4.49363	1.24346e-15			1523484	15524.3	14785.1		86787	4316.05	3789.51			492606	17492.4	16639.4		582281	15044.7	14431.2		448597	14345.6	13557.6		34476	4750.83	4182.49		23013	3912.37	3329.33		29298
239	M0N98_00250	CP096965	306831	307130	-	300	35	99	11.4	7.25	Ribosome hibernation promoting factor		-1.15588	0.354133		-1.21197	0.3357			59063	2377.32	2264.12		12306	2417.38	2122.47			16102	2258.54	2148.4		24110	2460.62	2360.29		18851	2381.19	2250.4		3850	2095.61	1844.91		3274	2198.58	1870.94		5182
240	M0N98_00251	CP096965	307145	308026	-	882	39.2	293	34	9.75	Phage integrase family protein		-1.53784	0.000547604		-1.61275	0.0106066			204073	2793.9	2660.87		31948	2134.64	1874.22			57651	2750.47	2616.34		84313	2926.81	2807.47		62109	2668.5	2521.93		10622	1966.57	1731.31		8663	1978.72	1683.84		12663
241	M0N98_00252	CP096965	308104	308295	-	192	36.5	63	7.5	10.88	30S ribosomal protein S21		-3.04135	1.55253e-08		-3.19116	1.77063e-08			36405	2289.57	2180.55		2860	877.838	770.746			10835	2374.63	2258.83		14268	2275.26	2182.49		11302	2230.67	2108.14		1156	983.168	865.551		1075	1127.96	959.863		629
242	M0N98_00253	CP096965	308428	310245	+	1818	41.4	605	68.2	6.4	Creatinase/Prolidase N-terminal domain protein		4.99217	3.52821e-22		4.75835	5.6693e-16			4957	32.9244	31.3567		5982	193.911	170.255			1602	37.0798	35.2716		1870	31.4932	30.2091		1485	30.9538	29.2536		1568	140.839	123.99		1964	217.637	185.204		2450
243	M0N98_00254	CP096965	310255	310779	+	525	41.9	174	18.5	6.94	Protein YrdA		3.70575	3.19401e-09		3.53222	1.61492e-08			2133	49.0597	46.7237		1902	213.502	187.455			677	54.2623	51.6161		906	52.8369	50.6826		550	39.6995	37.5189		443	137.789	121.306		537	206.063	175.354		922
244	M0N98_00255	CP096965	310825	311316	+	492	35.8	163	18	4.45	Outer membrane protein beta-barrel domain protein		6.49395	2.59586e-28		6.18746	2.72825e-20			1703	41.7968	39.8066		2629	314.902	276.485			534	45.6715	43.4442		744	46.2995	44.4117		425	32.7345	30.9364		757	251.248	221.191		924	378.348	321.965		948
245	M0N98_00256	CP096965	311430	311747	+	318	34.6	105	12.1	7.6	Acetyltransferase (GNAT) domain protein		3.15486	4.90054e-07		3.00718	1.89924e-05			752	28.5551	27.1955		558	103.409	90.7932			203	26.862	25.552		334	32.1579	30.8467		215	25.6208	24.2135		125	64.188	56.5092		212	134.305	114.291		221
246	M0N98_00257	CP096965	311736	312020	-	285	39.6	94	11.1	9.8	Transposase		-1.05169	0.831892		-1.10327	0.731028			1309	55.4611	52.8203		302	62.447	54.8288			396	58.4681	55.6169		503	54.0371	51.8338		410	54.5155	51.5211		89	50.9937	44.8933		81	57.2565	48.7239		132
247	M0N98_00258	CP096965	312091	312741	-	651	46.5	216	25.1	10.13	Transposase		-2.96255	1.33218e-11		-3.10575	7.96924e-09			5835	108.231	103.078		472	42.7278	37.5152			1394	90.1054	85.7113		2434	114.474	109.807		2007	116.828	110.411		170	42.6421	37.5408		119	36.8257	31.3378		183
248	M0N98_00259	CP096965	312752	313102	-	351	40.2	116	13.8	4.81	hypothetical protein		-3.26035	2.82842e-16		-3.41715	1.12696e-10			6132	210.954	200.91		450	75.5536	66.3364			1562	187.259	178.127		2474	215.805	207.006		2096	226.29	213.86		141	65.5969	57.7495		137	78.6318	66.9138		172
249	M0N98_00260	CP096965	313240	313620	+	381	43	126	14.7	4.51	hypothetical protein		1.04052	0.864453		-1.00732	1			1332	42.2156	40.2055		332	51.3527	45.0879			364	40.2018	38.2413		503	40.4214	38.7733		465	46.2497	43.7094		93	39.8592	35.0909		119	62.9226	53.5456		120
250	M0N98_00261	CP096965	313586	314569	+	984	44.6	327	37.6	7.97	Transposase		-1.26385	0.142169		-1.32515	0.180221			3290	40.3733	38.4509		623	37.3115	32.7597			953	40.7537	38.7663		1337	41.6011	39.9049		1000	38.5111	36.3958		184	30.5347	26.8818		207	42.3799	36.0643		232
251	M0N98_00264	CP096965	315120	316088	+	969	39.8	322	34.6	4.82	putative sugar kinase YdjH		-2.96859	6.44565e-09		-3.11314	6.618e-08			5606	69.8591	66.5327		460	27.9759	24.563			1550	67.3096	64.0271		2136	67.491	64.7392		1920	75.086	70.9617		214	36.0629	31.7487		106	22.0377	18.7536		140
252	M0N98_00265	CP096965	316162	317826	+	1665	41	554	61.8	5.67	Peptidase family S41		1.09887	0.513579		1.04803	0.825978			24881	180.446	171.854		6624	234.453	205.851			6671	168.595	160.374		9387	172.616	165.578		8823	200.809	189.779		2369	232.339	204.544		1783	215.736	183.586		2472
253	M0N98_00266	CP096965	317892	320189	-	2298	40.5	765	87.7	7.42	Outer membrane protein beta-barrel family protein		-2.60502	4.40916e-05		-2.72861	2.6604e-05			4260	22.3848	21.3189		388	9.95019	8.73631			850	15.5646	14.8056		1886	25.1281	24.1036		1524	25.1314	23.751		106	7.53229	6.6312		95	8.32834	7.08721		187
254	M0N98_00267	CP096965	320311	321696	+	1386	39.4	461	53.4	6.72	Histidine kinase-, DNA gyrase B-, and HSP90-like ATPase		-1.82343	0.000841852		-1.91278	0.00233848			3432	29.9004	28.4767		453	19.2613	16.9115			1102	33.457	31.8254		1340	29.6013	28.3943		990	27.0678	25.581		172	20.2645	17.8403		159	23.111	19.6669		122
255	M0N98_00268	CP096965	321721	322422	+	702	39	233	26.5	5.46	Alkaline phosphatase synthesis transcriptional regulatory protein PhoP		1.0743	0.821907		1.02363	0.972434			571	9.82183	9.35416		149	12.5083	10.9824			162	9.71061	9.23706		238	10.3803	9.95702		171	9.23082	8.72379		65	15.1198	13.3111		28	8.03537	6.8379		56
256	M0N98_00269	CP096965	322566	322916	+	351	40.2	116	13.8	4.81	hypothetical protein		-3.3492	5.69454e-11		-3.5105	1.86755e-09			6162	211.986	201.893		444	74.5462	65.4519			1670	200.207	190.443		2375	207.169	198.722		2117	228.557	216.003		117	54.4314	47.9198		124	71.1704	60.5643		203
257	M0N98_00270	CP096965	322927	323931	+	1005	44.5	334	39.1	10.42	Transposase		-3.97531	4.44396e-14		-4.1658	3.32028e-12			7198	86.4847	82.3667		435	25.5078	22.396			1726	72.2676	68.7434		2899	88.3183	84.7172		2573	97.0186	91.6896		129	20.9602	18.4527		111	22.2506	18.9347		195
258	M0N98_00271	CP096965	324010	328230	+	4221	40.2	1406	162.7	6.84	Histidine kinase-, DNA gyrase B-, and HSP90-like ATPase		1.9088	0.0196278		1.82033	0.0353375			1115	3.18972	3.03784		496	6.92494	6.08013			246	2.45238	2.33279		450	3.26412	3.13103		419	3.76166	3.55504		108	4.17811	3.67828		230	10.9773	9.34145		158
259	M0N98_00272	CP096965	328313	330577	+	2265	45.8	754	87.2	6.62	Alpha-N-acetylglucosaminidase (NAGLU) tim-barrel domain protein		11.641	3.18724e-35		11.0915	1.25775e-21			277	1.47674	1.40643		761	19.8	17.3845			58	1.07753	1.02498		117	1.58156	1.51708		102	1.70653	1.61279		266	19.1772	16.883		270	24.0149	20.4361		225
260	M0N98_00273	CP096965	330585	331703	+	1119	42.5	372	41.6	8.97	Heparan-alpha-glucosaminide N-acetyltransferase, catalytic		12.7328	5.32318e-16		12.0842	1.33003e-11			81	0.874074	0.832455		238	12.5342	11.0051			13	0.488857	0.465018		44	1.2039	1.15481		24	0.81276	0.768117		60	8.75573	7.70828		80	14.4027	12.2564		98
261	M0N98_00274	CP096965	331779	334802	+	3024	42.2	1007	111.9	5.51	TonB-dependent receptor P3		7.35192	1.32442e-34		7.00966	1.04127e-20			844	3.37019	3.20972		1471	28.6669	25.1697			216	3.00567	2.85909		366	3.70568	3.55459		262	3.28323	3.10289		411	22.1938	19.5387		484	32.244	27.4388		576
262	M0N98_00275	CP096965	334823	336463	+	1641	43.6	546	61.7	4.66	SusD family protein		14.8456	4.49266e-47		14.1243	1.96851e-26			235	1.72923	1.64689		844	30.3098	26.6122			57	1.46162	1.39034		80	1.49262	1.43176		98	2.26307	2.13877		295	29.3552	25.8434		256	31.428	26.7444		293
263	M0N98_00276	CP096965	336537	337349	+	813	38.4	270	31	9.28	Glycerophosphoryl diester phosphodiesterase family protein		10.1483	5.01862e-10		9.56047	1.57707e-08			46	0.68322	0.650689		111	8.04604	7.06446			16	0.82813	0.787745		20	0.753196	0.722485		10	0.466113	0.44051		26	5.2222	4.59747		43	10.6552	9.06734		42
264	M0N98_00277	CP096965	337369	339702	+	2334	44.7	777	88.7	6.18	Glycosyl hydrolase family 92		8.77333	8.18439e-11		8.31148	2.05314e-08			95	0.491492	0.468089		208	5.25185	4.61115			38	0.685096	0.651687		19	0.249242	0.23908		38	0.61697	0.583081		64	4.47765	3.94199		78	6.73254	5.72922		66
265	M0N98_00278	CP096965	339728	341140	+	1413	44.4	470	52.2	6.19	Glycosyl hydrolases family 28		5.20304	4.26088e-08		4.9347	3.65927e-06			117	0.999855	0.952247		149	6.21432	5.4562			44	1.31033	1.24643		46	0.996745	0.956104		27	0.724107	0.684334		57	6.58724	5.79921		36	5.13269	4.3678		56
266	M0N98_00279	CP096965	341143	343425	+	2283	45.8	760	86.3	6.25	Glycosyl hydrolase family 92		5.86207	1.67059e-12		5.57405	3.55662e-08			178	0.941472	0.896644		252	6.50496	5.71138			46	0.847853	0.806507		64	0.858307	0.823311		68	1.12872	1.06672		108	7.72483	6.80071		78	6.88293	5.85721		66
267	M0N98_00280	CP096965	343432	345171	+	1740	44.1	579	66.8	7.15	Histidine phosphatase superfamily (branch 2)		1.4395	0.322144		1.37102	0.41185			207	1.43653	1.36813		72	2.43856	2.14106			70	1.69285	1.61029		83	1.46049	1.40094		54	1.17605	1.11145		18	1.68925	1.48717		22	2.54717	2.16758		32
268	M0N98_00281	CP096965	345419	349459	-	4041	40.6	1346	153	5.25	Two component regulator propeller		4.93606	3.31467e-39		4.70557	2.07584e-17			1523	4.55098	4.33428		1800	26.2503	23.0478			424	4.41515	4.19984		633	4.79605	4.60049		466	4.36997	4.12994		660	26.6702	23.4796		552	27.5192	23.4181		588
269	M0N98_00282	CP096965	349673	351172	+	1500	40.9	499	56.2	4.31	hypothetical protein		146.429	2.15356e-160		138.798	3.25925e-91			92	0.740611	0.705347		3209	126.075	110.694			22	0.617164	0.587067		36	0.734818	0.704857		34	0.858952	0.811772		1082	117.79	103.698		1145	153.78	130.863		982
270	M0N98_00283	CP096965	351195	354233	+	3039	41.3	1012	112.4	5.02	TonB-dependent receptor P3		84.8481	1.70264e-143		80.6858	3.03031e-80			220	0.874149	0.832526		4472	86.7203	76.1408			62	0.858479	0.816614		94	0.947034	0.90842		64	0.798051	0.754216		1911	102.684	90.3995		1339	88.7636	75.5356		1222
271	M0N98_00284	CP096965	354278	355909	+	1632	43	543	62	4.47	SusD-like protein P2		65.5133	7.00445e-61		62.197	6.58426e-45			122	0.902679	0.859698		1948	70.3426	61.7611			28	0.721949	0.686743		42	0.787948	0.755821		52	1.20744	1.14112		991	99.1573	87.295		481	59.3759	50.5274		476
272	M0N98_00285	CP096965	356026	357624	+	1599	42.5	532	59.5	4.83	O-Glycosyl hydrolase family 30		22.087	1.51419e-28		20.8851	3.27592e-19			80	0.604136	0.57537		432	15.9215	13.9792			28	0.736849	0.700915		28	0.53614	0.51428		24	0.56878	0.537538		210	21.4458	18.8802		124	15.6228	13.2946		98
273	M0N98_00286	CP096965	357637	359202	+	1566	43	521	59.6	6.65	O-Glycosyl hydrolase family 30		4.11672	5.66021e-05		3.91551	0.00020808			306	2.35952	2.24717		298	11.2144	9.84625			94	2.52583	2.40266		155	3.03046	2.9069		57	1.37932	1.30356		160	16.684	14.6881		87	11.1921	9.52422		51
274	M0N98_00287	CP096965	359283	360305	-	1023	39.5	340	38.3	7.39	HTH-type transcriptional repressor CytR		1.26182	0.201853		1.20247	0.405761			2664	31.445	29.9478		805	46.3735	40.7162			863	35.498	33.7669		1139	34.0892	32.6992		662	24.5224	23.1755		276	44.0559	38.7855		263	51.7923	44.074		266
275	M0N98_00288	CP096965	360445	361995	-	1551	44.4	516	56	4.99	Alkyl hydroperoxide reductase subunit F		-5.56761	3.66392e-11		-5.84344	2.04134e-12			11775	91.6732	87.3082		508	19.302	16.9472			3965	107.572	102.326		5505	108.671	104.24		2305	56.3171	53.2238		258	27.1631	23.9135		133	17.2753	14.7008		117
276	M0N98_00289	CP096965	362008	362574	-	567	39.7	188	21.1	5.11	Alkyl hydroperoxide reductase C		-4.59085	8.91739e-20		-4.81474	3.49758e-14			4818	102.607	97.7214		254	26.3998	23.1791			1604	119.039	113.234		1882	101.626	97.4824		1332	89.0231	84.1332		94	27.0717	23.8331		81	28.7797	24.4909		79
277	M0N98_00290	CP096965	363081	364004	+	924	37.7	307	35.6	5.07	Cobalt/magnesium transport protein CorA		-2.56564	0.00243691		-2.69518	0.000519405			10645	139.113	132.489		1059	67.542	59.3022			5596	254.844	242.416		3132	103.781	99.5496		1917	78.6197	74.3013		337	59.5565	52.4317		264	57.5595	48.9817		458
278	M0N98_00291	CP096965	364098	365294	-	1197	43.4	398	45.3	10.35	PepSY-associated TM region		-1.86559	0.0139022		-1.95775	0.012208			2004	20.2161	19.2535		263	12.9483	11.3686			757	26.6116	25.3138		814	20.8209	19.9719		433	13.708	12.9551		86	11.7321	10.3286		63	10.6031	9.02295		114
279	M0N98_00292	CP096965	365311	366711	-	1401	40.3	466	51.1	4.52	protein of unknown function (DUF4374)		-8.05578	8.0866e-16		-8.43996	5.02352e-15			4154	35.8032	34.0984		123	5.17388	4.54269			1244	37.3638	35.5417		1853	40.4954	38.8443		1057	28.5903	27.0199		23	2.68078	2.36007		36	5.17666	4.40521		64
280	M0N98_00293	CP096965	366769	369069	-	2301	38.8	766	86.5	9.47	CarboxypepD_reg-like domain protein		-4.60102	2.26221e-06		-4.81518	3.75399e-07			4222	22.1562	21.1012		220	5.63451	4.94712			711	13.0023	12.3683		1343	17.8701	17.1415		2168	35.7046	33.7434		42	2.9806	2.62403		74	6.47888	5.51337		104
281	M0N98_00294	CP096965	369338	369958	+	621	40.1	206	23.9	8.2	DNA-3-methyladenine glycosylase 1		1.94123	2.39173e-09		1.85042	0.00036242			11966	232.676	221.597		5589	530.386	465.681			3636	246.378	234.363		4788	236.065	226.44		3542	216.142	204.269		1922	505.397	444.936		1761	571.285	486.149		1906
282	M0N98_00297	CP096965	370555	371547	-	993	43.6	330	36.7	6.41	L-glyceraldehyde 3-phosphate reductase		-2.70292	6.85305e-08		-2.83367	1.08837e-07			11514	140.014	133.347		1021	60.5935	53.2014			2724	115.432	109.803		5033	155.184	148.856		3757	143.375	135.5		460	75.6449	66.5955		232	47.0678	40.0535		329
283	M0N98_00298	CP096965	371571	372911	-	1341	43.3	446	50.6	5.64	Argininosuccinate lyase		-3.79446	5.84588e-09		-3.97843	1.99301e-09			69470	625.55	595.764		4400	193.363	169.774			16228	509.22	484.387		30796	703.127	674.458		22446	634.295	599.455		2313	281.655	247.961		901	135.357	115.186		1186
284	M0N98_00299	CP096965	372926	373330	-	405	38.5	134	15.2	4.94	hypothetical protein		-3.11802	1.26411e-09		-3.2689	2.36865e-09			13490	402.208	383.057		1039	151.186	132.742			3227	335.284	318.933		5774	436.506	418.708		4489	420.026	396.955		483	194.744	171.446		240	119.383	101.592		316
285	M0N98_00300	CP096965	373428	374066	-	639	43.8	212	23.4	6.55	Orotate phosphoribosyltransferase		-1.94168	7.83151e-07		-2.03696	8.14745e-05			77983	1473.64	1403.48		9680	892.739	783.828			23020	1515.91	1441.98		31799	1523.64	1461.51		23164	1373.71	1298.25		3982	1017.59	895.852		2784	877.715	746.913		2914
286	M0N98_00301	CP096965	374166	374858	-	693	43.4	230	26	8.49	comF: comF family protein		-1.14198	0.574961		-1.19762	0.47189			2480	43.2128	41.1552		523	44.4752	39.0495			658	39.9541	38.0057		1107	48.9083	46.9142		715	39.098	36.9504		210	49.4831	43.5634		104	30.2333	25.7278		209
287	M0N98_00302	CP096965	374842	375327	-	486	42.8	161	18.9	7.68	RecX family protein		1.84714	0.00225289		1.7606	0.0290767			741	18.4109	17.5343		329	39.8942	35.0273			199	17.23	16.3898		315	19.8446	19.0355		227	17.6999	16.7277		109	36.6236	32.2423		81	33.5764	28.5727		139
288	M0N98_00303	CP096965	375329	376165	-	837	42.4	278	31.9	4.64	Release factor glutamine methyltransferase		-2.47682	8.33293e-06		-2.59613	2.27001e-05			3688	53.2058	50.6724		355	24.995	21.9457			1028	51.6817	49.1613		1373	50.2243	48.1764		1287	58.2686	55.068		88	17.1683	15.1145		145	34.9002	29.6992		122
289	M0N98_00304	CP096965	376210	377262	+	1053	43.5	350	39.6	8.85	Riboflavin biosynthesis protein RibD		-1.28911	0.212801		-1.35116	0.178695			3674	42.1312	40.1252		680	38.0566	33.4139			903	36.0851	34.3254		1342	39.0205	37.4295		1429	51.4263	48.6016		197	30.5498	26.8951		257	49.1688	41.8414		226
290	M0N98_00305	CP096965	377390	378787	+	1398	42.3	465	52.3	4.69	protein of unknown function (DUF6242)		-1.44693	0.00691845		-1.517	0.024302			79004	682.394	649.902		13194	556.185	488.333			20730	623.966	593.538		28258	618.875	593.641		30016	813.63	768.939		4565	533.218	469.429		4112	592.558	504.252		4517
291	M0N98_00306	CP096965	378821	379552	+	732	42.9	243	28.1	4.93	Ditrans,polycis-undecaprenyl-diphosphate synthase ((2E,6E)-farnesyl-diphosphate specific)		-1.22163	0.195737		-1.28057	0.190524			23934	394.819	376.019		4720	379.997	333.639			5835	335.427	319.07		8841	369.793	354.715		9258	479.278	452.952		1666	371.651	327.19		1410	388.055	330.225		1644
292	M0N98_00307	CP096965	379564	382206	+	2643	43.1	880	100.7	6.54	Outer membrane protein assembly factor BamA		-1.73764	0.000708121		-1.82111	0.00190754			109211	498.957	475.199		15083	336.31	295.282			23946	381.245	362.654		42266	489.624	469.66		42999	616.513	582.65		5684	351.179	309.167		4201	320.214	272.494		5198
293	M0N98_00308	CP096965	382227	382742	+	516	41.1	171	19	6.79	Chaperone protein Skp		1.59786	0.0230699		1.52492	0.0427968			11382	266.356	253.673		4390	501.377	440.211			2349	191.559	182.217		4375	259.595	249.011		4658	342.083	323.293		1805	571.214	502.879		1019	397.841	338.553		1566
294	M0N98_00309	CP096965	382800	383303	+	504	39.5	167	19.3	6.02	Outer membrane protein (OmpH-like)		1.32682	0.102445		1.26585	0.246424			36712	879.571	837.69		11727	1371.22	1203.93			8738	729.542	693.965		12851	780.683	748.852		15123	1137.07	1074.62		3936	1275.25	1122.69		3830	1530.92	1302.78		3961
295	M0N98_00310	CP096965	383379	384251	+	873	47.7	290	32.4	5.71	Glutamate racemase		-4.87153	1.05154e-21		-5.10698	2.63367e-17			10299	142.454	135.671		506	34.1575	29.9904			2584	124.551	118.477		4104	143.933	138.065		3611	156.745	148.136		212	39.6545	34.9106		158	36.4609	31.0274		136
296	M0N98_00311	CP096965	384308	385180	+	873	48.8	290	32.6	5.13	Pyridoxine/pyridoxal/pyridoxamine kinase		-4.90053	3.95151e-13		-5.13675	1.86911e-13			10331	142.897	136.092		511	34.495	30.2868			2608	125.708	119.577		4273	149.86	143.75		3450	149.757	141.531		260	48.6329	42.8149		101	23.3073	19.8339		150
297	M0N98_00312	CP096965	385567	386805	-	1239	46.7	412	45.7	6.31	Lipoprotein-releasing system transmembrane protein LolE		-6.01153	2.99655e-20		-6.30769	4.00526e-18			42760	416.735	396.892		1718	81.715	71.7461			13215	448.812	426.925		18785	464.203	445.276		10760	329.096	311.019		815	107.413	94.5633		412	66.9901	57.007		491
298	M0N98_00313	CP096965	386815	387150	-	336	42	111	13	9.89	Ribosome-binding factor A		-2.5433	4.26427e-07		-2.66865	6.41906e-07			17688	635.672	605.404		1690	296.413	260.252			5643	706.707	672.244		7287	664.015	636.941		4758	536.62	507.144		781	379.562	334.155		417	250.024	212.764		492
299	M0N98_00314	CP096965	387224	387862	-	639	46.2	212	24.4	5.17	O-methyltransferase		-2.12076	1.61975e-07		-2.22559	7.65574e-06			30106	568.913	541.824		3444	317.623	278.874			10293	677.813	644.759		11657	558.54	535.767		8156	483.68	457.112		1253	320.2	281.894		1074	338.601	288.141		1117
300	M0N98_00315	CP096965	387878	389341	-	1464	45.6	487	54.2	5.86	Pyruvate kinase		-2.215	4.88197e-06		-2.32441	1.85926e-05			83800	691.188	658.277		9216	370.981	325.723			27539	791.546	752.945		32667	683.182	655.327		23594	610.72	577.174		4150	462.89	407.515		2513	345.809	294.275		2553
301	M0N98_00316	CP096965	389374	389796	-	423	43	140	15.7	6.39	3-dehydroquinate dehydratase		-1.6578	0.000115401		-1.73871	0.00181486			7753	221.321	210.783		1126	156.873	137.735			2183	217.161	206.571		3046	220.474	211.485		2524	226.116	213.695		439	169.471	149.197		342	162.881	138.608		345
302	M0N98_00317	CP096965	389863	390804	+	942	44.3	313	36.2	9.19	Phage integrase family protein		-1.95547	0.0397826		-2.05219	0.0215847			2353	30.1623	28.7261		291	18.2051	15.9841			779	34.7981	33.1011		792	25.742	24.6924		782	31.4584	29.7305		132	22.882	20.1446		120	25.6635	21.839		39
303	M0N98_00318	CP096965	390946	392622	+	1677	42.8	558	60.9	5.54	Tetratricopeptide repeat protein		1.23766	0.146706		1.17951	0.413354			280665	2020.92	1924.69		84159	2957.45	2596.65			93899	2356.12	2241.22		103232	1884.73	1807.89		83534	1887.61	1783.93		27236	2652.05	2334.78		28729	3451.22	2936.9		28194
304	M0N98_00319	CP096965	392776	393843	+	1068	38.8	355	40.5	9.98	Thioredoxin-like protein		-1.89625	0.00105677		-1.98759	0.00135669			4112	46.4917	44.278		527	29.0796	25.5321			1136	44.7585	42.5758		1366	39.1605	37.5638		1610	57.1263	53.9885		143	21.8643	19.2487		168	31.6901	26.9675		216
305	M0N98_00320	CP096965	393848	395386	+	1539	46.8	512	56.3	7.64	Competence protein ComM		2.59643	9.70402e-13		2.4766	4.11192e-07			15170	119.026	113.358		9408	360.254	316.304			3592	98.2124	93.423		6231	123.962	118.907		5347	131.66	124.428		3592	381.126	335.532		2747	359.588	306		3069
306	M0N98_00321	CP096965	395388	395555	-	168	36.3	55	6.6	4.35	hypothetical protein		15.3855	9.94564e-73		14.6716	4.40011e-41			672	48.3007	46.0009		2444	857.318	752.729			150	37.5708	35.7386		290	52.8515	50.6965		232	52.3311	49.4567		836	812.584	715.374		813	974.914	829.628		795
307	M0N98_00322	CP096965	395842	397884	+	2043	44.1	680	77.7	5.66	Methionine--tRNA ligase		-2.53493	2.5504e-11		-2.65968	9.78886e-08			74849	442.396	421.331		7140	205.958	180.832			24191	498.258	473.96		27363	410.076	393.355		23295	432.092	408.358		2489	198.943	175.143		2500	246.523	209.785		2151
308	M0N98_00323	CP096965	397966	399402	+	1437	44	478	53.6	9.59	Polysaccharide biosynthesis protein		-3.58317	2.67556e-15		-3.7589	1.52544e-12			11933	100.274	95.499		798	32.7262	28.7338			3894	114.027	108.466		4757	101.355	97.2223		3282	86.5492	81.7953		245	27.8407	24.5101		296	41.4973	35.3132		257
309	M0N98_00324	CP096965	399402	400427	+	1026	38.6	341	39.5	9.88	Acyltransferase family protein		-2.36204	6.33908e-06		-2.47732	4.01225e-05			3267	38.4499	36.6191		333	19.127	16.7936			908	37.2398	35.4238		1335	39.8384	38.2141		1024	37.8211	35.7437		153	24.3509	21.4378		92	18.0645	15.3724		88
310	M0N98_00325	CP096965	400450	401280	-	831	43.3	276	31.9	8.33	Alpha-(1,6)-fucosyltransferase N- and catalytic domains		-1.81267	0.0062595		-1.90099	0.00377049			5500	79.9199	76.1145		726	51.4856	45.2045			1410	71.3981	67.9163		2234	82.3096	78.9536		1856	84.6366	79.9877		341	67.0077	58.9915		225	54.5464	46.4177		160
311	M0N98_00326	CP096965	401370	403175	+	1806	40.2	601	70.2	5.48	Aminotransferase class I and II		-2.64935	9.03253e-13		-2.77765	8.10977e-09			18065	120.785	115.034		1633	53.2866	46.7859			4922	114.681	109.089		6841	115.977	111.248		6302	132.234	124.97		510	46.113	40.5965		577	64.364	54.7722		546
312	M0N98_00327	CP096965	403172	404272	+	1101	40.5	366	41.2	6.94	Opine dehydrogenase		-1.97176	0.000131806		-2.06718	0.000153317			10283	112.778	107.408		1235	66.1043	58.0398			2437	93.1402	88.5981		4099	113.988	109.34		3747	128.967	121.883		438	64.9618	57.1904		461	84.3526	71.782		336
313	M0N98_00328	CP096965	404276	405073	+	798	39.1	265	31.8	8.83	LicD family protein		-2.71632	5.79148e-09		-2.84754	9.03151e-08			6899	104.394	99.4235		606	44.7527	39.2931			1578	83.2095	79.1517		2980	114.336	109.674		2341	111.168	105.062		256	52.3851	46.1183		156	39.3828	33.5138		194
314	M0N98_00329	CP096965	405087	406103	+	1017	43.6	338	40.4	8.7	hypothetical protein		-2.66421	3.38339e-10		-2.79262	3.28579e-08			7563	89.798	85.5223		681	39.4617	34.6476			1779	73.6078	70.0182		3063	92.2135	88.4536		2721	101.389	95.8195		243	39.0172	34.3496		179	35.4582	30.1741		259
315	M0N98_00330	CP096965	406076	407191	+	1116	43.8	371	42.9	8.79	Glycosyl transferases group 1		-2.74999	5.04329e-09		-2.88255	3.18748e-08			9833	106.394	101.328		841	44.4101	38.9922			2227	83.9701	79.8752		4165	114.267	109.608		3441	116.843	110.425		280	40.9699	36.0687		315	56.8632	48.3892		246
316	M0N98_00331	CP096965	407204	408466	+	1263	43.4	420	47.7	8.99	Glycosyl transferases group 1		-2.72496	1.1853e-12		-2.85694	5.82657e-09			23805	227.593	216.756		2107	98.313	86.3193			6570	218.892	208.218		8792	213.134	204.444		8443	253.323	239.409		617	79.7724	70.2292		668	106.551	90.6724		822
317	M0N98_00332	CP096965	408459	409205	+	747	43.9	248	28.7	7.11	Glycosyl transferase family 2		-1.95274	4.53261e-05		-2.04829	0.000125828			11489	185.718	176.875		1425	112.42	98.7054			3282	184.879	175.863		4720	193.459	185.571		3487	176.894	167.177		627	137.062	120.665		340	91.6945	78.0298		458
318	M0N98_00333	CP096965	409231	411723	-	2493	44.2	830	93.1	8.02	Bacterial membrane protein YfhO		-2.15851	1.11203e-08		-2.2637	5.48706e-06			53695	260.079	247.695		5993	141.668	124.385			14390	242.889	231.044		22034	270.607	259.574		17271	262.529	248.108		2478	162.312	142.894		1569	126.79	107.895		1946
319	M0N98_00334	CP096965	411808	412503	+	696	45.3	231	25.5	4.68	5'-methylthioadenosine/S-adenosylhomocysteine nucleosidase		-3.40855	4.75719e-10		-3.57434	3.71026e-10			16599	287.983	274.27		1181	99.9978	87.7985			4446	268.8	255.692		6170	271.422	260.355		5983	325.755	307.862		565	132.559	116.701		327	94.6506	80.5453		289
320	M0N98_00335	CP096965	412515	413000	+	486	46.3	161	18.5	5.87	S-ribosylhomocysteine lyase		-2.50696	7.06228e-05		-2.6297	1.45179e-05			14419	358.255	341.197		1396	169.277	148.626			4116	356.376	338.996		5521	347.816	333.635		4782	372.868	352.387		723	242.925	213.864		381	157.933	134.397		292
321	M0N98_00336	CP096965	413103	413372	-	270	39.3	89	10.4	10.54	30S ribosomal protein S15		3.81259	1.67633e-08		3.63295	9.29701e-08			53956	2413.07	2298.17		49307	10762	9449.12			18316	2854.54	2715.33		17764	2014.4	1932.26		17876	2508.93	2371.12		11648	7044.64	6201.88		23398	17458.2	14856.5		14261
322	M0N98_00337	CP096965	413653	413904	-	252	39.7	83	10.1	6.24	hypothetical protein		-1.71347	0.410132		-1.79521	0.309309			150	7.18761	6.84537		22	5.14484	4.51719			85	14.1934	13.5013		47	5.71039	5.47756		18	2.70678	2.5581		6	3.88796	3.42284		8	6.3955	5.44241		8
323	M0N98_00338	CP096965	414143	415945	+	1803	43.5	600	67.3	5.48	GTP-binding protein TypA/BipA		-4.85657	1.17799e-21		-5.09121	4.12064e-16			171257	1146.95	1092.34		8446	276.061	242.383			38989	909.945	865.57		70019	1189.02	1140.54		62249	1308.33	1236.47		3652	330.755	291.186		2279	254.644	216.696		2515
324	M0N98_00339	CP096965	416006	416638	-	633	41.2	210	23.2	5.09	Nitroreductase family protein		1.75152	0.00128473		1.67039	0.00854833			14004	267.142	254.422		5920	551.147	483.91			3553	236.189	224.671		5825	281.748	270.26		4626	276.938	261.727		2639	680.78	599.338		1362	433.469	368.872		1919
325	M0N98_00340	CP096965	416762	418369	-	1608	41.9	535	59.1	5.45	Phosphoenolpyruvate carboxykinase (ATP)		-4.64472	1.7914e-28		-4.87229	1.09652e-16			979420	7354.89	7004.69		51719	1895.46	1664.22			310903	8135.94	7739.18		354300	6746.11	6471.05		314217	7405	6998.26		20906	2123.03	1869.05		13157	1648.37	1402.73		17656
326	M0N98_00341	CP096965	418630	419289	+	660	46.8	219	24.4	5.54	Uracil phosphoribosyltransferase		-2.17513	9.49629e-08		-2.28115	4.64326e-06			8601	157.362	149.869		959	85.6297	75.1833			2659	169.529	161.261		3000	139.17	133.496		2942	168.92	159.641		324	80.1627	70.5728		330	100.729	85.718		305
327	M0N98_00342	CP096965	419447	420451	-	1005	44.8	334	36.5	6.98	2-oxoglutarate oxidoreductase subunit KorB		2.67887	1.17137e-08		2.55192	1.8241e-06			25541	306.878	292.266		16584	972.463	853.827			9158	383.445	364.746		10412	317.203	304.269		5971	225.145	212.778		6316	1026.24	903.467		5033	1008.89	858.544		5235
328	M0N98_00343	CP096965	420475	422322	-	1848	45.2	615	66.2	6.09	2-oxoglutarate oxidoreductase subunit KorA		2.21769	4.92037e-08		2.11313	5.83161e-05			45343	296.28	282.172		24403	778.2	683.263			15779	359.291	341.77		17698	293.218	281.263		11866	243.323	229.958		8287	732.262	644.661		7539	821.858	699.381		8577
329	M0N98_00345	CP096965	422874	424064	-	1191	43.2	396	43.6	6.6	2-amino-3-ketobutyrate coenzyme A ligase		3.56041	2.53709e-28		3.3942	2.9352e-12			11317	114.74	109.276		9786	484.221	425.148			3455	122.069	116.116		4133	106.248	101.916		3729	118.648	112.131		3230	442.855	389.876		2950	498.994	424.631		3606
330	M0N98_00346	CP096965	424235	425188	+	954	43.7	317	35.3	4.95	putative epimerase/dehydratase		2.6102	1.07929e-09		2.48965	7.2947e-07			12231	154.813	147.441		7616	470.466	413.071			2989	131.84	125.41		4568	146.604	140.627		4674	185.661	175.463		2466	422.1	371.604		2750	580.723	494.181		2400
331	M0N98_00347	CP096965	425336	426400	+	1065	44.4	354	38.9	5.07	2-dehydro-3-deoxygluconokinase		2.21913	1.64211e-07		2.1164	7.29686e-05			2844	32.2458	30.7104		1490	82.4492	72.3908			718	28.369	26.9855		1219	35.0447	33.6158		907	32.273	30.5003		483	74.0574	65.1979		541	102.337	87.0862		466
332	M0N98_00348	CP096965	426665	429652	-	2988	42.7	995	109.2	5.77	Protein export membrane protein		-2.24029	5.41059e-08		-2.3502	5.87888e-06			354514	1432.67	1364.45		38259	754.576	662.521			104729	1474.87	1402.95		140132	1435.9	1377.36		109653	1390.66	1314.28		16485	900.906	793.13		10952	738.41	628.369		10822
333	M0N98_00349	CP096965	429831	431918	-	2088	42.7	695	79	4.66	Dipeptidyl carboxypeptidase		-1.10755	0.45557		-1.16148	0.426248			14560	84.2024	80.1931		3153	88.9904	78.134			3818	76.9439	73.1916		6086	89.2421	85.6034		4656	84.5014	79.8599		1204	94.1601	82.8957		864	83.362	70.939		1085
334	M0N98_00350	CP096965	431945	433024	-	1080	40.9	359	40.4	9.04	Endonuclease/Exonuclease/phosphatase family protein		-1.80403	0.000348681		-1.89215	0.000629452			9416	105.278	100.265		1263	68.9175	60.5098			2621	102.12	97.1403		3883	110.081	105.593		2912	102.176	96.5637		550	83.1591	73.2108		297	55.401	47.1449		416
335	M0N98_00351	CP096965	433028	433921	-	894	41.4	297	33.9	9.9	Rhomboid family protein		-1.76774	0.00472155		-1.85431	0.00272523			17267	233.224	222.119		2376	156.624	137.517			5104	240.238	228.523		7244	248.09	237.975		4919	208.507	197.054		1126	205.67	181.066		495	111.546	94.9226		755
336	M0N98_00352	CP096965	433902	434579	-	678	41.3	225	25.3	8.18	Rhomboid family protein		-1.76767	6.65359e-06		-1.85399	0.000356124			10328	183.942	175.183		1410	122.557	107.606			2930	181.847	172.979		3996	180.453	173.095		3402	190.145	179.701		550	132.466	116.619		420	124.797	106.199		440
337	M0N98_00353	CP096965	434790	435062	+	273	43.2	90	9.3	10.5	DNA-binding protein HU		23.9008	3.43292e-62		22.7827	4.00047e-41			7924	350.49	333.801		45135	9743.18	8554.55			2338	360.372	342.798		2853	319.969	306.923		2733	379.366	358.528		11817	7068.31	6222.73		19397	14313.9	12180.7		13921
338	M0N98_00354	CP096965	435155	438484	+	3330	47.3	1109	126	6.36	Evolved beta-galactosidase subunit alpha		2.46065	3.27923e-10		2.34549	4.51151e-06			48873	177.222	168.784		28860	510.742	448.434			14177	179.147	170.41		19897	182.941	175.482		14799	168.411	159.16		11810	579.131	509.849		9069	548.656	466.893		7981
339	M0N98_00355	CP096965	438656	439126	+	471	40.3	156	18.3	7.76	Virulence protein RhuM family protein		-1.20927	0.49937		-1.26856	0.404447			2040	52.3001	49.8099		401	50.1734	44.0524			614	54.855	52.1799		728	47.3237	45.3942		698	56.1586	53.0739		113	39.1768	34.49		190	81.2676	69.1568		98
340	M0N98_00356	CP096965	439168	440184	+	1017	48.1	338	38.7	8.27	tRNA-specific 2-thiouridylase MnmA		-1.64834	0.0182059		-1.72903	0.0120898			5534	65.707	62.5784		793	45.9517	40.3458			1471	60.864	57.8959		2353	70.8385	67.9502		1710	63.7172	60.2173		315	50.5779	44.5272		302	59.8234	50.9082		176
341	M0N98_00359	CP096965	442697	444676	-	1980	45.8	659	75.3	6.44	Extracellular exo-alpha-L-arabinofuranosidase		11.8468	4.80057e-61		11.2909	1.94999e-34			9054	55.2165	52.5874		25989	773.525	679.158			2765	58.7623	55.8967		3512	54.3073	52.093		2777	53.1486	50.2293		11197	923.438	812.966		7556	768.797	654.227		7236
342	M0N98_00360	CP096965	444700	446235	-	1536	46.5	511	57.8	4.67	Extracellular endo-alpha-(1->5)-L-arabinanase		115.455	5.26884e-155		109.914	5.82962e-81			663	5.21214	4.96396		18552	711.786	624.951			215	5.89001	5.60278		251	5.00324	4.79924		197	4.86023	4.59326		8120	863.249	759.978		5827	764.256	650.363		4605
343	M0N98_00361	CP096965	446523	450752	+	4230	44.1	1409	161.4	6.43	Histidine kinase-, DNA gyrase B-, and HSP90-like ATPase		12.8479	1.14186e-67		12.2527	1.23114e-38			1820	5.19547	4.94808		5569	77.5866	68.1214			436	4.33725	4.12574		708	5.12462	4.91567		676	6.05603	5.72338		1763	68.0586	59.9167		1927	91.7754	78.0986		1879
344	M0N98_00362	CP096965	450885	452813	+	1929	44.1	642	72.9	5.42	Retaining alpha-galactosidase		19.3381	1.68109e-75		18.4374	6.4281e-47			708	4.43195	4.22092		3262	99.6556	87.498			153	3.33755	3.17479		286	4.53944	4.35435		269	5.28447	4.99421		1233	104.376	91.8897		1008	105.272	89.584		1021
345	M0N98_00363	CP096965	453253	456462	+	3210	48.6	1069	118.8	6.04	TonB-dependent receptor SusC		418.655	7.14879e-113		398.436	1.44625e-64			960	3.61127	3.43932		93968	1725.14	1514.68			326	4.27348	4.06508		510	4.86445	4.66611		124	1.46385	1.38345		30423	1547.63	1362.49		32931	2066.74	1758.74		30614
346	M0N98_00364	CP096965	456482	458233	+	1752	48	583	66.2	4.35	SusD-like protein P2		2124.23	0		2016.58	1.0189e-149			82	0.565162	0.538252		41276	1388.4	1219.02			12	0.288215	0.274159		36	0.629125	0.603473		34	0.735404	0.69501		13756	1282.12	1128.74		13051	1500.7	1277.06		14469
347	M0N98_00365	CP096965	458258	460036	+	1779	49.6	592	64.4	4.28	Bacterial Ig-like domain (group 3)		2098.44	0		1989.13	6.13497e-153			87	0.590523	0.562405		43544	1442.45	1266.48			27	0.638641	0.607497		42	0.722839	0.693367		18	0.383423	0.362362		16908	1551.98	1366.32		13294	1505.44	1281.1		13342
348	M0N98_00366	CP096965	460110	461993	+	1884	51.9	627	70.2	5.49	Glycosyl hydrolases family 43		819.689	1.3443e-261		778.763	3.6972e-121			179	1.14727	1.09264		34827	1089.39	956.493			55	1.22843	1.16852		86	1.39761	1.34062		38	0.764336	0.722352		14271	1236.93	1088.95		11056	1182.23	1006.05		9500
349	M0N98_00367	CP096965	462368	463849	+	1482	47	493	56.3	6.14	Cysteine--tRNA ligase		-1.89498	2.11013e-05		-1.98756	0.000243308			89400	728.422	693.738		11379	452.487	397.285			25382	720.687	685.541		32462	670.649	643.305		31556	806.891	762.571		4384	483.051	425.264		3850	523.356	445.363		3145
350	M0N98_00368	CP096965	464037	465608	+	1572	45.5	523	59.1	6.68	Tyrosine 2,3-aminomutase		-2.80991	2.6276e-10		-2.94642	1.47326e-08			48144	369.814	352.205		4117	154.34	135.511			12261	328.203	312.198		18229	355.041	340.565		17654	425.571	402.195		1712	177.837	156.562		1305	167.241	142.318		1100
351	M0N98_00369	CP096965	465605	466333	+	729	50.9	242	26.4	5.7	3-oxoacyl-(acyl-carrier-protein) reductase FabG		-2.36247	0.00109603		-2.47689	0.0002385			19534	323.562	308.155		1999	161.598	141.883			4560	263.212	250.376		7760	325.914	312.625		7214	374.999	354.401		1116	249.981	220.076		469	129.608	110.293		414
352	M0N98_00370	CP096965	466341	467570	+	1230	48.1	409	44.2	5.05	3-oxoacyl-(acyl-carrier-protein) synthase 1		-2.51056	6.2901e-06		-2.63221	3.68263e-06			27175	266.783	254.08		2612	125.146	109.879			6575	224.936	213.967		11186	278.444	267.091		9414	290.035	274.104		1288	170.994	150.538		599	98.1085	83.4879		725
353	M0N98_00371	CP096965	467592	467843	+	252	41.3	83	9.6	3.84	Acyl carrier protein		-2.75819	2.67416e-06		-2.89067	1.29599e-06			6600	316.255	301.196		577	134.935	118.474			1477	246.632	234.604		2619	318.202	305.228		2504	376.544	355.861		279	180.79	159.162		136	108.723	92.521		162
354	M0N98_00372	CP096965	467843	468727	+	885	46.3	294	34.5	9.89	Bacterial lipid A biosynthesis acyltransferase		-4.07687	4.19561e-18		-4.27336	7.28404e-15			16351	223.097	212.475		951	63.3267	55.6011			3631	172.644	164.225		6918	239.335	229.576		5802	248.437	234.791		375	69.1925	60.915		297	67.608	57.5327		279
355	M0N98_00373	CP096965	468741	469811	+	1071	47.6	356	40.6	5.43	L-tyrosine C(3)-methyltransferase		-4.34737	5.82765e-12		-4.55727	2.83856e-12			20272	228.56	217.677		1118	61.518	54.0131			4578	179.869	171.097		8517	243.481	233.554		7177	253.942	239.994		559	85.2302	75.0341		275	51.7283	44.0195		284
356	M0N98_00374	CP096965	469808	470245	+	438	47.3	145	16.5	4.69	fabZ: beta-hydroxyacyl-(acyl-carrier-protein) dehydratase FabZ		-4.95258	3.48337e-09		-5.18892	4.76021e-10			7619	210.047	200.046		374	50.3208	44.1819			1792	172.16	163.765		3176	222.011	212.959		2651	229.36	216.761		209	77.919	68.5975		59	27.1371	23.093		106
357	M0N98_00375	CP096965	470242	470685	+	444	45.9	147	17.3	7.59	Thioesterase-like superfamily protein		-3.18208	4.91491e-05		-3.33539	5.82249e-06			8128	221.052	210.526		612	81.2303	71.3206			1752	166.043	157.945		3469	239.216	229.462		2907	248.11	234.481		353	129.826	114.295		144	65.3378	55.6009		115
358	M0N98_00376	CP096965	470670	472400	+	1731	49.4	576	63.6	6.2	Beta-ketoacyl synthase, C-terminal domain		-4.35481	5.46618e-09		-4.56498	7.11181e-10			27685	193.126	183.93		1524	51.8845	45.5548			5953	144.713	137.656		11886	210.236	201.664		9846	215.548	203.708		837	78.9586	69.5128		346	40.2684	34.2674		341
359	M0N98_00377	CP096965	472406	472663	+	258	41.5	85	9.6	3.96	Acyl carrier protein		-2.38263	0.000585975		-2.49804	0.000118512			9144	427.967	407.589		922	210.601	184.909			2163	352.781	335.578		3992	473.739	454.423		2989	439.023	414.909		506	320.259	281.947		202	157.731	134.225		214
360	M0N98_00378	CP096965	472660	473850	+	1191	52.1	396	42	7.31	3-oxoacyl-(acyl-carrier-protein) synthase 2		-4.06833	8.7223e-11		-4.26575	3.66332e-11			33227	336.878	320.838		1945	96.2404	84.4995			7616	269.082	255.959		15164	389.826	373.931		10447	332.4	314.142		985	135.05	118.894		471	79.6699	67.7971		489
361	M0N98_00379	CP096965	473854	474807	+	954	45.7	317	35.3	6.65	Beta-ketoacyl synthase, N-terminal domain		-3.67643	6.77311e-12		-3.85335	2.70348e-11			9122	115.461	109.963		587	36.261	31.8373			1924	84.8644	80.7259		4031	129.37	124.095		3167	125.8	118.89		254	43.4767	38.2756		170	35.8993	30.5494		163
362	M0N98_00380	CP096965	474921	475775	+	855	35.1	284	33.3	9.19	KilA-N domain protein		-3.34393	5.91726e-08		-3.50276	4.89076e-07			2709	38.2592	36.4375		191	13.1649	11.5588			602	29.6278	28.183		1122	40.1786	38.5404		985	43.6568	41.2588		72	13.7511	12.1061		73	17.2005	14.6372		46
363	M0N98_00381	CP096965	475826	476518	+	693	46.5	230	26.6	9.8	Peptidoglycan-N-acetylglucosamine deacetylase		-3.86551	6.74597e-09		-4.04802	8.23554e-08			2361	41.1392	39.1804		144	12.2456	10.7517			508	30.846	29.3418		991	43.7833	41.9981		862	47.1363	44.5472		57	13.4311	11.8244		53	15.4073	13.1113		34
364	M0N98_00382	CP096965	477262	477897	+	636	39.9	211	24.8	8.67	Outer membrane lipoprotein carrier protein LolA		-2.37869	6.9433e-06		-2.49264	2.56827e-05			3547	67.3438	64.1372		361	33.4503	29.3695			911	60.274	57.3347		1176	56.6133	54.305		1460	86.9916	82.2133		113	29.013	25.5421		121	38.3277	32.616		127
365	M0N98_00383	CP096965	477872	478414	+	543	44.8	180	20.8	10.6	hypothetical protein		-2.86928	1.68188e-11		-3.00679	3.05451e-08			5063	112.59	107.229		424	46.0167	40.4029			1359	105.315	100.179		1861	104.934	100.655		1843	128.62	121.555		137	41.1995	36.2708		148	54.9094	46.7266		139
366	M0N98_00384	CP096965	478416	478796	+	381	42.8	126	14.4	6.94	FabA-like domain protein		-2.43006	1.60234e-07		-2.54627	9.31215e-06			3239	102.655	97.7669		320	49.4965	43.4582			845	93.3256	88.7744		1197	96.1917	92.2696		1197	119.056	112.516		108	46.2882	40.7507		111	58.6925	49.9459		101
367	M0N98_00385	CP096965	478905	479189	+	285	46	94	9.7	4.69	hypothetical protein		11.7966	1.16686e-40		11.2422	3.05896e-26			435	18.4305	17.553		1212	250.615	220.041			99	14.617	13.9042		177	19.015	18.2397		159	21.1414	19.9801		363	207.985	183.104		456	322.333	274.298		393
368	M0N98_00386	CP096965	479262	480446	+	1185	38.8	394	46.1	8.22	protein of unknown function (DUF4221)		11.7827	7.96076e-32		11.2359	6.85844e-26			740	7.54062	7.18157		2045	101.701	89.2938			134	4.75834	4.52629		312	8.06129	7.73261		294	9.40179	8.88537		583	80.338	70.7272		728	123.765	105.321		734
369	M0N98_00387	CP096965	480568	481761	+	1194	48	397	44.8	8.68	Glycosyl transferase family 2		-1.90782	0.000108313		-2.00013	0.000190663			9331	94.3664	89.8731		1178	58.1421	51.049			2340	82.467	78.4454		3407	87.3648	83.8026		3584	113.748	107.5		467	63.868	56.2275		373	62.9346	53.5558		338
370	M0N98_00388	CP096965	481754	485608	+	3855	47.4	1284	146.4	8.31	Acyltransferase		-4.74138	3.12094e-18		-4.97106	1.05221e-15			27497	86.13	82.0289		1396	21.3408	18.7373			6697	73.1012	69.5364		10984	87.2378	83.6808		9816	96.4921	91.192		643	27.2369	23.9785		368	19.2313	16.3654		385
371	M0N98_00389	CP096965	485601	487091	+	1491	48.4	496	56.6	7.19	NAD(P)-binding Rossmann-like domain protein		-4.26296	1.34582e-17		-4.469	5.14829e-15			12524	101.428	96.5987		706	27.9047	24.5004			3018	85.1747	81.021		5011	102.9	98.7044		4495	114.244	107.969		310	33.9512	29.8896		190	25.6721	21.8463		206
372	M0N98_00390	CP096965	487123	488748	+	1626	49.9	541	61.7	7.07	Acyl-coenzyme A:6-aminopenicillanic acid acyl-transferase		-5.5087	1.69096e-16		-5.77522	2.65955e-16			13428	99.7205	94.9723		587	21.2749	18.6794			3383	87.5488	83.2794		5800	109.213	104.76		4245	98.9324	93.4983		294	29.5255	25.9934		127	15.735	13.3901		166
373	M0N98_00391	CP096965	488750	490045	+	1296	46.5	431	49.5	6.06	Phenylacetate-coenzyme A ligase		-4.28198	4.25772e-20		-4.4887	1.48261e-15			9321	86.8462	82.711		518	23.5545	20.681			2140	69.4828	66.0944		4078	96.3409	92.4127		3103	90.7315	85.7478		206	25.9557	22.8506		138	21.4516	18.2548		174
374	M0N98_00392	CP096965	490096	490671	+	576	42.7	191	21.5	9.2	hypothetical protein		1.8447	0.00068869		1.75973	0.00385871			9404	197.144	187.757		4140	423.572	371.898			2240	163.642	155.662		3394	180.409	173.053		3770	248.028	234.404		1242	352.103	309.981		1535	536.872	456.865		1363
375	M0N98_00393	CP096965	490789	493212	-	2424	41.3	807	92.9	5.13	Histidine kinase-, DNA gyrase B-, and HSP90-like ATPase		1.31094	0.0641598		1.24978	0.237154			6145	30.6114	29.1538		1944	47.2621	41.4964			1736	30.136	28.6664		2561	32.3479	31.0289		1848	28.8902	27.3033		751	50.5916	44.5393		486	40.3914	34.3721		707
376	M0N98_00394	CP096965	493411	494232	+	822	41.1	273	30.7	8.36	hypothetical protein		4.65758	4.25239e-11		4.44082	1.52802e-10			1819	26.7211	25.4488		2064	147.975	129.922			563	28.8208	27.4153		575	21.4173	20.544		681	31.3947	29.6703		429	85.2229	75.0277		719	176.215	149.954		916
377	M0N98_00395	CP096965	494486	495844	-	1359	46.1	452	52.9	10.71	Transposase domain (DUF772)		3.05485	1.34395e-09		2.91333	1.35708e-07			2252	20.0098	19.057		1634	70.8569	62.2127			577	17.8659	16.9947		962	21.6733	20.7896		713	19.8816	18.7896		409	49.1445	43.2653		520	77.0848	65.5973		705
378	M0N98_00396	CP096965	496011	496820	-	810	39.8	269	31.4	9.64	Protein of unknown function (DUF3108)		1.3249	0.0543036		1.26327	0.229833			4418	65.8619	62.7259		1409	102.512	90.0062			1235	64.158	61.0292		1816	68.6435	65.8446		1367	63.9536	60.4408		458	92.3318	81.2862		381	94.76	80.6384		570
379	M0N98_00397	CP096965	496817	498739	-	1923	41.6	640	73.4	5.83	Bacterial Ig-like domain protein		1.70488	1.75064e-06		1.62575	0.00596863			36131	226.879	216.076		14805	453.711	398.36			9806	214.576	204.112		14940	237.87	228.171		11385	224.355	212.031		5275	447.934	394.348		4053	424.602	361.326		5477
380	M0N98_00398	CP096965	498744	500282	-	1539	41.8	512	58.9	7.31	GH3 auxin-responsive promoter		-2.53467	3.73671e-12		-2.65882	4.04938e-08			28181	221.111	210.583		2697	103.274	90.6753			8262	225.9	214.883		11076	220.35	211.365		8843	217.742	205.782		1111	117.882	103.779		705	92.2859	78.533		881
381	M0N98_00399	CP096965	500397	501407	+	1011	46.1	336	35.8	7	ATP-dependent 6-phosphofructokinase 2		1.45471	0.00240522		1.38716	0.0645471			18778	224.281	213.601		6530	380.638	334.202			5212	216.931	206.352		7569	229.222	219.876		5997	224.783	212.437		2001	323.197	284.533		2160	430.415	366.273		2369
382	M0N98_00400	CP096965	501417	505484	-	4068	41.4	1355	154.6	6.63	Two component regulator propeller		1.91207	2.4169e-05		1.82393	0.00101056			6053	17.9673	17.1118		2739	39.679	34.8383			1437	14.8643	14.1394		2533	19.0644	18.2871		2083	19.4039	18.3381		806	32.3538	28.4833		938	46.4523	39.5297		995
383	M0N98_00401	CP096965	505669	508836	+	3168	39.4	1055	118.1	6.11	TonB-dependent receptor P3		66.5133	1.06697e-40		62.9056	2.51333e-31			73	0.278247	0.264999		1160	21.5786	18.9461			26	0.345348	0.328507		30	0.289938	0.278116		17	0.20335	0.192181		184	9.48427	8.34966		430	27.3444	23.2694		546
384	M0N98_00402	CP096965	508849	510897	+	2049	39.9	682	77.6	5.03	SusD family protein		87.8259	4.01715e-10		83.359	9.80044e-16			40	0.235728	0.224504		893	25.6838	22.5505			16	0.328584	0.312561		4	0.0597705	0.0573334		20	0.369887	0.34957		70	5.57862	4.91125		348	34.2154	29.1165		475
385	M0N98_00407	CP096965	513968	516043	+	2076	44.7	691	78.6	8.25	Raffinose synthase or seed imbibition protein Sip1		-1.79116	0.313589		-1.87362	0.205723			198	1.15168	1.09684		26	0.738067	0.648026			48	0.972933	0.925486		93	1.37159	1.31566		57	1.04047	0.983318		2	0.157316	0.138496		8	0.776332	0.66064		16
386	M0N98_00408	CP096965	516062	517615	+	1554	43.9	517	57.8	6.52	Arylsulfatase		-4.42168	1.12639e-07		-4.62724	6.32188e-07			1541	11.9742	11.404		82	3.10966	2.73029			397	10.75	10.2258		642	12.6489	12.1332		502	12.2415	11.5691		14	1.47112	1.29513		36	4.66699	3.97149		32
387	M0N98_00409	CP096965	517760	518686	-	927	41.6	308	35.3	8.91	Ribonuclease-III-like protein		-10.366	1.13241e-23		-10.8668	3.16286e-22			82630	1076.35	1025.09		1904	121.042	106.276			17787	807.406	768.032		34216	1130.1	1084.02		30627	1252.01	1183.24		975	171.75	151.203		522	113.442	96.5368		407
388	M0N98_00410	CP096965	518689	519954	-	1266	42.6	421	44.8	4.91	3-oxoacyl-(acyl-carrier-protein) synthase 2		-6.16729	2.69704e-15		-6.46579	8.98498e-15			400327	3818.34	3636.53		15776	734.367	644.777			95505	3174.4	3019.59		147117	3557.93	3412.86		157705	4720.56	4461.27		8225	1060.9	933.982		3883	617.901	525.818		3668
389	M0N98_00411	CP096965	519973	520209	-	237	38	78	8.4	3.76	Acyl carrier protein		-3.36618	6.08144e-21		-3.53	1.96438e-12			50650	2580.62	2457.75		3644	906.108	795.567			14741	2617.26	2489.63		17755	2293.72	2200.2		18154	2902.72	2743.28		1214	836.453	736.388		1212	1030.24	876.71		1218
390	M0N98_00412	CP096965	520362	520940	+	579	43.4	192	21.4	7.82	Phosphoribosylglycinamide formyltransferase		-1.06589	0.760903		-1.11811	0.642808			2659	55.454	52.8136		596	60.6621	53.2616			831	60.3937	57.4485		1077	56.9516	54.6294		751	49.1522	46.4524		203	57.2517	50.4027		222	77.243	65.7319		171
391	M0N98_00413	CP096965	520912	521457	-	546	39.4	181	21.4	8.28	ECF RNA polymerase sigma-E factor		2.06809	2.17593e-07		1.97146	0.000431202			2105	46.5536	44.3369		1041	112.359	98.6517			606	46.7034	44.4259		892	50.0197	47.9802		607	42.1286	39.8146		390	116.639	102.685		325	119.916	102.045		326
392	M0N98_00414	CP096965	521778	524819	+	3042	44.2	1013	112.1	6.81	TonB-dependent receptor SusC		49.4682	3.49458e-80		47.1158	5.89916e-53			1690	6.70843	6.38901		19748	382.572	335.9			520	7.19305	6.84227		723	7.27692	6.98021		447	5.56839	5.26253		7274	390.468	343.756		8057	533.579	454.063		4417
393	M0N98_00415	CP096965	524819	526522	+	1704	45.7	567	63	4.6	Susd and RagB outer membrane lipoprotein		73.3902	8.46409e-114		69.9353	4.24371e-67			955	6.76748	6.44525		16415	567.703	498.446			226	5.58094	5.30878		423	7.60045	7.29055		306	6.80508	6.43129		6139	588.3	517.922		6339	749.439	637.754		3937
394	M0N98_00416	CP096965	526768	527277	+	510	42.5	169	20	5.77	ECF RNA polymerase sigma factor SigE		-1.57212	0.0226285		-1.64921	0.0386734			1843	43.6364	41.5586		288	33.2791	29.2192			547	45.1321	42.9312		617	37.0411	35.5308		679	50.4523	47.6811		114	36.5011	32.1344		72	28.4412	24.2027		102
395	M0N98_00417	CP096965	527347	528150	+	804	40.8	267	30.9	9.09	FecR protein		1.1955	0.503853		1.14003	0.646657			1814	27.2442	25.947		514	37.6753	33.0791			499	26.1164	24.8428		697	26.5427	25.4605		618	29.1282	27.5283		109	22.1382	19.4898		216	54.1231	46.0574		189
396	M0N98_00418	CP096965	528147	530801	+	2655	45.9	884	100.8	9.47	TonB dependent receptor		1.058	0.827603		1.00973	0.98384			3180	14.4629	13.7743		806	17.8904	15.7079			678	10.7457	10.2217		1137	13.1119	12.5772		1365	19.4827	18.4126		230	14.146	12.4537		263	19.9561	16.9822		313
397	M0N98_00419	CP096965	530808	531773	+	966	40.3	321	36.4	4.78	protein of unknown function (DUF4249)		-1.125	0.672629		-1.17934	0.580389			1230	15.3752	14.6431		263	16.0446	14.0872			280	12.1969	11.6021		528	16.735	16.0526		422	16.5545	15.6452		103	17.4113	15.3284		51	10.636	9.05097		109
398	M0N98_00420	CP096965	531938	532963	-	1026	46.1	341	38.3	5.44	Erythronate-4-phosphate dehydrogenase		-1.3994	0.0178616		-1.46792	0.0372174			6289	74.0164	70.4921		1085	62.3207	54.7178			1836	75.2999	71.6278		2566	76.5734	73.4512		1887	69.6957	65.8675		370	58.8878	51.843		287	56.3533	47.9553		428
399	M0N98_00421	CP096965	533068	534099	+	1032	45.4	343	38.6	9.41	Glycosyltransferase family 9 (heptosyltransferase)		-1.60676	0.000849306		-1.685	0.00409487			20990	245.599	233.905		3134	178.965	157.132			5758	234.78	223.33		7919	234.941	225.362		7313	268.533	253.783		1136	179.75	158.247		1084	211.609	180.074		914
400	M0N98_00422	CP096965	534100	535023	+	924	40	307	37.6	9.55	Bacterial lipid A biosynthesis acyltransferase		-1.12429	0.589938		-1.17828	0.443929			11200	146.366	139.397		2361	150.582	132.212			2419	110.162	104.79		4343	143.908	138.041		4438	182.011	172.013		662	116.992	102.996		845	184.234	156.779		854
401	M0N98_00423	CP096965	535026	536132	+	1107	44.7	368	42.9	6.7	UDP-galactopyranose mutase		1.15665	0.45189		1.10368	0.649138			14797	161.406	153.721		4101	218.319	191.685			3178	120.802	114.911		5574	154.166	147.88		6045	206.933	195.567		1504	221.856	195.315		1232	224.206	190.794		1365
402	M0N98_00424	CP096965	536216	536932	+	717	43.9	238	27.4	7.92	hypothetical protein		-1.68636	4.88441e-05		-1.76815	0.00117234			18496	311.496	296.664		2628	216.001	189.65			4991	292.912	278.628		7069	301.861	289.553		6436	340.156	321.472		850	193.585	170.426		897	252.033	214.474		881
403	M0N98_00425	CP096965	536948	537700	+	753	45.4	250	29.4	9.54	Lipopolysaccharide kinase (Kdo/WaaP) family protein		-1.44285	0.00273076		-1.51297	0.0192554			23966	384.321	366.021		3974	311.016	273.073			6403	357.814	340.365		9436	383.673	368.029		8127	408.994	386.529		1388	300.999	264.991		1322	353.689	300.981		1264
404	M0N98_00426	CP096965	537715	538614	+	900	44.9	299	34.4	9.17	Galactofuranosyltransferase GlfT1		-1.38692	0.0349256		-1.45426	0.0461048			19999	268.324	255.548		3447	225.709	198.173			4956	231.717	220.417		8094	275.353	264.126		6949	292.591	276.52		1400	254.013	223.626		1058	236.825	201.532		989
405	M0N98_00427	CP096965	538842	539753	+	912	40	303	35.7	8.72	Glycosyl transferase family 2		1.92021	7.9567e-05		1.83089	0.00158016			19203	254.254	242.148		8687	561.338	492.858			5070	233.928	222.52		8140	273.274	262.132		5993	249.018	235.34		2397	429.185	377.841		3368	743.982	633.11		2922
406	M0N98_00428	CP096965	539753	540646	+	894	35.6	297	35.5	9.61	Core-2/I-Branching enzyme		3.04145	1.48417e-07		2.90009	4.87692e-07			5099	68.8717	65.5924		3694	243.506	213.799			1436	67.5905	64.2944		2009	68.8036	65.9982		1654	70.1099	66.2589		773	141.193	124.302		1358	306.018	260.414		1563
407	M0N98_00429	CP096965	540643	541821	+	1179	31.2	392	45.8	9.74	PglH-like protein glycosylation alpha-1,4-N-acetyl-D-galactosaminyltransferase		2.40073	1.71126e-05		2.29006	9.52645e-05			2756	28.2266	26.8826		1572	78.5757	68.9899			664	23.6986	22.5429		1115	28.9554	27.7748		977	31.4023	29.6775		368	50.9689	44.8715		527	90.0496	76.63		677
408	M0N98_00430	CP096965	542907	543821	-	915	44.6	304	34.9	7.36	Glycosyl transferase family 2		-1.70033	0.0220466		-1.78382	0.0102835			23237	306.657	292.055		3315	213.507	187.46			6795	312.491	297.252		9972	333.68	320.074		6470	267.957	253.238		1732	309.099	272.122		711	156.543	133.214		872
409	M0N98_00431	CP096965	543841	545679	-	1839	40.9	612	68.8	7.02	Putative multidrug export ATP-binding/permease protein		-1.19488	0.345562		-1.2535	0.276555			48353	317.494	302.376		9798	313.983	275.678			14145	323.661	307.877		19630	326.819	313.493		14578	300.398	283.898		4514	400.821	352.871		2538	278.032	236.598		2746
410	M0N98_00432	CP096965	545737	547053	-	1317	42	438	50.5	7.22	LPS glycosyltransferase		3.85351	2.13842e-08		3.67166	4.60206e-08			11437	104.862	99.8694		10820	484.163	425.097			3795	121.254	115.341		4430	102.988	98.7888		3212	92.4211	87.3446		5871	727.943	640.859		2496	381.807	324.908		2453
411	M0N98_00433	CP096965	547299	548288	+	990	42.5	329	38.6	9.56	Glycosyl transferase family 2		4.78795	2.69599e-19		4.5633	1.94018e-14			8669	105.737	100.702		9954	592.533	520.246			2746	116.717	111.025		3146	97.2953	93.3283		2777	106.297	100.459		2732	450.626	396.718		3999	813.769	692.497		3223
412	M0N98_00434	CP096965	548467	550494	+	2028	41.3	675	77.4	8.21	Sulfatase		-1.61373	0.000656032		-1.69174	0.00285943			10513	62.5968	59.6163		1564	45.4484	39.9039			2628	54.5288	51.8697		4006	60.48	58.014		3879	72.4825	68.5012		565	45.4937	40.0513		489	48.5765	41.3374		510
413	M0N98_00435	CP096965	550525	551490	-	966	47.8	321	37.3	6.12	putative glycosyltransferase		-1.08727	0.694593		-1.14055	0.539673			10375	129.689	123.514		2305	140.619	123.464			2949	128.46	122.195		4150	131.534	126.171		3276	128.513	121.454		1068	180.537	158.939		637	132.846	113.048		600
414	M0N98_00436	CP096965	551509	551883	-	375	41.3	124	14.2	10.74	GtrA-like protein		-1.13301	0.655946		-1.18807	0.586377			1015	32.6835	31.1273		213	33.4733	29.3897			323	36.2443	34.4768		409	33.3934	32.0318		283	28.5981	27.0272		55	23.9498	21.0847		90	48.35	41.1446		68
415	M0N98_00437	CP096965	551970	553694	+	1725	45	574	65.3	9.26	Dolichyl-phosphate-mannose-protein mannosyltransferase		-2.01768	6.75486e-09		-2.11634	1.55066e-05			21342	149.396	142.283		2533	86.5358	75.9788			6375	155.511	147.927		8656	153.637	147.373		6311	138.641	131.025		850	80.4639	70.8379		853	99.6196	84.7738		830
416	M0N98_00438	CP096965	553778	555604	-	1827	42	608	68.1	6.61	Sulfatase		-5.47339	1.77976e-30		-5.73982	1.16848e-20			31055	205.252	195.478		1371	44.2231	38.828			8280	190.704	181.404		12094	202.675	194.411		10681	221.541	209.373		590	52.7332	46.4247		371	40.9091	34.8127		410
417	M0N98_00439	CP096965	555620	556246	-	627	44	208	23.8	8.8	Ribonuclease H		-4.15719	2.26113e-25		-4.36038	1.39441e-16			14667	282.467	269.017		858	80.6435	70.8054			4356	292.341	278.084		5353	261.396	250.738		4958	299.654	283.195		345	89.8509	79.102		247	79.3623	67.5354		266
418	M0N98_00440	CP096965	556247	558067	-	1821	43.3	606	68	5.28	Arginine--tRNA ligase		-4.65693	2.77674e-32		-4.88506	6.36486e-18			102777	681.521	649.071		5382	174.174	152.926			31386	725.262	689.894		37921	637.585	611.589		33470	696.51	658.252		2185	195.935	172.495		1465	162.074	137.921		1732
419	M0N98_00441	CP096965	558677	561763	+	3087	41.8	1028	114.2	6.09	TonB-dependent receptor P3		-1.61361	0.00687109		-1.69223	0.00738008			36044	140.99	134.277		5252	100.262	88.0308			8928	121.699	115.764		15188	150.637	144.495		11928	146.424	138.381		1756	92.8879	81.7756		2072	135.219	115.068		1424
420	M0N98_00442	CP096965	561779	563329	+	1551	38.1	516	58.7	5.54	SusD-like protein P38		-1.15445	0.522582		-1.21067	0.383823			10561	82.2218	78.3068		2149	81.6534	71.6921			2623	71.1632	67.6928		4256	84.0153	80.5897		3682	89.9608	85.0195		616	64.8545	57.0959		922	119.758	101.911		611
421	M0N98_00443	CP096965	563617	564879	-	1263	44.8	420	47	7.35	Peptidase family U32		-1.73909	0.0018013		-1.82434	0.00176977			11316	108.189	103.038		1587	74.0497	65.016			3419	113.911	108.356		4188	101.525	97.3852		3709	111.285	105.172		724	93.6066	82.4084		426	67.9503	57.824		437
422	M0N98_00444	CP096965	565030	566019	+	990	45.8	329	37.2	7.58	tRNA-dihydrouridine synthase B		1.29949	0.0722297		1.23926	0.261236			14005	170.821	162.687		4415	262.812	230.75			3741	159.009	151.255		5245	162.21	155.597		5019	192.116	181.563		1764	290.961	256.153		1172	238.494	202.952		1479
423	M0N98_00445	CP096965	566115	566966	-	852	42.1	283	29.1	8.68	Putative auto-transporter adhesin, head GIN domain		7.21967	2.90008e-14		6.88771	1.69518e-13			14234	201.735	192.129		24884	1721.2	1511.22			3012	148.759	141.505		5830	209.506	200.964		5392	239.823	226.65		13843	2653.15	2335.75		4651	1099.74	935.855		6390
424	M0N98_00446	CP096965	567143	568120	-	978	40.2	325	37.8	7.08	PAP2 superfamily protein		-3.53502	5.57091e-19		-3.70806	6.41478e-13			8923	110.171	104.925		605	36.4558	32.0083			2514	108.167	102.892		3829	119.871	114.984		2580	99.9683	94.4772		244	40.7401	35.8663		168	34.6063	29.4491		193
425	M0N98_00447	CP096965	568111	569157	-	1047	40.9	348	40.1	8.9	Aurachin B dehydrogenase		-2.20917	1.31869e-05		-2.31695	1.99558e-05			7658	88.3206	84.1152		833	46.8865	41.1666			2043	82.109	78.1048		3236	94.6303	90.7719		2379	86.1052	81.3756		387	60.3581	53.1374		217	41.754	35.5316		229
426	M0N98_00448	CP096965	569168	570109	-	942	42.6	313	34.5	8.68	Manganese efflux system protein MneP		-2.61633	0.000105078		-2.74312	3.69961e-05			5454	69.913	66.5841		508	31.7806	27.9035			1477	65.9779	62.7604		2237	72.7082	69.7437		1740	69.997	66.1523		274	47.4975	41.8154		94	20.103	17.1072		140
427	M0N98_00449	CP096965	570201	572348	+	2148	44.3	715	81.9	7.13	Ribonuclease R		1.98839	2.57708e-05		1.89728	0.000829241			41101	231.053	220.051		19452	533.679	468.572			9024	176.78	168.159		16564	236.102	226.475		15513	273.68	258.647		5863	445.714	392.393		5982	561.044	477.435		7607
428	M0N98_00450	CP096965	572649	573557	+	909	44.7	302	32.8	6.43	Bacterial transferase hexapeptide (six repeats)		-2.02258	1.55285e-07		-2.12209	2.08033e-05			19432	258.135	245.844		2338	151.576	133.084			6524	302.008	287.28		7103	239.247	229.492		5805	242.002	228.71		784	140.839	123.99		738	163.56	139.186		816
429	M0N98_00451	CP096965	573708	573899	+	192	41.7	63	7.4	3.35	hypothetical protein		1.08038	0.740423		1.02943	0.934826			1411	88.74	84.5146		373	114.487	100.52			461	101.034	96.1072		528	84.1979	80.7648		422	83.2899	78.715		123	104.61	92.0958		91	95.4828	81.2535		159
430	M0N98_00452	CP096965	574411	575859	+	1449	46.4	482	56.3	6.86	Putative RNA methylase family protein		-2.90589	7.00146e-15		-3.04782	1.24162e-09			79881	665.685	633.988		6624	269.403	236.537			22191	644.432	613.006		31220	659.68	632.782		26470	692.256	654.232		2736	308.332	271.446		1982	275.563	234.497		1906
431	M0N98_00453	CP096965	575866	578079	+	2214	47.7	737	83.6	7.02	Prolyl tripeptidyl peptidase		-2.95178	9.67496e-11		-3.09531	6.44545e-09			99691	543.716	517.827		8136	216.562	190.143			25462	483.931	460.332		39276	543.148	521.002		34953	598.258	565.397		3651	269.281	237.067		2264	206.008	175.308		2221
432	M0N98_00454	CP096965	578095	579363	+	1269	47.3	422	45.6	4.8	Phosphoribosylamine--glycine ligase		-2.47135	3.81144e-10		-2.59213	2.21785e-07			50592	481.408	458.486		4935	229.179	201.22			14057	466.122	443.391		20175	486.766	466.919		16360	488.543	461.709		2109	271.385	238.919		1406	223.207	189.944		1420
433	M0N98_00455	CP096965	579412	580317	+	906	42.8	301	34.8	8.44	hypothetical protein		-2.36979	1.57551e-10		-2.48524	2.39078e-07			19199	255.884	243.7		1938	126.059	110.681			5146	239.007	227.351		7814	264.067	253.3		6239	260.957	246.623		763	137.52	121.069		614	136.529	116.183		561
434	M0N98_00456	CP096965	580293	580760	+	468	49.1	155	17	7.58	Inner membrane protein YqaA		-1.79575	0.036039		-1.88314	0.0132881			12530	323.295	307.901		1672	210.543	184.857			2966	266.682	253.677		5544	362.699	347.91		4020	325.508	307.629		954	332.869	293.048		387	166.59	141.764		331
435	M0N98_00457	CP096965	580765	581448	+	684	48	227	26	5.04	tRNA 5-methylaminomethyl-2-thiouridine biosynthesis bifunctional protein MnmC		-1.46071	0.119715		-1.53144	0.0626823			8098	142.96	136.153		1329	114.503	100.535			1846	113.565	108.027		3395	151.968	145.772		2857	158.283	149.589		681	162.578	143.129		335	98.6674	83.9635		313
436	M0N98_00458	CP096965	581801	584809	-	3009	42	1002	110.6	4.55	hypothetical protein		-10.9343	1.072e-12		-11.4441	3.47775e-13			44935	180.325	171.739		998	19.546	17.1615			6104	85.3613	81.1986		10549	107.339	102.962		28282	356.18	336.616		352	19.1026	16.8173		348	23.2993	19.8271		298
437	M0N98_00459	CP096965	584867	585364	-	498	51.2	165	19.1	10.44	Helix-turn-helix domain protein		-8.33863	0.000128324		-8.66718	5.18596e-05			835	20.2465	19.2825		25	2.95842	2.59751			108	9.12564	8.68061		212	13.0339	12.5025		515	39.1886	37.036		18	5.9022	5.19612		2	0.809069	0.688498		5
438	M0N98_00460	CP096965	585860	586033	+	174	36.2	57	6.7	11.59	hypothetical protein		1.52829	0.530497		1.45361	0.530389			162	11.2424	10.7071		56	18.9666	16.6527			32	7.73873	7.36134		74	13.0212	12.4903		56	12.1961	11.5262		2	1.87695	1.65241		33	38.2076	32.5137		21
439	M0N98_00461	CP096965	586039	586944	+	906	48.3	301	34	6.88	Manganese ABC transporter substrate-binding lipoprotein		-2.62452	1.89921e-11		-2.75114	1.82264e-08			18941	252.446	240.426		1717	111.684	98.0593			4630	215.041	204.554		7492	253.185	242.862		6819	285.216	269.55		553	99.6708	87.7472		599	133.194	113.345		565
440	M0N98_00462	CP096965	586954	587721	+	768	48.8	255	28.7	6.13	AAA domain, putative AbiEii toxin, Type IV TA system		-1.87663	5.44049e-06		-1.96712	0.000112765			9391	147.654	140.623		1194	91.6206	80.4432			2262	123.937	117.893		3836	152.928	146.692		3293	162.484	153.56		393	83.5608	73.5644		363	95.2205	81.0303		438
441	M0N98_00463	CP096965	588182	591586	+	3405	49.1	1134	129.2	5.63	Protein of unknown function (DUF2723)		-2.22613	7.35069e-06		-2.33554	3.18178e-05			188000	666.706	634.961		20558	355.806	312.399			57456	710.047	675.421		71876	646.302	619.95		58668	652.928	617.064		9602	460.485	405.397		5537	327.599	278.779		5419
442	M0N98_00464	CP096965	591657	592268	+	612	46.9	203	24.6	10.17	Peptidoglycan-N-acetylglucosamine deacetylase		-2.32455	1.49141e-07		-2.43785	1.65459e-06			9238	182.272	173.593		966	93.0198	81.6718			2558	175.881	167.304		3475	173.849	166.76		3205	198.453	187.553		421	112.332	98.8933		248	81.6367	69.4708		297
443	M0N98_00465	CP096965	592326	593498	-	1173	46	390	42.9	4.38	protein of unknown function (DUF4861)		-1.62016	0.000809327		-1.69876	0.00289891			12855	132.333	126.032		1904	95.6574	83.9876			3248	116.516	110.834		5056	131.971	126.59		4551	147.025	138.949		756	105.243	92.6531		573	98.4105	83.7449		575
444	M0N98_00466	CP096965	593595	594398	-	804	45.8	267	28.6	5.33	2-dehydro-3-deoxy-D-gluconate 5-dehydrogenase		3.86851	1.37692e-25		3.688	7.6687e-14			3767	56.5761	53.8822		3487	255.591	224.41			1045	54.6927	52.0255		1653	62.9485	60.3819		1069	50.3852	47.6177		1327	269.517	237.274		956	239.545	203.847		1204
445	M0N98_00467	CP096965	594435	595277	-	843	47.9	280	31.8	5.58	4-deoxy-L-threo-5-hexosulose-uronate ketol-isomerase		3.73045	2.12636e-20		3.55838	6.79902e-11			1345	19.2659	18.3485		1194	83.4693	73.2864			325	16.2228	15.4316		569	20.6658	19.8232		451	20.2736	19.16		395	76.5139	67.3605		366	87.4658	74.4313		433
446	M0N98_00468	CP096965	595448	596848	-	1401	46.5	466	52.3	8.55	D-alanyl-D-alanine carboxypeptidase DacB		1.43251	0.0116819		1.36622	0.0861087			6215	53.5669	51.0163		2114	88.9235	78.0752			1513	45.4433	43.2272		2802	61.2348	58.7381		1900	51.3922	48.5693		778	90.6802	79.8321		587	84.4083	71.8293		749
447	M0N98_00469	CP096965	596848	598188	-	1341	46.7	446	47.6	5.68	Dihydrolipoyl dehydrogenase		1.8634	4.32052e-06		1.77715	0.00119605			15416	138.815	132.205		6879	302.306	265.426			3859	121.092	115.187		6622	151.192	145.027		4935	139.457	131.797		2654	323.179	284.517		1772	266.207	226.536		2453
448	M0N98_00470	CP096965	598204	598617	-	414	35.5	137	15.7	9.47	Bacterial PH domain protein		1.98246	0.0221079		1.88995	0.0562909			402	11.7252	11.1669		191	27.1883	23.8715			84	8.53784	8.12148		159	11.7589	11.2794		159	14.5539	13.7544		93	36.6821	32.2938		52	25.3039	21.533		46
449	M0N98_00471	CP096965	598621	599031	-	411	41.4	136	15.5	9.76	Bacterial PH domain protein		3.77475	1.57524e-06		3.59462	8.0516e-05			234	6.87492	6.54757		209	29.9678	26.3118			63	6.45012	6.13557		93	6.92803	6.64555		78	7.19174	6.79672		47	18.6736	16.4396		87	42.6444	36.2894		75
450	M0N98_00472	CP096965	599107	599667	-	561	36.7	186	21.5	7.5	ORF6N domain protein		2.34297	0.000508218		2.23151	0.00285943			852	18.3388	17.4656		472	49.5826	43.5337			276	20.7021	19.6926		370	20.1933	19.37		206	13.9151	13.1508		164	47.7367	42.0259		195	70.0256	59.59		113
451	M0N98_00473	CP096965	599823	601403	+	1581	45.5	526	59	6.55	L-aspartate oxidase		-2.20826	2.59993e-05		-2.3156	3.07169e-05			41555	317.384	302.272		4573	170.459	149.663			10916	290.536	276.368		15535	300.849	288.582		15104	362.027	342.142		2166	223.716	196.953		1168	148.832	126.652		1239
452	M0N98_00474	CP096965	601653	603380	+	1728	48.5	575	67.9	5.76	PD-(D/E)XK nuclease superfamily protein		-1.27106	0.0740673		-1.33299	0.114756			24010	167.781	159.792		4513	153.912	135.135			6756	164.518	156.496		9510	168.502	161.632		7744	169.826	160.497		1391	131.448	115.723		1578	183.971	156.554		1544
453	M0N98_00475	CP096965	603429	604784	-	1356	43.1	451	51.2	6.2	Protein of unknown function (DUF1593)		3.08642	1.00544e-14		2.94311	2.8019e-08			1716	15.281	14.5534		1258	54.6727	48.0029			456	14.1506	13.4605		718	16.2119	15.5509		542	15.1468	14.3148		438	52.7455	46.4355		440	65.3699	55.6282		380
454	M0N98_00476	CP096965	604801	606942	-	2142	45.2	713	81.7	8.47	Pectic acid lyase		2.11266	0.00700255		2.01202	0.0240575			512	2.88632	2.74888		260	7.15325	6.28059			181	3.55572	3.38232		177	2.53001	2.42685		154	2.72447	2.57482		72	5.48888	4.83225		118	11.0981	9.44418		70
455	M0N98_00477	CP096965	607182	609425	-	2244	46.5	747	85.7	6.95	Prolyl tripeptidyl peptidase		8.69253	5.32572e-26		8.2885	4.55554e-21			1019	5.48334	5.22225		2111	55.439	48.6757			239	4.48171	4.26315		480	6.54918	6.28215		300	5.06617	4.7879		688	50.0653	44.076		454	40.7585	34.6845		969
456	M0N98_00478	CP096965	609437	611842	-	2406	48.9	801	89.7	7.02	putative beta-L-arabinofuranosidase		6.59416	3.36747e-14		6.28878	1.19822e-13			1533	7.69378	7.32744		2467	60.4259	53.0542			432	7.55539	7.18694		631	8.02975	7.70235		470	7.40259	6.99598		713	48.391	42.602		432	36.172	30.7815		1322
457	M0N98_00479	CP096965	611913	614315	-	2403	46.1	800	89.9	6.33	Glycosyl hydrolases family 43		9.68493	4.49261e-25		9.23254	3.28288e-21			945	4.74866	4.52256		2179	53.4384	46.9191			241	4.22019	4.01439		449	5.72086	5.4876		255	4.02131	3.80043		598	40.6367	35.7753		503	42.1696	35.8853		1078
458	M0N98_00480	CP096965	614352	617075	-	2724	45.5	907	103.3	5.71	Glycoside hydrolase 97		7.42936	1.11372e-13		7.08554	4.45981e-13			1110	4.9205	4.68621		2005	43.3768	38.085			298	4.60339	4.3789		465	5.22654	5.01344		347	4.82729	4.56214		508	30.4528	26.8097		354	26.1807	22.2791		1143
459	M0N98_00481	CP096965	617274	619538	-	2265	45.7	754	84.4	4.44	Family of unknown function (DUF6055)		16.9424	3.97898e-15		16.118	7.10636e-14			316	1.68466	1.60445		1310	34.0842	29.9261			125	2.32226	2.20901		145	1.96006	1.88014		46	0.769611	0.727338		278	20.0423	17.6446		237	21.0797	17.9383		795
460	M0N98_00482	CP096965	619794	620804	-	1011	40.5	336	36.2	4.17	protein of unknown function (DUF4859)		37.2705	2.335e-18		35.3863	4.52329e-15			97	1.15855	1.10338		918	53.5108	46.9827			31	1.29027	1.22734		28	0.84796	0.813386		38	1.42434	1.3461		215	34.7263	30.572		83	16.5391	14.0744		620
461	M0N98_00483	CP096965	620836	622515	-	1680	43.6	559	63.7	4.5	SusD family protein		44.9059	3.18476e-27		42.7314	2.24162e-22			173	1.24346	1.18425		1941	68.0873	59.7809			50	1.25236	1.19129		58	1.05703	1.01393		65	1.46617	1.38564		452	43.9339	38.6781		235	28.1802	23.9806		1254
462	M0N98_00484	CP096965	622536	625565	-	3030	40.6	1009	113	6.48	TonB-dependent receptor SusC		258.575	5.02997e-40		242.836	5.17638e-29			41	0.163393	0.155613		2546	49.5183	43.4773			10	0.138876	0.132103		22	0.222305	0.213241		9	0.112559	0.106377		465	25.06	22.0621		294	19.5474	16.6344		1787
463	M0N98_00485	CP096965	626013	626612	+	600	43.3	199	23.3	6.89	PD-(D/E)XK nuclease superfamily protein		-1.01065	0.989792		-1.06432	0.977623			80	1.61002	1.53336		19	1.86617	1.63851			32	2.24423	2.13479		26	1.32675	1.27266		22	1.38948	1.31316		2	0.544314	0.479198		11	3.6934	3.14299		6
464	M0N98_00486	CP096965	627453	628064	-	612	42.8	203	23.1	11.1	Resolvase, N terminal domain		2.4654	0.000315606		2.34701	0.00546664			277	5.4654	5.20516		166	15.9848	14.0347			74	5.08802	4.8399		103	5.15293	4.94283		100	6.19199	5.85187		68	18.1438	15.9733		40	13.1672	11.205		58
465	M0N98_00487	CP096965	628443	630878	+	2436	46.6	811	91	5.53	putative beta-L-arabinofuranosidase		45.7731	1.72025e-27		43.5537	7.41224e-23			197	0.976523	0.930026		2170	52.4967	46.0924			41	0.708232	0.673694		92	1.15632	1.10918		64	0.995598	0.940912		466	31.2377	27.5008		286	23.6523	20.1275		1418
466	M0N98_00488	CP096965	630913	633957	+	3045	41.2	1014	114.1	7.82	TonB-dependent receptor SusC		12.4087	1.33258e-11		11.748	2.64625e-09			70	0.27759	0.264373		197	3.81267	3.34754			10	0.138192	0.131452		46	0.462529	0.44367		14	0.17423	0.16466		57	3.05674	2.69106		56	3.70498	3.15285		84
467	M0N98_00489	CP096965	633984	635603	+	1620	42.3	539	61.3	4.61	SusD family protein		138.182	2.28639e-12		114.581	1.13418e-12			4	0.0298153	0.0283956		128	4.65634	4.08829			2	0.0519498	0.0494164		2	0.0377993	0.0362581		0	0	0		20	2.01598	1.77481		74	9.20241	7.83103		34
468	M0N98_00490	CP096965	635749	639099	+	3351	40.8	1116	126.3	6.17	putative beta-L-arabinofuranosidase		2.95657	0.0641458		2.78663	0.0451205			46	0.165759	0.157866		32	0.562763	0.494108			16	0.200916	0.191118		18	0.164462	0.157757		12	0.135703	0.128249		6	0.29238	0.257403		18	1.08214	0.920874		8
469	M0N98_00491	CP096965	639240	643226	+	3987	41.5	1328	150.4	5.94	Two component regulator propeller		1.2589	0.326411		1.2015	0.426751			4861	14.7222	14.0212		1452	21.462	18.8437			895	9.44595	8.98531		1861	14.2912	13.7085		2105	20.0072	18.9083		494	20.2326	17.8122		482	24.3549	20.7254		476
470	M0N98_00492	CP096965	643320	643898	-	579	41.8	192	21.6	5	Rubrerythrin		1.39132	0.018449		1.32607	0.140727			45356	945.91	900.87		15224	1549.53	1360.49			14040	1020.37	970.61		18995	1004.45	963.497		12321	806.397	762.103		5979	1686.25	1484.52		4204	1462.75	1244.76		5041
471	M0N98_00493	CP096965	644079	644348	+	270	37	89	10.2	8.18	protein of unknown function (DUF4884)		4.8447	8.83021e-15		4.61551	2.06977e-12			1479	66.1451	62.9956		1744	380.656	334.218			507	79.0156	75.1623		457	51.8228	49.7098		515	72.2811	68.3109		560	338.685	298.168		699	521.553	443.829		485
472	M0N98_00494	CP096965	644447	646129	+	1683	42.8	560	60.6	6.63	C4-dicarboxylic acid transporter DauA		-3.73549	3.16564e-27		-3.91795	5.02352e-15			22172	159.08	151.505		1434	50.2128	44.0871			6711	167.792	159.61		8370	152.268	146.06		7091	159.663	150.893		527	51.1326	45.0156		462	55.3022	47.0609		445
473	M0N98_00495	CP096965	647040	647816	-	777	42.1	258	29.5	6.72	Radical SAM superfamily protein		1.24613	0.0908844		1.1881	0.354435			6225	96.7413	92.1349		1851	140.39	123.263			1739	94.1776	89.5849		2678	105.526	101.223		1808	88.1777	83.3343		672	141.228	124.332		570	147.788	125.764		609
474	M0N98_00496	CP096965	647862	649934	-	2073	35.8	690	81.3	9.47	Helix-hairpin-helix motif protein		-5.46773	4.67104e-08		-5.71781	3.636e-08			1923	11.2014	10.6681		83	2.35955	2.07169			300	6.08963	5.79266		761	11.2397	10.7814		862	15.7576	14.892		20	1.57544	1.38697		27	2.62391	2.23289		36
475	M0N98_00497	CP096965	650097	650603	+	507	39.4	168	19.6	10.15	protein of unknown function (DUF4294)		-1.03114	0.859156		-1.08108	0.707847			5409	128.826	122.692		1264	146.923	128.999			1427	118.436	112.661		2046	123.557	118.519		1936	144.703	136.755		403	129.798	114.27		379	150.597	128.154		482
476	M0N98_00498	CP096965	650634	651170	-	537	41.7	178	20	6.02	tRNA (guanosine(18)-2'-O)-methyltransferase		-2.55919	7.98739e-14		-2.6839	9.2936e-09			14088	316.788	301.704		1323	145.19	127.477			3716	291.186	276.986		5767	328.809	315.403		4605	324.965	307.115		516	156.909	138.137		361	135.431	115.248		446
477	M0N98_00499	CP096965	651892	654210	+	2319	39.5	772	88.6	9.37	Outer membrane protein beta-barrel family protein		8.67702	5.47369e-26		8.27354	1.58551e-20			880	4.58221	4.36403		1876	47.674	41.858			241	4.37306	4.1598		294	3.88164	3.72337		345	5.63767	5.32801		569	40.0666	35.2734		437	37.9634	32.306		870
478	M0N98_00500	CP096965	654313	655305	+	993	43.8	330	36.6	4.97	Quinolinate synthase A		1.09541	0.442826		1.04462	0.836126			41145	500.335	476.512		10759	638.517	560.621			10806	457.915	435.584		17117	527.773	506.254		13222	504.579	476.864		3669	603.35	531.171		3325	674.57	574.043		3765
479	M0N98_00501	CP096965	655560	656141	-	582	41.8	193	21.4	7.5	dITP/XTP pyrophosphatase		-1.475	0.00358073		-1.54698	0.0219845			4638	96.228	91.6461		759	76.8544	67.4785			1385	100.137	95.2539		1793	94.3248	90.4788		1460	95.0629	89.8413		246	69.0213	60.7643		233	80.6525	68.6333		280
480	M0N98_00502	CP096965	656301	656828	+	528	39.4	175	20.7	4.65	Acetyltransferase		-1.06053	0.817361		-1.11223	0.707847			1717	39.2672	37.3975		384	42.8595	37.6308			516	41.123	39.1176		694	40.2433	38.6025		507	36.3878	34.3891		117	36.1845	31.8558		161	61.4295	52.275		106
481	M0N98_00503	CP096965	656927	657823	-	897	38.5	298	33.2	9.08	putative 5xTM membrane BCR, YitT family		-2.30386	1.25344e-05		-2.41561	2.42923e-05			5864	78.9396	75.1809		608	39.9449	35.0718			1691	79.3268	75.4583		2329	79.4961	76.2547		1844	77.9022	73.6232		143	26.0324	22.9182		216	48.5117	41.2822		249
482	M0N98_00504	CP096965	657905	660739	-	2835	45.3	944	108.3	5	Leucine--tRNA ligase		-2.821	5.76162e-17		-2.95975	1.29456e-09			89340	380.528	362.409		7707	160.207	140.663			28787	427.28	406.443		34168	369.007	353.962		26385	352.684	333.312		2936	169.112	148.881		2161	153.563	130.678		2610
483	M0N98_00505	CP096965	661038	664262	-	3225	43.7	1074	120.7	5.44	putative tricorn protease		-1.55493	0.000281223		-1.63074	0.00564453			29776	111.489	106.18		4636	84.7156	74.3807			8621	112.486	107		10752	102.077	97.915		10403	122.239	115.525		1638	82.9383	73.0164		1476	92.2023	78.4619		1522
484	M0N98_00506	CP096965	664441	665028	+	588	33.7	195	22.8	4.84	RNA polymerase sigma-H factor		1.32458	0.281004		1.26118	0.473982			588	12.0752	11.5002		191	19.1428	16.8075			199	14.2411	13.5466		225	11.7158	11.2382		164	10.5693	9.98879		74	20.5506	18.0922		42	14.3899	12.2454		75
485	M0N98_00507	CP096965	665117	666127	+	1011	35.1	336	38.7	9.26	FecR protein		6.81901	9.81338e-15		6.49429	2.18756e-11			388	4.63419	4.41353		628	36.6065	32.1407			110	4.57836	4.35509		159	4.8152	4.61887		119	4.46043	4.21543		125	20.1897	17.7744		235	46.8276	39.8491		268
486	M0N98_00508	CP096965	666192	669719	+	3528	40.1	1175	131.5	8.15	TonB-dependent receptor SusC		34.3554	2.0037e-59		32.7576	1.2126e-46			682	2.33426	2.22311		5493	91.7552	80.5615			114	1.35971	1.2934		319	2.76841	2.65553		249	2.67456	2.52765		1572	72.7604	64.056		1529	87.31	74.2986		2392
487	M0N98_00509	CP096965	669741	671663	+	1923	40.2	640	73.1	4.75	SusD family protein		36.3835	8.0397e-49		34.648	1.3282e-39			247	1.551	1.47715		2148	65.8271	57.7965			40	0.875285	0.832601		95	1.51256	1.45089		112	2.20709	2.08586		618	52.4784	46.2004		573	60.0289	51.0831		957
488	M0N98_00510	CP096965	671758	673179	+	1422	38.7	473	53	6.06	Arylsulfatase		38.3959	7.99797e-78		36.5191	5.91264e-48			170	1.44359	1.37485		1571	65.1068	57.1641			38	1.12448	1.06965		66	1.42106	1.36312		66	1.75884	1.66223		479	55.0056	48.4253		420	59.5024	50.6351		672
489	M0N98_00511	CP096965	673290	674816	+	1527	41.5	508	57.8	6.56	N-acetylgalactosamine-6-O-sulfatase		3.88514	2.42289e-24		3.70492	2.41551e-13			7555	59.7433	56.8986		7082	273.317	239.974			2103	57.9521	55.126		2986	59.8714	57.4302		2466	61.1977	57.8363		2200	235.264	207.119		1966	259.376	220.722		2916
490	M0N98_00512	CP096965	674946	676559	-	1614	50.4	537	61.9	7	IS66 family transposase ISBvu4		-3.45971	4.78578e-17		-3.62799	1.9525e-12			36553	273.472	260.451		2524	92.1585	80.9156			9272	241.735	229.946		15044	285.383	273.747		12237	287.311	271.53		1044	105.625	92.9893		774	96.6101	82.2128		706
491	M0N98_00513	CP096965	676628	677137	-	510	44.1	169	19.8	9.06	IS66 Orf2 like protein		-3.83987	0.328889		-3.92876	0.128755			33	0.781335	0.744132		2	0.231105	0.202911			10	0.825085	0.784849		11	0.660376	0.63345		12	0.891646	0.84267		0	0	0		2	0.790032	0.672298		0
492	M0N98_00514	CP096965	677452	679044	+	1593	39.2	530	59.5	8.2	AAA domain, putative AbiEii toxin, Type IV TA system		-2.35994	0.021826		-2.47379	0.0177069			806	6.1096	5.81869		81	2.99653	2.63097			272	7.18492	6.83454		332	6.38103	6.12085		202	4.80526	4.54132		10	1.02507	0.902444		36	4.55273	3.87426		35
493	M0N98_00515	CP096965	679134	681728	-	2595	44.2	864	96	5.87	Xylan 1,4-beta-xylosidase		7.03604	5.27468e-24		6.70948	1.06129e-19			1682	7.82676	7.45409		2891	65.6539	57.6444			449	7.28078	6.92572		655	7.7281	7.41299		578	8.44057	7.97695		1167	73.4352	64.6502		562	43.6299	37.1279		1162
494	M0N98_00516	CP096965	681914	683407	-	1494	46.1	497	54	6.1	Propionyl-CoA:succinate CoA transferase		2.27799	1.9354e-10		2.1716	1.34921e-05			27208	219.907	209.436		14912	588.214	516.454			8231	231.831	220.525		10177	208.563	200.059		8800	223.21	210.949		4674	510.869	449.753		5245	707.261	601.862		4993
495	M0N98_00517	CP096965	683445	683795	-	351	41	116	13.5	10.28	hypothetical protein		1.80036	0.027711		1.71559	0.0388214			2133	73.3799	69.8859		925	155.305	136.358			723	86.6762	82.4494		680	59.3158	56.8973		730	78.8129	74.4839		194	90.2538	79.4567		422	242.209	206.114		309
496	M0N98_00518	CP096965	684133	685503	+	1371	45.2	456	51.9	6.05	tRNA-2-methylthio-N(6)-dimethylallyladenosine synthase		-2.7599	1.55917e-17		-2.89366	1.5071e-09			68008	598.985	570.464		5903	253.738	222.783			16985	521.311	495.889		27314	609.981	585.11		23709	655.326	619.33		2184	260.127	229.008		1747	256.709	218.453		1972
497	M0N98_00519	CP096965	685503	685904	+	402	41.5	133	15.1	7.29	Peptidyl-prolyl cis-trans isomerase Mip		1.10966	0.529966		1.05833	0.789568			14321	430.171	409.688		3757	550.763	483.573			3366	352.336	335.154		6274	477.845	458.361		4681	441.259	417.022		1422	577.623	508.522		1206	604.375	514.308		1129
498	M0N98_00520	CP096965	685914	686150	-	237	42.2	78	9.2	9.5	PspC domain protein		1.59538	0.000238732		1.5214	0.0171594			9049	461.048	439.095		3465	861.598	756.487			2365	419.906	399.428		3553	459.003	440.288		3131	500.629	473.131		1312	903.975	795.832		1066	906.137	771.1		1087
499	M0N98_00521	CP096965	686318	687184	+	867	45.3	288	33.3	9.16	Methyltransferase domain protein		-2.10706	2.55492e-07		-2.21027	1.61902e-05			48264	672.199	640.192		5522	375.342	329.552			13857	672.541	639.744		19241	679.481	651.776		15166	662.878	626.467		2338	440.348	387.669		1619	376.195	320.132		1565
500	M0N98_00522	CP096965	687187	688056	+	870	41	289	32.6	9.09	Cell division protein FtsX		-1.73258	3.31172e-05		-1.81666	0.000737273			16562	229.872	218.927		2299	155.729	136.731			4288	207.398	197.284		6777	238.499	228.775		5497	239.435	226.283		803	150.719	132.688		603	139.631	118.823		893
501	M0N98_00523	CP096965	688069	688314	+	246	39.4	81	9.1	9.75	Protein of unknown function (DUF3098)		1.17349	0.388672		1.11913	0.600218			5016	246.216	234.492		1411	338.019	296.783			1226	209.712	199.486		2106	262.115	251.428		1684	259.411	245.162		612	406.244	357.645		369	302.187	257.154		430
502	M0N98_00524	CP096965	688352	689152	+	801	43.4	266	28.5	7.76	Undecaprenyl-diphosphatase		-1.77913	0.0132008		-1.86563	0.00493837			14543	219.238	208.799		1996	146.851	128.936			3940	206.982	196.888		5791	221.355	212.33		4812	227.654	215.149		1037	211.406	186.115		388	97.5852	83.0426		571
503	M0N98_00525	CP096965	689157	689864	+	708	45.8	235	26.7	5.74	tRNA pseudouridine synthase B		-2.33826	1.39706e-07		-2.45217	1.46858e-06			20677	352.653	335.862		2121	176.546	155.008			5376	319.518	303.936		8413	363.82	348.985		6888	368.673	348.423		925	213.344	187.821		620	176.418	150.128		576
504	M0N98_00526	CP096965	689876	690931	+	1056	46.1	351	40.2	5.99	S-adenosylmethionine:tRNA ribosyltransferase-isomerase		-3.76691	7.19188e-12		-3.95175	6.51719e-11			105140	1202.26	1145.01		6795	379.206	332.945			32138	1280.63	1218.18		44670	1295.15	1242.34		28332	1016.7	960.859		3114	481.533	423.927		1388	264.795	225.334		2293
505	M0N98_00527	CP096965	690950	691396	+	447	47.7	148	16.5	4.83	Bifunctional folate synthesis protein		-2.47752	4.24839e-05		-2.59861	1.01142e-05			10720	289.588	275.799		1045	137.771	120.964			3027	284.953	271.057		4765	326.38	313.073		2928	248.225	234.59		530	193.615	170.453		218	98.2503	83.6086		297
506	M0N98_00528	CP096965	691606	692010	+	405	45.7	134	14.9	7.29	hypothetical protein		-1.09831	0.812603		-1.15086	0.739819			256	7.6327	7.26927		56	8.1486	7.1545			61	6.33787	6.0288		103	7.78665	7.46916		92	8.60824	8.13541		19	7.66072	6.74427		14	6.96399	5.92618		23
507	M0N98_00529	CP096965	691998	692348	+	351	41.3	116	13.6	10.48	IS66 Orf2 like protein		1.35782	0.60186		1.29445	0.632805			85	2.92419	2.78495		28	4.70111	4.1276			23	2.75734	2.62287		34	2.96579	2.84486		28	3.02296	2.85691		16	7.44362	6.55313		6	3.44373	2.93053		6
508	M0N98_00530	CP096965	692435	694000	+	1566	45.3	521	60.5	7.82	IS66 family transposase ISBthe5		2.34998	1.36278e-12		2.23985	3.48416e-06			9920	76.4915	72.8494		5622	211.567	185.757			3068	82.4389	78.4187		4068	79.5349	76.292		2784	67.3688	63.6684		1987	207.194	182.407		1623	208.791	177.676		2012
509	M0N98_00531	CP096965	694011	694205	-	195	24.1	64	7.3	9.04	hypothetical protein		21.1137	1.56638e-44		20.0292	8.27213e-26			118	7.30703	6.95911		606	183.142	160.799			35	7.5527	7.18438		47	7.37958	7.07869		36	6.99599	6.61172		217	181.717	159.978		136	140.504	119.566		253
510	M0N98_00532	CP096965	694279	695331	-	1053	31.8	350	39.1	4.79	Thiol-activated cytolysin		1200.5	9.72088e-214		1139.63	2.23128e-114			112	1.28435	1.22319		32221	1803.27	1583.28			22	0.87915	0.836277		36	1.04675	1.00407		54	1.94333	1.83659		8437	1308.37	1151.85		11435	2187.73	1861.7		12349
511	M0N98_00533	CP096965	695344	696891	-	1548	31.8	515	59.9	6.42	Thiol-activated cytolysin		1438.96	4.3368e-109		1366.42	1.77444e-66			105	0.819053	0.780053		35925	1367.65	1200.8			12	0.326196	0.310289		31	0.613139	0.58814		62	1.51776	1.43439		7453	786.197	692.144		13784	1793.86	1526.53		14688
512	M0N98_00534	CP096965	696904	697764	-	861	30.8	286	32.4	6.03	hypothetical protein		2129.07	2.93111e-158		2009.05	1.60561e-90			55	0.771353	0.734625		27805	1903.13	1670.96			14	0.684217	0.65085		21	0.746766	0.716318		20	0.880254	0.831904		4795	909.403	800.611		10623	2485.59	2115.17		12387
513	M0N98_00535	CP096965	697794	698366	-	573	31.6	190	22.6	6.04	hypothetical protein		1759.59	2.80405e-280		1670.1	3.27484e-132			101	2.12843	2.02709		41708	4289.58	3766.27			17	1.24843	1.18755		45	2.40451	2.30647		39	2.57924	2.43757		11429	3257.05	2867.41		15075	5300.14	4510.29		15204
514	M0N98_00536	CP096965	698378	698755	-	378	36	125	14.5	4.75	protein of unknown function (DUF3244)		1945.93	0		1846.9	1.56952e-139			108	3.45005	3.28578		49832	7769.02	6821.23			21	2.33774	2.22374		41	3.32094	3.18553		46	4.61156	4.35825		15157	6547.76	5764.45		18501	9860.26	8390.84		16174
515	M0N98_00537	CP096965	698932	700809	-	1878	38.8	625	72.4	8.37	Tetratricopeptide repeat protein		1.9183	0.0155765		1.82915	0.0212524			2299	14.7821	14.0783		1042	32.6981	28.709			617	13.8248	13.1506		924	15.0642	14.4499		758	15.2952	14.4551		179	15.5643	13.7023		418	44.84	38.1577		445
516	M0N98_00538	CP096965	700945	702558	-	1614	50.3	537	61.9	7	IS66 family transposase ISBvu4		-3.51234	1.34834e-26		-3.68281	2.91339e-14			35191	263.282	250.746		2395	87.4484	76.7801			8966	233.757	222.357		14443	273.982	262.811		11782	276.628	261.434		895	90.5504	79.7179		725	90.4939	77.0081		775
517	M0N98_00539	CP096965	702627	703136	-	510	44.1	169	19.8	9.06	IS66 Orf2 like protein		-3.51176	0.186458		-3.57509	0.0622965			74	1.75208	1.66866		5	0.577763	0.507278			12	0.990102	0.941818		37	2.22126	2.13069		25	1.8576	1.75556		1	0.320185	0.281881		0	0	0		4
518	M0N98_00540	CP096965	703471	704388	-	918	51.1	305	34.8	6.64	tRNA-dihydrouridine synthase B		-1.00966	0.968497		-1.0589	0.809312			11550	151.926	144.692		2746	176.282	154.776			2960	135.681	129.064		4932	164.494	157.787		3658	151.002	142.708		1321	234.98	206.869		701	153.837	130.911		724
519	M0N98_00541	CP096965	704447	704854	+	408	47.5	135	15.7	6.11	Putative esterase		-2.9538	3.12184e-10		-3.09741	2.71352e-09			14646	433.463	412.824		1194	172.462	151.423			3879	400.063	380.553		5469	410.408	393.675		5298	492.077	465.048		505	202.117	177.937		382	188.62	160.511		307
520	M0N98_00542	CP096965	704851	705966	+	1116	50.4	371	40.9	6.84	DNA recombination-mediator protein A		-2.59311	1.36757e-12		-2.71929	2.1486e-08			41562	449.703	428.29		3835	202.512	177.807			10730	404.58	384.85		16943	464.831	445.878		13889	471.616	445.711		1537	224.895	197.991		1169	211.026	179.578		1129
521	M0N98_00543	CP096965	706047	707930	-	1884	47.7	627	70.7	4.86	Alpha-L-fucosidase		1.96946	5.44049e-06		1.87788	0.000599012			12711	81.469	77.5898		5975	186.899	164.098			3568	79.6916	75.8054		5554	90.2596	86.5794		3589	72.1895	68.2243		1760	152.547	134.297		1744	186.488	158.697		2471
522	M0N98_00544	CP096965	708525	709892	+	1368	45.3	455	52.1	9.2	Protein of unknown function (DUF3575)		1.35458	0.268797		1.29008	0.38931			1023	9.0299	8.59994		332	14.3022	12.5574			361	11.1043	10.5628		441	9.87009	9.46765		221	6.12192	5.78566		134	15.9952	14.0817		116	17.0827	14.537		82
523	M0N98_00545	CP096965	709859	710854	+	996	45.4	331	36.3	4.28	Putative fimbrium anchoring subunit Fim4B		2.65107	0.00428826		2.52302	0.0120399			201	2.43686	2.32083		125	7.39606	6.49377			54	2.28141	2.17015		85	2.61293	2.50639		62	2.35892	2.22935		44	7.2138	6.35081		57	11.5292	9.81109		24
524	M0N98_00546	CP096965	710903	711892	+	990	37.2	329	35.8	4.57	Fimbrillin-like protein		2.74882	1.31144e-09		2.62104	1.24781e-05			1048	12.7826	12.174		685	40.7761	35.8016			293	12.4538	11.8465		443	13.7005	13.1419		312	11.9427	11.2867		197	32.4939	28.6067		237	48.2279	41.0407		251
525	M0N98_00547	CP096965	712399	713259	+	861	41.3	286	33.2	7.52	Helix-turn-helix domain protein		-1.02408	0.908651		-1.07394	0.789488			1780	24.9638	23.7751		421	28.8157	25.3003			517	25.2671	24.035		646	22.972	22.0353		617	27.1558	25.6642		127	24.0864	21.2049		130	30.4176	25.8846		164
526	M0N98_00548	CP096965	713324	714079	-	756	45.6	251	27.3	7.24	Fumarate reductase iron-sulfur subunit		-2.77283	1.78728e-13		-2.90868	1.28888e-08			179777	2871.48	2734.75		15702	1224	1074.68			57193	3183.39	3028.15		69520	2815.51	2700.71		53064	2659.86	2513.76		4678	1010.44	889.559		4703	1253.25	1066.49		6321
527	M0N98_00549	CP096965	714100	716058	-	1959	47.3	652	72.6	7.83	Fumarate reductase flavoprotein subunit		-3.77612	3.07477e-20		-3.96157	6.18625e-13			583352	3595.75	3424.54		37686	1133.69	995.387			192104	4126.4	3925.17		227961	3562.83	3417.56		163287	3158.63	2985.13		13097	1091.71	961.111		9642	991.557	843.79		14947
528	M0N98_00550	CP096965	716093	716779	-	687	46	228	25.5	8.6	uccinate dehydrogenase (or fumarate reductase) cytochrome b subunit, b558 family		-3.46421	1.37163e-20		-3.63483	1.52544e-12			92904	1632.94	1555.19		6563	562.983	494.302			31479	1928.12	1834.09		34145	1521.73	1459.69		27280	1504.77	1422.11		2408	572.362	503.89		1821	533.996	454.418		2334
529	M0N98_00551	CP096965	716970	717581	+	612	48.4	203	22	10.07	PAP2 superfamily protein		-1.65345	0.000444814		-1.73348	0.00251031			6891	135.964	129.49		995	95.8123	84.1237			1872	128.713	122.436		2707	135.427	129.905		2312	143.159	135.295		331	88.3177	77.7522		355	116.859	99.4441		309
530	M0N98_00552	CP096965	717685	719286	-	1602	45.8	533	60.8	8.14	Peptidase family S41		-3.49644	1.91526e-10		-3.66778	3.49172e-10			24377	183.743	174.994		1684	61.9483	54.3909			6981	183.368	174.426		10445	199.625	191.485		6951	164.424	155.393		827	84.2974	74.2128		398	50.0502	42.5915		459
531	M0N98_00553	CP096965	719289	719744	-	456	44.3	151	17.3	4.89	Phosphopantetheine adenylyltransferase		-1.90888	0.000925204		-2.00278	0.000628728			8113	214.838	204.608		1034	133.63	117.328			2543	234.666	223.222		3288	220.768	211.766		2282	189.641	179.224		490	175.47	154.478		251	110.89	94.365		293
532	M0N98_00554	CP096965	719762	721639	-	1878	45.1	625	71	6.16	Histidine kinase-, DNA gyrase B-, and HSP90-like ATPase		-2.04818	1.3155e-06		-2.14851	3.62054e-05			51431	330.691	314.945		6083	190.885	167.598			15017	336.478	320.069		20160	328.673	315.271		16254	327.979	309.964		2635	229.116	201.707		1667	178.824	152.175		1781
533	M0N98_00555	CP096965	721670	722806	-	1137	42.7	378	43.8	8.84	Protein YghO		-3.66854	7.30749e-15		-3.8479	2.06101e-12			35940	381.69	363.516		2368	122.736	107.763			10062	372.385	354.226		14310	385.343	369.631		11568	385.549	364.371		1084	155.683	137.058		640	113.398	96.4987		644
534	M0N98_00556	CP096965	722881	723843	-	963	47.1	320	33.5	5.32	Inner membrane protein YrbG		-2.89026	7.13324e-10		-3.0318	6.61084e-09			12902	161.78	154.077		1083	66.2753	58.19			3778	165.084	157.033		5253	167.013	160.203		3871	152.327	143.96		495	83.9363	73.895		259	54.1824	46.1079		329
535	M0N98_00557	CP096965	723907	724878	-	972	45.3	323	37.2	6.9	Calcineurin-like phosphoesterase		3.03741	4.27018e-06		2.89601	0.000362195			323	4.01264	3.82157		231	14.0054	12.2968			77	3.33344	3.17089		136	4.28392	4.10925		110	4.28852	4.05296		70	11.7599	10.353		92	19.0681	16.2264		69
536	M0N98_00558	CP096965	724889	727657	-	2769	43.8	922	104.2	5.15	TonB dependent receptor		1.23753	0.495263		1.17899	0.662336			423	1.84464	1.7568		128	2.72419	2.39185			132	2.00595	1.90813		164	1.81338	1.73944		127	1.73805	1.64258		42	2.47684	2.18053		26	1.89163	1.60973		60
537	M0N98_00559	CP096965	727982	728503	-	522	38.5	173	20	7.95	hypothetical protein		1.05215	0.920233		1.00295	1			390	9.02168	8.59212		103	11.6283	10.2097			146	11.7693	11.1954		150	8.79811	8.43938		94	6.824	6.44917		54	16.8925	14.8717		9	3.47342	2.95579		40
538	M0N98_00560	CP096965	728592	731519	-	2928	39	975	106.6	4.48	hypothetical protein		1.16976	0.689523		1.1144	0.764764			96629	398.501	379.527		28748	578.611	508.023			37288	535.879	509.746		31549	329.901	316.449		27792	359.691	339.934		18005	1004.14	884.012		3723	256.157	217.984		7020
539	M0N98_00561	CP096965	731564	732058	-	495	39.8	164	19.2	9.68	Helix-turn-helix domain protein		-1.64989	0.0967758		-1.73043	0.0731383			1332	32.4932	30.946		203	24.168	21.2196			473	40.2091	38.2483		430	26.5969	25.5125		429	32.8423	31.0383		96	31.6692	27.8806		31	12.6166	10.7364		76
540	M0N98_00562	CP096965	732868	733806	-	939	39.5	312	36.2	10.63	Phage integrase SAM-like domain protein		1.05647	0.922507		1.00535	1			566	7.27854	6.93197		142	8.91195	7.82473			251	11.248	10.6995		246	8.02118	7.69412		69	2.78461	2.63166		16	2.78244	2.44957		68	14.5891	12.415		58
541	M0N98_00563	CP096965	734014	735033	+	1020	42.6	339	39	8.98	LD-peptidase protein		1.43417	0.0400486		1.3678	0.109077			8461	100.165	95.3954		2869	165.76	145.538			2139	88.2428	83.9396		3471	104.189	99.9411		2851	105.92	100.102		767	122.791	108.101		1073	211.926	180.344		1029
542	M0N98_00564	CP096965	735036	735833	+	798	44.4	265	29.1	9.71	L,D-transpeptidase catalytic domain		1.82525	4.48179e-05		1.73982	0.00210945			5114	77.384	73.6994		2217	163.724	143.75			1510	79.6238	75.7408		2211	84.831	81.3721		1393	66.15	62.5165		736	150.607	132.59		779	196.662	167.354		702
543	M0N98_00565	CP096965	735864	736121	-	258	41.9	85	9.7	9.45	DNA-damage-inducible protein D		2.66928	8.76716e-08		2.54559	7.0952e-05			815	38.1445	36.3282		517	118.092	103.685			203	33.1089	31.4943		330	39.1618	37.565		282	41.4201	39.145		186	117.724	103.64		184	143.676	122.264		147
544	M0N98_00566	CP096965	736638	737870	+	1233	47.4	410	44.2	8.28	Nucleoside recognition		-1.77293	0.0110751		-1.86025	0.00537518			6339	62.0799	59.124		848	40.5306	35.586			1835	62.6241	59.5702		2564	63.6683	61.0723		1940	59.6239	56.3488		329	43.5716	38.3591		343	56.0423	47.6906		176
545	M0N98_00567	CP096965	737915	738331	+	417	45.6	138	15.8	5.01	Endoribonuclease YbeY		-1.42034	0.0053339		-1.4896	0.024304			16080	465.633	443.462		2720	384.399	337.504			4701	474.376	451.243		6147	451.332	432.929		5232	475.459	449.343		890	348.518	306.825		932	450.261	383.161		898
546	M0N98_00568	CP096965	738558	739091	+	534	43.3	177	20.3	4.63	hypothetical protein		1.04835	0.844799		-1.00037	1			2019	45.655	43.4812		520	57.3868	50.3858			596	46.9649	44.6746		685	39.2751	37.6738		738	52.3717	49.495		167	51.0677	44.9584		126	47.5351	40.4512		227
547	M0N98_00569	CP096965	739117	740817	+	1701	49	566	62.4	5.02	SPFH domain / Band 7 family protein		4.44651	1.05423e-27		4.24167	3.01659e-15			15228	108.102	102.954		16134	558.969	490.777			3602	89.1063	84.7609		6064	109.15	104.699		5562	123.91	117.104		5146	494.011	434.912		5229	619.297	527.007		5759
548	M0N98_00570	CP096965	740964	742835	+	1872	51.7	623	69.6	6.86	tRNA uridine 5-carboxymethylaminomethyl modification enzyme MnmG		-1.97963	1.19509e-07		-2.07667	3.64975e-05			32396	208.968	199.018		3991	125.639	110.312			9972	224.153	213.222		11836	193.583	185.69		10588	214.333	202.56		1580	137.823	121.335		1111	119.562	101.744		1300
549	M0N98_00571	CP096965	742895	743419	+	525	46.9	174	19.2	5.06	Adenine phosphoribosyltransferase		-1.38555	0.0313265		-1.45367	0.0417762			10802	248.45	236.62		1888	211.93	186.075			3362	269.468	256.327		4109	239.632	229.862		3331	240.434	227.228		762	237.01	208.656		584	224.098	190.702		542
550	M0N98_00572	CP096965	743649	745469	+	1821	45.3	606	69.9	9.34	Tox-URI1 protein		-1.67929	0.00227216		-1.76246	0.00273316			8614	57.12	54.4003		1243	40.2264	35.3189			3057	70.6406	67.1957		3319	55.8041	53.5287		2238	46.5727	44.0146		431	38.649	34.0254		416	46.0223	39.1638		396
551	M0N98_00573	CP096965	745627	746079	+	453	42.4	150	16.5	5.71	D-aminoacyl-tRNA deacylase		-1.04863	0.803783		-1.10019	0.688481			2369	63.1481	60.1413		551	71.6809	62.9361			693	64.373	61.2338		852	57.5851	55.2371		824	68.9303	65.1441		215	77.5017	68.2302		146	64.9291	55.2531		190
552	M0N98_00574	CP096965	746052	746399	+	348	44.3	115	13.4	7.51	putative protein YpjD		-1.30723	0.24597		-1.37153	0.210867			2183	75.7474	72.1407		414	70.1085	61.5556			718	86.8189	82.585		705	62.0267	59.4976		760	82.7591	78.2133		189	88.6857	78.0762		99	57.3114	48.7706		126
553	M0N98_00575	CP096965	746406	747353	+	948	44.5	315	34.8	4.82	DeoC/LacD family aldolase		-1.25909	0.0460244		-1.32075	0.12275			27911	355.517	338.589		5336	331.709	291.242			8202	364.066	346.312		11091	358.204	343.599		8618	344.492	325.57		1980	341.058	300.257		1648	350.214	298.024		1708
554	M0N98_00576	CP096965	747544	748518	-	975	43.1	324	36.3	4.79	Octaprenyl diphosphate synthase		-5.35035	2.35303e-19		-5.61307	3.30656e-17			24882	308.159	293.486		1126	68.0587	59.7558			7495	323.471	307.697		9979	313.365	300.588		7408	287.924	272.109		536	89.77	79.0308		308	63.6401	54.1562		282
555	M0N98_00577	CP096965	748610	751525	+	2916	46.1	971	109.3	5.23	DNA polymerase I		-1.25385	0.167564		-1.31416	0.162472			36585	151.499	144.285		6980	141.064	123.855			8272	119.369	113.548		14056	147.585	141.568		14257	185.277	175.1		2368	132.607	116.743		2158	149.09	126.872		2454
556	M0N98_00578	CP096965	751596	751808	+	213	27.7	70	8	9.22	hypothetical protein		1.16299	0.817941		1.10541	0.880207			69	3.91168	3.72542		19	5.25683	4.61552			20	3.95111	3.75843		31	4.45606	4.27437		18	3.20239	3.02649		5	3.8332	3.37463		7	6.62069	5.63405		7
557	M0N98_00579	CP096965	751835	752221	+	387	34.6	128	15	9.21	Family of unknown function (DUF3836)		-1.98959	0.00105677		-2.08466	0.00134178			3003	93.6996	89.2381		366	55.734	48.9347			726	78.9395	75.0899		1032	81.6464	78.3174		1245	121.91	115.214		108	45.5705	40.1189		104	54.1386	46.0706		154
558	M0N98_00580	CP096965	752423	753526	+	1104	44.7	367	40.8	4.9	Ribosome-binding ATPase YchF		-2.88592	8.7363e-14		-3.0267	6.27362e-10			32310	353.396	336.569		2706	144.447	126.825			9789	373.111	354.916		11354	314.882	302.043		11167	383.309	362.255		840	124.246	109.382		962	175.546	149.385		904
559	M0N98_00581	CP096965	753651	754562	+	912	46.7	303	33.1	6.4	Ketopantoate reductase PanE/ApbA		-3.98074	8.11068e-25		-4.17413	9.10271e-16			15025	198.936	189.464		907	58.6087	51.4587			4391	202.599	192.719		5756	193.239	185.36		4878	202.688	191.555		326	58.3706	51.3877		313	69.1408	58.8371		268
560	M0N98_00582	CP096965	754559	755380	+	822	45	273	31.5	8.74	Phosphatidylglycerol--prolipoprotein diacylglyceryl transferase		-3.19899	5.59776e-08		-3.35582	1.39302e-08			10998	161.561	153.868		836	59.9355	52.6236			3321	170.007	161.716		4193	156.179	149.811		3484	160.616	151.793		418	83.0377	73.1039		230	56.3691	47.9687		188
561	M0N98_00583	CP096965	755381	756037	+	657	44.7	218	25.3	5.79	Chloramphenicol acetyltransferase		1.00304	0.992717		-1.04586	0.888646			5049	92.7969	88.3784		1230	110.329	96.8693			1435	91.9084	87.4264		1885	87.8445	84.2628		1729	99.7266	94.2488		660	164.04	144.416		348	106.708	90.8063		222
562	M0N98_00584	CP096965	756273	756971	-	699	42.2	232	25.7	9.64	Outer membrane protein beta-barrel domain protein		7.39093	5.99354e-13		7.04454	7.08362e-13			3020	52.1703	49.6862		5271	444.391	390.178			702	42.2599	40.1991		1415	61.9795	59.4523		903	48.9544	46.2655		2882	673.268	592.725		1529	440.672	375.001		860
563	M0N98_00585	CP096965	757280	757525	-	246	33.7	81	9.2	6.23	hypothetical protein		-4.66915	0.0112158		-4.82601	0.00170384			175	8.59006	8.18105		9	2.15604	1.89301			50	8.55271	8.13563		77	9.5835	9.19275		48	7.39414	6.98799		6	3.98279	3.50633		2	1.63787	1.39379		1
564	M0N98_00586	CP096965	757642	759300	-	1659	37.7	552	63.8	6.15	Tetratricopeptide repeat protein		4.48976	4.81366e-11		4.27811	2.60582e-08			544	3.95955	3.77102		580	20.603	18.0896			136	3.44954	3.28132		212	3.91253	3.753		196	4.47704	4.23113		226	22.245	19.5839		223	27.0797	23.0441		131
565	M0N98_00587	CP096965	759868	760557	-	690	42.6	229	25.3	8.84	Outer membrane protein beta-barrel domain protein		33.6677	9.3349e-58		32.0894	6.55295e-42			3216	56.2808	53.601		25663	2191.84	1924.44			812	49.5194	47.1046		1390	61.6786	59.1637		1014	55.6891	52.6302		12041	2849.6	2508.7		8561	2499.54	2127.05		5061
566	M0N98_00588	CP096965	760692	762359	-	1668	42.7	555	64.2	8.17	Tetratricopeptide repeat protein		3.60627	5.71401e-10		3.43666	6.42129e-09			7287	52.7529	50.2411		6250	220.818	193.879			2092	52.7758	50.2021		3007	55.1958	52.9453		2188	49.7087	46.9783		2641	258.549	227.619		2297	277.428	236.084		1312
567	M0N98_00589	CP096965	762402	762989	-	588	41.8	195	22	9.57	Outer membrane protein beta-barrel domain protein		12.1177	2.60663e-34		11.5458	4.53862e-28			2178	44.7274	42.5977		6240	625.399	549.103			617	44.1547	42.0014		903	47.0196	45.1024		658	42.4063	40.077		2386	662.619	583.35		2502	857.225	729.478		1352
568	M0N98_00590	CP096965	763197	765176	-	1980	46	659	75.3	6.8	Glycosyl hydrolase family 20, catalytic domain		-1.0305	0.863646		-1.08092	0.705079			12374	75.4638	71.8705		2912	86.6714	76.0979			3641	77.3792	73.6057		5012	77.5023	74.3422		3721	71.2157	67.304		1096	90.3892	79.5759		710	72.2401	61.4745		1106
569	M0N98_00591	CP096965	765226	767838	-	2613	46.1	870	97.8	7.03	DNA mismatch repair protein MutS		-2.57846	1.27546e-15		-2.70503	8.20596e-09			34007	157.153	149.67		3200	72.1706	63.3661			10647	171.458	163.096		12795	149.923	143.81		10565	153.219	144.803		1200	74.9916	66.0204		967	74.5542	63.4438		1033
570	M0N98_00592	CP096965	767957	768463	+	507	44.4	168	19.4	6.95	Flavin reductase like domain protein		3.1224	2.01524e-16		2.97686	8.56677e-10			3206	76.357	72.7213		2398	278.735	244.73			921	76.44	72.7123		1228	74.1582	71.1345		1057	79.0039	74.6644		734	236.406	208.125		854	339.34	288.77		810
571	M0N98_00594	CP096965	768799	772053	+	3255	47.7	1084	121.9	6.09	putative tricorn protease		1.60902	0.000202142		1.53356	0.0182035			23930	88.7739	84.5469		9404	170.26	149.489			7826	101.171	96.2376		8728	82.0979	78.7505		7376	85.8719	81.1552		3512	176.187	155.11		2682	165.994	141.257		3210
572	M0N98_00595	CP096965	772178	773470	-	1293	46.7	430	48	5.49	Tyrosine--tRNA ligase		-3.38453	2.27607e-08		-3.5503	1.4234e-08			77783	726.406	691.818		5568	253.776	222.816			21689	705.846	671.424		31837	753.88	723.141		24257	710.919	671.87		2912	367.76	323.764		1342	209.093	177.933		1314
573	M0N98_00596	CP096965	773550	774179	-	630	45.4	209	24	6.09	putative metal-dependent hydrolase YcfH		-6.90939	5.68957e-37		-7.24485	1.18306e-25			11847	227.071	216.259		410	38.3524	33.6736			3051	203.784	193.846		5190	252.229	241.945		3606	216.903	204.989		142	36.806	32.4029		102	32.617	27.7563		166
574	M0N98_00597	CP096965	774194	774415	-	222	47.7	73	8.4	9.88	Putative membrane protein insertion efficiency factor		-8.39741	5.72925e-42		-8.80696	3.46108e-27			8007	435.522	414.785		230	61.0555	53.607			2235	423.637	402.977		3272	451.262	432.863		2500	426.745	403.305		78	57.3737	50.51		56	50.8183	43.2451		96
575	M0N98_00598	CP096965	774412	774804	-	393	45.5	130	15.2	10.88	Ribonuclease P		-5.60552	1.61942e-41		-5.87741	2.19148e-22			8688	266.944	254.234		372	55.7828	48.9775			2465	263.933	251.062		3561	277.426	266.115		2662	256.683	242.584		127	52.7694	46.4566		111	56.9004	48.4208		134
576	M0N98_00599	CP096965	774907	775656	-	750	41.7	249	28.6	8.06	Uroporphyrinogen-III synthase HemD		-5.17756	8.90081e-57		-5.43038	1.19143e-21			61521	990.503	943.34		2864	225.041	197.587			17425	977.643	929.967		24651	1006.33	965.301		19445	982.49	928.524		1011	220.121	193.788		809	217.306	184.922		1044
577	M0N98_00600	CP096965	775661	776473	-	813	37.5	270	31.6	6.91	protein of unknown function (DUF4271)		-2.86301	1.91177e-06		-3.00269	4.27701e-07			11539	171.384	163.224		979	70.9646	62.3073			3273	169.404	161.143		4843	182.386	174.95		3423	159.55	150.787		506	101.632	89.4738		203	50.3026	42.8063		270
578	M0N98_00601	CP096965	776470	777057	-	588	46.9	195	21.5	6.35	Putative cytokinin riboside 5'-monophosphate phosphoribohydrolase		-3.68757	0.000220785		-3.86814	3.1789e-05			7459	153.178	145.885		496	49.7112	43.6466			2253	161.233	153.37		3044	158.502	152.04		2162	139.335	131.681		335	93.0333	81.9037		92	31.5207	26.8233		69
579	M0N98_00602	CP096965	777172	778464	-	1293	48.2	430	47.6	5.26	S-adenosylmethionine synthase		-3.38076	2.87231e-05		-3.54693	5.49031e-06			91876	858.019	817.165		6696	305.187	267.956			27699	901.435	857.475		35774	847.105	812.566		28403	832.429	786.705		4121	520.445	458.184		1209	188.37	160.299		1366
580	M0N98_00603	CP096965	778742	780118	+	1377	49.2	458	49	10.42	Riboflavin transporter RibZ		-2.50081	1.01903e-10		-2.62353	6.16308e-08			13340	116.981	111.411		1295	55.4224	48.6611			3970	121.318	115.402		5303	117.912	113.104		4067	111.924	105.776		529	62.7325	55.2278		324	47.4019	40.3379		442
581	M0N98_00604	CP096965	780364	781002	+	639	47.9	212	23.7	4.81	Endonuclease/Exonuclease/phosphatase family protein		1.58969	0.000868096		1.51641	0.0241202			3998	75.5502	71.9528		1511	139.352	122.352			993	65.3909	62.202		1672	80.1132	76.8467		1333	79.0516	74.7095		477	121.896	107.313		488	153.852	130.924		546
582	M0N98_00605	CP096965	781017	782159	+	1143	46.1	380	43.8	8.99	Acyltransferase family protein		1.8023	4.54292e-05		1.71923	0.00303285			4341	45.8603	43.6767		1848	95.2808	83.657			1010	37.183	35.3697		1955	52.3684	50.2331		1376	45.6198	43.114		618	88.2904	77.7282		565	99.5834	84.7431		665
583	M0N98_00606	CP096965	782395	782799	+	405	45.4	134	14.9	7.29	hypothetical protein		1.44148	0.404124		1.37468	0.452914			164	4.8897	4.65688		57	8.29411	7.28226			37	3.84428	3.65681		69	5.2163	5.00361		58	5.42693	5.12884		18	7.25753	6.3893		10	4.97428	4.23299		29
584	M0N98_00607	CP096965	782787	783137	+	351	41	116	13.6	10.48	IS66 Orf2 like protein		-1.51078	0.57309		-1.56665	0.441425			79	2.71777	2.58837		13	2.18266	1.91638			26	3.11699	2.96498		29	2.52964	2.4265		24	2.59111	2.44878		7	3.25658	2.867		1	0.573955	0.488422		5
585	M0N98_00608	CP096965	783224	784789	+	1566	45.3	521	60.5	8.04	IS66 family transposase ISBthe5		1.82239	0.00013313		1.73692	0.00277675			6372	49.1335	46.794		2783	104.73	91.9534			2030	54.5473	51.8872		2537	49.6018	47.5793		1805	43.6784	41.2793		801	83.5241	73.5321		993	127.745	108.707		989
586	M0N98_00609	CP096965	784786	784959	-	174	36.8	57	6.3	10.13	hypothetical protein		4.25589	0.00023478		4.03567	0.00055051			88	6.10699	5.8162		88	29.8046	26.1686			25	6.04588	5.75105		37	6.5106	6.24514		26	5.66246	5.35144		16	15.0156	13.2193		40	46.3122	39.4106		32
587	M0N98_00610	CP096965	785108	785617	+	510	44.1	169	19.8	9.06	IS66 Orf2 like protein		-2.14846	0.529966		-2.19186	0.324026			51	1.20752	1.15002		6	0.693315	0.608734			16	1.32014	1.25576		16	0.960546	0.921381		19	1.41177	1.33423		0	0	0		0	0	0		6
588	M0N98_00611	CP096965	785686	787299	+	1614	50.4	537	61.9	7.09	IS66 family transposase ISBvu4		-3.15642	4.50806e-23		-3.30949	3.70584e-12			36115	270.195	257.33		2738	99.9723	87.7761			9286	242.1	230.293		14470	274.494	263.302		12359	290.176	274.237		994	100.567	88.5358		854	106.596	90.7102		890
589	M0N98_00612	CP096965	787649	788905	+	1257	53.3	418	48.9	8.45	DUF3874-containing protein of unknown function		2.40354	2.13485e-08		2.29166	7.56286e-06			3828	36.7731	35.0221		2216	103.893	91.2181			1082	36.221	34.4547		1632	39.7515	38.1307		1114	33.5839	31.7392		736	95.6123	84.1741		548	87.8274	74.739		932
590	M0N98_00613	CP096965	789119	790273	+	1155	48.7	384	40.9	4.87	Lactaldehyde reductase		4.54512	7.09635e-23		4.33337	1.89254e-15			3233	33.8	32.1906		3572	182.255	160.021			888	32.3519	30.7742		1224	32.4465	31.1235		1121	36.7794	34.7592		1534	216.877	190.932		904	157.678	134.18		1134
591	M0N98_00614	CP096965	790307	790996	+	690	41.9	229	26.6	9.28	hypothetical protein		13.464	8.30279e-10		12.5426	4.14106e-09			23	0.402506	0.383341		75	6.40563	5.62417			6	0.365907	0.348063		9	0.399358	0.383074		8	0.439362	0.415229		32	7.57307	6.6671		18	5.25543	4.47224		25
592	M0N98_00615	CP096965	791035	794181	+	3147	43.8	1048	115.9	6.25	TonB-dependent Receptor Plug Domain protein		-7.37095	3.53467e-06		-7.67065	1.18913e-06			597	2.29072	2.18164		19	0.355801	0.312394			132	1.76501	1.67893		313	3.0452	2.92104		152	1.83033	1.72979		4	0.207556	0.182726		3	0.192048	0.163428		12
593	M0N98_00616	CP096965	794196	795680	+	1485	44.2	494	55.6	4.42	Starch-binding associating with outer membrane		-1.04686	0.964228		-1.10424	0.915806			143	1.16279	1.10743		30	1.19054	1.0453			40	1.13345	1.07818		69	1.42263	1.36462		34	0.867629	0.819972		0	0	0		26	3.52721	3.00157		4
594	M0N98_00617	CP096965	795706	796707	+	1002	44.2	333	36.9	4.99	Calcineurin-like phosphoesterase		-1.8236	0.31731		-1.90552	0.193169			129	1.55459	1.48057		17	0.999841	0.877865			32	1.34385	1.27832		47	1.43615	1.37759		50	1.89097	1.7871		9	1.46672	1.29125		6	1.20634	1.02656		2
595	M0N98_00618	CP096965	796865	798130	-	1266	46	421	48.6	8.15	Protein of unknown function (DUF2851)		-2.44154	0.00144762		-2.55832	0.000845814			2533	24.1599	23.0095		249	11.5909	10.1768			537	17.8488	16.9784		1097	26.5303	25.4485		899	26.9096	25.4315		137	17.6709	15.5569		50	7.95648	6.77077		62
596	M0N98_00619	CP096965	798214	798969	+	756	43.4	251	27.4	5.59	4-hydroxy-tetrahydrodipicolinate reductase		1.0257	0.905409		-1.02272	0.930906			12993	207.53	197.649		3254	253.656	222.711			3919	218.133	207.496		5071	205.372	196.998		4003	200.653	189.631		1453	313.845	276.299		748	199.326	169.622		1053
597	M0N98_00620	CP096965	798973	800397	+	1425	44.8	474	55.2	8.1	Signal peptidase, peptidase S26		-1.08548	0.662395		-1.13854	0.537922			50918	431.469	410.925		11342	469.056	411.833			14287	421.886	401.312		21030	451.849	433.425		15601	414.877	392.088		5042	577.775	508.656		2793	394.858	336.014		3507
598	M0N98_00621	CP096965	800435	801298	+	864	44.9	287	32.8	9.76	Signal peptidase I		-1.38923	0.00592037		-1.4572	0.0298624			12475	174.349	166.048		2164	147.602	129.596			3584	174.551	166.039		5091	180.409	173.053		3800	166.668	157.513		768	145.151	127.786		597	139.202	118.457		799
599	M0N98_00622	CP096965	801298	801954	+	657	42.3	218	25.6	5.13	hypothetical protein		-2.19711	7.60457e-07		-2.30383	1.2913e-05			6044	111.084	105.795		657	58.9318	51.7424			1494	95.6872	91.0209		2596	120.978	116.046		1954	112.704	106.514		276	68.5985	60.3921		179	54.8874	46.7078		202
600	M0N98_00623	CP096965	801959	802771	+	813	46.2	270	28.7	7.27	putative oxidoreductase UxuB		-1.62239	0.00896239		-1.70086	0.00662229			10387	154.274	146.928		1542	111.775	98.1387			2497	129.24	122.937		4353	163.933	157.249		3537	164.864	155.808		681	136.782	120.418		347	85.9852	73.1713		514
601	M0N98_00624	CP096965	802811	803986	+	1176	45.2	391	44.5	5.48	Mannonate dehydratase		-1.00314	0.991767		-1.05136	0.850916			8158	83.7664	79.7779		1972	98.821	86.7653			1842	65.91	62.6958		3285	85.5257	82.0385		3031	97.6697	92.305		931	129.275	113.809		380	65.097	55.396		661
602	M0N98_00625	CP096965	804201	807422	+	3222	41.2	1073	118.8	5.55	TonB dependent receptor		171.557	1.08829e-198		163.153	4.69662e-97			196	0.734554	0.699579		8140	148.884	130.721			54	0.70524	0.670848		80	0.760209	0.729212		62	0.729201	0.689148		2749	139.322	122.655		1951	121.988	103.809		3440
603	M0N98_00626	CP096965	807427	809289	+	1863	42.4	620	70.2	4.93	SusD family protein		214.705	1.53487e-149		204.117	9.93701e-90			189	1.22502	1.16669		9582	303.105	266.128			42	0.948648	0.902386		101	1.65988	1.5922		46	0.935678	0.884283		3698	324.134	285.358		2168	234.44	199.503		3716
604	M0N98_00627	CP096965	809312	810886	+	1575	41.8	524	61.2	5.84	N-acetylglucosamine-6-O-sulfatase		117.343	7.57209e-178		111.355	1.2308e-90			151	1.15768	1.10256		4313	161.38	141.692			47	1.2557	1.19446		54	1.04974	1.00694		50	1.20301	1.13694		1388	143.906	126.691		1160	148.376	126.264		1765
605	M0N98_00628	CP096965	810943	814830	-	3888	40.1	1295	148.4	7.44	Response regulator receiver domain protein		-1.29176	0.326424		-1.3531	0.23571			3306	10.2676	9.77873		604	9.15504	8.03817			578	6.25562	5.95056		1346	10.5995	10.1674		1382	13.4699	12.73		167	7.01393	6.17485		194	10.0522	8.55416		243
606	M0N98_00629	CP096965	815035	817491	-	2457	46.1	818	92.1	7.19	Glycosyl hydrolase family 65, N-terminal domain		-1.03765	0.852796		-1.08771	0.688922			11783	57.9088	55.1514		2707	64.9281	57.0072			2859	48.9641	46.5763		4609	57.4341	55.0923		4315	66.5514	62.8959		766	50.909	44.8187		909	74.5322	63.425		1032
607	M0N98_00630	CP096965	817590	818843	-	1254	41.5	417	47.8	5.87	putative zinc protease		-9.10272	9.25988e-22		-9.54122	1.14456e-19			6355	61.1944	58.2806		169	7.94217	6.97326			1848	62.0116	58.9876		2235	54.5693	52.3443		2272	68.6582	64.8869		78	10.1571	8.94197		59	9.4785	8.06597		32
608	M0N98_00631	CP096965	818912	819448	+	537	42.5	178	19.9	5.62	Putative cytokinin riboside 5'-monophosphate phosphoribohydrolase		-1.13536	0.465991		-1.19024	0.419345			3578	80.4562	76.6253		755	82.8557	72.7477			924	72.4047	68.8738		1364	77.7694	74.5984		1290	91.0326	86.0324		272	82.7115	72.8167		255	95.6645	81.4081		228
609	M0N98_00632	CP096965	819466	820068	+	603	42	200	21.8	6.3	Arabinose 5-phosphate isomerase KdsD		-1.15133	0.420771		-1.20718	0.341645			7408	148.346	141.283		1534	149.919	131.63			1884	131.472	125.06		2876	146.029	140.075		2648	166.411	157.27		546	147.859	130.17		547	182.749	155.515		441
610	M0N98_00633	CP096965	820179	821099	+	921	40.1	306	34.6	5.45	Fructokinase		-4.59055	1.41536e-22		-4.8142	3.44101e-17			12695	166.443	158.518		660	42.2313	37.0792			3351	153.103	145.637		5792	192.547	184.696		3552	146.149	138.121		244	43.2615	38.0861		162	35.4356	30.1549		254
611	M0N98_00634	CP096965	821139	822176	+	1038	44.4	345	38.6	4.98	Chitinase A1		-1.91402	3.02351e-05		-2.00714	0.000189127			7790	90.622	86.307		964	54.7305	48.0536			2183	88.4963	84.1807		3434	101.291	97.1611		2173	79.3312	74.9737		279	43.8912	38.6405		331	64.2415	54.6679		354
612	M0N98_00635	CP096965	822187	824709	-	2523	41	840	97.4	6	Peptidase family M1 domain protein		-1.90623	6.36713e-08		-1.99853	4.52879e-05			10955	52.4311	49.9345		1378	32.1871	28.2604			2892	48.2336	45.8814		4325	52.4853	50.3453		3738	56.144	53.0601		463	29.9664	26.3815		430	34.3349	29.2182		485
613	M0N98_00636	CP096965	824713	825807	-	1095	45.1	364	41.5	7.15	tRNA-specific 2-thiouridylase MnmA		-1.54873	0.016755		-1.62404	0.0123862			11356	125.229	119.266		1772	95.3673	83.7329			2952	113.441	107.909		4417	123.504	118.469		3987	137.979	130.4		806	120.197	105.817		473	87.0226	74.0541		493
614	M0N98_00637	CP096965	825840	826619	-	780	44.1	259	28.6	5.2	4Fe-4S binding domain protein		-1.08955	0.612543		-1.14277	0.494908			11392	176.359	167.962		2544	192.208	168.76			3327	179.485	170.732		4009	157.366	150.949		4056	197.054	186.23		1015	212.492	187.071		766	197.842	168.359		763
615	M0N98_00638	CP096965	827212	827694	+	483	42	160	18.4	9.7	Helix-turn-helix domain protein		1.71682	0.0509679		1.63746	0.0551785			9397	234.928	223.742		3779	461.083	404.833			2089	181.995	173.12		3346	212.103	203.455		3962	310.848	293.774		986	333.35	293.471		1868	779.139	663.028		925
616	M0N98_00639	CP096965	827756	830443	+	2688	38.3	895	96	4.6	hypothetical protein		2.3836	9.21691e-05		2.27455	0.000292161			210895	947.394	902.284		119163	2612.53	2293.82			42920	671.892	639.126		74009	842.993	808.621		93966	1324.72	1251.95		35021	2127.5	1872.99		47706	3575.43	3042.61		36436
617	M0N98_00640	CP096965	830590	833250	-	2661	36.9	886	97.4	4.54	hypothetical protein		3.34376	1.69001e-07		3.19134	9.36466e-07			87552	397.296	378.379		68410	1515.04	1330.21			14273	225.704	214.697		36159	416.045	399.081		37120	528.621	499.585		23756	1457.81	1283.41		25454	1927.06	1639.88		19200
618	M0N98_00641	CP096965	833656	834774	-	1119	39.5	372	43.3	10.22	Phage integrase family protein		2.45728	0.0699918		2.33277	0.0677349			118	1.27334	1.21271		66	3.47587	3.05183			22	0.827297	0.786953		62	1.69641	1.62724		34	1.15141	1.08817		28	4.08601	3.5972		30	5.40102	4.59614		8
619	M0N98_00642	CP096965	834874	835929	+	1056	46.2	351	39.1	5.19	Holliday junction ATP-dependent DNA helicase RuvB		-2.60514	9.97362e-15		-2.73309	9.18092e-09			25499	291.577	277.693		2376	132.597	116.42			7859	313.164	297.892		9823	284.806	273.193		7817	280.516	265.108		931	143.965	126.742		667	127.247	108.284		778
620	M0N98_00643	CP096965	835933	837378	+	1446	40.3	481	54.3	9.64	Polysaccharide biosynthesis protein		-1.95923	3.06913e-05		-2.05453	0.000103781			16606	138.672	132.07		2026	82.5697	72.4966			4131	120.214	114.352		7282	154.188	147.901		5193	136.092	128.616		879	99.264	87.389		520	72.4469	61.6506		627
621	M0N98_00644	CP096965	837381	838745	+	1365	39.3	454	50.5	8.35	protein of unknown function (DUF389)		-1.84561	8.58481e-06		-1.93518	0.000169278			10633	94.0625	89.5837		1367	59.0182	51.8182			2602	80.2128	76.3011		4744	106.41	102.071		3287	91.2533	86.2409		519	62.0877	54.6601		398	58.7402	49.9865		450
622	M0N98_00645	CP096965	838750	840876	+	2127	41.5	708	80.1	4.61	Dipeptidyl-peptidase 7		-2.31852	1.18365e-06		-2.43101	2.58077e-06			15870	90.0955	85.8056		1639	45.411	39.8711			4033	79.7865	75.8956		7217	103.886	99.6504		4620	82.3106	77.7895		630	48.3664	42.5803		361	34.192	29.0966		648
623	M0N98_00646	CP096965	841047	841322	+	276	39.9	91	10.5	9.16	hypothetical protein		-1.96523	0.00162074		-2.05914	0.000858369			6130	268.191	255.421		742	158.433	139.105			1225	186.765	177.657		2254	250.042	239.847		2651	363.984	343.991		248	146.728	129.175		262	191.239	162.74		232
624	M0N98_00647	CP096965	841197	843014	-	1818	42.6	605	68.6	9.71	Type III restriction enzyme, res subunit		-5.32522	1.34183e-41		-5.58273	8.14808e-21			145539	966.672	920.644		6553	212.42	186.506			35692	826.125	785.838		57054	960.861	921.684		52793	1100.43	1039.99		2357	211.708	186.381		1963	217.526	185.109		2233
625	M0N98_00648	CP096965	843333	843518	-	186	43	61	6.8	6.55	Cro/C1-type HTH DNA-binding domain protein		1.17073	0.656478		1.11598	0.77546			681	44.2107	42.1056		189	59.8823	52.5769			170	38.4596	36.5841		309	50.8644	48.7905		202	41.1547	38.8942		98	86.0368	75.7442		57	61.7372	52.5368		34
626	M0N98_00649	CP096965	843549	843806	-	258	38	85	10.2	10.48	hypothetical protein		1.18612	0.487815		1.13158	0.686083			900	42.1227	40.117		253	57.7897	50.7396			200	32.6196	31.0289		387	45.9261	44.0535		313	45.9733	43.4481		104	65.8241	57.9495		79	61.6868	52.494		70
627	M0N98_00650	CP096965	843817	844464	-	648	44.8	215	24.2	5.63	Protein of unknown function (DUF2975)		-1.15123	0.444392		-1.20672	0.362143			5465	101.838	96.9887		1134	103.131	90.5492			1217	79.0286	75.1747		2292	108.295	103.879		1956	114.387	108.104		438	110.375	97.1707		299	92.9568	79.1039		397
628	M0N98_00651	CP096965	844481	845128	-	648	41.8	215	24	7.3	Protein of unknown function (DUF2975)		-1.48264	0.0341887		-1.55368	0.0284867			5977	111.379	106.075		958	87.1245	76.4957			1259	81.756	77.7691		2556	120.769	115.845		2162	126.433	119.489		309	77.8672	68.5519		262	81.4538	69.3152		387
629	M0N98_00652	CP096965	845137	845967	-	831	44.4	276	30.3	6.67	Type II CAAX prenyl endopeptidase Rce1-like protein		-1.34771	0.0968229		-1.41266	0.0768993			11157	162.121	154.402		1967	139.493	122.476			2421	122.592	116.614		5043	185.805	178.229		3693	168.407	159.157		767	150.718	132.688		485	117.578	100.056		715
630	M0N98_00653	CP096965	846140	846439	-	300	41	99	11.1	10.06	hypothetical protein		-2.27363	6.61242e-07		-2.38367	2.89048e-06			10287	414.058	394.342		1084	212.94	186.962			2473	346.874	329.958		4482	457.424	438.773		3332	420.887	397.768		435	236.777	208.451		252	169.225	144.006		397
631	M0N98_00654	CP096965	846439	846858	-	420	41	139	16	9.54	Family of unknown function (DUF3836)		-3.6474	3.6539e-13		-3.82347	9.65362e-12			9968	286.584	272.938		652	91.4846	80.3239			2433	243.76	231.872		4535	330.595	317.116		3000	270.678	255.81		220	85.5351	75.3025		150	71.9494	61.2271		282
632	M0N98_00655	CP096965	847237	848157	-	921	40.8	306	35.3	8.08	Bifunctional riboflavin kinase/FMN adenylyltransferase		-1.99371	1.58515e-07		-2.08997	2.19479e-05			10469	137.258	130.723		1246	79.7275	70.0011			2540	116.049	110.39		4488	149.198	143.114		3441	141.581	133.805		423	74.9984	66.0263		393	85.9642	73.1535		430
633	M0N98_00656	CP096965	848157	848771	-	615	38.7	204	24.1	4.58	D-ribitol-5-phosphate phosphatase		-1.40991	0.10149		-1.47818	0.065173			7157	140.524	133.833		1208	115.755	101.634			1629	111.459	106.023		2876	143.18	137.342		2652	163.41	154.435		518	137.539	121.085		395	129.392	110.109		295
634	M0N98_00657	CP096965	848799	851429	-	2631	43.2	876	97.1	5.53	Calcium-transporting ATPase 1		-1.93213	5.04565e-06		-2.0257	0.00011609			60946	279.716	266.398		7593	170.076	149.327			15141	242.16	230.351		23080	268.586	257.635		22725	327.314	309.335		3001	186.259	163.976		2257	172.821	147.066		2335
635	M0N98_00659	CP096965	851759	852763	-	1005	44.6	334	39	10.46	Transposase		-3.04994	5.48215e-13		-3.19688	4.97764e-10			7712	92.6605	88.2484		601	35.2418	30.9425			1969	82.442	78.4216		3282	99.9864	95.9096		2461	92.7955	87.6985		170	27.6219	24.3175		191	38.2871	32.5814		240
636	M0N98_00660	CP096965	852774	853124	-	351	39.9	116	13.8	5.28	hypothetical protein		-3.22528	1.29639e-14		-3.38004	3.48263e-10			5998	206.344	196.519		446	74.882	65.7467			1627	195.051	185.54		2304	200.976	192.781		2067	223.159	210.902		129	60.0141	52.8346		150	86.0932	73.2632		167
637	M0N98_00661	CP096965	853243	853446	-	204	41.7	67	7.7	8.49	hypothetical protein		1.76328	0.785035		1.5581	0.859503			8	0.473536	0.450989		3	0.866644	0.760917			1	0.206271	0.196212		7	1.0506	1.00776		0	0	0		0	0	0		1	0.98754	0.840372		2
638	M0N98_00662	CP096965	853779	855077	+	1299	39.5	432	49.9	8.01	Glycosyl Hydrolase Family 88		6.02059	2.35986e-16		5.73298	2.24265e-14			1321	12.2797	11.695		1948	88.375	77.5937			489	15.8405	15.068		525	12.3742	11.8697		307	8.95593	8.464		906	113.891	100.266		501	77.6987	66.1196		541
639	M0N98_00663	CP096965	855134	855631	-	498	39.8	165	18.7	4.22	hypothetical protein		17.3472	4.42299e-53		16.4979	1.04944e-33			369	8.94727	8.52124		1543	182.594	160.318			132	11.1536	10.6096		144	8.85323	8.49225		93	7.07677	6.68806		549	180.017	158.482		547	221.28	188.304		447
640	M0N98_00664	CP096965	855644	856291	-	648	43.1	215	24.5	9.66	Outer membrane protein beta-barrel domain protein		7.32277	1.24056e-37		6.97474	1.58437e-21			916	17.0692	16.2565		1613	146.693	128.797			287	18.637	17.7281		352	16.6317	15.9535		277	16.1989	15.3092		584	147.166	129.561		565	175.654	149.477		464
641	M0N98_00665	CP096965	856471	856719	+	249	52.6	82	9.3	4.56	hypothetical protein		-7.15425	4.45757e-05		-7.45212	1.55834e-05			553	26.8176	25.5406		18	4.26013	3.74041			154	26.025	24.7558		321	39.4706	37.8613		78	11.8707	11.2187		10	6.558	5.77347		4	3.23628	2.75399		4
642	M0N98_00666	CP096965	856924	857142	+	219	43.8	72	8	9.87	hypothetical protein		-1.05044	0.851847		-1.10166	0.744173			1227	67.6541	64.4327		277	74.5393	65.4459			317	60.9094	57.939		593	82.9047	79.5244		317	54.8525	51.8396		99	73.818	64.9871		68	62.5532	53.2313		110
643	M0N98_00667	CP096965	857145	857624	+	480	41.3	159	17.7	5.07	Thioredoxin		4.38602	2.43626e-22		4.17959	2.81246e-14			1938	48.7535	46.4321		2027	248.864	218.504			582	51.0212	48.5331		862	54.9838	52.7419		494	39.0002	36.858		762	259.23	228.218		630	264.414	225.01		635
644	M0N98_00668	CP096965	857662	858009	+	348	41.1	115	13.2	7.71	MarR family protein		1.85603	5.87726e-06		1.76882	0.00119622			7296	253.162	241.108		3273	554.264	486.646			2343	283.31	269.494		2988	262.887	252.169		1965	213.976	202.223		1170	549.007	483.329		931	538.959	458.64		1172
645	M0N98_00669	CP096965	858033	858698	+	666	46.1	221	25.3	9.81	D-alanyl-D-alanine dipeptidase		-1.2505	0.335388		-1.31147	0.245023			4749	86.1036	82.0038		921	81.4958	71.5537			1350	85.2959	81.1364		2074	95.3461	91.4585		1325	75.3916	71.2505		395	96.8487	85.2627		172	52.0282	44.2748		354
646	M0N98_00670	CP096965	858702	859886	+	1185	46.7	394	43.8	7.56	THUMP domain-like protein		-2.42962	1.08467e-07		-2.54846	1.20009e-06			6968	71.0041	67.6232		688	34.2153	30.0412			1983	70.4163	66.9824		3128	80.8196	77.5243		1857	59.3847	56.1229		254	35.0015	30.8142		165	28.0511	23.8708		269
647	M0N98_00671	CP096965	859883	860566	-	684	43.6	227	26.1	6.37	Response regulator MprA		-2.4654	5.0898e-07		-2.58467	7.506e-06			3978	70.2267	66.8828		387	33.343	29.2753			1082	66.5641	63.318		1663	74.4397	71.4045		1233	68.3106	64.5585		108	25.7833	22.6988		106	31.2201	26.5676		173
648	M0N98_00672	CP096965	860571	862109	-	1539	41.5	512	59.5	9.02	Histidine kinase-, DNA gyrase B-, and HSP90-like ATPase		-3.73352	1.26456e-09		-3.91313	7.69721e-09			3810	29.8937	28.4703		251	9.61136	8.43882			1080	29.5294	28.0893		1353	26.9171	25.8196		1377	33.906	32.0436		88	9.33717	8.22016		48	6.2833	5.34693		115
649	M0N98_00673	CP096965	862161	864233	+	2073	46	690	79.1	9.48	Outer membrane protein beta-barrel family protein		-2.6919	3.53393e-15		-2.82373	1.50636e-09			10414	60.6613	57.7729		934	26.552	23.3128			3258	66.1334	62.9083		4085	60.3339	57.8739		3071	56.1386	53.0551		332	26.1523	23.0237		292	28.3771	24.1482		310
650	M0N98_00674	CP096965	864269	864697	-	429	44.3	142	16.2	4.33	Cysteine desulfuration protein SufE		1.16975	0.239202		1.11562	0.568736			7404	208.402	198.479		2069	284.219	249.545			1996	195.782	186.234		2987	213.18	204.488		2421	213.855	202.108		660	251.222	221.168		683	320.736	272.939		726
651	M0N98_00675	CP096965	864709	865713	-	1005	46.7	334	37.9	5.89	Aminopeptidase YwaD		-1.53654	0.00392571		-1.61093	0.00914807			15371	184.684	175.89		2406	141.085	123.873			3882	162.539	154.613		5702	173.712	166.629		5787	218.207	206.221		901	146.396	128.883		765	153.349	130.496		740
652	M0N98_00676	CP096965	865782	867539	-	1758	48.4	585	64.8	6.21	Membrane dipeptidase (Peptidase family M19)		-1.00651	0.9719		-1.05537	0.798057			11414	78.3994	74.6664		2715	91.0124	79.9093			2906	69.5578	66.1657		4412	76.8396	73.7066		4096	88.2922	83.4425		1023	95.0228	83.6552		893	102.333	87.0832		799
653	M0N98_00677	CP096965	867622	868530	+	909	50.2	302	33.3	6.9	Phosphate acetyltransferase		4.62068	1.22063e-41		4.40672	1.11735e-17			7710	102.42	97.5431		8561	555.022	487.312			2024	93.6948	89.1256		3089	104.045	99.803		2597	108.265	102.319		2907	522.218	459.745		2445	541.876	461.123		3209
654	M0N98_00678	CP096965	868543	869607	+	1065	53.1	354	38.3	5.89	Butyrate kinase 2		11.7323	4.93751e-113		11.1864	1.23176e-40			2654	30.0916	28.6588		7462	412.91	362.537			729	28.8036	27.399		1121	32.2273	30.9133		804	28.608	27.0366		2652	406.626	357.981		2132	403.295	343.194		2678
655	M0N98_00679	CP096965	869745	870995	-	1251	50.5	416	48	9.52	Virulence-associated protein E		7.24114	1.27449e-27		6.89643	5.77162e-20			1135	10.9555	10.4338		2006	94.4982	82.9698			413	13.8919	13.2144		433	10.5974	10.1653		289	8.75431	8.27346		607	79.2323	69.7537		577	92.9188	79.0716		822
656	M0N98_00680	CP096965	871597	873162	-	1566	45.1	521	60.6	7.82	IS66 family transposase ISBthe5		2.27998	6.67182e-09		2.17295	1.12334e-05			4575	35.2771	33.5974		2501	94.1178	82.6358			1441	38.7205	36.8323		1924	37.6168	36.083		1210	29.2803	27.672		805	83.9412	73.8993		795	102.273	87.0317		901
657	M0N98_00681	CP096965	873249	873599	-	351	40.7	116	13.6	10.48	IS66 Orf2 like protein		-1.13631	0.919978		-1.21217	0.860377			31	1.06647	1.01569		6	1.00738	0.884485			3	0.359652	0.342114		17	1.48289	1.42243		11	1.18759	1.12236		2	0.930452	0.819142		4	2.29582	1.95369		0
658	M0N98_00682	CP096965	873587	873991	-	405	45.7	134	14.9	7.29	hypothetical protein		-1.21303	0.75165		-1.26659	0.668532			108	3.22005	3.06672		22	3.20123	2.8107			34	3.53259	3.36031		37	2.79715	2.6831		37	3.46201	3.27185		12	4.83835	4.25954		4	1.98971	1.69319		6
659	M0N98_00683	CP096965	874264	874518	-	255	32.5	84	9.8	10.5	hypothetical protein		14.9278	0.00129917		12.8445	7.02881e-05			5	0.236768	0.225494		18	4.15989	3.6524			2	0.330034	0.313939		2	0.240137	0.230345		1	0.148608	0.140445		6	3.84222	3.38257		6	4.74019	4.03379		6
660	M0N98_00684	CP096965	874515	875243	-	729	35.3	242	28.5	8.8	hypothetical protein		7.92857	0.00727563		7.40963	0.00413968			23	0.380973	0.362833		45	3.63777	3.19397			8	0.461776	0.439257		10	0.419992	0.402867		5	0.259911	0.245634		3	0.671993	0.591602		4	1.10539	0.940664		38
661	M0N98_00685	CP096965	875912	876226	-	315	45.1	104	12.2	7.51	protein of unknown function (DUF4491)		1.4066	0.00335999		1.34124	0.0973199			10442	400.283	381.223		3503	655.359	575.408			2880	384.725	365.964		4353	423.104	405.852		3209	386.047	364.843		1193	618.445	544.46		1147	733.564	624.245		1163
662	M0N98_00686	CP096965	876233	876691	-	459	42.7	152	17.1	8.06	Regulatory protein AsnC		1.21019	0.194646		1.15394	0.47189			38170	1004.16	956.347		11073	1421.68	1248.24			10916	1000.74	951.934		15375	1025.58	983.767		11879	980.728	926.859		3177	1130.25	995.04		3517	1543.64	1313.6		4379
663	M0N98_00687	CP096965	876808	877191	-	384	39.8	127	15.2	4.45	hypothetical protein		1.99482	0.000854523		1.90287	0.00448921			1752	55.093	52.4697		845	129.681	113.86			450	49.3117	46.907		649	51.7466	49.6367		653	64.4412	60.9015		222	94.4045	83.1109		234	122.764	104.469		389
664	M0N98_00688	CP096965	877214	878500	-	1287	46.7	428	48	4.32	UPF0053 inner membrane protein YtfL		1.32134	0.0369235		1.25999	0.218061			14511	136.148	129.666		4638	212.374	186.466			4189	136.962	130.283		5242	124.706	119.621		5080	149.578	141.362		1458	184.991	162.86		1488	232.921	198.21		1692
665	M0N98_00689	CP096965	878635	879159	+	525	45.7	174	19.8	4.83	NUDIX domain protein		1.34674	0.229781		1.28442	0.317421			3387	77.9021	74.1928		1118	125.497	110.187			993	79.5901	75.7087		1354	78.9638	75.7441		1040	75.0681	70.9448		399	124.104	109.257		194	74.4436	63.3497		525
666	M0N98_00690	CP096965	879190	882072	+	2883	46.4	960	110.3	5.37	Tetratricopeptide repeat protein		1.59268	0.0637944		1.51873	0.0870291			35734	149.669	142.542		14030	286.789	251.802			11119	162.289	154.375		14323	152.11	145.908		10292	135.281	127.85		5399	305.802	269.218		2172	151.775	129.157		6459
667	M0N98_00691	CP096965	882096	883793	+	1698	42.6	565	64.3	6.31	Vitamin B12 transporter BtuB		1.52548	0.125314		1.45468	0.152524			21063	149.788	142.656		7915	274.703	241.19			6484	160.685	152.849		8701	156.892	150.495		5878	131.182	123.976		3136	301.585	265.506		1103	130.865	111.363		3676
668	M0N98_00692	CP096965	883915	886353	+	2439	46.1	812	91.4	6.48	DNA topoisomerase		-2.97687	4.63087e-10		-3.12277	1.27808e-08			123751	612.675	583.503		10075	243.435	213.737			35815	617.905	587.772		49789	625.015	599.53		38147	592.693	560.138		4735	317.015	279.09		2575	212.692	180.995		2765
669	M0N98_00693	CP096965	886350	886877	+	528	43	175	20.5	6.14	Shikimate kinase		-2.37314	1.57927e-09		-2.4887	3.04897e-07			11029	252.229	240.219		1114	124.337	109.169			2967	236.457	224.926		4446	257.813	247.301		3616	259.523	245.268		451	139.481	122.794		345	131.635	112.018		318
670	M0N98_00694	CP096965	886919	888811	+	1893	44.5	630	71.5	4.9	Biosynthetic arginine decarboxylase		-3.49743	5.33921e-11		-3.66911	2.87131e-10			68325	435.835	415.083		4718	146.878	128.96			19817	440.51	419.028		29571	478.282	458.781		18937	379.09	358.267		2275	196.246	172.769		1109	118.023	100.434		1334
671	M0N98_00695	CP096965	888816	889589	+	774	44.4	257	27.2	5.89	Acetylglutamate kinase		-4.36541	2.37891e-25		-4.58011	8.06243e-17			24334	379.635	361.558		1347	102.56	90.0478			7433	404.103	384.396		10095	399.332	383.05		6806	333.221	314.918		550	116.036	102.155		357	92.9206	79.0732		440
672	M0N98_00696	CP096965	889653	890162	+	510	46.9	169	20.2	5.16	ECF RNA polymerase sigma factor SigR		1.37538	0.00853615		1.31159	0.142949			43496	1029.85	980.811		14272	1649.17	1447.98			11216	925.415	880.286		17714	1063.44	1020.08		14566	1082.31	1022.86		5144	1647.03	1450		4617	1823.79	1552		4511
673	M0N98_00697	CP096965	890152	890631	+	480	44.2	159	18.3	4.75	hypothetical protein		1.73034	6.31306e-06		1.65026	0.00509104			27765	698.473	665.216		11453	1406.14	1234.59			7046	617.69	587.567		11172	712.62	683.564		9547	753.715	712.315		3842	1307.03	1150.67		3792	1591.52	1354.34		3819
674	M0N98_00698	CP096965	890829	891560	-	732	40.3	243	26	10.05	Putative auto-transporter adhesin, head GIN domain		11.6954	9.93897e-40		11.156	5.49567e-29			9381	154.75	147.382		25794	2076.62	1823.28			2081	119.627	113.793		3752	156.935	150.536		3548	183.677	173.588		7184	1602.6	1410.88		10319	2839.96	2416.73		8291
675	M0N98_00699	CP096965	891667	892371	+	705	44.8	234	27.2	10.39	YgjP-like, metallopeptidase domain		-1.45604	0.00978024		-1.52734	0.019549			9167	157.012	149.535		1509	126.139	110.751			2632	157.096	149.435		3782	164.248	157.551		2753	147.978	139.85		603	139.669	122.96		471	134.591	114.534		435
676	M0N98_00700	CP096965	892392	893702	+	1311	44	436	49.3	8.27	Acetyl esterase Axe7A		-1.08426	0.579805		-1.13688	0.501362			8211	75.6287	72.0277		1807	81.2279	71.3185			2132	68.4311	65.0939		3355	78.3535	75.1587		2724	78.7383	74.4133		655	81.5849	71.8248		585	89.8955	76.4989		567
677	M0N98_00701	CP096965	893807	894457	+	651	43.3	216	24.8	5.04	hypothetical protein		3.09375	2.47746e-18		2.95011	4.3011e-10			4030	74.7511	71.1918		2964	268.316	235.583			1090	70.4554	67.0196		1707	80.2825	77.0091		1233	71.7734	67.831		908	227.759	200.512		990	306.365	260.709		1066
678	M0N98_00702	CP096965	894629	894883	+	255	46.3	84	9.9	5.19	hypothetical protein		1.29635	0.678759		1.23541	0.717949			640	30.3063	28.8633		202	46.6832	40.9881			241	39.7691	37.8297		198	23.7735	22.8042		201	29.8701	28.2294		6	3.84222	3.38257		84	66.3627	56.473		112
679	M0N98_00703	CP096965	895351	895980	+	630	40.6	209	24.7	9.97	Helix-turn-helix domain protein		-2.35413	0.153213		-2.46871	0.108458			302	5.78842	5.5128		29	2.71273	2.38179			98	6.54567	6.22647		180	8.74783	8.39115		24	1.44362	1.36432		6	1.55518	1.36914		15	4.79662	4.08181		8
680	M0N98_00704	CP096965	896058	898481	+	2424	37.9	807	88.6	4.69	hypothetical protein		-3.61269	6.1855e-05		-3.79281	7.25415e-06			13192	65.7161	62.587		837	20.349	17.8665			3889	67.5109	64.2187		7847	99.115	95.0738		1456	22.762	21.5117		304	20.4792	18.0292		292	24.2681	20.6515		241
681	M0N98_00705	CP096965	898724	898885	+	162	31.5	53	6.5	10.06	hypothetical protein		-1.04531	0.989792		-1.11792	1			10	0.745381	0.70989		2	0.727553	0.638795			0	0	0		10	1.88996	1.8129		0	0	0		0	0	0		0	0	0		2
682	M0N98_00706	CP096965	898875	899831	+	957	35.4	318	36.4	5.94	hypothetical protein		-1.01951	0.984702		-1.07101	0.960233			132	1.66554	1.58624		30	1.84739	1.62202			45	1.97865	1.88216		71	2.27151	2.17889		16	0.633562	0.598762		0	0	0		12	2.52612	2.14967		18
683	M0N98_00707	CP096965	899828	900898	+	1071	32.6	356	41.1	5.05	Radical SAM superfamily protein		-1.08822	0.90823		-1.14466	0.852675			154	1.7363	1.65363		32	1.7608	1.54599			40	1.57159	1.49495		88	2.51572	2.41314		26	0.919952	0.869421		14	2.13457	1.87921		16	3.00965	2.56113		2
684	M0N98_00708	CP096965	900919	901167	+	249	39.4	82	8.8	8.19	hypothetical protein		1.99647	0.244037		1.89081	0.209382			74	3.58861	3.41773		34	8.04691	7.06523			18	3.04188	2.89354		39	4.7955	4.59997		17	2.58721	2.4451		4	2.6232	2.30939		14	11.327	9.63897		16
685	M0N98_00709	CP096965	901360	902541	+	1182	44	393	42.1	9.57	Putative transporter AraJ		-1.9855	0.0386032		-2.08334	0.014624			17643	180.239	171.657		2178	108.59	95.3426			5322	189.464	180.224		7126	184.585	177.059		5195	166.552	157.404		1400	193.411	170.273		427	72.7772	61.9316		351
686	M0N98_00710	CP096965	902502	902921	-	420	41	139	15.8	4.49	hypothetical protein		-1.15309	0.583256		-1.21005	0.438181			4732	136.047	129.569		989	138.77	121.841			1461	146.376	139.238		1978	144.193	138.314		1293	116.662	110.254		486	188.955	166.35		286	137.183	116.74		217
687	M0N98_00711	CP096965	903060	903527	+	468	40.2	155	17.9	4.38	RimP N-terminal domain protein		-2.28653	2.11358e-08		-2.39769	1.26566e-06			12003	309.697	294.951		1251	157.529	138.311			3399	305.615	290.711		4740	310.099	297.456		3864	312.876	295.691		396	138.172	121.643		470	202.319	172.169		385
688	M0N98_00712	CP096965	903530	904786	+	1257	42.7	418	47.7	4.39	Transcription termination/antitermination protein NusA		-1.73971	1.42149e-05		-1.82481	0.000966575			120193	1154.62	1099.64		16593	777.928	683.024			33633	1125.9	1070.99		50060	1219.34	1169.62		36500	1100.37	1039.93		6728	874.021	769.461		4727	757.592	644.692		5138
689	M0N98_00713	CP096965	904828	907839	+	3012	43.9	1003	111.1	6.78	Translation-initiation factor 2		-2.45804	3.74381e-13		-2.57746	1.84027e-07			328221	1315.85	1253.19		31891	623.969	547.847			83985	1173.32	1116.1		143829	1462.04	1402.43		100407	1263.25	1193.87		11652	631.708	556.137		8511	569.26	484.426		11728
690	M0N98_00714	CP096965	907978	908481	+	504	40.9	167	18.1	9.47	Colicin V production protein		-2.30317	1.90816e-08		-2.41481	9.74653e-07			17364	416.019	396.21		1794	209.769	184.178			4189	349.743	332.687		7866	477.85	458.367		5309	399.175	377.249		659	213.514	187.971		457	182.671	155.449		678
691	M0N98_00715	CP096965	908489	909940	+	1452	44.6	483	54	5.26	FeS cluster assembly protein SufB		-2.83801	1.31514e-09		-2.97567	2.4553e-08			70116	583.101	555.337		5931	240.719	211.353			17154	497.127	472.884		30548	644.147	617.882		22414	584.971	552.84		2634	296.224	260.787		1358	188.416	160.337		1939
692	M0N98_00716	CP096965	909968	910720	+	753	44.8	250	27.7	6.38	putative ATP-dependent transporter SufC		-3.88072	1.39853e-12		-4.06946	1.36616e-11			52037	834.47	794.737		3226	252.475	221.675			13238	739.769	703.693		23004	935.356	897.218		15795	794.888	751.227		1527	331.143	291.528		691	184.871	157.32		1008
693	M0N98_00717	CP096965	910750	912093	+	1344	44	447	50.5	5.49	FeS cluster assembly protein SufD		-3.41477	1.87762e-16		-3.581	8.97379e-12			59280	532.602	507.242		4178	183.197	160.848			15675	490.769	466.836		25484	580.546	556.875		18121	510.933	482.869		1710	207.763	182.908		983	147.346	125.388		1485
694	M0N98_00718	CP096965	912100	913314	+	1215	47	404	45.1	5.94	Cysteine desulfurase		-3.1673	1.05761e-15		-3.32119	5.61432e-11			42515	422.532	402.413		3231	156.715	137.596			11254	389.762	370.755		18054	454.952	436.402		13207	411.917	389.291		1175	157.918	139.027		773	128.171	109.07		1283
695	M0N98_00719	CP096965	914228	916162	-	1935	48.2	644	73	5.65	Glucosidase YgjK		-1.5047	0.473956		-1.57162	0.379755			124	0.77381	0.736965		20	0.609114	0.534805			42	0.91335	0.868809		54	0.854439	0.819601		28	0.548351	0.518231		10	0.843898	0.742942		4	0.416451	0.35439		6
696	M0N98_00720	CP096965	916180	919068	-	2889	45.5	962	110.4	6.67	Beta-galactosidase		1.31131	0.786438		1.25657	0.795149			52	0.217345	0.206996		18	0.367176	0.322382			28	0.40783	0.387942		14	0.148371	0.142321		10	0.13117	0.123965		10	0.565228	0.497609		0	0	0		8
697	M0N98_00721	CP096965	919227	920441	+	1215	44.9	404	46.2	7.97	Transposase, Mutator family		6.16121	1.76293e-37		5.87004	1.24503e-21			1801	17.8991	17.0468		2680	129.99	114.131			565	19.5678	18.6135		724	18.2445	17.5006		512	15.9689	15.0918		1071	143.941	126.721		793	131.487	111.892		816
698	M0N98_00722	CP096965	920532	920756	-	225	45.3	74	8.2	7.69	hypothetical protein		2.2701	1.14728e-08		2.164	1.95347e-05			3475	186.494	177.614		1890	495.027	434.636			1054	197.118	187.506		1376	187.242	179.608		1045	176.001	166.334		562	407.873	359.079		661	591.839	503.641		667
699	M0N98_00723	CP096965	920770	921372	-	603	43.8	200	21.6	8.2	Lysine exporter LysO		1.3469	0.151663		1.28444	0.242213			6172	123.595	117.71		1994	194.876	171.102			1766	123.237	117.227		2478	125.821	120.691		1928	121.163	114.508		468	126.736	111.574		623	208.14	177.122		903
700	M0N98_00724	CP096965	921369	921650	-	282	42.9	93	10.2	10.64	Lysine exporter LysO		1.62241	0.138753		1.54718	0.181731			966	41.3639	39.3944		376	78.5757	68.9899			273	40.7364	38.7498		360	39.0861	37.4924		333	44.7483	42.2904		56	32.4272	28.548		131	93.5852	79.6387		189
701	M0N98_00725	CP096965	921765	923282	-	1518	42.8	505	57.9	4.53	SusD-like protein P2		18.5107	1.8237e-30		17.579	6.77961e-21			119	0.946605	0.901532		530	20.5757	18.0655			27	0.748447	0.711948		40	0.806783	0.773888		52	1.29811	1.22681		132	14.1995	12.5008		176	23.3575	19.8766		222
702	M0N98_00726	CP096965	923303	926431	-	3129	40.8	1042	116.5	5.91	TonB-dependent receptor SusC		10.3732	7.11945e-29		9.88794	9.64437e-20			364	1.40472	1.33783		874	16.461	14.4528			70	0.941372	0.895465		184	1.80045	1.72704		110	1.3322	1.25902		276	14.4037	12.6806		310	19.9591	16.9847		288
703	M0N98_00727	CP096965	926655	928280	-	1626	37.2	541	63.1	8.72	Tetratricopeptide repeat protein		1.45896	0.259449		1.39063	0.292113			2445	18.1573	17.2928		832	30.1545	26.4758			680	17.5978	16.7396		1013	19.0747	18.2969		752	17.5258	16.5632		118	11.8504	10.4327		402	49.807	42.3845		312
704	M0N98_00728	CP096965	928382	928987	+	606	40.1	201	22.9	6.72	Ribonuclease HII		-2.06835	0.00173401		-2.16901	0.00213712			2549	50.7915	48.373		296	28.7852	25.2735			682	47.3566	45.0472		1038	52.4437	50.3054		829	51.8398	48.9924		145	39.0721	34.3979		86	28.5898	24.3292		65
705	M0N98_00729	CP096965	929130	930443	-	1314	44.5	437	48.4	8.44	L-fucose-proton symporter		6.82788	5.63556e-32		6.51172	3.24455e-22			3400	31.2447	29.757		5419	243.038	213.388			759	24.3061	23.1208		1560	36.3494	34.8673		1081	31.1754	29.463		1691	210.145	185.005		1986	304.487	259.111		1742
706	M0N98_00730	CP096965	930556	932331	-	1776	49.7	591	65.6	5.08	L-fucose isomerase		4.86483	1.05834e-50		4.63909	1.66706e-18			15529	105.583	100.556		18023	598.045	525.086			4083	96.7398	92.0222		6662	114.85	110.167		4784	102.077	96.4705		6376	586.241	516.109		5315	602.9	513.053		6332
707	M0N98_00731	CP096965	932353	933333	-	981	39.7	326	38.1	8.3	Bacterial regulatory protein, gntR family		1.65342	0.0500244		1.5762	0.0634553			3714	45.7158	43.539		1444	86.7457	76.1631			1042	44.6959	42.5162		1552	48.4386	46.4635		1120	43.2644	40.888		270	44.9434	39.5668		610	125.27	106.601		564
708	M0N98_00732	CP096965	933782	935296	+	1515	43.3	504	55.8	4.8	2,3-bisphosphoglycerate-independent phosphoglycerate mutase		-7.23504	5.01251e-29		-7.59241	3.64255e-22			142900	1138.97	1084.74		4828	187.804	164.893			47643	1323.29	1258.76		55378	1119.16	1073.53		39879	997.5	942.71		2218	239.067	210.467		1238	164.624	140.091		1372
709	M0N98_00733	CP096965	935399	935980	+	582	43.6	193	22.1	4.51	Protein of unknown function (DUF3109)		-8.63562	1.10252e-25		-9.05652	3.46565e-22			8115	168.368	160.351		224	22.6817	19.9146			2439	176.343	167.743		3578	188.229	180.554		2098	136.604	129.101		100	28.0574	24.7009		73	25.2688	21.5031		51
710	M0N98_00734	CP096965	936048	937235	+	1188	45.2	395	44.4	7.24	Phosphate-selective porin O and P		-5.35897	8.08073e-17		-5.61878	1.18496e-15			8222	83.5708	79.5916		364	18.0565	15.8537			2030	71.9032	68.3968		3781	97.4448	93.4716		2411	76.9063	72.682		173	23.7794	20.9347		100	16.9578	14.4306		91
711	M0N98_00735	CP096965	937477	939336	+	1860	46	619	67.2	4.87	Subtilase family protein		-1.39044	0.0261464		-1.4579	0.0397481			13641	88.5578	84.3411		2347	74.3618	65.29			3610	81.6701	77.6874		5771	94.9963	91.123		4260	86.7917	82.0244		713	62.5962	55.1078		662	71.7018	61.0165		972
712	M0N98_00736	CP096965	939355	940335	+	981	48.1	326	34.9	7.26	Type IX secretion system protein PorV		-1.0665	0.693223		-1.11856	0.565815			11898	146.453	139.48		2677	160.816	141.197			3259	139.793	132.975		5168	161.295	154.719		3471	134.081	126.716		990	164.792	145.078		683	140.261	119.359		1004
713	M0N98_00737	CP096965	940506	943085	-	2580	45	859	97.7	4.73	Alpha amylase, catalytic domain		4.61815	3.05683e-11		4.40497	1.1817e-10			6664	31.1895	29.7044		7277	166.22	145.942			1648	26.8786	25.5678		2627	31.1752	29.9041		2389	35.0896	33.1622		1412	89.3688	78.6776		2813	219.652	186.918		3052
714	M0N98_00738	CP096965	943175	944590	-	1416	45.7	471	51.6	4.26	Outer membrane protein SusF		8.8999	0.00036131		8.5059	6.01694e-08			2234	19.0508	18.1437		4775	198.728	174.484			216	6.41888	6.10586		538	11.6329	11.1586		1480	39.6077	37.4322		926	106.787	94.0121		1778	252.961	215.264		2071
715	M0N98_00741	CP096965	945781	947475	-	1695	45.7	564	63.6	4.73	Starch-binding protein SusD		4.48749	0.0110053		4.28975	7.81689e-05			8174	58.2316	55.4589		8822	306.724	269.305			764	18.9667	18.0418		2106	38.0415	36.4904		5304	118.581	112.068		2039	196.435	172.935		2966	352.522	299.988		3817
716	M0N98_00742	CP096965	947488	950517	-	3030	44.8	1009	111.5	5.25	TonB-dependent receptor SusC		4.71768	0.007227		4.51	7.29686e-05			15565	62.0297	59.0762		17489	340.151	298.654			1174	16.304	15.5089		4467	45.138	43.2975		9924	124.115	117.298		4435	239.013	210.42		6041	401.653	341.797		7013
717	M0N98_00743	CP096965	950685	950864	-	180	26.1	59	7	10.08	hypothetical protein		6.53811	7.16252e-05		6.24222	9.03397e-05			429	28.7792	27.4088		662	216.738	190.297			23	5.3768	5.1146		115	19.5611	18.7635		291	61.2635	57.8984		177	160.573	141.363		280	313.379	266.678		205
718	M0N98_00744	CP096965	950917	953133	-	2217	43.8	738	84.3	5.75	Glucan 1,4-alpha-glucosidase SusB		2.84911	0.177218		2.72428	0.0327344			7821	42.5981	40.5698		5262	139.873	122.809			354	6.71903	6.39137		1954	26.9853	25.885		5513	94.2331	89.0571		1115	82.1259	72.3012		2276	206.82	175.998		1871
719	M0N98_00745	CP096965	953175	955025	-	1851	42.4	616	70.9	5.21	Alpha amylase, catalytic domain		3.49148	0.120097		3.33898	0.0142667			3270	21.3322	20.3164		2721	86.6307	76.0622			116	2.63706	2.50846		763	12.6208	12.1062		2391	48.9502	46.2615		659	58.1367	51.1817		1049	114.171	97.1563		1013
720	M0N98_00746	CP096965	955274	956869	+	1596	39.2	531	62.5	8.25	protein of unknown function (DUF6377)		1.07397	0.705174		1.02394	0.927686			4128	31.232	29.7449		1058	39.0663	34.3004			1245	32.825	31.2243		1656	31.7684	30.4731		1227	29.1335	27.5333		313	32.0245	28.1934		393	49.6072	42.2145		352
721	M0N98_00747	CP096965	956976	957272	-	297	33.7	98	11.3	4.2	hypothetical protein		2.06917	0.00960638		1.9703	0.0377321			349	14.1893	13.5137		174	34.5257	30.3137			121	17.1434	16.3074		142	14.6386	14.0418		86	10.9729	10.3702		43	23.6419	20.8136		57	38.6637	32.9019		74
722	M0N98_00748	CP096965	957396	957641	-	246	35.4	81	9.5	8.2	hypothetical protein		1.78319	0.111686		1.69703	0.147579			148	7.26474	6.91883		62	14.8527	13.0408			37	6.32901	6.02036		70	8.71227	8.35704		41	6.31583	5.96891		20	13.276	11.6878		22	18.0166	15.3317		20
723	M0N98_00751	CP096965	960340	960825	-	486	50.4	161	19	10.35	Helix-turn-helix domain protein		1.08034	0.854087		1.0287	0.955989			1306	32.4489	30.9039		360	43.6532	38.3277			611	52.9022	50.3224		259	16.3167	15.6514		436	33.9963	32.129		161	54.0954	47.624		124	51.4009	43.7409		75
724	M0N98_00752	CP096965	961531	962886	-	1356	45.2	451	49	9.12	Major Facilitator Superfamily protein		3.74942	4.41853e-07		3.57865	7.17696e-07			1526	13.589	12.942		1360	59.1057	51.895			250	7.75799	7.37966		526	11.8767	11.3924		750	20.9596	19.8083		406	48.892	43.043		486	72.204	61.4439		468
725	M0N98_00753	CP096965	962960	965638	-	2679	46.4	892	104.5	5.7	4-alpha-glucanotransferase		5.30034	1.43443e-17		5.05807	1.65808e-14			13164	59.3347	56.5095		16659	366.46	321.753			2705	42.4877	40.4157		4656	53.2119	51.0423		5803	82.0845	77.5758		5303	323.236	284.567		5815	437.282	372.117		5541
726	M0N98_00754	CP096965	965966	967930	-	1965	47	654	73	5.47	DNA gyrase subunit B		-1.59365	0.00250054		-1.67036	0.00851144			178000	1093.83	1041.75		26676	800.033	702.433			41443	887.478	844.199		70887	1104.52	1059.48		65670	1266.44	1196.88		8083	671.709	591.352		8080	828.388	704.938		10513
727	M0N98_00755	CP096965	968377	968631	-	255	38.4	84	9.7	11.36	30S ribosomal protein S20		-1.61157	0.0249511		-1.69038	0.0157127			73240	3468.18	3303.04		11044	2552.33	2240.95			23956	3953.15	3760.37		24442	2934.71	2815.05		24842	3691.71	3488.93		2483	1590.04	1399.82		3959	3127.74	2661.63		4602
728	M0N98_00757	CP096965	968989	969714	+	726	43.7	241	28.7	8.56	Recombination protein O C terminal		-1.33409	0.096091		-1.39955	0.113119			3380	56.2178	53.541		609	49.4345	43.4037			1051	60.9165	57.9458		1357	57.2284	54.895		972	50.7354	47.9486		236	53.0819	46.7317		202	56.0531	47.6998		171
729	M0N98_00758	CP096965	969969	971582	-	1614	50.3	537	61.9	7	IS66 family transposase ISBvu4		-3.36154	3.35846e-21		-3.52436	4.93652e-13			35206	263.394	250.853		2495	91.0997	79.9859			8786	229.064	217.893		14303	271.326	260.263		12117	284.494	268.867		900	91.0563	80.1632		820	102.352	87.0988		775
730	M0N98_00759	CP096965	971651	972160	-	510	44.1	169	19.8	9.06	IS66 Orf2 like protein		1.63037	0.490138		1.55239	0.458633			40	0.947073	0.901978		16	1.84884	1.62329			10	0.825085	0.784849		12	0.72041	0.691036		18	1.33747	1.264		6	1.92111	1.69129		4	1.58006	1.3446		6
731	M0N98_00760	CP096965	972634	973083	-	450	47.3	149	15.9	7	putative protein YqeY		-1.46538	0.00528125		-1.53738	0.0167787			14730	395.261	376.44		2435	318.887	279.984			4708	440.243	418.774		5849	397.958	381.732		4173	351.413	332.11		810	293.93	258.767		693	310.246	264.011		932
732	M0N98_00761	CP096965	973105	974409	-	1305	47.4	434	47.9	4.47	Tubulin/FtsZ family, GTPase domain		-1.82974	4.77361e-06		-1.91978	0.000271791			36256	335.477	319.503		4824	217.844	191.268			11657	375.876	357.546		13870	325.413	312.144		10729	311.552	294.439		1896	237.246	208.864		1337	206.398	175.64		1591
733	M0N98_00762	CP096965	974447	975949	-	1503	47.1	500	55	5.2	Cell division protein FtsA		-1.83752	7.66094e-08		-1.9277	0.000151009			32135	258.174	245.881		4236	166.091	145.829			9891	276.917	263.413		12469	254.004	243.648		9775	246.456	232.919		1576	171.225	150.742		1233	165.268	140.639		1427
734	M0N98_00763	CP096965	975953	976690	-	738	44.4	245	27.8	9.42	Cell division septal protein		-2.60893	1.30435e-15		-2.73606	3.98454e-09			12540	205.18	195.41		1165	93.0292	81.6801			3678	209.712	199.486		4592	190.508	182.741		4270	219.257	207.213		412	91.1616	80.2559		356	97.1804	82.6981		397
735	M0N98_00764	CP096965	976687	978063	-	1377	48.2	458	51.1	6.24	UDP-N-acetylmuramate--L-alanine ligase		-2.63908	8.3217e-12		-2.76832	2.25757e-08			44145	387.116	368.683		4061	173.8	152.597			12990	396.958	377.599		17072	379.594	364.116		14083	387.563	366.275		1732	205.393	180.821		1088	159.177	135.456		1241
736	M0N98_00765	CP096965	978053	979183	-	1131	48.2	376	40.5	10	Undecaprenyl-PP-MurNAc-pentapeptide-UDPGlcNAc GlcNAc transferase		-2.30098	4.86955e-09		-2.41328	8.31615e-07			28187	300.94	286.611		2986	155.588	136.607			8154	303.373	288.579		10731	290.5	278.655		9302	311.67	294.551		1204	173.834	153.038		722	128.605	109.44		1060
737	M0N98_00766	CP096965	979248	980645	-	1398	48.7	465	51.4	7.2	Cell cycle protein		-2.68008	5.20698e-17		-2.81108	3.38559e-09			42948	370.962	353.298		3879	163.517	143.568			12315	370.677	352.601		17029	372.95	357.743		13604	368.757	348.502		1480	172.872	152.192		1023	147.419	125.45		1376
738	M0N98_00767	CP096965	980669	982003	-	1335	45.7	444	49.9	5.95	UDP-N-acetylmuramoylalanine--D-glutamate ligase		-2.20794	5.06057e-07		-2.31506	6.047e-06			28706	259.648	247.285		3159	139.45	122.438			8279	260.955	248.229		10665	244.595	234.622		9762	277.102	261.881		922	112.777	99.2855		858	129.477	110.181		1379
739	M0N98_00768	CP096965	982018	983286	-	1269	41.5	422	47	9.12	Phospho-N-acetylmuramoyl-pentapeptide- transferase		-2.22083	7.60624e-08		-2.32874	3.17943e-06			19638	186.865	177.968		2136	99.1949	87.0936			5615	186.19	177.11		7662	184.863	177.325		6361	189.953	179.519		623	80.1673	70.5769		603	95.7284	81.4625		910
740	M0N98_00769	CP096965	983299	984753	-	1455	43.8	484	53.3	7	UDP-N-acetylmuramoyl-L-alanyl-D-glutamate--2, 6-diaminopimelate ligase		-2.18793	1.77724e-11		-2.29511	1.51489e-06			24909	206.722	196.879		2759	111.748	98.1149			7344	212.392	202.035		9716	204.453	196.117		7849	204.424	193.196		1052	118.066	103.941		751	103.983	88.4869		956
741	M0N98_00770	CP096965	984772	986952	-	2181	44.7	726	80.4	9.93	Peptidoglycan D,D-transpeptidase FtsI		-2.29209	1.71198e-07		-2.40359	2.53785e-06			32059	177.496	169.044		3411	92.1671	80.9231			9763	188.363	179.178		11469	161.005	154.44		10827	188.12	177.787		982	73.5236	64.728		958	88.4901	75.3029		1471
742	M0N98_00771	CP096965	986957	987331	-	375	41.1	124	14.5	5.95	Bacteriodetes cell division protein (FtsL-like)		-1.00895	0.962867		-1.05788	0.816852			2764	89.0021	84.7643		660	103.72	91.0666			778	87.3006	83.0433		1035	84.5041	81.0585		951	96.1016	90.823		200	87.0903	76.6717		214	114.965	97.8328		246
743	M0N98_00772	CP096965	987336	988250	-	915	45.4	304	34.3	9.47	Ribosomal RNA small subunit methyltransferase H		-1.09739	0.58498		-1.15067	0.476722			10142	133.843	127.47		2242	144.399	126.783			2876	132.262	125.813		3708	124.076	119.017		3558	147.355	139.262		676	120.641	106.209		645	142.012	120.848		921
744	M0N98_00773	CP096965	988247	988711	-	465	41.9	154	18.1	5.36	MraZ protein, putative antitoxin-like		-1.51035	0.00539035		-1.58397	0.0113569			8175	212.289	202.181		1301	164.882	144.767			2444	221.165	210.38		3041	200.231	192.067		2690	219.22	207.179		413	145.033	127.683		472	204.491	174.017		416
745	M0N98_00774	CP096965	988746	988973	-	228	31.6	75	8.9	10.31	hypothetical protein		1.0999	0.979879		-4.39584	1			2	0.105923	0.100879		0	0	0			0	0	0		0	0	0		2	0.332412	0.314153		0	0	0		0	0	0		0
746	M0N98_00775	CP096965	989058	989897	+	840	39.4	279	31.8	9.27	Acyltransferase		-2.0558	1.09788e-05		-2.15655	3.78996e-05			11664	167.672	159.689		1359	95.3433	83.7118			3497	175.18	166.637		4496	163.876	157.194		3671	165.61	156.513		496	96.4214	84.8865		503	120.635	102.657		360
747	M0N98_00776	CP096965	989921	990901	+	981	40.1	326	37.5	5.91	Acetyltransferase (GNAT) domain protein		-2.03971	2.3323e-09		-2.13955	1.1973e-05			23621	290.752	276.908		2779	166.943	146.577			7014	300.861	286.189		9496	296.374	284.29		7111	274.69	259.602		1005	167.289	147.276		908	186.467	158.679		866
748	M0N98_00777	CP096965	990990	992282	-	1293	44.8	430	48.6	6.7	Deoxyguanosinetriphosphate triphosphohydrolase		-1.58767	0.000122622		-1.66495	0.00319225			11753	109.76	104.534		1771	80.7179	70.8707			3311	107.753	102.498		4754	112.572	107.982		3688	108.087	102.15		623	78.6793	69.2669		587	91.4586	77.829		561
749	M0N98_00778	CP096965	992544	992978	+	435	46.9	144	15.8	5.26	Deoxyuridine 5'-triphosphate nucleotidohydrolase		-1.50096	0.00212033		-1.57445	0.0112115			7454	206.916	197.063		1203	162.977	143.094			2339	226.261	215.227		2752	193.699	185.801		2363	205.852	194.545		416	156.162	137.48		390	180.618	153.701		397
750	M0N98_00779	CP096965	992988	994796	+	1809	41.1	602	69.7	4.9	Tetratricopeptide repeat protein		-1.48189	0.00128473		-1.55444	0.0117089			26376	176.061	167.678		4301	140.114	123.02			7669	178.389	169.69		10403	176.071	168.892		8304	173.952	164.397		1700	153.455	135.097		1222	136.087	115.807		1379
751	M0N98_00780	CP096965	994793	995626	+	834	41.6	277	31.4	9.64	protein of unknown function (DUF4292)		-2.10914	1.69377e-07		-2.21255	9.77439e-06			17946	259.833	247.461		2047	144.644	126.998			5162	260.448	247.747		7709	283.009	271.47		5075	230.596	217.93		832	162.903	143.415		529	127.783	108.741		686
752	M0N98_00781	CP096965	995626	996960	+	1335	43.3	444	50.7	10.57	Murein hydrolase activator EnvC		-1.35256	0.015921		-1.41863	0.0489949			7496	67.8019	64.5735		1334	58.8877	51.7036			2092	65.94	62.7244		2993	68.6426	65.8438		2411	68.438	64.6789		511	62.5044	55.027		390	58.853	50.0824		433
753	M0N98_00782	CP096965	997462	997833	+	372	43.8	123	13.2	4.94	RNA recognition motif		-1.45743	0.131417		-1.52747	0.0747671			38230	1240.95	1181.86		6181	979.187	859.73			6877	777.902	739.967		18403	1514.66	1452.9		12950	1319.19	1246.73		3011	1321.72	1163.6		1434	776.589	660.858		1736
754	M0N98_00783	CP096965	998149	999063	-	915	41.9	304	34.1	6.31	Thermolabile glutaminase		1.94778	0.00012307		1.85788	0.00134682			10867	143.411	136.582		5002	322.161	282.858			2600	119.57	113.739		4390	146.897	140.907		3877	160.567	151.747		1355	241.818	212.89		1870	411.723	350.366		1777
755	M0N98_00784	CP096965	999077	1000921	-	1845	46.5	614	68.2	5.25	GcpE protein		-1.032	0.831889		-1.0826	0.69701			62511	409.123	389.642		14529	464.076	407.461			18945	432.083	411.012		25094	416.43	399.451		18472	379.401	358.562		4592	406.421	357.801		4833	527.722	449.079		5104
756	M0N98_00785	CP096965	1001005	1001514	-	510	46.1	169	17.7	7.67	N5-carboxyaminoimidazole ribonucleotide mutase		1.66818	2.18957e-05		1.59058	0.00918415			20518	485.801	462.669		8226	950.535	834.574			5884	485.48	461.805		7791	467.726	448.655		6843	508.461	480.532		2613	836.643	736.555		2774	1095.77	932.477		2839
757	M0N98_00786	CP096965	1001639	1002019	-	381	38.8	126	14.2	3.78	Glycine cleavage system H protein		7.28718	3.64619e-20		6.95087	2.18693e-17			11228	355.853	338.909		19429	3005.21	2638.59			2870	316.976	301.518		4524	363.552	348.728		3834	381.337	360.391		3927	1683.09	1481.74		6820	3606.15	3068.75		8682
758	M0N98_00787	CP096965	1002056	1002712	-	657	41.4	218	24.8	9.39	hypothetical protein		-1.17412	0.472173		-1.23153	0.350009			6521	119.851	114.144		1333	119.568	104.981			1769	113.3	107.775		2509	116.924	112.157		2243	129.373	122.267		586	145.648	128.224		444	136.145	115.856		303
759	M0N98_00788	CP096965	1002723	1004192	-	1470	43.3	489	56.1	4.33	RNA polymerase sigma-54 factor		-1.28106	0.11081		-1.34314	0.115696			15870	130.363	124.155		2985	119.668	105.069			4159	119.053	113.247		5664	117.971	113.161		6047	155.885	147.322		1050	116.639	102.685		996	136.498	116.157		939
760	M0N98_00789	CP096965	1004321	1004551	+	231	42.4	76	8.8	7.24	hypothetical protein		7.64667	0.000907308		7.08852	0.000336388			16	0.836376	0.796552		30	7.65348	6.71979			6	1.09297	1.03967		6	0.795258	0.762832		4	0.65619	0.620147		15	10.6035	9.33502		7	6.10479	5.19503		8
761	M0N98_00790	CP096965	1004901	1005809	-	909	44.2	302	33.6	6.1	Choline trimethylamine-lyase activating enzyme		15.6129	1.99934e-41		14.8864	2.02002e-33			1076	14.2936	13.613		3930	254.788	223.705			233	10.786	10.26		486	16.3697	15.7023		357	14.8828	14.0654		923	165.809	145.973		1393	308.725	262.718		1614
762	M0N98_00791	CP096965	1005814	1008240	-	2427	46.1	808	92	5.69	Trans-4-hydroxy-L-proline dehydratase		11.5702	3.45063e-42		11.039	8.95807e-30			7671	38.1659	36.3486		20927	508.144	446.153			1657	28.7291	27.3281		3286	41.454	39.7638		2728	42.5947	40.2551		5455	367.025	323.118		6903	572.998	487.607		8569
763	M0N98_00792	CP096965	1008542	1010206	-	1665	41.1	554	64.4	7.5	Phosphoribulokinase / Uridine kinase family protein		6.71867	4.14257e-53		6.4069	4.41283e-24			13156	95.412	90.869		21170	749.301	657.89			3608	91.1845	86.7378		5431	99.8698	95.7977		4117	93.7018	88.555		6431	630.718	555.265		6330	765.904	651.766		8409
764	M0N98_00793	CP096965	1010297	1011988	+	1692	40.5	563	62.9	6.2	Na+/Pi-cotransporter		-1.43053	0.0121635		-1.50034	0.026819			23853	170.23	162.125		4028	140.294	123.179			6566	163.294	155.33		9363	169.427	162.519		7924	177.47	167.722		1686	162.715	143.25		1114	132.639	112.872		1228
765	M0N98_00794	CP096965	1012322	1012543	+	222	33.8	73	8.6	4.11	hypothetical protein		-1.02562	0.947315		-1.07581	0.884025			535	29.1001	27.7145		122	32.386	28.435			159	30.1379	28.6682		234	32.2724	30.9565		142	24.2391	22.9077		37	27.2157	23.9599		59	53.5407	45.5618		26
766	M0N98_00795	CP096965	1012646	1013512	-	867	40.7	288	31.4	9.1	FKBP-type peptidyl-prolyl cis-trans isomerase		-2.87142	6.5147e-07		-3.01253	4.74131e-07			108275	1508	1436.2		9098	618.41	542.967			31303	1519.27	1445.18		41825	1477.02	1416.79		35147	1536.21	1451.83		4360	821.18	722.942		2833	658.283	560.182		1905
767	M0N98_00796	CP096965	1013534	1014118	-	585	41.4	194	21.4	4.83	Outer membrane protein MIP		-2.32038	4.12719e-05		-2.4328	1.78777e-05			16696	344.628	328.218		1724	173.673	152.485			3995	287.362	273.349		6126	320.619	307.546		6575	425.913	402.519		730	203.769	179.392		590	203.18	172.901		404
768	M0N98_00797	CP096965	1014246	1014944	+	699	41.1	232	25.7	5.6	NAD-dependent protein deacylase		1.14841	0.376529		1.09484	0.686083			2688	46.435	44.224		741	62.4728	54.8514			804	48.4003	46.04		1090	47.7439	45.7972		794	43.0452	40.6808		268	62.6078	55.118		239	68.882	58.6169		234
769	M0N98_00798	CP096965	1015019	1015183	+	165	44.2	54	5.9	3.54	Rubredoxin		5.09959	3.98313e-39		4.86377	2.01447e-18			14068	1029.54	980.515		17201	6143.55	5394.07			3508	894.632	851.004		5504	1021.32	979.68		5056	1161.19	1097.41		6394	6327.9	5570.89		5258	6419.8	5463.09		5549
770	M0N98_00799	CP096965	1015369	1017504	-	2136	44.6	711	78.6	4.99	Polyribonucleotide nucleotidyltransferase		-5.21253	6.12332e-17		-5.46655	6.97309e-15			375896	2125	2023.82		17326	478.021	419.704			94815	1867.86	1776.77		155577	2230.04	2139.11		125504	2226.58	2104.28		8502	649.966	572.211		4620	435.738	370.802		4204
771	M0N98_00800	CP096965	1017633	1018868	+	1236	38.8	411	46.3	8.5	Thioredoxin-like protein		-2.98671	2.6926e-10		-3.1313	2.82121e-09			20366	198.967	189.493		1652	78.7665	69.1573			5107	173.867	165.388		7602	188.312	180.634		7657	234.759	221.864		734	96.9725	85.3717		436	71.0645	60.4742		482
772	M0N98_00801	CP096965	1019069	1019533	+	465	39.1	154	16.8	4.88	Transcription elongation factor GreA		4.28553	2.26418e-31		4.08527	1.34792e-15			8071	209.589	199.609		8335	1056.34	927.468			2439	220.713	209.95		3008	198.058	189.983		2624	213.842	202.096		2610	916.555	806.907		2850	1234.74	1050.74		2875
773	M0N98_00802	CP096965	1019585	1019992	+	408	40.2	135	15	4.94	HIT domain protein		1.33042	0.0245086		1.26809	0.190999			5909	174.883	166.556		1904	275.015	241.464			1777	183.272	174.334		2307	173.123	166.065		1825	169.506	160.195		723	289.367	254.75		534	263.673	224.379		647
774	M0N98_00803	CP096965	1020129	1021742	-	1614	46.4	537	63.7	9.42	Transposase DDE domain protein		2.23489	0.000436668		2.13175	0.00277145			1085	8.11745	7.73094		575	20.9949	18.4336			257	6.70036	6.37361		455	8.6313	8.27937		373	8.75763	8.27659		131	13.2538	11.6682		187	23.3412	19.8628		257
775	M0N98_00804	CP096965	1021891	1022934	-	1044	37.4	347	39.5	4.58	Mannose-1-phosphate guanylyltransferase 1		1.62603	0.021157		1.55144	0.0368974			6836	79.067	75.3022		2653	149.757	131.487			1488	59.9751	57.0504		2374	69.6224	66.7836		2974	107.95	102.02		829	129.666	114.154		990	191.038	162.569		834
776	M0N98_00806	CP096965	1023364	1024173	+	810	41.9	269	30.8	6.94	Fic/DOC family protein		-1.62847	0.00120394		-1.70829	0.00347238			17054	254.235	242.129		2532	184.216	161.743			5414	281.256	267.54		6799	256.997	246.519		4841	226.481	214.041		758	152.811	134.53		740	184.048	156.621		1034
777	M0N98_00807	CP096965	1024244	1024420	+	177	31.1	58	6.6	5.71	hypothetical protein		-1.0038	0.989792		-1.05304	0.877984			1216	82.9571	79.0071		289	96.222	84.4833			381	90.5775	86.1604		546	94.4469	90.596		289	61.8737	58.4751		81	74.7279	65.7882		89	101.298	86.2023		119
778	M0N98_00808	CP096965	1024576	1025304	-	729	35.7	242	27.7	6.05	putative ArCR		2.46903	0.00203137		2.35153	0.00506618			626	10.3691	9.87536		382	30.8806	27.1133			248	14.3151	13.617		226	9.49182	9.1048		152	7.90128	7.46728		90	20.1598	17.7481		96	26.5295	22.5759		196
779	M0N98_00809	CP096965	1025392	1025838	+	447	33.1	148	17.1	8.82	MarR family protein		6.81625	2.04357e-15		6.46698	2.02388e-09			138	3.72791	3.5504		228	30.0592	26.3921			47	4.42445	4.20868		48	3.28778	3.15372		43	3.64538	3.44514		76	27.7637	24.4423		80	36.0552	30.6821		72
780	M0N98_00812	CP096965	1027309	1028214	+	906	40	301	35	9.39	Transposase DDE domain protein		1.15965	0.589431		1.10538	0.74696			1104	14.7141	14.0135		306	19.9041	17.4759			354	16.4416	15.6398		474	16.0184	15.3653		276	11.5442	10.9101		72	12.977	11.4246		101	22.4584	19.1115		133
781	M0N98_00813	CP096965	1028260	1028862	-	603	41.1	200	22.6	8.33	Phage integrase family protein		5.61304	0.0443012		5.26927	0.0128067			25	0.500629	0.476792		35	3.42059	3.00329			17	1.18632	1.12846		8	0.406201	0.389639		0	0	0		7	1.89562	1.66885		16	5.34549	4.54888		12
782	M0N98_00814	CP096965	1028915	1029301	+	387	39.5	128	15.2	8.47	Fic/DOC family protein		-4.30355	0.104425		-4.44286	0.032553			205	6.39641	6.09185		12	1.82734	1.60442			77	8.37237	7.96408		78	6.17095	5.91934		50	4.89599	4.62706		0	0	0		0	0	0		12
783	M0N98_00815	CP096965	1029313	1029630	+	318	42.1	105	11.7	10.51	protein of unknown function (DUF3784)		1.81935	0.746141		1.70906	0.715396			9	0.34175	0.325478		4	0.741281	0.650848			0	0	0		3	0.288844	0.277066		6	0.714999	0.675726		2	1.02701	0.904147		0	0	0		2
784	M0N98_00816	CP096965	1029572	1029736	-	165	43.6	54	6.5	9.54	hypothetical protein		1.2721	0.905409		1.20265	1			10	0.731829	0.696983		3	1.07149	0.940771			0	0	0		5	0.9278	0.889971		5	1.14833	1.08526		2	1.97933	1.74254		0	0	0		1
785	M0N98_00817	CP096965	1029935	1030273	+	339	38.6	112	12.6	10.23	hypothetical protein		-4.01145	0.679861		-16.9208	0.145602			10	0.3562	0.339239		0	0	0			0	0	0		6	0.541901	0.519806		4	0.447138	0.422578		0	0	0		0	0	0		0
786	M0N98_00818	CP096965	1030298	1032604	+	2307	42.5	768	86.2	6.76	Outer membrane protein beta-barrel family protein		-1.45712	0.470562		-1.52506	0.373143			273	1.42892	1.36088		48	1.22615	1.07656			108	1.9699	1.87384		78	1.03518	0.992971		87	1.42907	1.35057		26	1.84033	1.62017		4	0.349299	0.297245		18
787	M0N98_00819	CP096965	1032608	1032958	+	351	43.3	116	13.4	6.24	hypothetical protein		-1.03233	0.938046		-1.0835	0.859503			350	12.0408	11.4675		84	14.1033	12.3828			127	15.2253	14.4828		130	11.3398	10.8774		93	10.0405	9.48904		41	19.0743	16.7924		15	8.60932	7.32632		28
788	M0N98_00820	CP096965	1032899	1033663	-	765	42.4	254	29.4	6.44	Bacterial regulatory protein, luxR family		1.03679	0.905725		-1.01246	0.986151			928	14.6481	13.9506		235	18.1032	15.8947			336	18.4819	17.5806		325	13.0074	12.477		267	13.2261	12.4996		99	21.1322	18.6042		80	21.0675	17.9279		56
789	M0N98_00821	CP096965	1034522	1036159	-	1638	49.2	545	62.7	6.38	Radical SAM superfamily protein		-3.69806	2.19867e-10		-3.87791	1.47518e-10			22246	163.995	156.187		1457	52.4198	46.0248			5825	149.641	142.344		8627	161.255	154.68		7794	180.313	170.409		728	72.5753	63.893		375	46.1214	39.2482		354
790	M0N98_00822	CP096965	1036175	1036696	-	522	44.8	173	20.1	6.71	hypothetical protein		-2.73896	1.98214e-06		-2.87227	1.3172e-06			6298	145.689	138.752		555	62.6574	55.0135			1707	137.604	130.894		2372	139.127	133.455		2219	161.09	152.242		262	81.96	72.1551		170	65.609	55.8316		123
791	M0N98_00823	CP096965	1036714	1037145	-	432	45.8	143	16.2	7.76	Acetyltransferase (GNAT) family protein		-3.00788	8.38528e-13		-3.15377	9.84669e-10			7046	196.948	187.571		567	77.348	67.9119			1963	191.208	181.883		2540	180.019	172.679		2543	223.071	210.819		223	84.2931	74.2091		178	83.0082	70.638		166
792	M0N98_00824	CP096965	1037250	1037735	+	486	45.3	161	18.8	8.06	L-methionine sulfoximine/L-methionine sulfone acetyltransferase		5.87175	1.73294e-24		5.59357	6.07362e-15			672	16.6965	15.9015		948	114.953	100.93			204	17.6629	16.8016		248	15.6237	14.9867		220	17.1541	16.2119		268	90.0471	79.2747		348	144.254	122.757		332
793	M0N98_00825	CP096965	1037809	1038165	+	357	38.7	118	14.2	9.16	Protein of unknown function, DUF488		1.08789	0.731142		1.03741	0.893693			4224	142.873	136.07		1084	178.941	157.111			1117	131.66	125.239		1998	171.355	164.368		1109	117.718	111.252		272	124.415	109.531		328	185.093	157.51		484
794	M0N98_00826	CP096965	1038342	1039853	+	1512	50.2	503	57	5.68	Biotin carboxylase		-43.0988	1.38099e-59		-45.1556	4.16605e-45			123194	983.855	937.009		704	27.4392	24.0917			29863	831.095	790.565		43479	880.433	844.535		49852	1249.43	1180.8		334	36.0716	31.7564		119	15.8555	13.4926		251
795	M0N98_00827	CP096965	1039878	1040393	+	516	47.3	171	19	4.9	Biotin-requiring enzyme		-8.06064	1.66261e-20		-8.44408	1.32831e-20			17886	418.559	398.63		546	62.3581	54.7507			4268	348.052	331.078		6000	356.016	341.5		7618	559.465	528.735		251	79.4319	69.9295		107	41.7752	35.5497		188
796	M0N98_00828	CP096965	1040396	1041928	+	1533	51.3	510	55.9	5.65	Propionyl-CoA carboxylase beta chain		-27.4324	8.23692e-56		-28.7486	1.33482e-42			113279	892.279	849.793		1012	38.9035	34.1574			27598	757.538	720.595		41022	819.3	785.895		44659	1103.95	1043.31		476	50.7033	44.6376		195	25.6258	21.8069		341
797	M0N98_00829	CP096965	1042059	1043369	-	1311	43.5	436	50.8	6.85	Prolyl tri/tetrapeptidyl aminopeptidase		-2.52975	1.29271e-05		-2.65129	3.8677e-06			10909	100.479	95.6948		1016	45.671	40.0994			2354	75.5566	71.872		4291	100.213	96.127		4264	123.253	116.483		250	31.1393	27.4141		398	61.1597	52.0454		368
798	M0N98_00830	CP096965	1043474	1044097	+	624	41	207	24.6	9.72	hypothetical protein		1.11289	0.570443		1.06124	0.801247			3587	69.4129	66.1078		951	89.8143	78.8574			1036	69.8625	66.4555		1438	70.5574	67.6806		1113	67.5915	63.8788		266	69.6094	61.282		354	114.289	97.2569		331
799	M0N98_00831	CP096965	1044106	1044669	+	564	42.9	187	21.3	6.77	Corrinoid adenosyltransferase		2.36466	1.58999e-10		2.25534	4.31204e-06			3412	73.0505	69.5722		1914	199.992	175.594			835	62.2983	59.2602		1476	80.1264	76.8594		1101	73.9758	69.9125		697	201.802	177.66		605	216.103	183.899		612
800	M0N98_00832	CP096965	1044741	1044962	+	222	41.9	73	8.7	3.45	Protein of unknown function (DUF2795)		2.23164	7.15896e-10		2.12823	4.12646e-05			2643	143.76	136.915		1412	374.828	329.1			717	135.905	129.277		1052	145.088	139.172		874	149.19	140.995		444	326.589	287.519		459	416.528	354.455		509
801	M0N98_00833	CP096965	1045126	1045725	+	600	38.5	199	21.5	9.83	Outer membrane protein beta-barrel domain protein		-1.05578	0.842095		-1.10712	0.687231			28122	565.964	539.015		6348	623.499	547.434			6499	455.789	433.562		12337	629.545	603.876		9286	586.488	554.273		3196	869.814	765.758		1694	568.784	484.021		1458
802	M0N98_00834	CP096965	1045798	1048260	+	2463	45.7	820	93.9	8.27	Type III restriction enzyme, res subunit		-5.58365	1.61582e-22		-5.85904	5.68907e-19			37706	184.859	176.056		1641	39.2639	34.4739			12181	208.107	197.959		15193	188.863	181.163		10332	158.965	150.233		750	49.7242	43.7757		433	35.4167	30.1388		458
803	M0N98_00835	CP096965	1048308	1049018	+	711	42.6	236	26.5	6.34	putative phosphatase YcdX		-4.35005	1.89624e-24		-4.56136	2.68568e-15			6625	112.515	107.157		369	30.5849	26.8536			2122	125.587	119.463		2476	106.623	102.275		2027	108.035	102.101		127	29.1679	25.6785		120	34.0014	28.9343		122
804	M0N98_00836	CP096965	1049026	1049496	+	471	48.2	156	17.9	5.94	Putative low molecular weight protein-tyrosine-phosphatase		1.29862	0.0819565		1.23828	0.272325			5199	133.288	126.942		1613	201.82	177.198			1494	133.475	126.966		2113	137.356	131.755		1592	128.087	121.051		468	162.254	142.844		548	234.393	199.463		597
805	M0N98_00837	CP096965	1049471	1051528	-	2058	42.3	685	79.2	6.89	7TM receptor with intracellular HD hydrolase		1.66452	0.000159353		1.58758	0.0102416			13295	78.0075	74.2932		5339	152.885	134.234			3496	71.4817	67.9958		4808	71.5299	68.6134		4991	91.9017	86.8538		1802	142.982	125.877		1692	165.63	140.947		1845
806	M0N98_00838	CP096965	1051610	1053127	+	1518	46.3	505	57.9	5.53	Glutamate--tRNA ligase		-4.40814	2.03894e-18		-4.62395	8.67037e-15			90849	722.673	688.263		4991	193.761	170.123			25944	719.174	684.103		36641	739.033	708.9		28264	705.575	666.819		2320	249.567	219.711		1274	169.076	143.88		1397
807	M0N98_00839	CP096965	1053140	1054360	+	1221	44.2	406	46.9	8.32	3-deoxy-D-manno-octulosonic acid transferase		-3.97686	5.6549e-27		-4.17108	1.76657e-15			43600	431.186	410.655		2626	126.744	111.282			11787	406.215	386.406		18425	462.02	443.181		13388	415.51	392.687		1065	142.431	125.392		749	123.581	105.164		812
808	M0N98_00840	CP096965	1055540	1056028	+	489	44.6	162	18.9	9.82	Helix-turn-helix domain protein		1.45025	0.473956		1.37899	0.500592			152	3.75343	3.57471		52	6.26678	5.50226			54	4.6468	4.42019		78	4.88376	4.68463		20	1.5499	1.46476		22	7.34657	6.4677		18	7.41564	6.31053		12
809	M0N98_00841	CP096965	1056106	1058964	+	2859	38.6	952	105.4	4.47	hypothetical protein		-1.3754	0.367364		-1.44484	0.241287			5893	24.8895	23.7044		1011	20.8395	18.2972			2290	33.7047	32.061		2923	31.3028	30.0265		680	9.01314	8.51807		295	16.8492	14.8335		386	27.1993	23.146		330
810	M0N98_00842	CP096965	1059103	1059759	+	657	33.2	218	25.9	6.62	hypothetical protein		-1.03182	0.98351		-1.07146	0.927318			44	0.808688	0.770182		11	0.986682	0.866311			20	1.28095	1.21849		16	0.74563	0.715228		8	0.46143	0.436085		11	2.734	2.40693		0	0	0		0
811	M0N98_00843	CP096965	1059710	1060600	+	891	38.7	296	34.2	4.96	NUDIX domain protein		1.3038	0.789183		1.23171	0.796041			75	1.01643	0.968032		22	1.45511	1.27759			20	0.944542	0.89848		30	1.03089	0.988856		25	1.06327	1.00487		0	0	0		18	4.06986	3.46335		4
812	M0N98_00844	CP096965	1060608	1061450	+	843	37.2	280	31.3	7.1	UDP-N-acetylglucosamine 4,6-dehydratase (inverting)		1.47228	0.581447		1.39319	0.573661			61	0.873767	0.832163		21	1.46805	1.28896			14	0.698826	0.664747		22	0.799031	0.766452		25	1.12381	1.06208		3	0.581119	0.511599		12	2.86773	2.44037		6
813	M0N98_00845	CP096965	1061557	1061934	+	378	43.1	125	14.1	5.32	T_den_put_tspse: conserved hypothetical protein		3.84244	3.79321e-12		3.66236	6.97109e-10			1865	59.5773	56.7405		1734	270.338	237.358			599	66.6813	63.4295		687	55.6459	53.3771		579	58.0454	54.8571		416	179.71	158.211		574	305.918	260.329		744
814	M0N98_00846	CP096965	1061940	1063004	-	1065	46.4	354	39.1	5.43	Putative succinyl-diaminopimelate desuccinylase DapE		-1.83115	1.20228e-05		-1.91988	0.000196794			13815	156.637	149.179		1823	100.876	88.5694			3752	148.246	141.016		5205	149.637	143.536		4858	172.858	163.363		569	87.2436	76.8066		526	99.4995	84.6717		728
815	M0N98_00847	CP096965	1063218	1065023	+	1806	42.9	601	68.4	6.83	Long-chain-fatty-acid--CoA ligase FadD15		-4.03905	1.94453e-16		-4.23292	1.56366e-13			70701	472.717	450.209		4180	136.398	119.758			14814	345.162	328.33		27692	469.467	450.325		28195	591.61	559.114		1604	145.03	127.68		1244	138.767	118.088		1332
816	M0N98_00848	CP096965	1065081	1066196	+	1116	45.7	371	42.5	4.69	Peptide chain release factor RF2		-4.45195	1.44113e-23		-4.66693	5.64997e-17			35614	385.345	366.997		1915	101.124	88.7873			8290	312.579	297.335		14281	391.799	375.824		13043	442.889	418.562		766	112.082	98.6735		551	99.4655	84.6427		598
817	M0N98_00849	CP096965	1066491	1066961	+	471	40.3	156	18.3	5.15	Inorganic triphosphatase		-1.02078	0.944267		-1.0701	0.833152			1425	36.5332	34.7936		335	41.9154	36.8019			330	29.4823	28.0446		641	41.6683	39.9693		454	36.5272	34.5208		128	44.3772	39.0684		62	26.5189	22.5669		145
818	M0N98_00850	CP096965	1067051	1069525	+	2475	40.6	824	91.6	9.36	Outer membrane protein beta-barrel family protein		6.65333	8.81744e-32		6.34707	8.88658e-22			5878	28.6779	27.3124		9370	223.108	195.889			1384	23.5304	22.3829		2536	31.372	30.0929		1958	29.9791	28.3324		3264	215.351	189.588		2215	180.295	153.427		3891
819	M0N98_00851	CP096965	1069694	1070197	+	504	37.7	167	19.8	7.76	ECF RNA polymerase sigma factor SigR		-1.71542	9.78679e-05		-1.7986	0.000939868			29050	696	662.86		4037	472.039	414.452			7526	628.351	597.709		12434	755.351	724.553		9090	683.463	645.921		1218	394.628	347.418		1189	475.265	404.439		1630
820	M0N98_00852	CP096965	1070278	1070664	-	387	40.3	128	14.8	7.93	VanZ like family protein		1.77173	0.000908139		1.68842	0.0137233			1862	58.0981	55.3318		801	121.975	107.095			559	60.7813	57.8172		760	60.1272	57.6756		543	53.1704	50.2499		315	132.914	117.013		186	96.8249	82.3956		300
821	M0N98_00853	CP096965	1070760	1072124	+	1365	42.2	454	49.1	8.99	Sodium:neurotransmitter symporter family protein		1.22268	0.466973		1.16496	0.557313			7326	64.8079	61.722		2164	93.4274	82.0297			2324	71.6428	68.149		3280	73.5715	70.5717		1722	47.8059	45.1801		1138	136.138	119.852		513	75.7129	64.4298		513
822	M0N98_00854	CP096965	1072132	1073034	+	903	39.5	300	35.3	9.46	Helix-hairpin-helix motif protein		1.08137	0.713211		1.03043	0.908871			5012	67.0219	63.8307		1305	85.1672	74.7772			1613	75.165	71.4994		2200	74.5939	71.5525		1199	50.3168	47.553		532	96.2044	84.6954		352	78.5308	66.8278		421
823	M0N98_00855	CP096965	1073031	1074449	-	1419	41.9	472	51.6	6.64	Alkaline phosphatase 3		1.91726	5.987e-08		1.82779	0.000456888			15458	131.542	125.279		7140	296.528	260.353			4439	131.635	125.216		6108	131.791	126.417		4911	131.15	123.946		2792	321.295	282.858		2151	305.382	259.872		2197
824	M0N98_00856	CP096965	1074542	1074736	+	195	28.2	64	7.6	9	hypothetical protein		2.62289	0.694342		2.2963	0.627036			5	0.30962	0.294877		3	0.906643	0.796037			1	0.215791	0.205268		4	0.62805	0.602442		0	0	0		3	2.51222	2.21168		0	0	0		0
825	M0N98_00857	CP096965	1074753	1075253	+	501	41.5	166	19.3	4.65	hypothetical protein		4.8842	8.0297e-13		4.65511	4.71674e-10			734	17.691	16.8486		846	99.5136	87.3734			195	16.3782	15.5795		311	19.006	18.2311		228	17.2456	16.2983		185	60.2983	53.0848		322	129.48	110.184		339
826	M0N98_00859	CP096965	1075535	1076575	-	1041	42.7	346	38.3	4.48	Thiamine-monophosphate kinase		1.47486	0.0126312		1.40531	0.0757295			22699	263.299	250.762		8063	456.453	400.767			7682	310.522	295.379		9286	273.116	261.98		5731	208.622	197.163		2730	428.236	377.006		2624	507.806	432.131		2709
827	M0N98_00860	CP096965	1076580	1077389	-	810	42.5	269	29.9	5.79	Purine nucleoside phosphorylase 1		1.04544	0.795439		-1.0036	1			21379	318.71	303.535		5397	392.66	344.758			6995	363.389	345.668		8464	319.933	306.888		5920	276.961	261.748		1654	333.443	293.553		1700	422.813	359.804		2043
828	M0N98_00861	CP096965	1077352	1078452	-	1101	42.6	366	42.2	9.25	Tetraacyldisaccharide 4'-kinase		1.76854	0.000503711		1.68632	0.00601868			12765	140	133.334		5368	287.326	252.274			3544	135.449	128.843		5096	141.713	135.935		4125	141.977	134.179		1425	211.348	186.065		1997	365.406	310.952		1946
829	M0N98_00862	CP096965	1078460	1080241	-	1782	42.6	593	65.9	4.76	Protease 4		1.9709	4.94546e-08		1.87999	0.000379076			24265	164.424	156.595		11444	378.46	332.29			5992	141.492	134.592		9743	167.399	160.574		8530	181.394	171.43		3785	346.84	305.347		3423	386.976	329.307		4236
830	M0N98_00863	CP096965	1080375	1080980	+	606	41.3	201	23.2	6.29	Nitroreductase family protein		-2.10041	0.000308488		-2.20145	0.000153011			28979	577.437	549.942		3253	316.345	277.752			5658	392.879	373.72		14076	711.173	682.176		9245	578.117	546.362		1414	381.02	335.438		753	250.327	213.022		1086
831	M0N98_00864	CP096965	1081054	1083894	+	2841	46.7	946	105.1	6.16	L-fucokinase		-1.37295	0.0337535		-1.43941	0.055259			62536	265.798	253.142		10843	224.92	197.481			14671	217.299	206.702		27827	299.891	287.664		20038	267.279	252.598		4195	241.119	212.274		2831	200.749	170.833		3817
832	M0N98_00865	CP096965	1083881	1085020	-	1140	44.6	379	39.8	7.58	Glycerate 2-kinase		1.31157	0.0342674		1.25088	0.216844			9452	100.118	95.3509		2989	154.515	135.665			2488	91.8363	87.3578		3600	96.6866	92.7443		3364	111.823	105.681		1030	147.538	129.888		874	154.451	131.434		1085
833	M0N98_00871	CP096965	1091355	1091759	+	405	40	134	15.3	7.73	hypothetical protein		1.03507	0.879211		-1.01267	0.969909			7092	211.45	201.382		1731	251.879	221.151			1597	165.928	157.836		2967	224.301	215.155		2528	236.539	223.547		459	185.067	162.927		615	305.918	260.329		657
834	M0N98_00872	CP096965	1092044	1092949	+	906	40	301	35	9.39	Transposase DDE domain protein		1.27864	0.178634		1.21918	0.43915			1110	14.7941	14.0897		341	22.1807	19.4748			296	13.7478	13.0773		449	15.1735	14.5549		365	15.2667	14.4282		112	20.1865	17.7716		96	21.3466	18.1654		133
835	M0N98_00873	CP096965	1093240	1093458	+	219	46.1	72	8	5.83	hypothetical protein		-1.65182	0.480235		-1.71872	0.327025			142	7.82957	7.45676		21	5.651	4.9616			35	6.72501	6.39705		61	8.52814	8.18042		46	7.95967	7.52246		4	2.98254	2.62574		1	0.9199	0.782813		16
836	M0N98_00874	CP096965	1093455	1094603	+	1149	40.1	382	43.8	4.54	Tetratricopeptide repeat protein		-1.00984	0.985961		-1.05845	0.923797			475	4.99191	4.75422		112	5.74444	5.04364			129	4.72431	4.49392		219	5.8357	5.59775		127	4.18856	3.95849		12	1.70542	1.5014		28	4.90934	4.17773		72
837	M0N98_00875	CP096965	1094787	1095629	+	843	42.1	280	31.5	5.42	AAA domain, putative AbiEii toxin, Type IV TA system		-1.86033	0.0235419		-1.9493	0.0087862			29421	421.428	401.362		3761	262.921	230.846			6768	337.833	321.358		12882	467.869	448.792		9771	439.231	415.105		702	135.982	119.714		988	236.11	200.924		2071
838	M0N98_00876	CP096965	1095644	1096534	+	891	40.6	296	33.9	9.74	hypothetical protein		-1.73853	0.0502099		-1.821	0.0210956			16500	223.614	212.967		2246	148.553	130.43			3185	150.418	143.083		7328	251.812	241.545		5987	254.632	240.646		456	83.5715	73.5738		571	129.105	109.865		1219
839	M0N98_00877	CP096965	1096531	1096896	+	366	40.4	121	14.4	5.96	Bacterial regulatory protein, gntR family		1.36781	0.176656		1.3055	0.237849			6911	228.01	217.153		2220	357.455	313.847			1227	141.069	134.19		2893	242.011	232.144		2791	288.975	273.102		630	281.08	247.455		754	415.026	353.177		836
840	M0N98_00878	CP096965	1096994	1098487	-	1494	45.6	497	55	8.48	Peptidase family M28		9.42634	5.96794e-30		8.99239	1.20094e-24			2800	22.6309	21.5533		6196	244.405	214.589			579	16.3079	15.5126		1169	23.957	22.9802		1052	26.6837	25.2181		1578	172.476	151.842		2294	309.334	263.236		2324
841	M0N98_00879	CP096965	1098650	1099999	+	1350	43.3	449	49.7	9.56	putative FMN/FAD exporter YeeO		-15.6768	2.27668e-42		-16.4424	8.65141e-35			24239	216.808	206.484		379	16.5446	14.5262			7733	241.037	229.282		9337	211.759	203.125		7169	201.236	190.183		190	22.9822	20.2328		83	12.3859	10.5401		106
842	M0N98_00880	CP096965	1100093	1101439	+	1347	42.8	448	50.9	5.83	Adenylosuccinate lyase		-1.82131	4.79225e-09		-1.91018	0.000237754			101972	914.128	870.601		13529	591.899	519.69			29432	919.435	874.598		39836	905.475	868.556		32704	920.057	869.52		4723	572.561	504.065		3865	578.052	491.908		4941
843	M0N98_00881	CP096965	1101515	1102981	+	1467	45.4	488	56.2	9.78	RNA pseudouridylate synthase		-3.05591	1.24784e-25		-3.20442	5.0119e-11			142766	1175.14	1119.18		11198	449.842	394.963			37150	1065.61	1013.64		58675	1224.59	1174.66		46941	1212.56	1145.96		4102	456.601	401.977		3213	441.231	375.476		3883
844	M0N98_00882	CP096965	1103004	1104407	+	1404	43.1	467	53.4	5.53	Asparagine--tRNA ligase		-2.78395	7.64052e-14		-2.91947	6.19192e-09			134909	1160.29	1105.04		11649	488.958	429.307			35504	1064.09	1012.2		57115	1245.52	1194.74		42290	1141.44	1078.74		4783	556.294	489.744		2951	423.435	360.333		3915
845	M0N98_00883	CP096965	1104570	1105064	+	495	40	164	18.6	9.74	protein of unknown function (DUF4488)		20.2016	1.36257e-28		19.2453	2.07859e-25			661	16.1246	15.3569		3116	370.973	325.716			170	14.4515	13.7467		268	16.5767	15.9008		223	17.0719	16.1341		528	174.181	153.343		1475	600.305	510.845		1113
846	M0N98_00884	CP096965	1105425	1106000	+	576	44.1	191	21.5	8.29	Zeta toxin		-2.58993	5.96658e-09		-2.71475	1.50268e-07			38562	808.408	769.916		3585	366.789	322.042			9014	658.512	626.399		14065	747.628	717.145		15483	1018.62	962.673		1395	395.478	348.167		1086	379.833	323.228		1104
847	M0N98_00885	CP096965	1105990	1106235	+	246	46.3	81	9	5.18	hypothetical protein		-4.36724	1.07511e-10		-4.57464	1.30529e-11			14922	732.463	697.586		830	198.835	174.578			3014	515.557	490.416		5376	669.103	641.821		6532	1006.22	950.949		375	248.924	219.145		182	149.046	126.835		273
848	M0N98_00886	CP096965	1106535	1106996	+	462	41.3	153	17.1	10.21	50S ribosomal protein L13		-2.86238	9.51494e-12		-3.00281	8.11159e-09			116233	3037.95	2893.3		9855	1257.08	1103.73			35039	3191.38	3035.75		42982	2848.48	2732.34		38212	3134.29	2962.13		4197	1483.43	1305.97		2986	1302.07	1108.03		2672
849	M0N98_00887	CP096965	1107003	1107389	+	387	43.9	128	14.5	11.49	30S ribosomal protein S9		-3.72965	7.3858e-25		-3.91242	8.0717e-14			131714	4109.74	3914.06		8588	1307.77	1148.23			40087	4358.74	4146.18		48682	3851.47	3694.43		42945	4205.16	3974.18		3452	1456.57	1282.32		2492	1297.25	1103.92		2644
850	M0N98_00888	CP096965	1107522	1108361	+	840	42.1	279	30.6	9.35	30S ribosomal protein S2		-5.38298	5.86008e-25		-5.6472	6.65402e-18			340849	4899.78	4666.47		15416	1081.54	949.596			103513	5185.43	4932.55		132254	4820.57	4624.01		105082	4740.57	4480.18		7023	1365.26	1201.93		3968	951.65	809.831		4425
851	M0N98_00889	CP096965	1108494	1109483	+	990	42.8	329	35.5	5.01	Elongation factor Ts		-6.27069	9.08044e-46		-6.57762	1.81527e-23			435265	5308.99	5056.2		16780	998.864	877.007			126396	5372.38	5110.39		176703	5464.84	5242.02		132166	5059.01	4781.13		6924	1142.07	1005.44		4450	905.544	770.596		5406
852	M0N98_00890	CP096965	1109542	1109907	-	366	38.3	121	13.7	9.69	putative protein YciH		-1.20559	0.343061		-1.26382	0.342026			1789	59.0232	56.2128		356	57.3217	50.3287			432	49.6674	47.2453		700	58.5579	56.1703		657	68.0245	64.2881		139	62.0161	54.5971		105	57.7954	49.1824		112
853	M0N98_00891	CP096965	1109998	1110648	+	651	40.1	216	24.2	7.76	Redox-sensing transcriptional repressor Rex		-1.57911	0.00463047		-1.65615	0.0065944			9881	183.279	174.552		1490	134.882	118.427			2664	172.196	163.798		4053	190.618	182.846		3164	184.178	174.061		577	144.732	127.418		517	159.991	136.148		396
854	M0N98_00892	CP096965	1110653	1111270	+	618	42.7	205	23.3	5.66	putative protein YcgM		-1.04686	0.829653		-1.09801	0.686864			4226	82.5723	78.6406		958	91.3538	80.2091			1112	75.7156	72.0232		1866	92.4468	88.6774		1248	76.5257	72.3223		400	105.692	93.0481		305	99.4252	84.6084		253
855	M0N98_00893	CP096965	1111267	1111749	+	483	43.7	160	17.5	5.58	2-C-methyl-D-erythritol 2,4-cyclodiphosphate synthase		-1.16723	0.460737		-1.22475	0.341432			8635	215.878	205.599		1788	218.158	191.543			2655	231.306	220.026		3641	230.803	221.393		2339	183.512	173.432		828	279.933	246.445		465	193.95	165.047		495
856	M0N98_00894	CP096965	1111800	1112690	-	891	45.3	296	32.7	8.03	UbiA prenyltransferase family protein		-1.9954	1.74585e-06		-2.09333	3.27872e-05			9521	129.032	122.888		1149	75.9962	66.725			2893	136.628	129.965		3813	131.026	125.684		2815	119.724	113.148		458	83.938	73.8965		359	81.1711	69.0746		332
857	M0N98_00895	CP096965	1112764	1113603	+	840	42.6	279	31.4	9.27	UDP-2,3-diacylglucosamine pyrophosphatase LpxG		-1.651	0.00152168		-1.73178	0.00344969			7292	104.824	99.8328		1057	74.1559	65.1092			2016	100.99	96.0655		3113	113.467	108.84		2163	97.5795	92.2197		447	86.8959	76.5005		308	73.868	62.8599		302
858	M0N98_00896	CP096965	1113831	1114301	+	471	39.3	156	18.2	9.15	Family of unknown function (DUF3836)		115.364	4.46861e-182		109.953	1.51592e-86			787	20.1766	19.2159		22010	2753.9	2417.94			218	19.4762	18.5264		319	20.7366	19.8911		250	20.1141	19.0093		7243	2511.13	2210.72		5081	2173.27	1849.4		9686
859	M0N98_00897	CP096965	1114384	1114956	-	573	43.3	190	22.2	7.34	Nicotinate-nucleotide adenylyltransferase		3.3622	4.46365e-18		3.20682	6.23591e-11			6495	136.873	130.356		5264	541.391	475.344			1612	118.38	112.607		2582	137.965	132.34		2301	152.175	143.816		2057	586.207	516.079		1360	478.156	406.899		1847
860	M0N98_00898	CP096965	1114938	1115120	-	183	36.6	60	6.8	10.74	hypothetical protein		2.6802	3.27792e-08		2.55677	1.52225e-06			3229	213.064	202.919		2054	661.453	580.759			754	173.376	164.921		1317	220.345	211.361		1158	239.794	226.623		543	484.529	426.565		684	752.991	640.777		827
861	M0N98_00899	CP096965	1115125	1115694	-	570	43.2	189	21.4	5.44	Guanylate kinase		-1.22446	0.141839		-1.28395	0.176241			14670	310.777	295.979		2844	294.039	258.167			3727	275.14	261.722		6267	336.63	322.905		4676	310.872	293.796		1039	297.654	262.046		928	327.988	279.11		877
862	M0N98_00900	CP096965	1115741	1116616	-	876	41.6	291	33.9	5.11	UPF0701 protein YicC		-1.44696	0.0107405		-1.51713	0.0233578			20015	275.896	262.759		3329	223.954	196.633			5054	242.773	230.934		7733	270.279	259.259		7228	312.677	295.502		1329	247.738	218.101		968	222.616	189.441		1032
863	M0N98_00901	CP096965	1116712	1117401	+	690	46.5	229	25.3	5.54	tRNA threonylcarbamoyladenosine biosynthesis protein TsaB		-2.18811	5.47483e-06		-2.29531	1.67383e-05			34632	606.069	577.211		3811	325.491	285.783			9732	593.502	564.559		14512	643.942	617.686		10388	570.511	539.174		1753	414.862	365.232		1018	297.224	252.93		1040
864	M0N98_00902	CP096965	1117448	1118074	+	627	43.5	208	24.9	8.92	protein of unknown function (DUF4290)		-1.91159	0.000142958		-2.00439	0.000278417			24182	465.713	443.538		3058	287.422	252.358			6158	413.277	393.123		9446	461.263	442.456		8578	518.442	489.965		1373	357.581	314.803		788	253.188	215.457		897
865	M0N98_00903	CP096965	1118093	1119397	+	1305	45.4	434	47.6	6.32	UDP-N-acetylglucosamine 1-carboxyvinyltransferase		-1.98434	1.48247e-05		-2.08108	9.60442e-05			58022	536.878	511.315		7020	317.013	278.338			15163	488.926	465.083		24471	574.129	550.72		18388	533.956	504.627		3107	388.778	342.268		1859	286.981	244.214		2054
866	M0N98_00904	CP096965	1119409	1119927	+	519	41.2	172	19.8	4.24	Ribosome maturation factor RimM		-2.5611	3.34528e-07		-2.68634	4.44737e-07			10138	235.873	224.642		936	106.282	93.3158			2706	219.396	208.697		4376	258.154	247.628		3056	223.135	210.879		372	117.043	103.041		340	131.976	112.309		224
867	M0N98_00905	CP096965	1119946	1120803	+	858	41.3	285	32.1	8.38	Peptidase family M23		-2.77212	1.08156e-16		-2.90668	6.63611e-10			17484	246.063	234.347		1505	103.371	90.7603			4568	224.031	213.106		7237	258.25	247.72		5679	250.822	237.045		561	106.769	93.9965		477	111.999	95.3088		467
868	M0N98_00906	CP096965	1120811	1121959	+	1149	44.6	382	42.4	4.96	1-deoxy-D-xylulose 5-phosphate reductoisomerase		-3.89937	4.81666e-14		-4.08885	1.30355e-12			34415	361.677	344.456		2129	109.196	95.8743			8925	326.856	310.917		14888	396.721	380.545		10602	349.663	330.456		957	136.008	119.737		451	79.0754	67.2912		721
869	M0N98_00907	CP096965	1122016	1123359	+	1344	42.9	447	50.9	5.53	Putative zinc metalloprotease		-3.02593	1.54557e-09		-3.17374	4.5653e-09			34500	309.965	295.206		2714	119.004	104.486			8807	275.739	262.292		15547	354.173	339.732		10146	286.073	270.36		1258	152.845	134.56		749	112.271	95.5398		707
870	M0N98_00908	CP096965	1123934	1124392	-	459	44	152	17.4	4.63	Anaerobic ribonucleoside-triphosphate reductase-activating protein		-8.84698	3.02673e-30		-9.28179	8.10904e-26			23460	617.176	587.789		646	82.9411	72.8226			7570	693.988	660.145		8807	587.467	563.514		7083	584.771	552.651		304	108.151	95.2132		186	81.6367	69.4708		156
871	M0N98_00909	CP096965	1124398	1126674	-	2277	46	758	86.3	8.03	Anaerobic ribonucleoside-triphosphate reductase		-13.9374	5.22622e-48		-14.6231	3.0371e-34			151966	805.892	767.519		2658	68.7926	60.4002			48515	896.565	852.843		53120	714.272	685.148		50331	837.633	791.624		1168	83.7627	73.7422		848	75.027	63.8462		642
872	M0N98_00910	CP096965	1126969	1127604	-	636	47	211	23.6	7.84	UPF0073 inner membrane protein YqfA		-4.25663	6.20293e-23		-4.4643	1.71351e-16			11710	222.328	211.741		662	61.341	53.8576			3109	205.699	195.668		4885	235.167	225.578		3716	221.411	209.25		276	70.8636	62.3861		166	52.5819	44.7459		220
873	M0N98_00911	CP096965	1127609	1129111	-	1503	46.6	500	57.6	7.63	Poly A polymerase head domain protein		-5.61886	2.95145e-24		-5.89395	5.13073e-19			43393	348.622	332.022		1867	73.2041	64.2735			12500	349.961	332.895		16803	342.292	328.335		14090	355.249	335.736		844	91.6969	80.7271		547	73.3185	62.3922		476
874	M0N98_00912	CP096965	1129129	1129953	+	825	46.2	274	30.8	7.41	hypothetical protein		1.69011	2.05778e-05		1.61096	0.00677135			9684	141.741	134.992		3980	284.301	249.618			2995	152.761	145.311		3708	137.611	132		2981	136.927	129.406		1487	294.326	259.115		1081	263.971	224.633		1412
875	M0N98_00913	CP096965	1130041	1130634	-	594	48	197	21.1	5.32	Holliday junction ATP-dependent DNA helicase RuvA		-1.06038	0.675873		-1.11247	0.573661			11533	234.45	223.286		2628	260.729	228.921			3567	252.689	240.366		4592	236.692	227.041		3374	215.248	203.425		933	256.488	225.804		770	261.15	222.232		925
876	M0N98_00914	CP096965	1130810	1131709	+	900	49.6	299	32.3	5.22	Meso-diaminopimelate D-dehydrogenase		-7.51441	5.92433e-15		-7.88211	1.32832e-14			234004	3139.6	2990.11		7630	499.611	438.66			66492	3108.82	2957.22		94386	3210.95	3080.03		73126	3079.01	2909.88		4403	798.872	703.303		1378	308.455	262.488		1849
877	M0N98_00915	CP096965	1131816	1132622	+	807	46.6	268	31.3	8.34	Phosphatidylglycerol--prolipoprotein diacylglyceryl transferase		-1.13428	0.416001		-1.18972	0.366992			22892	342.534	326.224		4804	350.816	308.018			6105	318.332	302.809		10048	381.219	365.675		6739	316.449	299.067		1926	389.721	343.099		1448	361.476	307.608		1430
878	M0N98_00916	CP096965	1132664	1133275	-	612	50.3	203	23	10.02	HU domain fused to wHTH, Ig, or Glycine-rich motif		-1.60893	0.000173879		-1.68738	0.00292236			26006	513.116	488.684		3894	374.968	329.224			7052	484.875	461.229		10361	518.345	497.21		8593	532.077	502.852		1560	416.24	366.445		1098	361.44	307.576		1236
879	M0N98_00917	CP096965	1133911	1136229	+	2319	45.3	772	87	7.49	hypothetical protein		22.3768	1.87665e-32		21.3718	1.79353e-26			11238	58.517	55.7307		60251	1531.13	1344.34			1616	29.3231	27.8931		4382	57.8549	55.4959		5240	85.6272	80.9239		21857	1539.08	1354.96		13059	1134.47	965.408		25335
880	M0N98_00918	CP096965	1136294	1138261	+	1968	44.5	655	74.3	5.3	Glycosyl hydrolases family 32 N-terminal domain protein		19.3779	3.0949e-42		18.4965	3.69358e-32			9893	60.7011	57.8108		46196	1383.34	1214.58			1929	41.2454	39.2341		4046	62.9462	60.3796		3918	75.4433	71.2994		17805	1477.37	1300.63		9060	927.445	789.233		19331
881	M0N98_00919	CP096965	1138277	1139437	+	1161	43.8	386	41.8	9.11	Major Facilitator Superfamily protein		18.4385	8.73636e-48		17.5925	6.6375e-35			7187	74.7496	71.1904		31762	1612.22	1415.54			1583	57.3743	54.5764		3233	85.2593	81.783		2371	77.3893	73.1384		12023	1691.03	1488.73		6168	1070.28	910.781		13571
882	M0N98_00920	CP096965	1139465	1140352	+	888	45	295	32.4	4.74	ATP-dependent 6-phosphofructokinase		19.5896	1.3985e-53		18.6781	2.18977e-37			7304	99.321	94.5919		34494	2289.18	2009.91			1994	94.4889	89.8811		3333	114.919	110.233		1977	84.3675	79.7334		14544	2674.5	2354.55		6704	1520.92	1294.26		13246
883	M0N98_00921	CP096965	1140548	1143274	+	2727	44.2	908	103.1	5.87	Periplasmic binding protein domain protein		3.57299	5.25886e-29		3.40738	4.98341e-13			3990	17.6677	16.8265		3422	73.9511	64.9294			1046	16.1404	15.3533		1595	17.9079	17.1777		1349	18.746	17.7163		1177	70.4794	62.0479		1010	74.6141	63.4948		1235
884	M0N98_00922	CP096965	1143317	1143745	-	429	43.6	142	15.6	4.67	ACT domain pair		4.51456	1.28769e-10		4.30681	1.30932e-09			1160	32.6508	31.0962		1228	168.691	148.111			208	20.4021	19.4072		469	33.4722	32.1074		483	42.6649	40.3215		328	124.85	109.914		464	217.894	185.423		436
885	M0N98_00923	CP096965	1143757	1145055	-	1299	48.2	432	49.2	6.37	Phenylacetate-coenzyme A ligase		2.14963	2.45019e-06		2.05052	0.000114971			9372	87.1197	82.9715		4769	216.356	189.961			2077	67.2816	64.0005		3856	90.8859	87.1801		3439	100.324	94.8133		1738	218.48	192.343		1621	251.396	213.932		1410
886	M0N98_00924	CP096965	1145169	1145816	+	648	40.7	215	24.3	4.96	Protein of unknown function (DUF3256)		-1.20383	0.180818		-1.26292	0.205003			7609	141.79	135.039		1529	139.054	122.09			2243	145.654	138.551		3061	144.629	138.732		2305	134.796	127.392		584	147.166	129.561		405	125.911	107.147		540
887	M0N98_00925	CP096965	1145901	1146155	-	255	38.4	84	9.7	9.98	50S ribosomal protein L31 type B		-2.22243	0.00257767		-2.33089	0.000772591			38474	1821.88	1735.13		4202	971.104	852.633			12490	2061.06	1960.55		11873	1425.57	1367.45		14111	2097	1981.82		739	473.233	416.62		1679	1326.46	1128.79		1784
888	M0N98_00926	CP096965	1146391	1147491	+	1101	41.4	366	40.2	5.15	Fructose-bisphosphate aldolase		-2.25707	6.96935e-12		-2.36793	1.86146e-06			461815	5064.94	4823.77		49754	2663.12	2338.23			147311	5630.11	5355.55		177524	4936.72	4735.43		136980	4714.67	4455.7		18516	2746.19	2417.66		13926	2548.14	2168.41		17312
889	M0N98_00927	CP096965	1147554	1148387	-	834	40.9	277	32.3	7.05	Helix-turn-helix domain protein		-1.77887	0.00342844		-1.86365	0.00927233			2057	29.7825	28.3644		274	19.3613	16.9993			495	24.9751	23.7572		870	31.939	30.6368		692	31.4428	29.7157		74	14.4889	12.7556		92	22.2232	18.9114		108
890	M0N98_00928	CP096965	1148478	1149650	+	1173	45.4	390	42.4	8.93	Multidrug resistance protein MdtE		-12.8328	3.52859e-19		-13.4381	5.44422e-20			12012	123.655	117.767		226	11.3543	9.96912			2471	88.6428	84.32		4691	122.444	117.451		4850	156.684	148.078		132	18.3758	16.1775		50	8.58731	7.30759		44
891	M0N98_00929	CP096965	1149659	1152874	+	3216	44.7	1071	117.3	4.97	Efflux pump membrane transporter BepE		-8.71675	5.58674e-18		-9.13763	6.09622e-18			51910	194.907	185.627		1450	26.5706	23.3291			12519	163.803	155.815		20785	197.88	189.812		18606	219.239	207.197		810	41.1282	36.208		270	16.9135	14.3929		370
892	M0N98_00930	CP096965	1152871	1154244	+	1374	45.2	457	50.3	5.19	Cation efflux system protein CusC		-7.87229	6.90081e-20		-8.25024	5.90141e-20			17005	149.446	142.33		525	22.5176	19.7706			4101	125.595	119.47		6502	144.887	138.979		6402	176.567	166.869		274	32.5638	28.6682		115	16.8615	14.3487		136
893	M0N98_00931	CP096965	1154325	1155557	-	1233	42.1	410	46.1	5.68	protein of unknown function (DUF4934)		2.224	6.29977e-06		2.12158	0.000151348			2769	27.1177	25.8265		1457	69.638	61.1425			633	21.6028	20.5493		1119	27.7866	26.6536		1017	31.2564	29.5396		415	54.9612	48.3862		524	85.6156	72.8568		518
894	M0N98_00932	CP096965	1155638	1156189	-	552	41.1	183	19.9	4.74	protein of unknown function (DUF3332)		1.61655	0.00978053		1.54161	0.0294851			10654	233.06	221.963		4222	450.743	395.754			3023	230.445	219.207		3271	181.43	174.033		4360	299.315	282.874		1682	497.574	438.049		1301	474.814	404.055		1239
895	M0N98_00933	CP096965	1156363	1157751	+	1389	42	462	51.2	6.52	Major Facilitator Superfamily protein		1.14278	0.392109		1.08915	0.674389			8292	72.0859	68.6536		2301	97.6257	85.7158			2593	78.5541	74.7234		3280	72.3003	69.3524		2419	65.9956	62.3706		922	108.393	95.4256		614	89.0535	75.7823		765
896	M0N98_00934	CP096965	1157833	1158882	-	1050	42.7	349	38.7	7.25	protein of unknown function (DUF4831)		3.00435	7.34754e-15		2.86369	5.87711e-09			8753	100.661	95.868		6333	355.443	312.081			2712	108.685	103.385		3205	93.456	89.6455		2836	102.352	96.7305		2003	311.503	274.238		2303	441.865	376.016		2027
897	M0N98_00935	CP096965	1158919	1160454	-	1536	46.8	511	56.2	5.61	Bifunctional NAD(P)H-hydrate repair enzyme Nnr		-1.54812	0.00339419		-1.62414	0.00871305			19670	154.635	147.272		3071	117.825	103.451			6413	175.687	167.119		7191	143.34	137.495		6066	149.655	141.435		935	99.4012	87.5098		1087	142.568	121.322		1049
898	M0N98_00936	CP096965	1160574	1161110	+	537	41.2	178	20.1	5.09	Hypoxanthine phosphoribosyltransferase		-3.155	2.45244e-22		-3.30934	1.61857e-12			16919	380.447	362.332		1296	142.226	124.875			4904	384.278	365.538		6577	374.992	359.702		5438	383.748	362.67		501	152.347	134.122		375	140.683	119.718		420
899	M0N98_00937	CP096965	1161151	1161720	+	570	43.7	189	20.9	5.14	Adenylate kinase		-7.78442	4.77994e-22		-8.16779	7.02148e-20			117900	2497.65	2378.73		3691	381.609	335.055			36724	2711.09	2578.88		48700	2615.91	2509.25		32476	2159.08	2040.49		1896	543.168	478.189		823	290.877	247.529		972
900	M0N98_00938	CP096965	1161836	1163020	+	1185	45.2	394	44.2	4.62	GTPase Obg		-4.03858	1.09625e-08		-4.23824	2.82121e-09			64484	657.093	625.806		3887	193.306	169.724			20471	726.925	691.475		26908	695.235	666.888		17105	546.998	516.953		2127	293.103	258.039		901	153.176	130.349		859
901	M0N98_00939	CP096965	1163017	1163799	+	783	45.3	260	28.8	5.85	Polyphenol oxidase		-6.87687	7.38363e-46		-7.21292	9.51609e-28			13646	210.444	200.424		477	35.901	31.5212			4202	225.82	214.808		5676	221.947	212.897		3768	182.36	172.344		170	35.4534	31.2121		144	37.0498	31.5285		163
902	M0N98_00940	CP096965	1163839	1164498	+	660	43.3	219	24.4	4.8	B3/4 domain protein		-4.44199	1.36401e-14		-4.6593	1.2052e-13			8526	155.989	148.562		460	41.0737	36.0629			2448	156.076	148.465		3692	171.272	164.289		2386	136.996	129.471		216	53.4418	47.0485		130	39.6812	33.7677		114
903	M0N98_00941	CP096965	1164508	1165131	+	624	42.1	207	22.8	10.47	Peptidase family M23		-3.69891	4.49673e-09		-3.87981	2.84277e-09			6930	134.104	127.719		449	42.4045	37.2313			1952	131.633	125.214		3017	148.033	141.997		1961	119.09	112.548		226	59.1419	52.0667		124	40.0334	34.0674		99
904	M0N98_00942	CP096965	1165135	1165326	+	192	38.5	63	7	11.14	hypothetical protein		-1.52586	0.289236		-1.59889	0.244246			450	28.3012	26.9536		72	22.0994	19.4034			131	28.7104	27.3103		197	31.4147	30.1339		122	24.0791	22.7565		32	27.2157	23.9599		8	8.39409	7.14317		32
905	M0N98_00943	CP096965	1165531	1166067	+	537	35.8	178	19.6	4.98	Outer membrane protein beta-barrel domain protein		-12.6451	1.26076e-37		-13.2541	2.11747e-31			31449	707.174	673.501		602	66.0651	58.0054			7554	591.932	563.065		12344	703.801	675.105		11551	815.13	770.356		293	89.0973	78.4385		138	51.7714	44.0562		171
906	M0N98_00944	CP096965	1166271	1166876	+	606	39.6	201	21.3	5.19	Outer membrane protein beta-barrel domain protein		3.85971	1.32994e-16		3.68067	1.27153e-11			18895	376.502	358.575		17554	1707.08	1498.82			4829	335.315	318.963		7994	403.887	387.419		6072	379.7	358.844		7839	2112.32	1859.62		4222	1403.56	1194.39		5493
907	M0N98_00945	CP096965	1167022	1167693	+	672	42.3	223	24.2	9.62	Outer membrane protein beta-barrel domain protein		2.03894	1.05078e-06		1.94503	0.00036242			2915	52.3797	49.8856		1416	124.178	109.029			701	43.8953	41.7546		1172	53.3982	51.221		1042	58.7597	55.5322		460	111.779	98.4067		462	138.503	117.862		494
908	M0N98_00946	CP096965	1167791	1169068	-	1278	45.2	425	48	7.61	Bifunctional purine biosynthesis protein PurH		-1.2124	0.184299		-1.27201	0.19322			10732	101.401	96.573		2158	99.5108	87.371			3501	115.274	109.652		3802	91.0856	87.3717		3429	101.676	96.0911		786	100.43	88.4154		674	106.246	90.413		698
909	M0N98_00952	CP096965	1175664	1176206	+	543	40.3	180	20.2	4.25	Large ribosomal RNA subunit accumulation protein YceD		-1.71029	4.76759e-05		-1.79345	0.000757185			14176	315.244	300.234		2001	217.169	190.675			4109	318.424	302.895		5216	294.108	282.116		4851	338.542	319.947		614	184.646	162.557		653	242.269	206.165		734
910	M0N98_00953	CP096965	1176218	1176403	+	186	40.9	61	6.8	10.25	50S ribosomal protein L32		-2.17184	1.05615e-07		-2.2781	5.16907e-06			28317	1838.35	1750.82		3176	1006.28	883.515			9135	2066.64	1965.86		9677	1592.93	1527.98		9505	1936.51	1830.15		959	841.931	741.211		1051	1138.35	968.705		1166
911	M0N98_00954	CP096965	1176505	1177512	+	1008	39.9	335	37	6.51	3-oxoacyl-(acyl-carrier-protein) synthase 3		-2.37104	7.06287e-08		-2.48723	2.60266e-06			148163	1774.9	1690.38		15133	884.737	776.803			43062	1797.64	1709.97		59207	1798.38	1725.05		45894	1725.35	1630.58		6814	1103.86	971.802		4010	801.436	682.002		4309
912	M0N98_00955	CP096965	1177595	1178476	+	882	41.3	293	33.7	7.1	GTPase Era		-2.64776	6.2256e-19		-2.77706	3.33223e-09			42806	586.043	558.139		3894	260.182	228.441			12009	572.937	544.997		17062	592.284	568.134		13735	590.122	557.707		1492	276.23	243.185		1132	258.561	220.029		1270
913	M0N98_00956	CP096965	1178510	1179823	+	1314	42.2	437	49.4	8.64	GTPase Der		-1.81239	3.6173e-06		-1.90104	0.000335669			75008	689.296	656.475		9998	448.402	393.699			21564	690.562	656.886		30615	713.358	684.272		22829	658.374	622.211		4038	501.813	441.781		2632	403.53	343.394		3328
914	M0N98_00957	CP096965	1179901	1180665	-	765	40.8	254	28.9	6.52	AAA domain, putative AbiEii toxin, Type IV TA system		-2.85872	7.34666e-11		-2.99918	5.02648e-09			22342	352.658	335.866		1889	145.519	127.766			6760	371.838	353.705		8825	353.201	338.8		6757	334.714	316.329		825	176.102	155.035		557	146.683	124.823		507
915	M0N98_00958	CP096965	1180662	1181429	-	768	40.6	255	28.3	7.13	Intermembrane phospholipid transport system permease protein MlaE		-2.97385	1.76229e-09		-3.11924	5.28637e-09			13577	213.47	203.305		1112	85.3284	74.9187			3977	217.903	207.277		5073	202.242	193.996		4527	223.373	211.104		521	110.776	97.5242		294	77.1207	65.6278		297
916	M0N98_00959	CP096965	1181486	1182355	+	870	41.8	289	33	6.54	Lipopolysaccharide export system ATP-binding protein LptB		2.27418	8.96823e-09		2.16785	1.68096e-05			8038	111.564	106.251		4434	300.349	263.708			2364	114.34	108.764		3147	110.751	106.235		2527	110.07	104.024		1878	352.49	310.322		1181	273.474	232.719		1375
917	M0N98_00960	CP096965	1182432	1182677	-	246	41.5	81	9	4.8	RNA recognition motif		1.69752	0.0431646		1.62069	0.0543418			40384	1982.29	1887.91		15887	3805.89	3341.59			5638	964.404	917.373		18200	2265.19	2172.83		16546	2548.82	2408.82		4470	2967.18	2612.21		5499	4503.33	3832.22		5918
918	M0N98_00961	CP096965	1183059	1184414	+	1356	38.7	451	51.6	4.49	Bacterial trigger factor protein (TF)		-6.04029	2.31493e-25		-6.33635	1.12719e-19			120501	1073.06	1021.97		4856	211.042	185.296			35758	1109.64	1055.53		45872	1035.75	993.522		38871	1086.29	1026.63		2268	273.121	240.447		1281	190.316	161.954		1307
919	M0N98_00962	CP096965	1184595	1185266	+	672	43.9	223	24.9	4.67	ATP-dependent Clp protease proteolytic subunit		-2.15649	9.95555e-06		-2.26217	2.7249e-05			41580	747.152	711.576		4664	409.015	359.117			11951	748.348	711.854		16483	750.992	720.372		13146	741.32	700.601		2151	522.688	460.158		1284	384.929	327.565		1229
920	M0N98_00963	CP096965	1185390	1186640	+	1251	42.9	416	46.7	7.8	Bacteriodales T6SS TssH (ClpV) protein		-2.58968	6.90189e-15		-2.71622	1.88454e-08			73549	709.926	676.123		6836	322.029	282.743			20524	690.357	656.691		29790	729.091	699.363		23235	703.828	665.169		2752	359.221	316.248		1954	314.668	267.774		2130
921	M0N98_00964	CP096965	1186798	1188978	+	2181	42.6	726	81.7	4.73	Type III restriction enzyme, res subunit		-1.51673	0.000199424		-1.59087	0.0105648			134855	746.629	711.078		21356	577.051	506.653			38132	735.703	699.826		56502	793.189	760.848		40221	698.841	660.456		8052	602.864	530.743		6010	555.142	472.412		7294
922	M0N98_00965	CP096965	1189115	1189336	+	222	43.2	73	8.4	6.49	hypothetical protein		-1.03097	0.949334		-1.08121	0.885186			462	25.1294	23.9329		108	28.6695	25.172			153	29.0006	27.5864		193	26.6178	25.5325		116	19.801	18.7133		14	10.2978	9.06591		31	28.1315	23.9393		63
923	M0N98_00966	CP096965	1189656	1191752	+	2097	55.6	698	80.6	8.03	VirE N-terminal domain protein		2.53274	5.6788e-12		2.41483	7.22969e-07			11790	67.8905	64.6579		7137	200.57	176.102			3207	64.3531	61.2148		5280	77.0911	73.9478		3303	59.6886	56.4101		2680	208.693	183.727		1874	180.035	153.205		2583
924	M0N98_00967	CP096965	1191876	1192310	-	435	52.4	144	17.2	8.73	Family of unknown function (DUF6078)		1.05554	0.734556		1.00657	0.987536			5101	141.599	134.857		1289	174.628	153.324			1473	142.489	135.541		2029	142.811	136.988		1599	139.297	131.645		403	151.282	133.184		441	204.237	173.801		445
925	M0N98_00968	CP096965	1192344	1192553	-	210	31	69	8.2	10.59	hypothetical protein		-1.3341	0.285592		-1.39863	0.28931			803	46.1732	43.9746		146	40.9716	35.9733			268	53.7012	51.0824		270	39.3652	37.7602		265	47.8198	45.1932		38	29.5485	26.0136		57	54.6815	46.5326		51
926	M0N98_00969	CP096965	1192562	1194037	+	1476	46.7	491	52.8	7.2	Inosine-5'-monophosphate dehydrogenase		-3.80359	1.16964e-11		-3.99066	1.15688e-10			445683	3646.14	3472.53		28329	1131.08	993.096			131759	3756.32	3573.14		191453	3971.41	3809.48		122471	3144.33	2971.62		13931	1541.23	1356.85		6765	923.35	785.748		7633
927	M0N98_00970	CP096965	1194050	1195387	+	1338	42.2	445	52.2	9	PPIC-type PPIASE domain protein		-4.48931	2.92426e-16		-4.70887	3.50323e-14			52889	477.312	454.585		2819	124.162	109.015			14073	442.588	421.004		22309	510.496	489.681		16507	467.513	441.833		1308	159.633	140.536		828	124.669	106.09		683
928	M0N98_00971	CP096965	1195424	1196296	+	873	40	290	34.1	6.02	PPIC-type PPIASE domain protein		-1.59597	0.000107203		-1.67384	0.00307037			17745	245.446	233.759		2664	179.833	157.894			4817	232.183	220.861		7360	258.126	247.601		5568	241.694	228.419		1032	193.035	169.942		787	181.612	154.548		845
929	M0N98_00972	CP096965	1196301	1197659	+	1359	43.3	452	52.3	6.44	Chaperone SurA		-1.968	2.36718e-08		-2.06345	3.90677e-05			43057	382.576	364.36		5271	228.572	200.687			11117	344.221	327.434		17023	383.517	367.88		14917	415.952	393.105		1937	232.745	204.902		1437	213.021	181.276		1897
930	M0N98_00973	CP096965	1197677	1199344	+	1668	42.3	555	63.8	8.35	OstA-like protein		-1.53048	0.00846324		-1.60488	0.0120898			29384	212.72	202.591		4632	163.652	143.687			7585	191.35	182.019		11955	219.443	210.496		9844	223.644	211.36		2025	198.244	174.528		1156	139.62	118.813		1451
931	M0N98_00974	CP096965	1199347	1199643	+	297	42.8	98	11.7	10.5	hypothetical protein		-1.03296	0.870872		-1.08281	0.713085			5840	237.438	226.132		1361	270.055	237.109			1474	208.838	198.654		2246	231.538	222.097		2120	270.496	255.638		408	224.324	197.488		388	263.184	223.963		565
932	M0N98_00975	CP096965	1199665	1201533	+	1869	44.6	622	68.7	4.79	Histidine kinase-, DNA gyrase B-, and HSP90-like ATPase		-1.72231	0.0013786		-1.80628	0.00238172			59350	383.447	365.189		8313	262.119	230.142			15902	358.023	340.564		25097	411.132	394.368		18351	372.076	351.639		3745	327.2	288.057		1963	211.59	180.058		2605
933	M0N98_00976	CP096965	1201762	1202970	+	1209	42	402	45.8	9.93	Omp85 superfamily domain protein		-1.26313	0.0838321		-1.32518	0.121479			10635	106.22	101.162		2045	99.682	87.5212			3321	115.588	109.951		4126	104.489	100.229		3188	99.9248	94.4362		717	96.842	85.2568		558	92.9807	79.1243		770
934	M0N98_00977	CP096965	1202985	1203794	+	810	44.6	269	30.2	4.91	3'(2'),5'-bisphosphate nucleotidase CysQ		-2.44273	1.57601e-07		-2.56256	6.07455e-07			12003	178.936	170.416		1197	87.0881	76.4638			3847	199.851	190.105		4894	184.99	177.447		3262	152.609	144.227		437	88.0983	77.5591		274	68.1476	57.9919		486
935	M0N98_00978	CP096965	1203807	1205363	+	1557	43.1	518	56.8	8.3	Citrate transporter		-2.97536	1.31152e-07		-3.12126	6.01694e-08			17197	133.37	127.019		1413	53.4815	46.957			5377	145.318	138.232		7068	138.988	133.321		4752	115.656	109.304		677	71.0021	62.5081		283	36.617	31.1602		453
936	M0N98_00979	CP096965	1205393	1206007	+	615	44.9	204	22.7	5.46	putative adenylyl-sulfate kinase		-3.73085	3.26256e-06		-3.91286	2.92506e-07			10005	196.443	187.089		656	62.8606	55.1919			2944	201.433	191.61		4149	206.556	198.134		2912	179.431	169.575		393	104.349	91.8657		118	38.6538	32.8934		145
937	M0N98_00980	CP096965	1206019	1206930	+	912	43.6	303	35.8	6.08	Sulfate adenylyltransferase subunit 2		-3.98213	7.29908e-20		-4.17685	1.54412e-14			25749	340.925	324.692		1558	100.675	88.3932			7128	328.883	312.845		10752	360.963	346.245		7869	326.969	309.009		681	121.934	107.347		401	88.5798	75.3792		476
938	M0N98_00981	CP096965	1206967	1208424	+	1458	43.8	485	54.5	5.04	Bifunctional enzyme CysN/CysC		-3.385	2.90308e-12		-3.55007	9.59693e-11			27171	225.031	214.316		1948	78.7374	69.1318			7491	216.198	205.655		10926	229.442	220.086		8754	227.526	215.028		904	101.247	89.1347		451	62.3166	53.0299		593
939	M0N98_00982	CP096965	1208452	1209558	+	1107	42.1	368	43.3	8.48	Sulfotransferase family protein		-2.83693	4.10998e-11		-2.97511	2.42582e-09			16547	180.495	171.901		1404	74.7428	65.6245			4341	165.01	156.963		6890	190.564	182.794		5316	181.978	171.982		618	91.1616	80.2559		355	64.6049	54.9772		431
940	M0N98_00983	CP096965	1209636	1210835	-	1200	42.8	399	43.7	7.09	Outer membrane protein 40		-5.38509	7.24271e-22		-5.65083	4.07846e-17			158507	1595	1519.05		7088	348.091	305.625			50204	1760.46	1674.61		71347	1820.38	1746.16		36956	1167.04	1102.94		2937	399.663	351.851		1767	296.647	252.439		2384
941	M0N98_00984	CP096965	1210942	1211679	-	738	42.4	245	28.3	7.56	Peroxide stress resistance protein YaaA		-1.61835	0.0386032		-1.69702	0.0262718			3604	58.9687	56.1609		532	42.482	37.2994			887	50.575	48.1087		1482	61.4838	58.9768		1235	63.415	59.9318		254	56.2016	49.4782		162	44.2225	37.6323		116
942	M0N98_00985	CP096965	1211797	1212297	+	501	38.5	166	19.1	7.33	Thiol-disulfide oxidoreductase ResA		5.00526	1.33654e-26		4.76869	3.75416e-17			2144	51.675	49.2145		2622	308.422	270.795			739	62.0691	59.0422		766	46.8123	44.9036		639	48.3331	45.6783		823	268.246	236.156		790	317.669	270.328		1009
943	M0N98_00986	CP096965	1212318	1215122	+	2805	40.2	934	106.7	9.17	Outer membrane protein beta-barrel family protein		5.3247	5.01251e-29		5.07405	2.03563e-18			4496	19.3547	18.4331		5838	122.654	107.691			1520	22.8023	21.6904		1754	19.1454	18.3648		1222	16.509	15.6022		2002	116.547	102.605		1546	111.035	94.4884		2290
944	M0N98_00987	CP096965	1215188	1218409	-	3222	45.1	1073	119.5	5.43	Carbamoyl-phosphate synthase large chain		-5.58751	8.66295e-36		-5.8609	6.37526e-20			245040	918.343	874.616		10590	193.696	170.066			69807	911.68	867.22		99725	947.648	909.009		75508	888.073	839.293		4508	228.47	201.138		2828	176.823	150.472		3254
945	M0N98_00988	CP096965	1218664	1219455	-	792	40	263	29.9	4.45	hypothetical protein		1.48312	0.0256165		1.41482	0.0802493			13506	205.918	196.114		4808	357.758	314.113			3386	179.9	171.127		4802	185.637	178.068		5318	254.451	240.475		1362	280.817	247.223		1674	425.809	362.353		1772
946	M0N98_00989	CP096965	1219559	1220653	+	1095	45.2	364	41.4	5.54	Tryptophan--tRNA ligase 2		-4.40728	8.04555e-16		-4.62288	8.55761e-14			57755	636.897	606.571		3170	170.606	149.793			16145	620.43	590.174		23281	650.963	624.421		18329	634.317	599.475		1526	227.568	200.344		820	150.864	128.381		824
947	M0N98_00993	CP096965	1221250	1221894	+	645	44.2	214	24.4	7.71	Transcriptional regulatory protein LiaR		-7.99648	4.26413e-10		-8.3909	6.00705e-11			37971	710.863	677.015		1171	106.991	93.9385			12172	794.092	755.368		15348	728.552	698.846		10451	614.016	580.289		783	198.232	174.517		200	62.4677	53.1584		188
948	M0N98_00994	CP096965	1221891	1222955	-	1065	45.5	354	39.8	6.09	tRNA-specific 2-thiouridylase MnmA		-15.5179	0.000271989		-16.2859	4.88912e-08			320065	3628.96	3456.17		5117	283.149	248.606			96513	3813.34	3627.37		131321	3775.31	3621.38		92231	3281.77	3101.51		4216	646.431	569.098		595	112.552	95.7788		306
949	M0N98_00995	CP096965	1222962	1223912	-	951	48.7	316	33.5	5.76	Cysteine synthase		-20.8108	0.000150797		-21.8379	2.24627e-08			250457	3180.14	3028.72		2998	185.781	163.116			74400	3292.01	3131.47		101974	3283.05	3149.19		74083	2952.02	2789.87		2560	439.572	386.986		273	57.8318	49.2135		165
950	M0N98_00996	CP096965	1224058	1224996	+	939	41.7	312	35	4.64	Endonuclease/Exonuclease/phosphatase family protein		-1.46505	0.0653416		-1.53686	0.103167			1178	15.1486	14.4273		195	12.2382	10.7452			329	14.7435	14.0245		443	14.4446	13.8557		406	16.3848	15.4848		82	14.26	12.5541		52	11.1564	9.49379		61
951	M0N98_00997	CP096965	1225024	1227480	+	2457	45	818	89.6	6.79	PQQ-like domain protein		-1.08943	0.658673		-1.14203	0.528182			5445	26.76	25.4858		1190	28.5425	25.0604			1243	21.288	20.2499		2425	30.2187	28.9865		1777	27.4071	25.9017		430	28.5782	25.1593		298	24.4341	20.7928		462
952	M0N98_00998	CP096965	1227684	1228988	+	1305	45.5	434	48.3	10.04	Type III restriction enzyme, res subunit		-10.7834	3.82597e-52		-11.3012	1.492e-33			111685	1033.42	984.216		2476	111.812	98.1718			24202	780.386	742.33		43952	1031.19	989.14		43531	1264.07	1194.63		916	114.619	100.907		724	111.767	95.1108		836
953	M0N98_00999	CP096965	1229485	1229718	-	234	45.3	77	8.6	8.33	NADP-reducing hydrogenase subunit HndA		-3.21202	0.00610086		-3.35474	0.00378667			765	39.4765	37.5969		58	14.607	12.825			120	21.5791	20.5268		285	37.2904	35.77		360	58.2999	55.0976		22	15.3525	13.5158		6	5.16559	4.39579		30
954	M0N98_01000	CP096965	1230033	1231583	-	1551	48.8	516	54.9	4.63	Protein of unknown function (DUF1566)		-1.50566	0.00057314		-1.57957	0.0111907			63044	490.824	467.453		10156	385.887	338.811			20109	545.566	518.961		23372	461.373	442.562		19563	477.975	451.721		3440	362.174	318.847		3210	416.944	354.809		3506
955	M0N98_01001	CP096965	1231866	1233464	-	1599	46.4	532	60.9	6.79	Arylsulfatase		3.36876	3.54101e-10		3.20927	2.69069e-08			2140	16.1606	15.3912		1744	64.2758	56.4345			767	20.1844	19.2001		853	16.3331	15.6672		520	12.3236	11.6467		481	49.1211	43.2447		563	70.9324	60.3618		700
956	M0N98_01002	CP096965	1233579	1236284	-	2706	48.6	901	102.5	6.65	Beta-galactosidase		3.09319	6.29116e-13		2.94762	5.2757e-09			6814	30.4066	28.9588		5145	112.049	98.3794			2386	37.1032	35.2938		2516	28.4676	27.3069		1912	26.7757	25.305		1570	94.7421	83.408		1533	114.13	97.1217		2042
957	M0N98_01003	CP096965	1236320	1238401	-	2082	43.3	693	80.5	6.66	Glycosyl hydrolase family 20, catalytic domain		1.70483	0.000228616		1.62607	0.0120023			2856	16.5642	15.7755		1163	32.9192	28.9032			751	15.1785	14.4383		1116	16.4116	15.7425		989	18.001	17.0123		374	29.3334	25.8242		403	38.995	33.1838		386
958	M0N98_01004	CP096965	1238398	1240845	-	2448	42.1	815	92.7	7.98	Putative beta-glucuronidase		1.1292	0.583504		1.07699	0.784802			1825	9.00212	8.57349		495	11.9164	10.4626			520	8.93842	8.50253		675	8.4423	8.09808		630	9.75238	9.2167		126	8.40485	7.39938		176	14.4839	12.3255		193
959	M0N98_01005	CP096965	1240944	1242485	-	1542	41.6	513	59.3	4.74	SusD-like protein P25		9.63168	1.09855e-31		9.18228	1.25667e-21			484	3.79013	3.60967		1098	41.9631	36.8438			104	2.83804	2.69963		210	4.16969	3.99967		170	4.17778	3.94831		298	31.5575	27.7823		377	49.254	41.914		423
960	M0N98_01006	CP096965	1242499	1245852	-	3354	40.3	1117	124.3	6.85	TonB-dependent receptor P3		8.07473	1.56924e-32		7.69902	9.33012e-23			1002	3.60743	3.43566		1905	33.472	29.3886			238	2.98595	2.84034		431	3.93444	3.77402		333	3.76238	3.55572		512	24.9275	21.9454		695	41.7452	35.5241		698
961	M0N98_01007	CP096965	1246005	1246940	-	936	37	311	36.5	9.53	FecR protein		2.86593	0.000143319		2.73248	0.000386308			935	12.0623	11.4879		634	39.9175	35.0477			241	10.8345	10.3062		370	12.103	11.6096		324	13.1175	12.397		108	18.8417	16.5876		249	53.593	45.6064		277
962	M0N98_01008	CP096965	1246995	1247585	-	591	36.7	196	23.8	6.36	RNA polymerase sigma-H factor		-1.1821	0.588181		-1.24032	0.4592			2618	53.4904	50.9434		521	51.9517	45.6138			766	54.5394	51.8797		980	50.77	48.6999		872	55.9127	52.8415		120	33.1562	29.1897		265	90.3324	76.8706		136
963	M0N98_01010	CP096965	1248228	1248827	+	600	46.3	199	22.7	7.5	tetR family regulatory protein		-1.12476	0.489526		-1.17912	0.43546			3966	79.8169	76.0164		848	83.2903	73.1292			1053	73.8492	70.2479		1453	74.1452	71.122		1460	92.2111	87.1461		280	76.204	67.0877		286	96.0284	81.7178		282
964	M0N98_01011	CP096965	1248859	1249605	+	747	44.7	248	26	6.54	3-oxoacyl-(acyl-carrier-protein) reductase FabG		-1.90286	3.37222e-05		-1.99556	0.000308843			133655	2160.52	2057.65		16940	1336.42	1173.38			35774	2015.19	1916.92		56276	2306.59	2212.55		41605	2110.6	1994.67		7304	1596.66	1405.65		4057	1094.13	931.079		5579
965	M0N98_01012	CP096965	1249607	1250278	+	672	44.3	223	25.5	9.52	tRNA pseudouridine synthase C		-1.97907	1.93165e-08		-2.07552	4.53283e-05			103107	1852.73	1764.51		12524	1098.31	964.318			27975	1751.74	1666.31		43411	1977.88	1897.23		31721	1788.79	1690.53		4804	1167.36	1027.71		3287	985.406	838.557		4433
966	M0N98_01013	CP096965	1250343	1250648	-	306	40.8	101	10.8	4.01	hypothetical protein		14.119	0.00052824		13.4093	2.99564e-07			24103	951.137	905.849		89814	17297.1	15186.9			17505	2407.19	2289.8		4669	467.166	448.118		1929	238.887	225.765		44958	23991.5	21121.3		30263	19924	16954.8		14593
967	M0N98_01014	CP096965	1250933	1252315	-	1383	46.3	460	51.2	8.74	Transcriptional regulatory protein ZraR		-2.73271	3.48623e-19		-2.86597	1.39951e-09			45023	393.102	374.385		3963	168.87	148.268			13214	402.051	382.444		17457	386.47	370.712		14352	393.253	371.652		1261	148.889	131.078		1291	188.057	160.032		1411
968	M0N98_01015	CP096965	1252417	1254984	-	2568	48.3	855	97	6.01	Histidine kinase-, DNA gyrase B-, and HSP90-like ATPase		-5.00279	3.72022e-24		-5.24478	3.77466e-18			28758	135.225	128.786		1363	31.2788	27.463			6480	106.181	101.003		12797	152.574	146.353		9481	139.907	132.223		566	35.9909	31.6853		383	30.0461	25.5685		414
969	M0N98_01016	CP096965	1254998	1256308	-	1311	47.8	436	48.6	9.67	Multidrug resistance protein MdtK		-6.45848	3.3619e-43		-6.77031	5.76654e-26			21016	193.571	184.354		768	34.523	30.3113			5193	166.68	158.552		9522	222.379	213.312		6301	182.133	172.129		256	31.8866	28.072		246	37.8022	32.1688		266
970	M0N98_01017	CP096965	1256402	1257646	-	1245	49.2	414	47.3	4.95	putative zinc protease		-2.70692	4.02424e-12		-2.83889	1.24868e-08			46459	450.603	429.147		4135	195.729	171.851			12457	421.03	400.498		18630	458.155	439.474		15372	467.889	442.188		1765	231.498	203.803		1144	185.115	157.528		1226
971	M0N98_01018	CP096965	1257659	1258504	-	846	47.3	281	31.5	6.88	Putative peptidyl-prolyl cis-trans isomerase		-2.1305	1.16498e-09		-2.23386	2.84045e-06			30656	437.561	416.727		3467	241.509	212.046			8082	401.992	382.388		11488	415.76	398.808		11086	496.576	469.3		1266	244.362	215.129		1070	254.799	216.828		1131
972	M0N98_01019	CP096965	1259209	1263858	+	4650	48.9	1549	171.8	4.92	TamB, inner membrane protein subunit of TAM complex		-2.55442	1.01259e-13		-2.67874	3.93371e-08			106324	276.103	262.957		9945	126.038	110.662			27351	247.508	235.438		46385	305.417	292.964		32588	265.574	250.987		3877	136.149	119.861		2680	116.109	98.8061		3388
973	M0N98_01020	CP096965	1263855	1266212	+	2358	45.5	785	89	9.78	Omp85 superfamily domain protein		-1.97808	1.38582e-06		-2.07441	4.68948e-05			27659	141.64	134.896		3357	83.8991	73.6638			7292	130.128	123.782		11964	155.346	149.012		8403	135.043	127.625		1318	91.2731	80.354		827	70.6556	60.1262		1212
974	M0N98_01021	CP096965	1266347	1267258	+	912	44.3	303	33.8	4.51	hypothetical protein		1.1748	0.188804		1.11977	0.563449			35390	468.575	446.264		10059	649.995	570.698			11156	514.734	489.632		13800	463.29	444.4		10434	433.548	409.734		3542	634.198	558.329		3039	671.306	571.265		3478
975	M0N98_01022	CP096965	1267363	1268265	-	903	39.6	300	35.3	7.09	Helix-turn-helix domain protein		1.08813	0.714242		1.03777	0.889525			4145	55.4281	52.7889		1086	70.8748	62.2284			1180	54.9874	52.3059		1550	52.5548	50.412		1415	59.3814	56.1197		260	47.0172	41.3925		355	79.2001	67.3973		471
976	M0N98_01023	CP096965	1268477	1269157	+	681	45.8	226	24.7	9.37	Putative neutral zinc metallopeptidase		2.4489	3.95246e-13		2.33512	1.03248e-06			13803	244.748	233.095		8217	711.076	624.328			3886	240.118	228.408		5055	227.27	218.004		4862	270.551	255.69		3129	750.291	660.533		2264	669.752	569.943		2824
977	M0N98_01024	CP096965	1269319	1270701	+	1383	44.3	460	53.2	6.3	Glycosyl hydrolase family 63 C-terminal domain protein		3.92081	3.28287e-20		3.73904	4.7039e-13			5273	46.0393	43.8472		4937	210.373	184.709			1290	39.2497	37.3356		2301	50.9405	48.8634		1682	46.0877	43.5562		2060	243.229	214.132		1306	190.242	161.891		1571
978	M0N98_01025	CP096965	1270704	1271306	+	603	36.5	200	23.6	6.95	RNA polymerase sigma factor CnrH		7.72947	2.18776e-29		7.37121	4.51562e-20			736	14.7385	14.0367		1335	130.471	114.554			148	10.3279	9.82427		345	17.5174	16.8032		243	15.2711	14.4323		509	137.839	121.349		413	137.98	117.418		413
979	M0N98_01026	CP096965	1271371	1272357	+	987	38.9	328	38.4	8.68	FecR protein		10.443	7.78668e-29		9.93666	9.44334e-17			185	2.26333	2.15556		465	27.7642	24.3771			44	1.87588	1.7844		75	2.32655	2.23169		66	2.53401	2.39482		154	25.4785	22.4305		117	23.8811	20.3222		194
980	M0N98_01027	CP096965	1272386	1275655	+	3270	39.7	1089	122.3	5.94	TonB-dependent receptor P26		26.0158	2.81171e-48		24.7365	3.05422e-33			192	0.709001	0.675242		1204	21.6984	19.0513			57	0.733493	0.697723		79	0.739687	0.709527		56	0.648966	0.613319		297	14.8313	13.057		328	20.2074	17.196		579
981	M0N98_01028	CP096965	1275675	1277372	+	1698	40.2	565	64.6	5.16	SusD-like protein P2		17.1423	8.81294e-26		16.2913	1.25679e-18			134	0.952929	0.907555		544	18.8804	16.5771			30	0.743451	0.707196		58	1.04582	1.00318		46	1.0266	0.970212		113	10.8671	9.56702		173	20.5255	17.4667		258
982	M0N98_01029	CP096965	1277548	1281870	+	4323	38.4	1440	165.1	5.57	Response regulator receiver domain protein		3.98277	8.77231e-14		3.80029	2.50427e-11			2462	6.87696	6.54951		2324	31.6811	27.8162			486	4.73064	4.49994		1077	7.62779	7.31678		899	7.88054	7.44768		759	28.67	25.2402		624	29.0793	24.7458		941
983	M0N98_01030	CP096965	1282035	1283639	+	1605	40.6	534	61.9	8.23	protein of unknown function (DUF5060)		4.01589	1.35147e-09		3.8266	1.47452e-06			377	2.83635	2.7013		358	13.1449	11.5413			102	2.6742	2.54379		176	3.35742	3.22053		99	2.33745	2.20906		93	9.46191	8.32998		112	14.0581	11.9631		153
984	M0N98_01031	CP096965	1283761	1284375	+	615	42.6	204	22.2	4.74	3,4-dihydroxy-2-butanone 4-phosphate synthase		-1.57968	0.00292884		-1.65679	0.00576652			9028	177.26	168.819		1363	130.608	114.675			2681	183.439	174.493		3664	182.41	174.973		2683	165.321	156.24		394	104.615	92.0995		495	162.149	137.985		474
985	M0N98_01032	CP096965	1284387	1285142	+	756	39.4	251	27.3	5.38	Glucitol operon repressor		-1.36454	0.146323		-1.43096	0.097439			7050	112.606	107.244		1223	95.3355	83.7049			1940	107.981	102.716		2965	120.08	115.184		2145	107.519	101.614		275	59.3994	52.2934		451	120.182	102.272		497
986	M0N98_01033	CP096965	1285484	1286329	+	846	42.3	281	31.5	5.45	Apulose-4-phosphate transketolase subunit A		9.23925	1.10047e-14		8.77311	1.73107e-10			131	1.8698	1.78077		297	20.6888	18.1649			40	1.98957	1.89254		49	1.77335	1.70104		42	1.88131	1.77797		88	16.9857	14.9537		58	13.8116	11.7533		151
987	M0N98_01034	CP096965	1286319	1287257	+	939	45.3	312	33.6	5.83	Apulose-4-phosphate transketolase subunit B		4.12085	0.00835474		3.91767	0.00950542			109	1.4017	1.33496		106	6.65258	5.84099			18	0.806633	0.767296		60	1.95638	1.87662		31	1.25106	1.18234		22	3.82585	3.36816		10	2.14545	1.82573		74
988	M0N98_01035	CP096965	1287283	1288779	+	1497	45.8	498	55.2	5.36	Glycerol kinase		2.98718	0.000170504		2.84544	0.00134139			336	2.71026	2.58121		239	9.40862	8.26081			94	2.64226	2.5134		161	3.29285	3.15859		81	2.05043	1.9378		60	6.54486	5.7619		58	7.80533	6.64214		121
989	M0N98_01036	CP096965	1288813	1290237	+	1425	43.1	474	52.3	5.37	L-fucose isomerase, C-terminal domain		5.8781	3.45676e-08		5.59481	7.09095e-07			250	2.11845	2.01758		360	14.888	13.0718			78	2.30329	2.19097		106	2.27751	2.18464		66	1.75513	1.65873		107	12.2614	10.7946		54	7.63421	6.49652		199
990	M0N98_01037	CP096965	1290250	1291266	+	1017	46.3	338	36	8.55	Ureide permease		3.36239	0.00462876		3.19561	0.00845663			165	1.9591	1.86582		137	7.9387	6.97021			69	2.85494	2.71572		72	2.1676	2.07922		24	0.894276	0.845156		43	6.90428	6.07832		22	4.35799	3.70855		72
991	M0N98_01038	CP096965	1291304	1292122	+	819	44	272	30.1	4.5	D-allose-binding periplasmic protein		2.58751	0.0118945		2.45797	0.0170343			107	1.57759	1.50247		67	4.82104	4.23289			39	2.00378	1.90606		42	1.57012	1.5061		26	1.20301	1.13694		18	3.58889	3.15955		22	5.41158	4.60512		27
992	M0N98_01039	CP096965	1292281	1293645	+	1365	43.4	454	50.3	4.93	Histidine--tRNA ligase		-4.52095	4.43721e-16		-4.74347	1.73744e-14			39489	349.331	332.697		2113	91.2256	80.0965			12124	373.751	355.524		16982	380.912	365.381		10383	288.252	272.418		988	118.194	104.054		509	75.1225	63.9274		616
993	M0N98_01040	CP096965	1293771	1293944	+	174	38.5	57	6.9	9.56	hypothetical protein		-1.10649	0.739113		-1.16062	0.675778			494	34.2824	32.65		108	36.5784	32.116			168	40.6283	38.647		186	32.729	31.3945		140	30.4902	28.8154		35	32.8466	28.9171		38	43.9966	37.44		35
994	M0N98_01041	CP096965	1294047	1296272	+	2226	42.4	741	84.3	6.39	Type III restriction enzyme, res subunit		1.55435	0.0147087		1.48284	0.0495621			4142	22.4687	21.3989		1516	40.1351	35.2388			920	17.3913	16.5432		1916	26.3535	25.279		1306	22.2331	21.0119		444	32.5708	28.6744		448	40.545	34.5028		624
995	M0N98_01042	CP096965	1296283	1297143	+	861	41.8	286	33.2	5.37	BRO family, N-terminal domain		2.99999	5.33714e-06		2.86127	0.000240827			417	5.84826	5.56979		294	20.1231	17.6681			87	4.25192	4.04457		174	6.18749	5.93521		156	6.86598	6.48885		84	15.9312	14.0253		113	26.4399	22.4997		97
996	M0N98_01043	CP096965	1297145	1297825	+	681	43.2	226	26.8	8.26	CRISPR pre-crRNA endoribonuclease Cas5d		1.76043	0.0102512		1.67978	0.045891			899	15.9407	15.1816		372	32.1918	28.2646			189	11.6784	11.1089		381	17.1296	16.4311		329	18.3075	17.302		118	28.2948	24.9098		138	40.8241	34.7403		116
997	M0N98_01044	CP096965	1297822	1299537	+	1716	37	571	65.1	8.82	CRISPR-associated protein (Cas_Csd1)		2.2301	0.000155578		2.1269	0.000873854			1796	12.6381	12.0364		940	32.282	28.3437			427	10.4708	9.96017		837	14.934	14.3251		532	11.7483	11.103		225	21.411	18.8496		308	36.1592	30.7706		407
998	M0N98_01045	CP096965	1299557	1300441	+	885	40.9	294	32.5	5.13	CRISPR-associated protein Cas7		2.42623	1.76996e-08		2.31384	4.37397e-05			1471	20.0707	19.115		849	56.5346	49.6376			386	18.3532	17.4582		640	22.1414	21.2386		445	19.0545	18.0079		254	46.8664	41.2597		260	59.1855	50.3654		335
999	M0N98_01046	CP096965	1300451	1301116	+	666	43.4	221	25.8	6.17	protein of unknown function DUF83		2.24539	1.61522e-06		2.14155	0.000733533			1029	18.6567	17.7684		550	48.6674	42.7302			272	17.1856	16.3475		433	19.9059	19.0943		324	18.4354	17.4228		160	39.2299	34.5368		180	54.4482	46.334		210
1000	M0N98_01047	CP096965	1301113	1302135	+	1023	41.6	340	38.7	9.79	CRISPR-associated endonuclease Cas1		2.609	1.09229e-06		2.48797	6.51502e-05			1224	14.4477	13.7598		764	44.0116	38.6424			298	12.2577	11.66		552	16.5208	15.8472		374	13.8541	13.0931		266	42.4597	37.3802		170	33.4779	28.4889		328
1001	M0N98_01048	CP096965	1302145	1302435	+	291	40.2	96	11	6.55	CRISPR-associated endonuclease Cas2		10.6232	7.04647e-05		9.8439	2.907e-05			26	1.07888	1.02751		61	12.3534	10.8463			2	0.289205	0.275102		19	1.99908	1.91757		5	0.651116	0.615352		28	15.7122	13.8325		22	15.2305	12.9608		11
1002	M0N98_01051	CP096965	1304901	1305806	+	906	39.8	301	35	9.39	Transposase DDE domain protein		-1.05347	0.863867		-1.10485	0.759091			1020	13.5946	12.9473		236	15.3509	13.4781			328	15.234	14.4911		360	12.1659	11.6698		332	13.8865	13.1237		54	9.73277	8.56844		71	15.7876	13.4348		111
1003	M0N98_01052	CP096965	1305992	1307182	-	1191	44.5	396	44	5.72	Hydrogen maturase F tetramerization domain protein		-3.78931	3.79688e-27		-3.97279	1.08068e-15			11624	117.852	112.241		736	36.418	31.9751			3013	106.453	101.261		4644	119.385	114.517		3967	126.221	119.288		259	35.5107	31.2625		217	36.7056	31.2356		260
1004	M0N98_01053	CP096965	1307246	1308664	-	1419	45.4	472	53.3	6.79	Biotin and thiamine Synthesis associated domain protein		-5.6723	8.38671e-49		-5.94718	3.08237e-24			20384	173.46	165.201		865	35.9239	31.5413			5972	177.095	168.459		7835	169.054	162.161		6577	175.641	165.994		299	34.408	30.2918		286	40.604	34.553		280
1005	M0N98_01054	CP096965	1308677	1309711	-	1035	48.5	344	38.9	7.21	(FeFe) hydrogenase maturase subunit HydE		-3.75569	1.06375e-24		-3.94022	1.02353e-14			23552	274.777	261.694		1514	86.2056	75.6889			7575	307.972	292.953		9298	275.054	263.839		6679	244.541	231.109		544	85.8281	75.5605		480	93.4299	79.5065		490
1006	M0N98_01055	CP096965	1309720	1311471	-	1752	43.4	583	65.3	7.61	Iron only hydrogenase large subunit, C-terminal domain		-3.50555	1.76326e-18		-3.67773	4.68372e-13			34586	238.374	227.024		2388	80.3249	70.5256			11274	270.778	257.573		12472	217.957	209.07		10840	234.464	221.586		812	75.6821	66.6282		846	97.2795	82.7824		730
1007	M0N98_01056	CP096965	1311567	1311839	+	273	41	90	9.7	4.8	10 kDa chaperonin		-1.95752	0.00514657		-2.05483	0.00182372			30398	1344.55	1280.53		3810	822.455	722.119			10762	1658.82	1577.93		11262	1263.05	1211.55		8374	1162.39	1098.54		1937	1158.61	1020.01		1057	780.005	663.765		816
1008	M0N98_01057	CP096965	1311880	1313517	+	1638	44.5	545	58.1	4.85	60 kDa chaperonin		-2.05329	0.0124795		-2.15572	0.00555204			243727	1796.73	1711.18		29523	1062.18	932.595			91235	2343.78	2229.48		91028	1701.49	1632.11		61464	1421.96	1343.86		17130	1707.71	1503.42		5948	731.547	622.528		6445
1009	M0N98_01059	CP096965	1313961	1315343	+	1383	42.9	460	50.8	9.91	Multidrug export protein MepA		-3.40319	9.06845e-08		-3.56715	4.02748e-07			3088	26.9618	25.678		222	9.45977	8.30572			814	24.7669	23.5591		1180	26.1233	25.0582		1094	29.9762	28.3297		96	11.335	9.97896		38	5.53537	4.71046		88
1010	M0N98_01060	CP096965	1315379	1315963	+	585	43.6	194	22.2	5.76	Cyclic nucleotide-binding domain protein		-1.01052	0.963924		-1.06021	0.821163			2547	52.5735	50.0702		613	61.7525	54.2189			754	54.2356	51.5907		1035	54.1693	51.9606		758	49.1015	46.4045		254	70.9004	62.4186		134	46.146	39.2691		225
1011	M0N98_01061	CP096965	1316148	1316693	+	546	38.8	181	20.1	6.02	Carbon disulfide hydrolase		1.04524	0.843969		-1.00357	1			2066	45.6911	43.5155		526	56.7731	49.8471			573	44.1602	42.0067		795	44.5803	42.7626		698	48.4445	45.7835		204	61.0111	53.7123		116	42.8006	36.4223		206
1012	M0N98_01062	CP096965	1316818	1318233	-	1416	46.3	471	53.4	5.76	Glycosyl hydrolase family 109 protein 1		1.2588	0.186234		1.20084	0.36406			11405	97.258	92.6271		3416	142.169	124.825			2691	79.9686	76.0688		4376	94.6199	90.7619		4338	116.093	109.717		1050	121.087	106.601		1216	173.004	147.222		1150
1013	M0N98_01063	CP096965	1318928	1319428	-	501	40.9	166	19	4.65	Isopentenyl-diphosphate Delta-isomerase		11.7227	5.39736e-18		11.1758	1.22553e-16			619	14.9192	14.2088		1774	208.673	183.216			177	14.8664	14.1414		160	9.77802	9.37933		282	21.3301	20.1585		331	107.885	94.9787		679	273.034	232.345		764
1014	M0N98_01064	CP096965	1319547	1321043	-	1497	47.1	498	55.2	6.57	Histidine ammonia-lyase		252.123	4.16217e-103		240.258	2.16779e-64			396	3.19424	3.04214		23549	927.044	813.949			75	2.10818	2.00537		160	3.2724	3.13897		161	4.07554	3.85168		4483	489.01	430.51		8085	1088.04	925.892		10981
1015	M0N98_01065	CP096965	1321078	1321701	-	624	46	207	23	4.61	Methenyltetrahydrofolate cyclohydrolase		261.459	1.35821e-87		249.089	7.5102e-58			267	5.16678	4.92077		16648	1572.27	1380.46			44	2.96713	2.82244		89	4.36691	4.18885		134	8.1377	7.69071		3417	894.193	787.221		5791	1869.62	1591		7440
1016	M0N98_01066	CP096965	1321722	1322966	-	1245	48.7	414	44.9	6.58	Imidazolonepropionase		205.093	5.02993e-112		195.489	2.11776e-68			507	4.91736	4.68322		24686	1168.51	1025.95			109	3.68405	3.5044		196	4.82009	4.62356		202	6.14842	5.8107		4945	648.587	570.996		8494	1374.45	1169.62		11247
1017	M0N98_01067	CP096965	1323013	1323399	-	387	33.6	128	15.1	6.68	PD-(D/E)XK nuclease superfamily protein		268.782	1.44004e-62		255.651	5.76808e-43			149	4.6491	4.42773		9622	1465.22	1286.47			31	3.3707	3.20632		42	3.32282	3.18734		76	7.4419	7.03314		1306	551.066	485.141		3809	1982.83	1687.34		4507
1018	M0N98_01068	CP096965	1323417	1324319	-	903	48.2	300	33.3	5.84	Glutamate formimidoyltransferase		185.661	7.77197e-72		177.125	1.17148e-48			509	6.80649	6.4824		22833	1490.13	1308.34			88	4.10075	3.90078		148	5.01814	4.81353		273	11.4566	10.8273		4816	870.903	766.717		7380	1646.47	1401.1		10637
1019	M0N98_01069	CP096965	1324402	1326399	-	1998	50.3	665	74.5	6.05	Urocanate hydratase		102.957	8.15555e-104		98.2298	9.72189e-64			1651	9.97804	9.50293		40421	1192.23	1046.79			340	7.16065	6.81145		624	9.5622	9.17231		687	13.0299	12.3142		9534	779.203	685.987		13629	1374.21	1169.42		17258
1020	M0N98_01070	CP096965	1326925	1328142	-	1218	46.2	405	46.3	5.94	S-adenosylmethionine:tRNA ribosyltransferase-isomerase		-3.4215	9.48492e-25		-3.58856	6.90223e-14			15994	158.564	151.014		1131	54.7224	48.0465			4781	165.173	157.119		6019	151.302	145.133		5194	161.598	152.722		420	56.3084	49.5722		350	57.8903	49.2632		361
1021	M0N98_01071	CP096965	1328207	1329295	+	1089	43.7	362	41.1	6.29	protein of unknown function (DUF2027)		-2.20782	3.67368e-05		-2.31577	2.75132e-05			16586	183.911	175.154		1813	98.1115	86.1423			4568	176.509	167.901		6753	189.862	182.12		5265	183.211	173.148		873	130.905	115.245		480	88.797	75.5641		460
1022	M0N98_01072	CP096965	1329323	1329733	+	411	45	136	14.8	6.77	Acyl-coenzyme A thioesterase PaaI		-1.37031	0.0370991		-1.43705	0.0588469			5116	150.308	143.151		891	127.757	112.171			1306	133.712	127.191		2241	166.943	160.136		1569	144.665	136.719		352	139.853	123.122		242	118.62	100.943		297
1023	M0N98_01073	CP096965	1329813	1330421	-	609	44.7	202	22.2	6.36	Histidine carboxylase PI chain		-1.65498	0.0506396		-1.73755	0.0211813			11144	220.962	210.441		1630	157.732	138.489			4206	290.617	276.445		5082	255.497	245.08		1856	115.489	109.146		617	165.439	145.648		417	137.944	117.387		596
1024	M0N98_01074	CP096965	1330880	1332586	-	1707	46.8	568	63.9	4.92	Acyl-CoA dehydrogenase C terminal		-1.08432	0.526522		-1.13695	0.508438			74731	528.641	503.47		16509	569.95	500.419			19167	472.487	449.445		30934	554.844	532.221		24630	546.78	516.746		5988	572.822	504.295		4680	552.328	470.018		5841
1025	M0N98_01075	CP096965	1332628	1333008	-	381	40.7	126	14.3	9.58	23S rRNA-intervening sequence protein		-1.12366	0.493558		-1.17825	0.406879			14466	458.476	436.646		3056	472.692	415.026			3843	424.438	403.74		5920	475.735	456.338		4703	467.769	442.075		856	366.876	322.987		1099	581.109	494.51		1101
1026	M0N98_01076	CP096965	1333044	1334063	-	1020	47.5	339	36.7	6.51	Caffeyl-CoA reductase-Etf complex subunit CarE		-1.05201	0.745		-1.10332	0.627498			50695	600.148	571.572		11592	669.743	588.037			13718	565.926	538.328		20535	616.401	591.268		16442	610.852	577.299		4735	758.038	667.353		3279	647.629	551.116		3578
1027	M0N98_01077	CP096965	1334069	1334962	-	894	49.6	297	31.9	5.25	Caffeyl-CoA reductase-Etf complex subunit CarD		-1.0569	0.766862		-1.10843	0.627498			44476	600.733	572.129		10183	671.256	589.365			12108	569.907	542.114		17350	594.197	569.969		15018	636.584	601.618		4476	817.567	719.762		2723	613.614	522.17		2984
1028	M0N98_01078	CP096965	1335329	1335589	+	261	38.3	86	9.6	4.51	NVEALA protein		32.0783	5.40532e-63		30.5347	7.5144e-45			317	14.666	13.9677		2404	542.805	476.585			85	13.704	13.0357		136	15.9539	15.3034		96	13.9384	13.1728		545	340.979	300.187		876	676.159	575.394		983
1029	M0N98_01079	CP096965	1335668	1336732	+	1065	37.4	354	40.2	4.79	TolB-like 6-blade propeller-like protein		17.8102	5.42892e-44		16.9664	3.26115e-33			508	5.7598	5.48555		2115	117.034	102.756			124	4.89938	4.66045		239	6.87095	6.5908		145	5.15941	4.87601		496	76.0507	66.9527		768	145.277	123.627		851
1030	M0N98_01080	CP096965	1336729	1337307	+	579	33.7	192	22.8	8.35	hypothetical protein		17.5432	2.45275e-29		16.6659	2.34409e-20			135	2.81546	2.6814		569	57.914	50.8487			35	2.54366	2.41961		49	2.59111	2.48546		51	3.3379	3.15455		125	35.2535	31.0361		188	65.413	55.6649		256
1031	M0N98_01081	CP096965	1337304	1338125	+	822	35.9	273	32	9.59	Signal peptidase I		15.8131	2.34033e-22		14.9572	1.08132e-14			70	1.0283	0.979337		269	19.2855	16.9327			16	0.819062	0.77912		20	0.744949	0.714575		34	1.56743	1.48134		95	18.8722	16.6145		86	21.0771	17.9361		88
1032	M0N98_01082	CP096965	1338279	1338821	+	543	41.3	180	19.7	8.18	hypothetical protein		1.91407	3.66735e-05		1.82483	0.000978637			7877	175.168	166.827		3590	389.623	342.091			2091	162.04	154.138		3643	205.413	197.038		2143	149.556	141.341		1476	443.872	390.771		943	349.862	297.724		1171
1033	M0N98_01083	CP096965	1338953	1340350	+	1398	46.5	465	52	8.37	Outer membrane protein OprM		-4.08591	7.47087e-13		-4.28537	2.01582e-12			9703	83.8093	79.8187		557	23.48	20.6155			2570	77.3561	73.5838		5009	109.701	105.229		2124	57.5743	54.4119		202	23.5947	20.7721		156	22.4803	19.1302		199
1034	M0N98_01084	CP096965	1340405	1341535	+	1131	43.3	376	41.4	8.39	Efflux pump periplasmic linker BepF		-7.21562	1.07598e-09		-7.5619	8.7708e-11			8823	94.1992	89.7139		293	15.267	13.4045			2516	93.6088	89.0439		4711	127.532	122.332		1596	53.4751	50.5378		124	17.9032	15.7614		34	6.05621	5.15369		135
1035	M0N98_01085	CP096965	1341540	1344656	+	3117	47.3	1038	112.5	4.9	Efflux pump membrane transporter BepE		-4.54196	1.8387e-06		-4.76842	2.23686e-07			33715	130.611	124.392		1791	33.8617	29.7307			11582	156.356	148.731		17115	168.116	161.261		5018	61.0064	57.6554		992	51.9692	45.7521		324	20.9408	17.8201		475
1036	M0N98_01086	CP096965	1344773	1345966	+	1194	39.4	397	45.2	8.12	Miniconductance mechanosensitive channel YbdG		-1.17747	0.307035		-1.23467	0.280755			6106	61.7513	58.811		1226	60.5112	53.1291			1590	56.0353	53.3027		2674	68.5686	65.7729		1842	58.4611	55.2499		432	59.0814	52.0134		425	71.7083	61.022		369
1037	M0N98_01087	CP096965	1346085	1347581	-	1497	36.5	498	56.8	8.8	Histidine kinase-, DNA gyrase B-, and HSP90-like ATPase		-4.58807	2.06862e-10		-4.80923	1.94152e-11			15055	121.437	115.655		766	30.1548	26.4761			3339	93.8563	89.2793		6391	130.712	125.382		5325	134.797	127.393		149	16.2531	14.3087		316	42.5256	36.1882		301
1038	M0N98_01088	CP096965	1347752	1350061	+	2310	39.4	769	87.9	7.09	Outer membrane protein beta-barrel family protein		64.9565	2.9118e-227		61.9583	1.97536e-83			1109	5.79713	5.5211		17222	439.361	385.761			264	4.80907	4.57455		468	6.20301	5.95009		377	6.18459	5.84488		6062	428.524	377.259		4744	413.731	352.075		6416
1039	M0N98_01089	CP096965	1350206	1350568	+	363	41	120	14	4.96	Protein of unknown function (DUF1232)		65.7346	3.6802e-125		62.6174	1.32639e-74			325	10.8111	10.2963		4979	808.324	709.712			68	7.88263	7.49822		159	13.4109	12.8641		98	10.2306	9.66865		1509	678.819	597.611		1751	971.772	826.954		1719
1040	M0N98_01090	CP096965	1351008	1354253	+	3246	39.8	1081	119.7	6.82	TonB-dependent receptor P3		11.8822	1.42462e-44		11.3334	1.125e-31			2757	10.2561	9.76774		7696	139.722	122.677			594	7.70028	7.32477		1145	10.8	10.3597		1018	11.8845	11.2317		2259	113.642	100.047		2917	181.039	154.06		2520
1041	M0N98_01091	CP096965	1354267	1355757	+	1491	41.3	496	55.9	4.74	SusD-like protein P38		8.31628	3.77296e-36		7.93223	5.62644e-26			1744	14.1242	13.4516		3427	135.452	118.928			379	10.6962	10.1746		712	14.6208	14.0246		653	16.5965	15.6849		1032	113.025	99.5035		1210	163.491	139.126		1185
1042	M0N98_01092	CP096965	1356080	1358230	-	2151	45.9	716	79.1	5.3	Methylmalonyl-CoA mutase large subunit		5.53731	4.56169e-60		5.28001	1.80485e-19			49600	278.442	265.184		66074	1810.26	1589.41			14008	274.034	260.67		19761	281.279	269.81		15831	278.901	263.581		21483	1630.89	1435.79		19694	1844.5	1569.62		24897
1043	M0N98_01093	CP096965	1358240	1360150	-	1911	44.3	636	70.5	5.81	Methylmalonyl-CoA mutase small subunit		4.48762	2.68972e-45		4.27935	8.70302e-16			45178	285.47	271.877		48805	1505.06	1321.45			12512	275.508	262.073		17246	276.31	265.044		15420	305.777	288.982		16048	1371.3	1207.25		15329	1615.99	1375.17		17428
1044	M0N98_01094	CP096965	1360436	1362106	+	1671	43.1	556	60.2	8.01	Aspartate/alanine antiporter		-10.2636	3.32776e-40		-10.7661	7.254e-30			57297	414.046	394.331		1348	47.5404	41.7407			16292	410.267	390.26		23866	437.292	419.462		17139	388.678	367.329		637	62.2492	54.8023		341	41.1115	34.9848		370
1045	M0N98_01095	CP096965	1362222	1363856	+	1635	42.4	544	62	5.2	AAA domain, putative AbiEii toxin, Type IV TA system		-14.5593	5.33214e-70		-15.2543	1.13022e-43			27522	203.262	193.583		446	16.0756	14.1144			6449	165.975	157.881		11889	222.636	213.559		9184	212.861	201.169		135	13.483	11.87		155	19.0985	16.2523		156
1046	M0N98_01096	CP096965	1363896	1364477	+	582	41.1	193	22.7	6.78	ECF RNA polymerase sigma-E factor		-2.83803	6.71436e-10		-2.97671	4.09338e-07			3232	67.0566	63.8637		274	27.7445	24.3598			872	63.0467	59.9721		1357	71.388	68.4773		1003	65.3069	61.7198		97	27.2157	23.9599		66	22.8458	19.4412		111
1047	M0N98_01097	CP096965	1364607	1365593	+	987	41.2	328	38.6	9.1	protein of unknown function (DUF4974)		3.57872	1.12177e-11		3.41242	2.38254e-09			2104	25.7408	24.5152		1830	109.266	95.9357			605	25.7933	24.5355		836	25.9333	24.8759		663	25.4553	24.0571		556	91.9875	80.983		420	85.7269	72.9515		854
1048	M0N98_01098	CP096965	1365651	1369154	+	3504	40.3	1167	129.9	9.01	TonB-dependent receptor P3		13.927	3.87626e-44		13.27	5.4764e-30			535	1.84367	1.75588		1766	29.7014	26.0779			140	1.68125	1.59926		224	1.95728	1.87747		171	1.84933	1.74775		432	20.1322	17.7238		627	36.0486	30.6765		707
1049	M0N98_01099	CP096965	1369175	1370710	+	1536	41.3	511	58.9	4.72	SusD-like protein P2		10.3868	2.048e-23		9.88287	7.2891e-16			211	1.65876	1.57978		516	19.7974	17.3822			58	1.58893	1.51145		95	1.89366	1.81644		58	1.43093	1.35233		122	12.97	11.4184		195	25.5757	21.7643		199
1050	M0N98_01100	CP096965	1370742	1372811	+	2070	45.6	689	78	5.08	Glucosidase YgjK		8.48565	9.11012e-25		8.07975	9.78037e-16			309	1.80253	1.7167		633	18.0212	15.8227			84	1.70757	1.6243		119	1.76013	1.68836		106	1.94051	1.83393		170	13.4106	11.8063		176	17.1288	14.5762		287
1051	M0N98_01101	CP096965	1372870	1376097	+	3228	43.8	1075	122.4	6.61	Beta-galactosidase		4.21698	6.40103e-23		4.02234	3.21202e-14			2048	7.66108	7.2963		2045	37.3344	32.7798			466	6.07465	5.77841		899	8.52697	8.17929		683	8.01805	7.57763		756	38.2436	33.6685		625	39.006	33.1931		664
1052	M0N98_01102	CP096965	1376284	1378101	-	1818	43.8	605	68.2	5.31	SusD family protein		60.7952	5.55998e-59		57.8926	1.49654e-45			270	1.79334	1.70795		3974	128.82	113.105			70	1.62022	1.5412		94	1.58308	1.51853		106	2.2095	2.08813		774	69.5213	61.2045		1176	130.316	110.896		2024
1053	M0N98_01103	CP096965	1378114	1381206	-	3093	43	1030	115.1	5.16	TonB-dependent receptor P26		77.5519	2.59705e-87		73.857	1.77315e-58			456	1.78024	1.69547		8523	162.391	142.58			141	1.91826	1.82472		181	1.79171	1.71865		134	1.64175	1.55157		1813	95.717	84.2663		2575	167.719	142.725		4135
1054	M0N98_01104	CP096965	1381680	1382819	-	1140	41.9	379	43.7	6.26	dTDP-glucose 4,6-dehydratase 2		-1.80064	0.000153726		-1.88924	0.000740721			47225	500.219	476.401		6301	325.727	285.99			14386	531.012	505.116		18524	497.506	477.221		14315	475.848	449.71		2472	354.091	311.731		2151	380.12	323.473		1678
1055	M0N98_01105	CP096965	1382868	1383365	-	498	44.6	165	18.7	7.7	Calcineurin-like phosphoesterase superfamily domain protein		-2.5505	4.25025e-07		-2.67544	2.05412e-06			5690	137.967	131.398		542	64.1386	56.314			1681	142.039	135.112		2238	137.594	131.984		1771	134.763	127.361		254	83.2867	73.323		136	55.0167	46.8179		152
1056	M0N98_01106	CP096965	1383423	1385477	+	2055	42.4	684	80.6	8.94	Polyphosphate kinase		5.55347	8.89762e-24		5.29596	4.83682e-16			1238	7.27449	6.92811		1628	46.6866	40.9911			303	6.2044	5.90183		527	7.85177	7.53162		408	7.52367	7.11041		437	34.7249	30.5707		547	53.6242	45.6328		644
1057	M0N98_01107	CP096965	1385707	1385862	+	156	44.2	51	5.8	6.21	hypothetical protein		8.81567	5.33244e-09		8.35058	2.29342e-07			80	6.1924	5.89755		168	63.465	55.7226			25	6.74348	6.41463		36	7.06556	6.77747		19	4.61541	4.3619		28	29.3092	25.803		53	68.4441	58.2443		87
1058	M0N98_01108	CP096965	1386228	1386656	-	429	44.5	142	16.3	10.43	hypothetical protein		11.406	8.56835e-05		10.5913	2.99326e-05			15	0.422209	0.402105		43	5.90692	5.1863			8	0.784696	0.746429		2	0.142739	0.136919		5	0.441666	0.417406		9	3.42575	3.01593		18	8.45279	7.19312		16
1059	M0N98_01109	CP096965	1387200	1387592	+	393	34.9	130	14.7	8.9	Outer membrane protein beta-barrel family protein		11.4368	0.0119131		10.5444	0.00800497			21	0.645238	0.614515		50	7.49769	6.583			5	0.53536	0.509253		14	1.0907	1.04623		2	0.19285	0.182257		2	0.831014	0.7316		47	24.093	20.5025		1
1060	M0N98_01110	CP096965	1387558	1388139	-	582	42.1	193	23.4	8.68	Peptidase C39 family protein		10.1436	1.14451e-05		9.56218	3.56435e-05			55	1.14112	1.08679		123	12.4547	10.9352			10	0.723013	0.687754		29	1.52561	1.46341		16	1.04179	0.984563		22	6.17264	5.4342		84	29.0764	24.7433		17
1061	M0N98_01111	CP096965	1388132	1389643	-	1512	42.7	503	58.2	7.98	Iron-sulfur cluster-binding domain protein		15.0715	NA		14.3147	8.31871e-07			282	2.25212	2.14488		943	36.7544	32.2706			85	2.36557	2.25021		126	2.55145	2.44742		71	1.77946	1.68172		80	8.63991	7.60631		767	102.195	86.9652		96
1062	M0N98_01112	CP096965	1389621	1389821	-	201	39.8	66	7.4	3.91	hypothetical protein		20.9642	1.82165e-07		19.7835	2.55745e-06			56	3.36423	3.20404		270	79.1621	69.5047			16	3.3496	3.18625		15	2.28488	2.19172		25	4.7133	4.45441		28	22.7475	20.0262		218	218.497	185.936		24
1063	M0N98_01113	CP096965	1389855	1390997	-	1143	43.2	380	43.8	5.11	type I secretion membrane fusion protein, HlyD family		7.26097	8.82024e-06		6.89197	3.31814e-05			144	1.52128	1.44885		235	12.1163	10.6382			36	1.32533	1.2607		67	1.79472	1.72154		41	1.35931	1.28465		40	5.71459	5.03095		157	27.6719	23.5481		38
1064	M0N98_01114	CP096965	1391047	1393248	-	2202	46.4	733	83.6	9.62	Alpha-hemolysin translocation ATP-binding protein HlyB		8.64228	0.00602852		8.2294	4.94114e-05			738	4.04699	3.8543		1408	37.6821	33.0851			150	2.86644	2.72665		306	4.25474	4.08126		282	4.85303	4.58647		98	7.26741	6.39801		1135	103.84	88.365		175
1065	M0N98_01115	CP096965	1393403	1393639	-	237	33.8	78	9.3	9.69	hypothetical protein		13.7875	0.0121249		13.0257	0.000571351			82	4.17791	3.97898		247	61.4184	53.9256			21	3.72855	3.54672		37	4.77993	4.58504		24	3.83746	3.62668		3	2.06702	1.81974		217	184.458	156.969		27
1066	M0N98_01116	CP096965	1393660	1394052	-	393	39.7	130	14.5	8.97	protein of unknown function (DUF3244)		6.13338	0.000371726		5.83575	0.000391986			362	11.1227	10.5931		493	73.9272	64.9084			79	8.4587	8.0462		154	11.9977	11.5085		129	12.4388	11.7556		67	27.839	24.5086		381	195.307	166.201		45
1067	M0N98_01117	CP096965	1394215	1396089	-	1875	34.3	624	73.4	6.05	Tetratricopeptide repeat protein		-1.41324	0.0730552		-1.48173	0.0969644			2168	13.9621	13.2973		366	11.5035	10.1001			596	13.3756	12.7233		939	15.3332	14.708		633	12.7933	12.0906		102	8.88321	7.82051		108	11.604	9.87471		156
1068	M0N98_01118	CP096965	1396450	1397247	-	798	50	265	30.6	8.93	IS21 family transposase ISBf1		-1.90506	0.111311		-1.99483	0.0829577			403	6.09812	5.80775		52	3.84017	3.37168			137	7.22415	6.87185		161	6.1772	5.92533		105	4.98618	4.7123		14	2.86481	2.52209		8	2.01963	1.71866		30
1069	M0N98_01119	CP096965	1397234	1398754	-	1521	51.4	506	59.7	9.47	Integrase core domain protein		-3.31549	1.11354e-06		-3.47176	1.3732e-05			1237	9.82051	9.3529		88	3.4096	2.99364			294	8.13368	7.73703		568	11.4337	10.9675		375	9.34294	8.82975		38	4.07967	3.59162		28	3.70863	3.15595		22
1070	M0N98_01120	CP096965	1399288	1399533	-	246	47.6	81	9.3	4.6	hypothetical protein		21.2268	2.69212e-75		20.2285	7.07021e-43			37931	1861.88	1773.23		193331	46314.4	40664.3			11556	1976.7	1880.31		15896	1978.43	1897.76		10479	1614.23	1525.57		84055	55795.5	49120.7		59338	48594	41352.3		49938
1071	M0N98_01121	CP096965	1399530	1400477	-	948	49.6	315	36.2	8.82	Putative amidoligase enzyme		9.1195	6.52404e-52		8.68579	5.93359e-26			703	8.95448	8.52811		1548	96.2304	84.4907			203	9.01066	8.57124		256	8.26799	7.93088		244	9.75355	9.21781		572	98.5278	86.7409		506	107.529	91.5048		470
1072	M0N98_01122	CP096965	1400688	1400891	-	204	46.6	67	7.5	9.33	hypothetical protein		NA	NA		1	1			0	0	0		0	0	0			0	0	0		0	0	0		0	0	0		0	0	0		0	0	0		0
1073	M0N98_01123	CP096965	1400897	1401061	-	165	29.1	54	6.7	9.45	hypothetical protein		2.11784	0.835826		-2.72753	1			1	0.0731829	0.0696983		0	0	0			1	0.255026	0.24259		0	0	0		0	0	0		0	0	0		0	0	0		0
1074	M0N98_01124	CP096965	1401102	1401653	+	552	48.6	183	21.1	9.75	hypothetical protein		1.2238	0.411437		1.16645	0.595056			1064	23.2753	22.1671		313	33.416	29.3394			356	27.1381	25.8147		420	23.2959	22.346		288	19.7713	18.6853		79	23.37	20.5743		112	40.8756	34.7841		122
1075	M0N98_01125	CP096965	1401643	1402590	+	948	53.8	315	37.2	9.32	Family of unknown function (DUF5712)		1.44721	0.0713187		1.37932	0.151098			3171	40.3907	38.4675		1124	69.8727	61.3486			1041	46.2074	43.954		1271	41.0493	39.3756		859	34.3373	32.4512		437	75.2739	66.2688		235	49.9395	42.4973		452
1076	M0N98_01126	CP096965	1402603	1404207	-	1605	54.9	534	61	7.74	Conjugative transposon protein TraD		1.19634	0.46229		1.14017	0.625194			2065	15.536	14.7962		605	22.2142	19.5041			712	18.667	17.7566		819	15.6235	14.9864		534	12.608	11.9155		192	19.5343	17.1974		136	17.0706	14.5267		277
1077	M0N98_01127	CP096965	1404275	1404595	-	321	57.6	106	11.7	8.06	hypothetical protein		-3.38811	0.407599		-3.47535	0.220335			29	1.0909	1.03896		2	0.367176	0.322382			13	1.70415	1.62104		11	1.04919	1.00642		5	0.590264	0.557842		0	0	0		2	1.25519	1.06814		0
1078	M0N98_01128	CP096965	1404619	1407483	-	2865	55.9	954	107.9	6.15	Large polyvalent protein associated domain 23		-3.70619	0.000671482		-3.87337	0.000435039			407	1.71539	1.63371		26	0.534809	0.469564			129	1.89467	1.80228		176	1.88086	1.80417		102	1.34914	1.27503		6	0.341978	0.301067		12	0.843804	0.718056		8
1079	M0N98_01129	CP096965	1407758	1409185	-	1428	55.1	475	52.2	6.86	hypothetical protein		3.25028	0.00027556		3.08833	0.00167676			174	1.47135	1.40129		142	5.86017	5.14525			74	2.18058	2.07424		46	0.986275	0.946061		54	1.433	1.35429		44	5.03148	4.42956		40	5.64309	4.80213		58
1080	M0N98_01130	CP096965	1409570	1410373	+	804	51.5	267	30.7	5.95	KilA-N domain protein		-1.65529	0.000233859		-1.73539	0.00373824			4706	70.6788	67.3135		683	50.0627	43.9553			1238	64.7938	61.634		1846	70.2982	67.4319		1622	76.4498	72.2506		226	45.9011	40.41		205	51.3668	43.7119		252
1081	M0N98_01131	CP096965	1411080	1411640	+	561	50.3	186	22.1	8.18	hypothetical protein		1.65975	0.483202		1.57399	0.454218			101	2.17396	2.07045		38	3.99182	3.50483			18	1.35014	1.2843		40	2.18306	2.09405		43	2.9046	2.74506		10	2.91077	2.56256		26	9.33674	7.94534		2
1082	M0N98_01132	CP096965	1411679	1412071	+	393	54.7	130	14.9	10.05	hypothetical protein		-1.09154	0.936372		-1.1607	0.91235			48	1.47483	1.40461		10	1.49954	1.3166			14	1.49901	1.42591		20	1.55814	1.49461		14	1.34995	1.2758		2	0.831014	0.7316		8	4.10093	3.48979		0
1083	M0N98_01133	CP096965	1412494	1412694	+	201	52.7	66	7.5	11.59	hypothetical protein		27.5877	1.99953e-20		25.8499	5.86579e-15			35	2.10264	2.00253		237	69.4868	61.0097			15	3.14025	2.98711		15	2.28488	2.19172		5	0.942661	0.890882		97	78.8037	69.3764		47	47.1071	40.087		93
1084	M0N98_01134	CP096965	1412594	1412917	-	324	57.4	107	12.5	9.1	Helix-turn-helix domain protein		20.509	6.92147e-26		19.4201	3.24597e-19			102	3.80144	3.62044		523	95.1276	83.5224			48	6.23398	5.92997		34	3.21294	3.08194		20	2.33919	2.21071		218	109.871	96.727		122	75.8577	64.553		183
1085	M0N98_01135	CP096965	1413242	1413553	-	312	55.8	103	12.1	8.04	Helix-turn-helix domain protein		5.06961	2.34894e-06		4.8115	1.67509e-05			91	3.52193	3.35423		108	20.3995	17.9108			18	2.42765	2.30927		48	4.71037	4.51831		25	3.03645	2.86967		34	17.7949	15.6661		28	18.0796	15.3853		46
1086	M0N98_01136	CP096965	1414031	1414525	+	495	60.4	164	18.5	8.93	Protein of unknown function (DUF3408)		19.6995	0.000927844		16.3796	2.07232e-05			5	0.121971	0.116164		22	2.61919	2.29966			1	0.0850088	0.0808632		4	0.247413	0.237326		0	0	0		6	1.97933	1.74254		10	4.06986	3.46335		6
1087	M0N98_01137	CP096965	1414753	1415124	+	372	59.1	123	13.6	11.89	hypothetical protein		-1.41847	0.888766		-1.38268	0.869341			10	0.324602	0.309146		2	0.316838	0.278185			8	0.904932	0.860802		0	0	0		2	0.203736	0.192546		0	0	0		0	0	0		2
1088	M0N98_01138	CP096965	1415129	1416055	+	927	53.7	308	35.1	10.12	Conjugative transposon protein TraI relaxase/mobilization nuclease		3.0849	0.169164		2.91365	0.107804			28	0.36473	0.347364		22	1.3986	1.22797			16	0.726288	0.69087		8	0.264228	0.253454		4	0.163517	0.154535		14	2.46615	2.17112		6	1.30394	1.10962		2
1089	M0N98_01139	CP096965	1416082	1416837	+	756	54.5	251	28.2	9.67	hypothetical protein		-1.4941	0.75021		-1.55212	0.627036			84	1.34169	1.2778		14	1.09133	0.958192			33	1.8368	1.74722		39	1.57947	1.51507		12	0.601507	0.568468		0	0	0		0	0	0		14
1090	M0N98_01142	CP096965	1418791	1419309	+	519	53.6	172	20.1	9.71	UpxY transcriptional antitermination factor		-2.01558	6.30708e-07		-2.11439	4.97909e-05			102313	2380.44	2267.09		12235	1389.27	1219.78			29741	2411.33	2293.74		40796	2406.68	2308.55		31776	2320.13	2192.7		5107	1606.83	1414.6		3638	1412.15	1201.7		3490
1091	M0N98_01143	CP096965	1419748	1420182	+	435	48	144	16.6	6.52	hypothetical protein		-1.14726	0.370555		-1.20345	0.340765			15831	439.453	418.529		3354	454.385	398.952			4945	478.35	455.023		6114	430.333	412.787		4772	415.712	392.878		1092	409.925	360.886		906	419.589	357.06		1356
1092	M0N98_01144	CP096965	1420208	1421008	+	801	44.4	266	29.4	9.31	Polysaccharide biosynthesis/export protein		-2.11353	3.07221e-14		-2.21684	3.39972e-06			61887	932.954	888.532		7053	518.909	455.604			18123	952.065	905.636		24414	933.2	895.151		19350	915.44	865.157		2457	500.892	440.97		2160	543.258	462.299		2436
1093	M0N98_01145	CP096965	1421046	1423454	+	2409	43.7	802	89.8	5.14	G-rich domain on putative tyrosine kinase		-2.45692	2.53965e-14		-2.57692	2.39611e-07			230360	1154.69	1099.71		22681	554.849	487.16			66736	1165.71	1108.87		92994	1181.92	1133.73		70630	1111.05	1050.02		8589	582.206	512.557		5926	495.575	421.723		8166
1094	M0N98_01146	CP096965	1423505	1424920	+	1416	49	471	54.7	8.86	Bacterial sugar transferase		-1.38013	0.00354335		-1.44773	0.0473776			210749	1797.2	1711.62		36791	1531.19	1344.39			62649	1861.74	1770.95		86328	1866.62	1790.52		61772	1653.14	1562.34		13347	1539.19	1355.05		10537	1499.13	1275.72		12907
1095	M0N98_01147	CP096965	1424952	1427405	+	2454	50.7	817	92.4	8.88	Type III restriction enzyme, res subunit		-1.05122	0.720348		-1.10248	0.632435			227435	1119.12	1065.83		52255	1254.88	1101.79			65162	1117.35	1062.86		92241	1150.85	1103.92		70032	1081.44	1022.04		18704	1244.6	1095.71		13870	1138.64	968.955		19681
1096	M0N98_01148	CP096965	1427779	1427976	+	198	33.8	65	7.4	10.11	hypothetical protein		1.50366	0.0992483		1.43471	0.140727			3360	204.912	195.155		1231	366.389	321.691			896	190.42	181.134		1183	182.931	175.473		1281	245.169	231.702		288	237.519	209.105		317	322.537	274.471		626
1097	M0N98_01149	CP096965	1428065	1428583	+	519	43.9	172	19.8	4.57	UDP-glucose 6-dehydrogenase		1.06618	0.744959		1.01693	0.952407			30483	709.225	675.455		7762	881.366	773.843			7987	647.568	615.988		11959	705.498	676.733		10537	769.362	727.103		2026	637.446	561.188		2611	1013.5	862.465		3125
1098	M0N98_01150	CP096965	1428632	1429609	+	978	31.1	325	38.2	9.58	Acyltransferase family protein		-1.11936	0.626181		-1.17322	0.473982			7028	86.7734	82.6416		1511	91.049	79.9415			1748	75.2093	71.5416		2944	92.1653	88.4074		2336	90.5139	85.5422		442	73.7997	64.971		348	71.6845	61.0018		721
1099	M0N98_01151	CP096965	1429727	1431190	+	1464	35.2	487	54.4	9.65	Polysaccharide biosynthesis protein		-1.04344	0.849592		-1.09408	0.688615			14007	115.531	110.03		3195	128.611	112.921			3761	108.101	102.83		5751	120.274	115.37		4495	116.351	109.96		771	85.9972	75.7093		1080	148.617	126.469		1344
1100	M0N98_01152	CP096965	1431231	1432340	+	1110	32.3	369	43	8.94	NAD dependent epimerase/dehydratase family protein		-1.245	0.397565		-1.30531	0.272636			18615	202.504	192.862		3591	190.652	167.394			5242	198.721	189.03		6865	189.359	181.638		6508	222.181	209.977		691	101.654	89.4934		1243	225.597	191.977		1657
1101	M0N98_01153	CP096965	1432347	1433588	+	1242	35.5	413	46.7	8.81	Coenzyme F420 hydrogenase/dehydrogenase, beta subunit C terminus		-1.52321	0.00376363		-1.59718	0.0113643			31325	304.553	290.052		4967	235.68	206.928			8823	298.926	284.348		12120	298.779	286.596		10382	316.768	299.368		1473	193.665	170.497		1416	229.682	195.454		2078
1102	M0N98_01154	CP096965	1433594	1434163	+	570	35.6	189	21.5	9.47	Bacterial transferase hexapeptide (six repeats)		-1.32182	0.239081		-1.38555	0.148707			8944	189.474	180.453		1625	168.007	147.511			2363	174.445	165.938		3563	191.386	183.582		3018	200.644	189.623		359	102.847	90.5432		467	165.054	140.457		799
1103	M0N98_01155	CP096965	1434160	1435170	+	1011	31.5	336	39.3	9.69	Acyltransferase family protein		1.50787	0.00607358		1.43828	0.0467142			8883	106.097	101.045		3214	187.346	164.491			2280	94.897	90.2692		3601	109.054	104.607		3002	112.523	106.342		977	157.803	138.925		903	179.937	153.122		1334
1104	M0N98_01156	CP096965	1435174	1436412	+	1239	29.8	412	48.8	9.23	hypothetical protein		1.37074	0.0847027		1.30783	0.188093			5269	51.3512	48.9061		1727	82.143	72.122			1216	41.2982	39.2842		2191	54.1427	51.9351		1862	56.9495	53.8214		525	69.1925	60.915		459	74.6322	63.5102		743
1105	M0N98_01157	CP096965	1436416	1437630	+	1215	34.8	404	46.6	9.2	Polysaccharide pyruvyl transferase		-1.40981	0.0980192		-1.47812	0.0641819			27131	269.639	256.8		4625	224.329	196.962			7570	262.173	249.388		10413	262.403	251.703		9148	285.319	269.647		1055	141.791	124.828		1473	244.237	207.84		2097
1106	M0N98_01158	CP096965	1437747	1438811	+	1065	30.8	354	41.6	7.89	Glycosyl transferases group 1		-1.7023	0.00174599		-1.78472	0.00209012			13504	153.111	145.821		1908	105.579	92.699			3683	145.519	138.423		5301	152.397	146.183		4520	160.831	151.997		509	78.0439	68.7075		565	106.877	90.9496		834
1107	M0N98_01159	CP096965	1438815	1439921	+	1107	34.4	368	42.5	9.13	Glycosyl transferases group 1		-1.22746	0.417978		-1.28677	0.292481			18928	206.467	196.636		3715	197.77	173.643			5181	196.94	187.336		6510	180.054	172.712		7237	247.738	234.13		761	112.256	98.8264		1321	240.403	204.577		1633
1108	M0N98_01160	CP096965	1440260	1440556	+	297	38.7	98	10.3	8.53	Serine acetyltransferase		-2.06712	4.0946e-05		-2.16748	5.24619e-05			14658	595.953	567.576		1716	340.495	298.956			4296	608.663	578.98		5633	580.7	557.023		4729	603.385	570.242		451	247.965	218.301		486	329.659	280.532		779
1109	M0N98_01161	CP096965	1440582	1441454	+	873	45.2	290	33.3	6.73	N,N'-diacetyllegionaminic acid synthase		-1.40981	0.0426666		-1.47871	0.0464207			66467	919.359	875.584		11505	776.644	681.897			21452	1034	983.58		24250	850.484	815.806		20765	901.362	851.852		3263	610.343	537.327		3247	749.295	637.632		4995
1110	M0N98_01162	CP096965	1441472	1441720	+	249	39	82	9.4	4.34	hypothetical protein		-1.09016	0.675873		-1.1432	0.533408			18358	890.265	847.875		4126	976.517	857.386			5696	962.586	915.644		6494	798.512	765.954		6168	938.699	887.138		1197	784.993	691.084		1069	864.895	736.004		1860
1111	M0N98_01163	CP096965	1441724	1442878	+	1155	46.8	384	43.2	5.04	Cytidylyltransferase		-1.18511	0.289536		-1.24293	0.275567			69478	726.372	691.785		14328	731.061	641.874			21684	789.998	751.473		25286	670.296	642.966		22508	738.476	697.913		4527	640.029	563.462		3803	663.329	564.477		5998
1112	M0N98_01164	CP096965	1442878	1444005	+	1128	32.9	375	43.7	9.66	hypothetical protein		1.20151	0.442826		1.14551	0.569995			18970	203.073	193.403		5558	290.375	254.951			6314	235.54	224.053		6588	178.819	171.528		6068	203.853	192.656		1227	177.626	156.377		1771	316.297	269.161		2560
1113	M0N98_01165	CP096965	1444118	1444483	+	366	41	121	13.5	4.37	putative glycosyltransferase EpsJ		1.44483	0.098725		1.37779	0.146519			6876	226.855	216.053		2429	391.108	343.394			2176	250.177	237.976		2281	190.815	183.035		2419	250.459	236.702		561	250.295	220.352		750	412.824	351.303		1118
1114	M0N98_01166	CP096965	1444491	1445108	+	618	38.7	205	23.7	8.33	hypothetical protein		1.05727	0.752906		1.00806	0.983056			14402	281.402	268.003		3691	351.97	309.031			4409	300.207	285.567		5310	263.072	252.346		4683	287.155	271.383		1059	279.82	246.345		1139	371.296	315.964		1493
1115	M0N98_01167	CP096965	1445235	1445732	+	498	39.6	165	18.9	9.38	Acyltransferase family protein		-1.63985	0.0737903		-1.71734	0.0357525			36644	888.52	846.213		5430	642.57	564.179			7171	605.925	576.377		10387	638.601	612.563		19086	1452.34	1372.56		1434	470.209	413.958		1732	700.654	596.239		2264
1116	M0N98_01168	CP096965	1445816	1446337	+	522	40.4	173	19.6	8.76	hypothetical protein		1.15273	0.260128		1.09916	0.627498			14285	330.448	314.714		3968	447.972	393.321			3917	315.756	300.358		5771	338.493	324.691		4597	333.722	315.392		1421	444.523	391.345		1078	416.038	354.038		1469
1117	M0N98_01169	CP096965	1446452	1447228	+	777	41.4	258	30.8	8.73	protein of unknown function (DUF4422)		1.22783	0.227188		1.17089	0.435818			18148	282.034	268.605		5411	410.399	360.332			5363	290.439	276.276		6320	249.037	238.883		6465	315.304	297.985		1521	319.653	281.413		1715	444.66	378.395		2175
1118	M0N98_01170	CP096965	1447270	1448394	+	1125	47.9	374	43.5	6.45	UDP-galactopyranose mutase		-1.24528	0.101425		-1.30633	0.15349			50425	541.236	515.465		9871	517.081	453.999			15904	594.871	565.861		19164	521.557	500.292		15357	517.291	488.878		3585	520.365	458.113		2614	468.099	398.341		3672
1119	M0N98_01171	CP096965	1448461	1449282	+	822	43.4	273	31.7	6.67	Exopolysaccharide biosynthesis protein YbjH		1.16634	0.393283		1.1122	0.618668			22568	331.524	315.738		6423	460.485	404.308			6912	353.835	336.58		8016	298.576	286.402		7640	352.211	332.865		1836	364.73	321.098		1812	444.09	377.91		2775
1120	M0N98_01172	CP096965	1449684	1450589	-	906	39.8	301	35	9.41	Transposase DDE domain protein		1.29364	0.258196		1.23383	0.356208			10620	141.543	134.804		3320	215.953	189.608			3071	142.633	135.677		4033	136.291	130.734		3516	147.063	138.985		747	134.637	118.53		978	217.468	185.06		1595
1121	M0N98_01173	CP096965	1450860	1451222	+	363	42.1	120	14.2	4.38	hypothetical protein		1.52976	0.00914689		1.45867	0.0482621			10067	334.878	318.933		3721	604.092	530.395			3003	348.111	331.135		3728	314.44	301.619		3336	348.258	329.129		1002	450.746	396.823		1194	662.648	563.897		1525
1122	M0N98_01174	CP096965	1451306	1451623	+	318	50.6	105	12.4	6.07	Type III restriction enzyme, res subunit		1.49864	0.00220977		1.42862	0.0495621			13994	531.384	506.082		5113	947.542	831.946			4371	578.392	550.186		5272	507.594	486.898		4351	518.494	490.014		1797	922.767	812.376		1353	857.148	729.411		1963
1123	M0N98_01175	CP096965	1451914	1452435	+	522	43.3	173	20	10.49	hypothetical protein		1.1289	0.54597		1.07676	0.739355			6969	161.211	153.534		1904	214.954	188.731			1945	156.79	149.144		2540	148.981	142.907		2484	180.328	170.423		504	157.663	138.802		572	220.755	187.857		828
1124	M0N98_01176	CP096965	1452788	1454275	+	1488	42.5	495	56.3	9.16	Capsule assembly protein Wzi		-1.01576	0.928668		-1.06524	0.772438			4711	38.2299	36.4096		1126	44.5949	39.1545			1375	38.8838	36.9876		1682	34.6092	33.1981		1654	42.1225	39.8088		353	38.7385	34.1042		341	46.1675	39.2874		432
1125	M0N98_01177	CP096965	1454334	1454714	+	381	38.3	126	14.3	9.66	Lipocalin-like domain protein		1.88985	0.000656188		1.80161	0.0103185			1386	43.927	41.8354		626	96.8276	85.0151			404	44.6196	42.4436		533	42.8322	41.0858		449	44.6584	42.2054		219	93.8621	82.6333		239	126.374	107.541		168
1126	M0N98_01178	CP096965	1455237	1455740	-	504	36.9	167	19.5	8.58	hypothetical protein		-2.77371	1.62014e-05		-2.90471	0.000226655			903	21.6347	20.6046		78	9.1204	8.00775			226	18.8689	17.9487		366	22.2341	21.3275		311	23.3836	22.0992		26	8.42391	7.41616		22	8.79381	7.48332		30
1127	M0N98_01179	CP096965	1455990	1457345	-	1356	55.2	451	49.8	10.04	hypothetical protein		-2.16492	2.08532e-09		-2.27086	2.25599e-06			10636	94.7136	90.2038		1184	51.4567	45.1792			2994	92.9097	88.3788		4300	97.0906	93.1319		3342	93.396	88.2659		474	57.0808	50.2522		329	48.8789	41.5947		381
1128	M0N98_01180	CP096965	1457351	1457755	-	405	50.9	134	15	8.49	hypothetical protein		-2.42984	0.0126563		-2.5473	0.0087779			1120	33.3931	31.8031		112	16.2972	14.309			329	34.183	32.516		407	30.7686	29.5141		384	35.93	33.9565		64	25.8045	22.7175		34	16.9125	14.3922		14
1129	M0N98_01181	CP096965	1457921	1459558	-	1638	45	545	61.2	4.69	SusD-like protein P25		3.28369	1.95436e-15		3.12896	6.16501e-10			9365	69.0379	65.7506		7511	270.23	237.263			3307	84.955	80.8121		3256	60.861	58.3795		2802	64.824	61.2633		2396	238.86	210.285		2477	304.647	259.247		2638
1130	M0N98_01182	CP096965	1459586	1462681	-	3096	42	1031	114.4	6.37	TonB-dependent receptor SusC		2.85333	1.19375e-10		2.71902	1.62252e-07			13860	54.0575	51.4835		9558	181.935	159.74			4727	64.2471	61.114		5022	49.6643	47.6393		4111	50.3185	47.5546		2777	146.469	128.947		3541	230.415	196.077		3240
1131	M0N98_01183	CP096965	1463241	1463648	+	408	40.9	135	15	9.89	hypothetical protein		-1.26019	0.138368		-1.32233	0.137183			10168	300.932	286.603		1949	281.515	247.171			3390	349.63	332.58		3897	292.441	280.517		2881	267.587	252.889		670	268.155	236.075		664	327.863	279.004		615
1132	M0N98_01184	CP096965	1463947	1464342	-	396	48.2	131	14.6	9.12	hypothetical protein		-1.70114	0.149909		-1.78221	0.12893			536	16.3442	15.5659		72	10.7149	9.40771			104	11.0511	10.5122		299	23.1177	22.1751		133	12.7273	12.0283		30	12.3708	10.8909		26	13.2271	11.2559		16
1133	M0N98_01185	CP096965	1465207	1466148	-	942	52.1	313	36.6	7.49	D12 class N6 adenine-specific DNA methyltransferase		-1.12448	0.777851		-1.18001	0.697482			290	3.71741	3.54041		62	3.87874	3.40555			108	4.82438	4.58911		118	3.8353	3.67892		64	2.5746	2.43319		18	3.12027	2.74699		24	5.13269	4.3678		20
1134	M0N98_01186	CP096965	1466138	1466380	-	243	47.7	80	9.6	9.05	hypothetical protein		2.06284	0.692942		1.91541	0.724788			8	0.397537	0.378608		4	0.970071	0.851727			2	0.346332	0.329443		4	0.50399	0.483441		2	0.311893	0.294761		0	0	0		0	0	0		4
1135	M0N98_01187	CP096965	1466880	1467590	+	711	51.3	236	25.9	6.13	Sporulation initiation inhibitor protein Soj		-1.55089	0.00366165		-1.62733	0.00850811			6811	115.674	110.166		1063	88.1076	77.3589			2279	134.879	128.301		2637	113.556	108.926		1895	101	95.4522		379	87.0444	76.6312		342	96.9039	82.4629		342
1136	M0N98_01188	CP096965	1467631	1467909	+	279	48.4	92	10.6	7.36	hypothetical protein		1.86884	0.0217867		1.78118	0.0672256			447	19.3463	18.4251		196	41.4001	36.3495			131	19.7577	18.7942		211	23.1551	22.211		105	14.2615	13.4782		51	29.8495	26.2786		76	54.8775	46.6994		69
1137	M0N98_01191	CP096965	1470078	1471436	+	1359	46.2	452	52.9	10.71	Transposase domain (DUF772)		3.32566	1.462e-10		3.17058	1.84949e-08			2147	19.0768	18.1685		1698	73.6322	64.6494			606	18.7639	17.8488		902	20.3215	19.4929		639	17.8182	16.8394		409	49.1445	43.2653		583	86.4239	73.5446		706
1138	M0N98_01192	CP096965	1471775	1473421	-	1647	50.2	548	62.2	6.38	Glycosyl hydrolase family 109 protein 1		14.4138	1.96653e-82		13.745	2.58532e-42			2304	16.8921	16.0877		8003	286.358	251.423			582	14.8696	14.1444		831	15.4481	14.8183		891	20.5005	19.3745		2774	275.032	242.13		2535	310.077	263.868		2694
1139	M0N98_01193	CP096965	1473553	1476462	-	2910	47.6	969	110.2	5.14	Peptidase M60, enhancin and enhancin-like		11.5255	2.95304e-51		10.9931	3.0983e-33			2794	11.5938	11.0418		7692	155.774	136.771			648	9.37024	8.91329		1030	10.8371	10.3952		1116	14.5329	13.7346		2568	144.103	126.864		2683	185.743	158.063		2441
1140	M0N98_01194	CP096965	1476562	1477914	-	1353	41.7	450	50.7	4.45	protein of unknown function (DUF1735)		15.1471	7.13433e-65		14.442	1.34232e-40			1225	10.9328	10.4122		4414	192.258	168.803			301	9.36133	8.90481		473	10.7036	10.2672		451	12.6317	11.9378		1279	154.363	135.897		1601	238.385	202.86		1534
1141	M0N98_01195	CP096965	1477951	1479864	-	1914	46	637	73.4	4.96	SusD family protein		11.8378	8.76646e-47		11.288	6.88665e-34			1830	11.5452	10.9955		5185	159.645	140.169			452	9.93723	9.45263		645	10.3178	9.89709		733	14.5125	13.7154		1667	142.221	125.207		1925	202.616	172.421		1593
1142	M0N98_01196	CP096965	1479877	1483302	-	3426	43.6	1141	127.2	6.3	TonB-dependent receptor P26		9.08874	4.69818e-49		8.66752	9.77067e-30			4037	14.2287	13.5512		8707	149.772	131.501			986	12.1104	11.5198		1595	14.2542	13.673		1456	16.1048	15.2202		2829	134.839	118.708		3186	187.346	159.426		2692
1143	M0N98_01197	CP096965	1483317	1484270	-	954	35.8	317	37.5	10.09	protein of unknown function (DUF4974)		15.5571	1.64161e-54		14.8237	9.57454e-36			584	7.39193	7.03996		2178	134.542	118.129			154	6.79268	6.46143		211	6.77178	6.49567		219	8.69916	8.22133		588	100.647	88.6064		778	164.292	139.808		812
1144	M0N98_01198	CP096965	1484555	1485103	+	549	38.6	182	22	8.4	RNA polymerase sigma factor CnrH		-3.06583	3.20978e-05		-3.21399	2.97466e-05			2396	52.6997	50.1904		184	19.7513	17.3417			637	48.8243	46.4433		906	50.5271	48.4669		853	58.8787	55.6446		54	16.0617	14.1403		91	33.3929	28.4165		39
1145	M0N98_01199	CP096965	1485977	1487038	-	1062	43.9	353	38.8	4.43	Divergent InlB B-repeat domain protein		1.22883	0.658517		1.17122	0.747432			158	1.7965	1.71095		48	2.66358	2.33864			60	2.37736	2.26143		58	1.67214	1.60396		40	1.42731	1.34891		22	3.38274	2.97807		10	1.89697	1.61427		16
1146	M0N98_01200	CP096965	1487069	1487488	+	420	54	139	15.6	9.95	hypothetical protein		2.91401	0.0300677		2.75903	0.0254385			79	2.27128	2.16314		54	7.57695	6.65259			27	2.7051	2.57318		32	2.33276	2.23764		20	1.80452	1.7054		14	5.44314	4.79198		30	14.3899	12.2454		10
1147	M0N98_01201	CP096965	1487353	1487694	-	342	52.9	113	13.6	5.33	hypothetical protein		-5.74464	0.154529		-5.81431	0.0219654			49	1.73007	1.64769		2	0.34463	0.302587			18	2.2147	2.1067		18	1.61144	1.54574		13	1.44045	1.36133		0	0	0		2	1.17812	1.00255		0
1148	M0N98_01202	CP096965	1487666	1488226	-	561	50.4	186	20.7	9.55	Peptidase family M23		-1.29674	0.855851		-1.3438	0.746839			44	0.947073	0.901978		8	0.840382	0.737859			6	0.450046	0.428099		26	1.41899	1.36113		12	0.810587	0.766063		8	2.32862	2.05004		0	0	0		0
1149	M0N98_01203	CP096965	1488223	1489377	-	1155	52.9	384	43.9	6.81	Conjugative transposon protein TraN		-1.68595	0.196839		-1.76526	0.152698			322	3.36641	3.20612		46	2.34707	2.06074			82	2.98745	2.84176		136	3.60517	3.45817		104	3.41219	3.22476		26	3.67589	3.23614		10	1.74423	1.48429		10
1150	M0N98_01204	CP096965	1490182	1490541	-	360	50.6	119	14.1	6.27	hypothetical protein		2.48425	0.518917		2.35786	0.41931			21	0.704385	0.670846		14	2.29179	2.0122			12	1.40264	1.33424		5	0.425242	0.407903		4	0.421055	0.397927		14	6.35033	5.59064		0	0	0		0
1151	M0N98_01205	CP096965	1490739	1490897	-	159	40.9	52	6.1	9.95	hypothetical protein		-2.65982	0.759839		-11.1147	0.361937			6	0.455667	0.43397		0	0	0			2	0.5293	0.503488		2	0.385125	0.369422		2	0.476666	0.450484		0	0	0		0	0	0		0
1152	M0N98_01206	CP096965	1490949	1491935	-	987	56.6	328	36	5.71	Conjugative transposon protein TraM		-1.60354	0.591847		-1.66562	0.44313			108	1.3213	1.25838		17	1.01504	0.891206			38	1.62008	1.54107		42	1.30287	1.24975		28	1.07503	1.01598		14	2.31623	2.03914		0	0	0		3
1153	M0N98_01207	CP096965	1491932	1492573	-	642	52	213	24.6	9.58	Conjugative transposon protein TraK		1.66614	0.579805		1.58525	0.529205			70	1.31661	1.25392		28	2.57023	2.25668			21	1.37643	1.3093		32	1.5261	1.46388		17	1.00345	0.948332		0	0	0		6	1.88279	1.60221		22
1154	M0N98_01208	CP096965	1492578	1493351	-	774	54	257	28.7	4.46	hypothetical protein		-4.24768	0.388672		-4.39877	0.0428352			410	6.39641	6.09185		24	1.82734	1.60442			94	5.11041	4.86119		178	7.04121	6.75412		138	6.75646	6.38535		24	5.06339	4.45765		0	0	0		0
1155	M0N98_01209	CP096965	1493354	1493875	-	522	53.6	173	19.6	10.44	protein of unknown function (DUF4141)		-3.98635	0.129227		-4.14769	0.0532397			111	2.56771	2.44545		6	0.677377	0.59474			10	0.806117	0.766806		72	4.22309	4.0509		29	2.10528	1.98964		2	0.625649	0.550802		4	1.54374	1.31369		0
1156	M0N98_01210	CP096965	1493898	1496318	-	2421	56	806	92.6	5.65	Conjugative transposon protein TraG		-2.69985	0.000950035		-2.82755	0.000708998			1566	7.81071	7.4388		142	3.45655	3.03487			430	7.47382	7.10935		584	7.38561	7.08448		552	8.64024	8.16565		34	2.29327	2.01893		26	2.16353	1.84111		82
1157	M0N98_01211	CP096965	1496625	1496945	-	321	49.8	106	11.4	10.16	hypothetical protein		-1.31028	0.76906		-1.36914	0.660207			174	6.54542	6.23376		33	6.05841	5.31931			51	6.6855	6.35947		79	7.53513	7.22789		44	5.19432	4.90901		29	14.7524	12.9876		0	0	0		4
1158	M0N98_01212	CP096965	1496953	1497750	-	798	58.9	265	28.1	4.72	Fimbrillin-like protein		-2.87264	0.000383801		-3.0093	0.000775686			850	12.862	12.2496		72	5.31716	4.66849			219	11.5481	10.9849		315	12.0858	11.593		316	15.006	14.1818		38	7.77592	6.84568		16	4.03926	3.43731		18
1159	M0N98_01213	CP096965	1497774	1499363	-	1590	54.7	529	57.5	5.02	Fimbrillin-like protein		-4.7959	4.18551e-06		-5.01536	3.76099e-06			1475	11.2018	10.6684		76	2.81687	2.47322			350	9.26275	8.81104		512	9.85919	9.4572		613	14.6098	13.8073		28	2.87562	2.53161		8	1.01363	0.862571		40
1160	M0N98_01214	CP096965	1499411	1500358	-	948	53.9	315	33.9	4.96	Fimbrillin-like protein		-7.13482	2.20528e-08		-7.45108	5.23078e-08			931	11.8586	11.294		32	1.98926	1.74658			242	10.7418	10.2179		295	9.52757	9.1391		394	15.7496	14.8845		18	3.10052	2.72961		8	1.70007	1.44672		6
1161	M0N98_01215	CP096965	1500395	1501261	-	867	54.2	288	32.3	4.53	hypothetical protein		-63.749	2.33016e-07		-62.2028	4.51044e-14			525	7.31196	6.9638		2	0.135944	0.11936			140	6.79482	6.46346		188	6.63907	6.36837		197	8.6105	8.13755		0	0	0		0	0	0		2
1162	M0N98_01216	CP096965	1501251	1503314	-	2064	55.4	687	80.3	9.31	hypothetical protein		-3.7419	0.0012954		-3.91515	0.000617639			1177	6.88589	6.55802		78	2.22707	1.95538			355	7.23748	6.88454		485	7.1945	6.90115		337	6.18731	5.84745		36	2.84816	2.50743		4	0.390423	0.33224		38
1163	M0N98_01217	CP096965	1503324	1503878	-	555	55.1	184	20.9	9.94	Protein of unknown function (DUF3575)		-14.8036	2.82466e-12		-15.3431	5.40309e-13			735	15.9914	15.23		12	1.2742	1.11875			216	16.3768	15.5782		276	15.226	14.6051		243	16.5918	15.6805		4	1.1769	1.0361		4	1.45195	1.23557		4
1164	M0N98_01218	CP096965	1503875	1504159	-	285	54.7	94	10.7	5.89	protein of unknown function (DUF3127)		-36.6793	0.00206738		-141.739	2.39876e-05			83	3.51663	3.34919		0	0	0			31	4.57705	4.35384		31	3.33032	3.19453		21	2.79226	2.63889		0	0	0		0	0	0		0
1165	M0N98_01219	CP096965	1504162	1504428	-	267	30.7	88	10.3	5.82	hypothetical protein		-7.23766	0.111686		-7.03513	0.0238609			55	2.4874	2.36896		2	0.441437	0.387583			28	4.41281	4.19762		9	1.03205	0.989967		18	2.55472	2.41439		0	0	0		0	0	0		2
1166	M0N98_01220	CP096965	1504421	1504639	-	219	35.2	72	8.3	4.42	hypothetical protein		-3.13894	0.460652		-3.05837	0.227408			24	1.32331	1.2603		2	0.53819	0.472533			12	2.30572	2.19328		5	0.699028	0.670526		7	1.21125	1.14472		0	0	0		0	0	0		2
1167	M0N98_01221	CP096965	1504678	1505121	-	444	41	147	17.6	8.3	hypothetical protein		-1.60982	0.732725		-1.64305	0.561194			37	1.00626	0.958351		6	0.796376	0.699221			13	1.23205	1.17197		8	0.551665	0.529172		16	1.36558	1.29058		6	2.20668	1.94269		0	0	0		0
1168	M0N98_01222	CP096965	1505188	1505481	-	294	56.8	97	11.4	8.07	hypothetical protein		-17.0549	0.0543036		-66.145	0.00258954			38	1.56074	1.48642		0	0	0			12	1.71752	1.63377		10	1.04141	0.998947		16	2.06231	1.94903		0	0	0		0	0	0		0
1169	M0N98_01223	CP096965	1505478	1505822	-	345	48.1	114	13.1	8.82	hypothetical protein		3.61233	0.334571		3.36341	0.145445			16	0.560008	0.533343		14	2.39144	2.09969			6	0.731814	0.696127		10	0.887461	0.851276		0	0	0		10	4.73317	4.16694		0	0	0		4
1170	M0N98_01224	CP096965	1505956	1506231	-	276	50.7	91	10.1	9.88	Protein of unknown function (DUF2786)		2.03958	0.438579		1.93711	0.332581			32	1.40002	1.33336		16	3.41634	2.99956			8	1.21969	1.16021		12	1.33119	1.27691		12	1.64761	1.55711		1	0.591646	0.520867		2	1.45984	1.24229		13
1171	M0N98_01225	CP096965	1506242	1506679	-	438	53.7	145	16.4	5.09	hypothetical protein		-1.30321	0.831411		-1.36656	0.739187			27	0.74436	0.708917		5	0.672738	0.590667			10	0.960715	0.913865		8	0.559222	0.536421		9	0.778663	0.735893		2	0.745636	0.656435		3	1.37985	1.17422		0
1172	M0N98_01226	CP096965	1506699	1507616	-	918	55.1	305	34.6	7.7	Toprim-like protein		-11.2375	0.000634303		-11.7304	0.000181316			490	6.44536	6.13846		10	0.641959	0.563643			144	6.60068	6.27879		160	5.33637	5.11879		186	7.67806	7.25632		0	0	0		10	2.19453	1.86749		0
1173	M0N98_01227	CP096965	1507773	1508867	-	1095	52.4	364	41.9	5.59	protein of unknown function (DUF4373)		-14.0123	4.58968e-12		-14.58	4.1645e-12			899	9.91377	9.44173		16	0.861104	0.756053			304	11.6823	11.1126		270	7.5495	7.24168		325	11.2474	10.6296		6	0.894763	0.787722		2	0.36796	0.313125		8
1174	M0N98_01228	CP096965	1508896	1509348	-	453	51.7	150	17.3	8.2	protein of unknown function (DUF4373)		-2.59753	0.198708		-2.71553	0.112244			167	4.45156	4.23959		16	2.08148	1.82755			65	6.03787	5.74343		33	2.23041	2.13947		69	5.77208	5.45503		8	2.88378	2.5388		8	3.55776	3.02757		0
1175	M0N98_01229	CP096965	1509433	1509792	-	360	50.3	119	13.9	10.27	hypothetical protein		-4.96914	0.00437707		-5.14692	0.000773452			262	8.78805	8.3696		13	2.12809	1.86848			59	6.89633	6.56003		81	6.88892	6.60803		122	12.8422	12.1368		9	4.08236	3.59398		2	1.11921	0.952422		2
1176	M0N98_01230	CP096965	1510002	1510187	+	186	39.8	61	6.4	3.93	hypothetical protein		56.0688	7.82861e-12		49.7379	2.94309e-12			8	0.519362	0.494633		105	33.268	29.2094			0	0	0		3	0.493829	0.473694		5	1.01868	0.962728		18	15.8027	13.9122		43	46.5737	39.633		44
1177	M0N98_01231	CP096965	1510269	1510451	+	183	35.5	60	6.4	4.06	hypothetical protein		6.40492	1.70107e-07		6.06046	2.05412e-06			67	4.42097	4.21046		105	33.8133	29.6883			22	5.05872	4.81202		27	4.51732	4.33314		18	3.72737	3.52264		46	41.0467	36.1362		20	22.0173	18.7362		39
1178	M0N98_01232	CP096965	1510554	1511855	+	1302	29.3	433	50.3	8.07	Radical SAM superfamily protein		2.12324	0.00232991		2.02399	0.0151082			553	5.1287	4.8845		283	12.8093	11.2466			137	4.4277	4.21178		237	5.57322	5.34598		179	5.20983	4.92366		97	12.1656	10.7102		57	8.8196	7.50526		129
1179	M0N98_01233	CP096965	1512059	1514365	+	2307	42.1	768	87	6.59	Outer membrane protein beta-barrel family protein		2.88388	3.00473e-19		2.74978	2.65495e-09			4327	22.6482	21.5698		2982	76.1745	66.8816			1198	21.8513	20.7857		1837	24.3798	23.3857		1292	21.2225	20.0568		977	69.1541	60.8812		900	78.5923	66.8801		1105
1180	M0N98_01234	CP096965	1514384	1514971	-	588	37.9	195	23.2	9.26	Peptidase C39 family protein		4.81654	1.57372e-19		4.58929	2.00573e-11			662	13.5948	12.9475		759	76.0701	66.7899			200	14.3127	13.6147		292	15.2046	14.5846		170	10.956	10.3542		232	64.429	56.7214		251	85.9966	73.181		276
1181	M0N98_01235	CP096965	1515167	1516381	+	1215	44.9	404	46.2	7.97	Transposase, Mutator family		19.6311	5.9584e-95		18.7019	1.76123e-48			1716	17.0543	16.2423		8049	390.405	342.777			541	18.7366	17.8228		726	18.2949	17.5489		449	14.004	13.2348		2831	380.482	334.965		2738	453.986	386.331		2480
1182	M0N98_01236	CP096965	1516492	1517418	-	927	38.5	308	35.9	8.87	hypothetical protein		43.8075	1.94653e-110		41.7491	2.7937e-61			1649	21.48	20.4572		17014	1081.62	949.671			468	21.2439	20.2079		761	25.1347	24.1099		420	17.1692	16.2262		4606	811.363	714.299		5993	1302.42	1108.32		6415
1183	M0N98_01237	CP096965	1517562	1517966	-	405	38.3	134	14.8	4.88	protein of unknown function (DUF3244)		261.569	5.48195e-295		249.003	2.37852e-114			371	11.0615	10.5348		23322	3393.6	2979.6			97	10.0783	9.58678		132	9.97901	9.57213		142	13.2866	12.5568		7079	2854.22	2512.77		7968	3963.5	3372.84		8275
1184	M0N98_01238	CP096965	1518125	1519981	-	1857	33.1	618	72.9	8.6	Tetratricopeptide repeat protein		2.41333	0.0015323		2.30185	0.00231577			1396	9.07752	8.64529		791	25.1023	22.04			314	7.11519	6.76821		581	9.57928	9.1887		501	10.2237	9.66212		137	12.047	10.6058		305	33.0882	28.1572		349
1185	M0N98_01239	CP096965	1520211	1520840	-	630	41	209	23.6	6.51	Cytidylate kinase-like family protein		1.56542	0.00101373		1.49268	0.0277579			4405	84.4304	80.4102		1661	155.374	136.419			1259	84.0919	79.991		1705	82.8614	79.4829		1441	86.6772	81.9162		504	130.635	115.007		512	163.725	139.326		645
1186	M0N98_01240	CP096965	1520894	1522264	-	1371	44.5	456	49.5	9.96	Multidrug export protein MepA		-22.4293	2.02284e-47		-23.4945	2.50341e-39			12630	111.24	105.943		138	5.93187	5.20821			3659	112.304	106.827		4837	108.021	103.616		4134	114.265	107.989		50	5.9553	5.24286		22	3.23274	2.75098		66
1187	M0N98_01241	CP096965	1522386	1523759	+	1374	46.9	457	50	6.32	Subtilase family protein		-5.49887	2.33505e-24		-5.76765	2.11706e-19			11236	98.7458	94.044		494	21.188	18.6032			3185	97.542	92.7852		4677	104.22	99.9701		3374	93.055	87.9437		221	26.265	23.1229		116	17.0081	14.4735		157
1188	M0N98_01242	CP096965	1523759	1525066	+	1308	45.6	435	49.5	7.19	Exodeoxyribonuclease 7 large subunit		-3.58262	2.22149e-19		-3.7575	4.42403e-12			6179	57.0432	54.3271		414	18.6527	16.3772			1657	53.3069	50.7073		2566	60.0644	57.6154		1956	56.6686	53.5559		165	20.5991	18.1348		113	17.4043	14.8106		136
1189	M0N98_01243	CP096965	1525075	1525278	+	204	37.7	67	7.8	4.81	Exonuclease VII small subunit		-1.81248	0.0145098		-1.89739	0.026819			1001	59.2512	56.43		130	37.5546	32.9731			225	46.411	44.1477		425	63.7863	61.1855		351	65.2016	61.6202		39	31.218	27.4834		50	49.377	42.0186		41
1190	M0N98_01244	CP096965	1525459	1526478	+	1020	44.7	339	37.9	6.37	Branched-chain-amino-acid aminotransferase		1.38877	0.0894733		1.32363	0.185748			30561	361.794	344.567		10235	591.34	519.199			9050	373.351	355.144		12522	375.874	360.548		8989	333.959	315.615		4755	761.24	670.172		2917	576.131	490.273		2563
1191	M0N98_01245	CP096965	1526496	1527122	+	627	44.3	208	23.2	5.23	Protein of unknown function (DUF975)		1.29863	0.0921586		1.23764	0.268938			19742	380.204	362.101		6138	576.911	506.531			6011	403.411	383.738		8493	414.727	397.817		5238	316.577	299.188		2420	630.259	554.861		1891	607.588	517.042		1827
1192	M0N98_01246	CP096965	1527245	1528003	+	759	43	252	29.8	6.96	Putative methyltransferase		-4.18257	4.73288e-19		-4.38578	3.77909e-15			14854	236.317	225.065		841	65.2986	57.3325			4069	225.587	214.586		6126	247.118	237.042		4659	232.612	219.835		279	60.0252	52.8443		327	86.7942	73.8598		235
1193	M0N98_01247	CP096965	1528014	1529114	+	1101	45.2	366	39.7	4.82	NUBPL iron-transfer P-loop NTPase		-2.64296	2.45769e-11		-2.77258	1.75308e-08			35138	385.375	367.025		3197	171.122	150.246			10104	386.167	367.335		14860	413.238	396.389		10174	350.176	330.941		1359	201.559	177.447		876	160.288	136.401		962
1194	M0N98_01248	CP096965	1529182	1531032	-	1851	42	616	69.5	8.94	Tox-MPTase01 protein		1.96834	7.43252e-05		1.87777	0.000800318			7860	51.2755	48.834		3656	116.399	102.199			1797	40.8517	38.8595		3332	55.1147	52.8674		2731	55.9109	52.8399		997	87.9549	77.4328		1221	132.891	113.087		1438
1195	M0N98_01249	CP096965	1531055	1531420	-	366	40.7	121	14.1	8.91	Penicillinase repressor		1.16791	0.626452		1.11476	0.742378			1336	44.0777	41.9789		364	58.6098	51.4596			233	26.7882	25.4818		614	51.3636	49.2694		489	50.6301	47.8491		82	36.5851	32.2084		117	64.4006	54.8033		165
1196	M0N98_01250	CP096965	1531606	1532034	-	429	38.2	142	15.9	4.61	Lipoprotein NlpE		1.33677	0.169522		1.27524	0.262638			19322	543.861	517.965		6078	834.936	733.077			3869	379.499	360.992		8279	590.866	566.774		7174	633.703	598.895		2449	932.186	820.668		2051	963.149	819.616		1578
1197	M0N98_01251	CP096965	1532070	1533320	-	1251	44.4	416	47.5	9.45	ABC-2 family transporter protein		3.04679	1.03172e-06		2.90078	1.67344e-06			4464	43.0884	41.0367		3329	156.822	137.69			1881	63.2704	60.1849		1700	41.6064	39.91		883	26.7476	25.2784		1153	150.502	132.498		1091	175.692	149.51		1085
1198	M0N98_01252	CP096965	1533335	1534510	-	1176	46.1	391	44.2	9.74	ABC-2 family transporter protein		3.21454	5.3949e-06		3.06003	5.24105e-06			5554	57.0285	54.3131		4458	223.4	196.146			2589	92.6389	88.1213		1937	50.4302	48.374		1028	33.1259	31.3063		1617	224.53	197.669		1227	210.195	178.871		1614
1199	M0N98_01253	CP096965	1534517	1535503	-	987	46.9	328	35.9	5.64	UPF0194 membrane protein YbhG		4.69795	1.19633e-11		4.47286	3.92642e-11			5015	61.3546	58.4332		5875	350.785	307.99			2252	96.0108	91.3287		1680	52.1147	49.9898		1083	41.5808	39.2968		2115	349.916	308.056		1699	346.786	295.106		2061
1200	M0N98_01254	CP096965	1535530	1536993	-	1464	43.5	487	53.5	8	Outer membrane protein TolC		3.73865	7.50418e-13		3.56141	1.22852e-10			4281	35.31	33.6287		3916	157.635	138.404			1631	46.8794	44.5932		1434	29.99	28.7672		1216	31.4756	29.7467		1176	131.171	115.479		1407	193.615	164.761		1333
1201	M0N98_01255	CP096965	1537209	1538081	-	873	38.5	290	33.4	9.67	hypothetical protein		-1.02566	0.912843		-1.07523	0.771462			3464	47.9134	45.632		818	55.219	48.4826			924	44.5376	42.3656		1118	39.2099	37.6112		1422	61.7258	58.3353		256	47.8847	42.1562		288	66.4604	56.5562		274
1202	M0N98_01256	CP096965	1538238	1539179	+	942	42.8	313	32.8	4.89	Malate dehydrogenase		-7.50952	6.28391e-57		-7.87602	2.02392e-27			358297	4592.89	4374.2		11577	724.261	635.904			102198	4565.21	4342.58		135260	4396.3	4217.04		120839	4861.13	4594.12		4725	819.072	721.086		3208	686.07	583.829		3644
1203	M0N98_01257	CP096965	1539277	1541034	-	1758	38.7	585	64.2	5.17	hypothetical protein		-4.97835	1.69572e-11		-5.21769	2.63377e-12			8498	58.3702	55.5909		398	13.3418	11.7141			1633	39.0873	37.1812		3488	60.7472	58.2703		3377	72.7937	68.7953		128	11.8895	10.4671		171	19.5958	16.6755		99
1204	M0N98_01258	CP096965	1541089	1541601	-	513	42.3	170	19.7	5.34	putative protein YbdM		-1.25208	0.255308		-1.3125	0.190524			6664	156.86	149.391		1261	144.86	127.187			1507	123.613	117.585		2614	156.012	149.65		2543	187.85	177.531		434	138.148	121.621		465	182.608	155.395		362
1205	M0N98_01259	CP096965	1541598	1542899	-	1302	39.9	433	52.3	9.27	protein of unknown function (DUF3440)		-1.44321	0.0191444		-1.51327	0.0263635			24319	225.542	214.803		4010	181.503	159.36			6139	198.406	188.731		9484	223.023	213.929		8696	253.099	239.197		1382	173.328	152.592		1454	224.977	191.45		1174
1206	M0N98_01260	CP096965	1542889	1543284	-	396	35.9	131	15.2	5.14	hypothetical protein		1.61712	0.0355283		1.54199	0.0531244			4259	129.869	123.685		1633	243.019	213.372			1116	118.587	112.804		1532	118.449	113.62		1611	154.164	145.696		404	166.593	146.664		718	365.27	310.836		511
1207	M0N98_01261	CP096965	1543446	1544783	-	1338	42.2	445	48.5	5.49	NAD-specific glutamate dehydrogenase		17.9623	1.41601e-38		17.1466	2.63044e-29			17746	160.154	152.528		74728	3291.37	2889.84			2985	93.8765	89.2985		7414	169.654	162.737		7347	208.082	196.653		19746	2409.87	2121.58		25555	3847.73	3274.32		29427
1208	M0N98_01262	CP096965	1545018	1547975	+	2958	42.9	985	112.9	5.53	Pyruvate phosphate dikinase, AMP/ATP-binding domain		-1.44298	0.00202438		-1.51296	0.0195732			32819	133.974	127.595		5438	108.34	95.1234			8233	117.119	111.408		13655	141.339	135.576		10931	140.037	132.345		1960	108.2	95.2564		1565	106.586	90.7023		1913
1209	M0N98_01263	CP096965	1548085	1549290	+	1206	41.3	401	43.5	4.23	protein of unknown function (DUF4925)		-3.24908	3.38373e-12		-3.40796	3.93996e-10			76529	766.253	729.768		5699	278.485	244.511			21425	747.554	711.098		30344	770.361	738.95		24760	778.009	735.275		2631	356.242	313.624		1520	253.911	216.072		1548
1210	M0N98_01264	CP096965	1550147	1550923	-	777	44.7	258	29.1	9.85	Outer membrane protein beta-barrel domain protein		-1.856	7.3025e-05		-1.94634	0.000306173			27079	420.828	400.791		3507	265.99	233.54			7120	385.592	366.788		10394	409.572	392.872		9565	466.493	440.87		1446	303.891	267.537		1101	285.464	242.923		960
1211	M0N98_01265	CP096965	1550932	1552080	-	1149	46.3	382	42.4	4.67	Putative carbohydrate metabolism domain protein		-3.32679	2.45148e-16		-3.48746	5.02937e-12			33453	351.567	334.827		2439	125.095	109.834			8837	323.634	307.851		11513	306.787	294.278		13103	432.148	408.411		802	113.979	100.344		747	130.974	111.456		890
1212	M0N98_01266	CP096965	1552236	1553570	-	1335	43.7	444	49	6.64	NAD(P)-specific glutamate dehydrogenase		-6.31517	3.11417e-07		-6.63374	9.58468e-08			213251	1928.87	1837.03		8407	371.116	325.841			86215	2717.51	2584.98		81130	1860.67	1784.8		45906	1303.08	1231.5		5518	674.95	594.205		1809	272.987	232.305		1080
1213	M0N98_01267	CP096965	1553734	1553916	-	183	36.1	60	6.8	9.84	hypothetical protein		-1.42322	0.28266		-1.49211	0.240592			994	65.5887	62.4657		164	52.8132	46.3702			246	56.5657	53.8072		392	65.5848	62.9107		356	73.7191	69.6699		58	51.7545	45.5631		77	84.7666	72.1343		29
1214	M0N98_01268	CP096965	1554045	1556330	-	2286	44.5	761	84.2	5.7	NADP-dependent malic enzyme		-2.63733	2.77837e-06		-2.76688	2.07264e-06			87065	459.897	437.999		8021	206.777	181.551			25730	473.623	450.526		34168	457.627	438.968		27167	450.347	425.61		4035	288.229	253.748		2089	184.097	156.662		1897
1215	M0N98_01269	CP096965	1556782	1557993	+	1212	44.4	403	43.7	6.56	putative efflux pump periplasmic linker TtgA		-1.31636	0.207719		-1.38181	0.140727			27535	274.332	261.269		5188	252.259	221.485			10654	369.895	351.857		10026	253.276	242.949		6855	214.332	202.559		2201	296.544	261.068		1219	202.622	172.426		1768
1216	M0N98_01270	CP096965	1558047	1561265	+	3219	44.5	1072	116.9	5.51	Efflux pump membrane transporter BepE		-1.18616	0.480838		-1.24507	0.361937			104048	390.307	371.722		21811	399.305	350.591			40198	525.475	499.85		38451	365.725	350.814		25399	299.004	282.58		9330	473.295	416.674		4583	286.823	244.079		7898
1217	M0N98_01271	CP096965	1561277	1562656	+	1380	45.8	459	50.1	5.55	Cation efflux system protein CusC		1.06208	0.782579		1.01191	0.972041			36397	318.478	303.314		9564	408.423	358.597			13594	414.512	394.298		13041	289.335	277.537		9762	268.066	253.341		3923	464.205	408.672		2375	346.712	295.044		3266
1218	M0N98_01272	CP096965	1562680	1563447	+	768	42.4	255	27.5	6.62	Acyl-(acyl-carrier-protein)--UDP-N- acetylglucosamine O-acyltransferase		1.61229	0.0031067		1.53623	0.0246671			13199	207.526	197.645		5229	401.243	352.293			4728	259.051	246.418		4821	192.196	184.36		3650	180.1	170.207		2010	427.372	376.245		1412	370.389	315.192		1807
1219	M0N98_01273	CP096965	1563501	1564130	+	630	36.5	209	24.5	6.8	TetR protein often associated with Bacteriodales T6SS loci		2.79351	2.1357e-14		2.66212	3.81659e-08			9689	185.709	176.866		6604	617.755	542.392			3227	215.54	205.029		3676	178.65	171.366		2786	167.58	158.375		2483	643.587	566.594		1817	581.031	494.443		2304
1220	M0N98_01274	CP096965	1564167	1565492	+	1326	41.8	441	49.6	6.9	Outer membrane efflux protein		1.82483	4.01585e-06		1.73988	0.00150549			5757	52.4259	49.9297		2540	112.886	99.1144			1577	50.0446	47.6041		2254	52.045	49.9229		1926	55.042	52.0187		1006	123.887	109.066		682	103.616	88.1745		852
1221	M0N98_01275	CP096965	1565516	1566538	+	1023	44.1	340	37.7	5.83	Multidrug resistance protein MdtE		1.61141	0.0126793		1.53752	0.0361137			3800	44.854	42.7183		1453	83.7028	73.4914			757	31.1379	29.6194		1665	49.8319	47.8		1378	51.0452	48.2414		575	91.7832	80.8032		382	75.2268	64.0162		496
1222	M0N98_01276	CP096965	1566620	1569790	+	3171	44	1056	115.8	4.93	Multidrug resistance protein MdtC		1.23794	0.312805		1.18136	0.446951			19966	76.0306	72.4104		5868	109.055	95.7503			3850	51.0897	48.5982		8920	86.1266	82.6149		7196	85.9956	81.2721		2335	120.244	105.859		1407	89.3887	76.0676		2126
1223	M0N98_01277	CP096965	1569863	1570156	+	294	45.2	97	11.2	6.78	hypothetical protein		3.69099	2.01288e-08		3.51946	3.86675e-06			440	18.0717	17.2112		388	77.774	68.2859			85	12.1658	11.5725		173	18.0164	17.2818		182	23.4588	22.1702		152	84.4243	74.3246		110	75.3755	64.1427		126
1224	M0N98_01278	CP096965	1570293	1571660	+	1368	43.8	455	50.8	6.9	hypothetical protein		-3.26114	6.79188e-19		-3.42049	3.11081e-12			13203	116.541	110.992		976	42.0449	36.9156			3680	113.196	107.676		5276	118.083	113.268		4247	117.646	111.184		399	47.6275	41.9298		274	40.3505	34.3373		303
1225	M0N98_01279	CP096965	1571647	1572609	+	963	44.2	320	35.9	9.22	GDSL-like Lipase/Acylhydrolase family protein		1.37843	0.0618555		1.31387	0.162472			9035	113.291	107.897		3004	183.833	161.406			2653	115.926	110.272		3700	117.637	112.841		2682	105.539	99.7422		1331	225.695	198.695		840	175.727	149.539		833
1226	M0N98_01280	CP096965	1572587	1574068	+	1482	40.3	493	57.2	9.7	Peptidoglycan O-acetyltransferase		-4.36502	2.32511e-20		-4.57668	3.31209e-14			6122	49.8814	47.5063		334	13.2815	11.6612			1604	45.5434	43.3224		2675	55.2642	53.0109		1843	47.1258	44.5373		138	15.2055	13.3865		99	13.4577	11.4522		97
1227	M0N98_01283	CP096965	1574895	1575191	-	297	33	98	11.6	6.79	hypothetical protein		-1.36504	0.316121		-1.43061	0.297734			438	17.8078	16.9599		78	15.477	13.5889			123	17.4268	16.577		154	15.8757	15.2284		161	20.5424	19.414		22	12.0959	10.6488		22	14.9228	12.699		34
1228	M0N98_01284	CP096965	1575279	1575707	-	429	49	142	15.8	9.64	hypothetical protein		6.12149	0.098725		5.50042	0.0328577			10	0.281473	0.26807		14	1.92318	1.68856			1	0.098087	0.0933037		4	0.285477	0.273837		5	0.441666	0.417406		6	2.28384	2.01062		8	3.7568	3.19694		0
1229	M0N98_01290	CP096965	1582523	1584019	+	1497	40.5	498	54.5	5.88	2-isopropylmalate synthase		2.10265	0.00137151		2.00492	0.00184012			9558	77.0972	73.4262		4842	190.613	167.359			2388	67.1245	63.8511		3818	78.0877	74.9038		3352	84.8523	80.1915		2495	272.157	239.599		1299	174.812	148.761		1048
1230	M0N98_01291	CP096965	1584037	1585419	+	1383	45	460	50	6.45	3-isopropylmalate dehydratase large subunit		2.23365	0.00165158		2.12958	0.00190114			10664	93.109	88.6756		5797	247.019	216.884			2851	86.7449	82.5147		4156	92.0072	88.2557		3657	100.204	94.6998		3235	381.965	336.27		1340	195.194	166.106		1222
1231	M0N98_01292	CP096965	1585433	1586029	+	597	39.5	198	22.5	5.66	3-isopropylmalate dehydratase small subunit 1		1.90659	0.0054647		1.81731	0.00814058			3952	79.9348	76.1287		1834	181.04	158.954			1159	81.6917	77.7079		1458	74.7742	71.7254		1335	84.74	80.0854		926	253.284	222.984		514	173.45	147.601		394
1232	M0N98_01293	CP096965	1586008	1587555	+	1548	42.1	515	57.8	6.34	2-isopropylmalate synthase		1.8677	0.00972343		1.78043	0.0126156			8601	67.0921	63.8975		3929	149.576	131.328			2502	68.0119	64.6953		3376	66.7729	64.0503		2723	66.6589	62.9975		2125	224.16	197.344		833	108.407	92.252		971
1233	M0N98_01294	CP096965	1587649	1588710	+	1062	44.2	353	39.1	4.73	3-isopropylmalate dehydrogenase		1.91533	0.000320047		1.82594	0.00206012			9709	110.393	105.137		4470	248.046	217.786			2636	104.445	99.3521		4026	116.069	111.337		3047	108.725	102.753		2068	317.978	279.938		1241	235.414	200.331		1161
1234	M0N98_01295	CP096965	1588842	1589987	+	1146	38	381	42.9	5.1	AhpC/TSA family protein		1.3948	0.0747395		1.33001	0.157098			8758	92.2813	87.8873		2920	150.158	131.839			2178	79.9728	76.0728		3836	102.486	98.3068		2744	90.7363	85.7523		1335	190.225	167.468		759	133.427	113.543		826
1235	M0N98_01296	CP096965	1590056	1590541	-	486	43	161	18.6	6.23	Peptide methionine sulfoxide reductase MsrA 3		-1.2489	0.160999		-1.3092	0.166155			5510	136.902	130.383		1050	127.322	111.789			1311	113.51	107.975		2266	142.755	136.935		1933	150.722	142.443		387	130.031	114.475		335	138.865	118.171		328
1236	M0N98_01297	CP096965	1590659	1591513	+	855	38.5	284	32.6	5.3	Tetratricopeptide repeat protein		1.43949	0.0780605		1.373	0.163348			2650	37.426	35.6439		925	63.7566	55.9786			702	34.5493	32.8645		1067	38.2091	36.6512		881	39.0473	36.9025		300	57.2963	50.4419		200	47.1247	40.102		425
1237	M0N98_01298	CP096965	1591705	1593216	-	1512	47.4	503	59.2	9.74	Transposase DDE domain protein		-2.21187	4.24548e-07		-2.31822	4.23734e-06			31244	249.522	237.641		3368	131.271	115.257			7109	197.845	188.197		12153	246.094	236.059		11982	300.302	283.808		1045	112.859	99.3575		1095	145.897	124.155		1228
1238	M0N98_01299	CP096965	1593382	1595199	-	1818	39.6	605	69.1	8.72	Type III restriction enzyme, res subunit		-4.3457	9.01014e-16		-4.55503	5.76357e-14			8558	56.8423	54.1358		472	15.3002	13.4337			2352	54.4393	51.7845		3247	54.6836	52.4539		2959	61.6783	58.2905		114	10.2396	9.01461		164	18.1733	15.4651		194
1239	M0N98_01300	CP096965	1595531	1595998	+	468	35.7	155	18.1	10.11	Helix-turn-helix domain protein		1.83195	0.000124774		1.74711	0.00281093			16467	424.876	404.645		7275	916.087	804.329			4646	417.736	397.365		6326	413.858	396.984		5495	444.942	420.502		1994	695.745	612.513		2176	936.695	797.104		3105
1240	M0N98_01301	CP096965	1596104	1598116	+	2013	40	670	76.6	4.94	Peptidase family M49		-1.92622	8.95141e-05		-2.0209	0.000198275			28757	172.502	164.288		3605	105.539	92.6633			8611	180.003	171.224		12222	185.895	178.315		7924	149.17	140.977		1600	129.792	114.265		914	91.4718	77.8403		1091
1241	M0N98_01302	CP096965	1598125	1598793	+	669	41	222	25.7	5.48	DNA alkylation repair enzyme		-2.21838	2.99964e-06		-2.32694	1.15788e-05			7451	134.488	128.084		819	72.1452	63.3438			2220	139.635	132.826		2954	135.193	129.68		2277	128.979	121.894		340	82.9896	73.0616		179	53.9029	45.87		300
1242	M0N98_01303	CP096965	1598824	1599315	+	492	39	163	19.2	9.67	Peroxide-responsive repressor PerR		-2.06728	5.79841e-07		-2.16789	1.49206e-05			30504	748.661	713.013		3526	422.345	370.82			8085	691.487	657.765		11801	734.382	704.439		10618	817.822	772.901		1288	427.486	376.346		1237	506.512	431.029		1001
1243	M0N98_01304	CP096965	1599332	1600603	+	1272	43.1	423	46.8	4.86	Adenylosuccinate synthetase		-2.29932	2.12983e-10		-2.41173	9.37256e-07			67264	638.541	608.137		7066	327.368	287.431			19071	630.892	600.126		26721	643.182	616.957		21472	639.686	604.549		2927	375.757	330.805		1963	310.898	264.567		2176
1244	M0N98_01305	CP096965	1600903	1601067	+	165	38.8	54	6.2	3.99	hypothetical protein		-3.13363	0.0950335		-3.28293	0.0454104			279	20.418	19.4458		20	7.14325	6.2718			50	12.7513	12.1295		124	23.0095	22.0713		105	24.115	22.7904		0	0	0		14	17.0934	14.5461		6
1245	M0N98_01306	CP096965	1602341	1605562	+	3222	41.3	1073	118.9	6.69	CarboxypepD_reg-like domain protein		6.53606	5.14416e-16		6.22951	6.28538e-15			4433	16.6137	15.8226		6617	121.028	106.263			1069	13.9611	13.2803		2312	21.97	21.0742		1052	12.3729	11.6933		1648	83.5224	73.5305		2874	179.699	152.92		2095
1246	M0N98_01307	CP096965	1605584	1607092	+	1509	40.4	502	57	4.33	Starch-binding associating with outer membrane		6.59131	1.61106e-14		6.2807	2.82715e-14			2112	16.9004	16.0957		3189	124.542	109.348			533	14.863	14.1382		1070	21.7102	20.825		509	12.7823	12.0802		704	76.1824	67.0686		1425	190.244	161.893		1060
1247	M0N98_01308	CP096965	1607693	1608544	+	852	38.4	283	32.5	6.87	GDSL-like Lipase/Acylhydrolase family protein		3.66586	4.18234e-21		3.49525	8.4406e-11			1530	21.6843	20.6518		1347	93.1704	81.804			404	19.9531	18.9801		584	20.9866	20.1309		542	24.1069	22.7827		483	92.5718	81.4974		434	102.621	87.3277		430
1248	M0N98_01309	CP096965	1608812	1609903	+	1092	40.7	363	40.8	7.65	GDSL-like Lipase/Acylhydrolase family protein		3.83429	4.68516e-06		3.64663	0.000120258			166	1.8356	1.7482		153	8.25693	7.24962			42	1.61844	1.53951		73	2.04677	1.96331		51	1.76982	1.67261		73	10.9162	9.61029		34	6.27251	5.33775		46
1249	M0N98_01310	CP096965	1610192	1610362	+	171	35.1	56	6.6	10.57	hypothetical protein		12.7511	7.231e-11		11.9369	8.92941e-10			30	2.11845	2.01758		93	32.0506	28.1406			12	2.95294	2.80893		12	2.14859	2.06098		6	1.32965	1.25661		35	33.4228	29.4244		26	30.6311	26.0663		32
1250	M0N98_01311	CP096965	1610537	1611127	+	591	29.4	196	23.3	5.03	ECF RNA polymerase sigma factor SigL		1.04775	0.91065		-1.00093	1			596	12.1773	11.5975		150	14.9573	13.1326			142	10.1104	9.61738		276	14.2985	13.7155		178	11.4134	10.7865		88	24.3146	21.4058		26	8.8628	7.54202		36
1251	M0N98_01312	CP096965	1611198	1612211	+	1014	34.1	337	39.1	6.81	protein of unknown function (DUF4974)		14.0622	9.75385e-25		13.3987	7.88387e-21			421	5.01346	4.77474		1416	82.2953	72.2556			103	4.27433	4.06589		191	5.76719	5.53204		127	4.74621	4.48551		332	53.4652	47.0691		314	62.3845	53.0877		770
1252	M0N98_01313	CP096965	1612461	1615781	+	3321	35.6	1106	122.2	5.86	TonB-dependent receptor P3		29.4684	4.0399e-68		28.0374	1.1263e-41			197	0.716293	0.682187		1383	24.5416	21.5476			52	0.658875	0.626745		90	0.82974	0.795909		55	0.627589	0.593117		390	19.1764	16.8823		390	23.6581	20.1325		603
1253	M0N98_01314	CP096965	1615795	1617483	+	1689	36.5	562	64.1	4.82	SusD family protein		28.8609	1.37537e-63		27.4724	1.6397e-35			128	0.915111	0.871538		868	30.2859	26.5911			28	0.697585	0.663567		64	1.16016	1.11286		36	0.807708	0.763342		269	26.0072	22.896		280	33.3975	28.4204		319
1254	M0N98_01315	CP096965	1617501	1619177	+	1677	39.4	558	63	6.12	hypothetical protein		21.8125	6.28857e-59		20.7409	4.073e-35			213	1.5337	1.46067		1108	38.9365	34.1864			67	1.68117	1.59918		93	1.69792	1.62869		53	1.19763	1.13185		312	30.3803	26.7459		370	44.4481	37.8243		426
1255	M0N98_01316	CP096965	1619574	1621517	+	1944	42.2	647	73.7	5.06	AAA domain, putative AbiEii toxin, Type IV TA system		-2.78139	9.86419e-09		-2.91764	4.73923e-08			26142	162.381	154.65		2262	68.5719	60.2064			7374	159.616	151.832		10428	164.238	157.541		8340	162.574	153.644		1024	86.0151	75.7251		683	70.7798	60.2319		555
1256	M0N98_01317	CP096965	1621567	1623579	+	2013	42.8	670	74.9	4.95	Neutral endopeptidase		-1.26551	0.326411		-1.32755	0.225622			42452	254.652	242.527		8121	237.747	208.743			11912	249.006	236.863		17738	269.792	258.792		12802	240.999	227.762		4226	342.813	301.802		1910	191.15	162.664		1985
1257	M0N98_01318	CP096965	1623609	1624112	+	504	41.5	167	19.1	7.54	Family of unknown function (DUF6769)		-1.35043	0.137669		-1.41651	0.11161			4539	108.748	103.57		805	94.1272	82.6441			1270	106.033	100.862		1805	109.652	105.181		1464	110.076	104.03		344	111.455	98.1215		271	108.324	92.1808		190
1258	M0N98_01319	CP096965	1624207	1625466	+	1260	46.8	419	45.8	6.1	Barrel-sandwich domain of CusB or HlyD membrane-fusion		1.22421	0.566467		1.16724	0.630072			12781	122.486	116.654		3828	179.04	157.198			3411	113.915	108.36		5434	132.044	126.66		3936	118.377	111.874		2380	308.445	271.545		557	89.0573	75.7856		891
1259	M0N98_01320	CP096965	1625478	1628561	+	3084	46.5	1027	112.5	5.71	Cobalt-zinc-cadmium resistance protein CzcA		-1.06594	0.854087		-1.11801	0.714929			28195	110.395	105.139		6478	123.787	108.686			7843	107.013	101.794		11896	118.101	113.286		8456	103.904	98.1967		3756	198.876	175.084		978	63.8865	54.3659		1744
1260	M0N98_01321	CP096965	1628572	1629741	+	1170	46.6	389	43.9	5.54	Outer membrane efflux protein		1.07445	0.853744		1.02481	0.955772			8957	92.4422	88.0405		2374	119.576	104.988			2367	85.1297	80.9783		3627	94.914	91.044		2963	95.9682	90.6968		1368	190.929	168.088		269	46.3182	39.4156		737
1261	M0N98_01322	CP096965	1629853	1630581	+	729	45	242	28	10.03	Protein DrgA		-1.20003	0.541157		-1.25826	0.41617			2694	44.6235	42.4987		538	43.4915	38.1857			640	36.9421	35.1405		1249	52.457	50.3181		805	41.8456	39.5471		291	65.1833	57.3854		104	28.7403	24.4573		143
1262	M0N98_01323	CP096965	1630597	1630929	-	333	45	110	13.3	10.31	hypothetical protein		-2.24228	0.00768048		-2.34991	0.0087039			1026	37.2046	35.4331		109	19.29	16.9367			243	30.7065	29.2091		458	42.1104	40.3934		325	36.9846	34.9531		59	28.932	25.4709		28	16.9394	14.415		22
1263	M0N98_01324	CP096965	1630950	1632512	-	1563	45.4	520	58.1	6.85	Glycosyl hydrolase family 109 protein 1		-1.54446	0.0177855		-1.61864	0.0154292			30602	236.42	225.163		4769	179.812	157.876			7383	198.766	189.073		11394	223.196	214.095		11825	286.697	270.95		1318	137.698	121.225		1402	180.707	153.777		2049
1264	M0N98_01325	CP096965	1632895	1633812	+	918	40.6	305	35.7	5.92	Homoserine O-acetyltransferase		-1.84263	8.09224e-07		-1.93305	0.000156243			16421	215.998	205.714		2152	138.15	121.296			5169	236.937	225.382		6513	217.224	208.367		4739	195.625	184.88		715	127.185	111.969		654	143.523	122.134		783
1265	M0N98_01326	CP096965	1633809	1635638	+	1830	42.5	609	69.8	8.64	23S rRNA 5-hydroxycytidine synthase		-2.16319	2.7762e-07		-2.26999	7.72905e-06			24961	164.704	156.862		2783	89.6214	78.688			8064	185.425	176.383		10386	173.766	166.681		6511	134.827	127.422		1102	98.3335	86.5698		819	90.1608	76.7246		862
1266	M0N98_01327	CP096965	1635625	1636587	+	963	37.6	320	36.8	7.49	hypothetical protein		-2.49114	2.77763e-09		-2.6122	7.00089e-07			5634	70.6454	67.2816		538	32.9235	28.907			1652	72.1859	68.6657		2464	78.3399	75.1457		1518	59.7347	56.4536		168	28.4875	25.0795		179	37.4465	31.8661		191
1267	M0N98_01328	CP096965	1636827	1639253	-	2427	41	808	92.2	7.04	TonB dependent receptor		2.76218	4.96353e-05		2.63452	4.1782e-05			4294	21.3642	20.3469		2829	68.6931	60.3128			894	15.5002	14.7443		1813	22.8716	21.939		1587	24.7793	23.4182		1470	98.9051	87.073		755	62.6703	53.3309		604
1268	M0N98_01329	CP096965	1639423	1640043	-	621	39.8	206	23.4	6.86	Bacterial regulatory protein, luxR family		-1.72302	0.00277494		-1.80652	0.00585085			3264	63.4676	60.4456		460	43.6532	38.3277			938	63.5594	60.4599		1185	58.4245	56.0424		1141	69.6266	65.8022		130	34.184	30.0946		131	42.4976	36.1644		199
1269	M0N98_01330	CP096965	1640171	1641814	-	1644	45.3	547	60.7	8.52	FAD binding domain protein		-2.50307	1.61449e-08		-2.62371	1.48496e-07			15226	111.835	106.51		1444	51.7625	45.4477			3353	85.8224	81.6371		6320	117.702	112.903		5553	127.999	120.968		558	55.4247	48.7942		454	55.6338	47.343		432
1270	M0N98_01331	CP096965	1641820	1642470	-	651	44.1	216	24.4	8.24	Protein of unknown function (DUF1847)		-3.05006	2.20055e-12		-3.19687	1.97451e-10			12936	239.945	228.52		1004	90.8872	79.7993			2847	184.024	175.05		5465	257.026	246.546		4624	269.165	254.38		371	93.0602	81.9274		324	100.265	85.323		309
1271	M0N98_01332	CP096965	1642510	1643877	-	1368	46.3	455	49.9	6.6	DNA repair protein RadA		-3.26536	9.14646e-22		-3.42322	1.55866e-12			22497	198.578	189.123		1648	70.9939	62.3329			5781	177.822	169.15		8844	197.939	189.868		7872	218.062	206.085		568	67.8006	59.6896		538	79.2284	67.4215		542
1272	M0N98_01333	CP096965	1644405	1646837	+	2433	44.7	810	88.6	5.33	Bifunctional aspartokinase/homoserine dehydrogenase 1		-1.26415	0.515388		-1.32689	0.377647			50996	253.097	241.046		9988	241.928	212.414			17277	298.81	284.238		20053	252.351	242.062		13666	212.853	201.162		6399	429.478	378.1		1759	145.649	123.944		1830
1273	M0N98_01334	CP096965	1646842	1648053	+	1212	46.7	403	44.5	4.93	2,3-bisphosphoglycerate-independent phosphoglycerate mutase		1.64968	0.145103		1.57124	0.152488			21707	216.267	205.97		8889	432.215	379.487			7898	274.21	260.838		8425	212.831	204.154		5384	168.339	159.092		5662	762.849	671.589		1668	277.254	235.937		1559
1274	M0N98_01335	CP096965	1648144	1649445	+	1302	45.3	433	47.6	5.91	Threonine synthase		1.33139	0.386837		1.26822	0.433417			22622	209.804	199.814		7411	335.441	294.518			7883	254.771	242.346		9290	218.461	209.553		5449	158.594	149.883		4472	560.87	493.773		1476	228.381	194.347		1463
1275	M0N98_01336	CP096965	1650021	1651028	-	1008	51	335	37.1	6.56	AAA domain, putative AbiEii toxin, Type IV TA system		-1.96881	0.000381308		-2.06395	0.00024288			14172	169.771	161.688		1740	101.728	89.3172			3395	141.726	134.814		5615	170.552	163.598		5162	194.061	183.402		804	130.247	114.665		410	81.9423	69.7309		526
1276	M0N98_01337	CP096965	1651028	1652059	-	1032	51.1	343	36.1	9.22	Vitamin B12 import system permease protein BtuC		-2.40988	6.57134e-08		-2.52678	7.55379e-07			33364	390.384	371.796		3318	189.473	166.358			8137	331.782	315.603		13319	395.149	379.037		11908	437.261	413.243		1420	224.688	197.808		978	190.917	162.465		920
1277	M0N98_01338	CP096965	1652175	1653311	-	1137	47.1	378	42.1	5.3	Periplasmic binding protein		-4.86615	3.42614e-13		-5.10318	4.85816e-13			59862	635.747	605.476		2949	152.85	134.203			14856	549.807	522.995		24442	658.18	631.344		20564	685.375	647.729		1471	211.263	185.989		847	150.075	127.71		631
1278	M0N98_01339	CP096965	1653315	1654403	-	1089	35.1	362	41.4	4.41	hypothetical protein		-2.41734	1.95664e-11		-2.53438	1.92214e-07			44644	495.027	471.456		4423	239.353	210.153			11647	450.044	428.097		17100	480.769	461.167		15897	553.183	522.798		1359	203.781	179.402		1474	272.681	232.045		1590
1279	M0N98_01340	CP096965	1654437	1656458	-	2022	46.7	673	76.1	8.87	TonB dependent receptor		-1.95403	1.21357e-05		-2.04857	0.000119782			53145	317.376	302.265		6530	190.319	167.101			13244	275.618	262.177		19238	291.305	279.427		20663	387.252	365.981		2304	186.068	163.809		2215	220.687	187.8		2011
1280	M0N98_01341	CP096965	1657013	1657984	+	972	48.4	323	35	9.15	Esterase EstD		23.9631	2.13296e-95		22.828	1.27624e-53			900	11.1807	10.6483		5247	318.123	279.313			286	12.3814	11.7776		345	10.8673	10.4242		269	10.4874	9.91134		1624	272.829	240.191		1402	290.581	247.277		2221
1281	M0N98_01342	CP096965	1657986	1658159	+	174	47.1	57	6.2	8.51	hypothetical protein		33.9715	2.75744e-90		32.3236	1.95512e-49			212	14.7123	14.0118		1734	587.286	515.64			56	13.5428	12.8823		88	15.4847	14.8533		68	14.8095	13.9961		547	513.345	451.933		450	521.013	443.369		737
1282	M0N98_01343	CP096965	1658222	1658995	-	774	44.2	257	29.4	5.91	Prephenate dehydrogenase, nucleotide-binding domain		-1.85508	1.40283e-07		-1.94564	0.00010631			17818	277.979	264.743		2307	175.653	154.224			5216	283.573	269.745		7002	276.981	265.687		5600	274.175	259.116		816	172.155	151.56		762	198.335	168.778		729
1283	M0N98_01344	CP096965	1659000	1660067	-	1068	47	355	39.9	5.96	DAHP synthetase I family protein		-3.35775	6.42437e-13		-3.52226	1.05087e-10			49391	558.432	531.842		3555	196.163	172.232			14194	559.245	531.973		20831	597.183	572.834		14366	509.737	481.738		1621	247.847	218.197		861	162.412	138.208		1073
1284	M0N98_01345	CP096965	1660087	1661271	-	1185	47.1	394	45	6.79	LL-diaminopimelate aminotransferase		-2.24386	8.33089e-08		-2.35344	2.77121e-06			28378	289.172	275.403		3053	151.83	133.308			7812	277.404	263.876		11390	294.289	282.29		9176	293.438	277.32		1332	183.551	161.593		821	139.576	118.775		900
1285	M0N98_01346	CP096965	1661246	1662088	-	843	44.6	280	31.7	6	Bifunctional chorismate mutase/prephenate dehydratase		-1.65797	0.00335027		-1.73844	0.00340381			12938	185.325	176.5		1880	131.426	115.392			3394	169.415	161.154		4568	165.908	159.143		4976	223.684	211.397		716	138.694	122.102		645	154.141	131.17		519
1286	M0N98_01347	CP096965	1662346	1662702	-	357	43.1	118	13.4	8.08	HxlR-like helix-turn-helix		-1.49349	0.171894		-1.56487	0.184482			602	20.3621	19.3925		96	15.8472	13.9139			179	21.0986	20.0697		239	20.4974	19.6616		184	19.5313	18.4585		34	15.5518	13.6914		40	22.5723	19.2085		22
1287	M0N98_01348	CP096965	1662892	1663422	+	531	40.5	176	19	4.97	DJ-1/PfpI family protein		-4.00177	3.55772e-07		-4.1934	1.63286e-06			1351	30.7223	29.2595		80	8.87862	7.79546			411	32.5699	30.9816		666	38.4015	36.8357		274	19.5541	18.48		28	8.61062	7.58053		22	8.34667	7.10281		30
1288	M0N98_01349	CP096965	1663491	1664666	+	1176	40.6	391	44.7	6.58	Cystathionine beta-lyase PatB		-2.01596	0.000293626		-2.1137	0.000174155			10947	112.404	107.052		1305	65.3963	57.4182			2668	95.4657	90.8102		4309	112.186	107.612		3970	127.928	120.901		601	83.4523	73.4689		372	63.7266	54.2297		332
1289	M0N98_01350	CP096965	1664667	1665668	-	1002	37.7	333	37	8.86	Putative transport protein		-1.56806	0.0105813		-1.64323	0.0122036			5780	69.6552	66.3386		878	51.6389	45.3391			1252	52.5782	50.0141		2370	72.4184	69.4657		2158	81.6141	77.1312		284	46.283	40.7462		255	51.2693	43.6289		339
1290	M0N98_01351	CP096965	1665728	1666678	-	951	40.1	316	35.8	4.56	Tetratricopeptide repeat protein		-1.81792	0.000405383		-1.90632	0.000606204			9310	118.212	112.584		1228	76.097	66.8135			2699	119.424	113.6		3636	117.061	112.288		2975	118.546	112.035		316	54.2597	47.7686		415	87.9129	74.8117		497
1291	M0N98_01352	CP096965	1666693	1668897	-	2205	39.8	734	84.5	6.47	O-GlcNAcase		-1.28648	0.193843		-1.34857	0.139709			10300	56.4056	53.7198		1903	50.8604	44.6557			2489	47.4991	45.1827		3909	54.2782	52.0651		3902	67.0595	63.376		518	38.3612	33.772		712	65.0514	55.3571		673
1292	M0N98_01353	CP096965	1668953	1670848	-	1896	41.6	631	72.9	8.21	DEAD/DEAH box helicase		-2.67538	1.08379e-07		-2.80391	1.32119e-07			13065	83.2079	79.246		1153	35.8378	31.4657			2727	60.5223	57.5709		5251	84.7954	81.338		5087	101.673	96.0881		390	33.589	29.5708		417	44.3081	37.7051		346
1293	M0N98_01354	CP096965	1670966	1672738	-	1773	42.2	590	66.5	6.05	Single-stranded-DNA-specific exonuclease RecJ		-1.64665	0.000916554		-1.72638	0.00329088			54853	373.581	355.793		7954	264.379	232.126			13924	330.464	314.348		20757	358.447	343.831		20172	431.143	407.462		2390	220.12	193.787		2818	320.197	272.48		2746
1294	M0N98_01355	CP096965	1672853	1674064	-	1212	39.6	403	46	6.2	Aminopeptidase E		3.36098	2.9677e-13		3.20453	2.39853e-09			31792	316.744	301.662		25689	1249.09	1096.71			9487	329.378	313.316		11733	296.398	284.313		10572	330.549	312.393		6548	882.22	776.68		9173	1524.73	1297.51		9968
1295	M0N98_01356	CP096965	1674093	1675484	-	1392	43.4	463	51.7	5.44	Xaa-Pro aminopeptidase		1.20431	0.154453		1.14857	0.474835			42855	371.754	354.053		12455	527.296	462.968			11687	353.291	336.062		16010	352.144	337.786		15158	412.652	389.986		3995	468.65	412.585		3794	549.089	467.262		4666
1296	M0N98_01357	CP096965	1675814	1676668	+	855	39.2	284	32.9	9.28	protein of unknown function (DUF6363)		1.34648	0.0697238		1.28403	0.193944			7279	102.801	97.9065		2313	159.426	139.977			1884	92.7222	88.2005		3331	119.283	114.419		2064	91.4797	86.455		668	127.58	112.317		742	174.833	148.778		903
1297	M0N98_01358	CP096965	1676808	1677608	-	801	34.3	266	30.1	4.72	hypothetical protein		137.255	5.40079e-236		130.762	1.5657e-95			801	12.0752	11.5002		26069	1917.97	1683.99			234	12.2928	11.6934		345	13.1873	12.6496		222	10.5027	9.92583		7560	1541.2	1356.83		9404	2365.18	2012.71		9105
1298	M0N98_01359	CP096965	1677800	1679335	-	1536	42.5	511	57.3	7.33	Ribonuclease Y		-1.32575	0.200529		-1.38903	0.138261			56525	444.368	423.209		10204	391.498	343.737			11612	318.115	302.602		19794	394.558	378.47		25119	619.716	585.676		2979	316.702	278.815		3428	449.609	382.606		3797
1299	M0N98_01360	CP096965	1679436	1679729	-	294	40.1	97	11.8	6.54	Cell division protein ZapA		2.18371	1.34901e-06		2.08172	0.000100029			3421	140.507	133.817		1781	356.998	313.446			1008	144.272	137.236		1345	140.069	134.358		1068	137.659	130.098		513	284.932	250.845		680	465.958	396.519		588
1300	M0N98_01361	CP096965	1679759	1680052	-	294	35.4	97	11.8	8.5	hypothetical protein		1.74681	0.0326957		1.66534	0.0458102			2623	107.732	102.602		1100	220.493	193.594			802	114.788	109.19		908	94.5599	90.7044		913	117.681	111.217		205	113.862	100.24		447	306.299	260.653		448
1301	M0N98_01362	CP096965	1680225	1680686	-	462	39	153	18.2	10.93	Protein of unknown function (DUF454)		-1.73265	0.132493		-1.81597	0.116439			558	14.5843	13.8899		77	9.82197	8.62373			152	13.8443	13.1691		219	14.5134	13.9217		187	15.3384	14.4959		38	13.4311	11.8244		28	12.2096	10.3901		11
1302	M0N98_01363	CP096965	1680743	1681054	+	312	41.3	103	11.9	5.55	6-carboxy-5,6,7,8-tetrahydropterin synthase		-1.92493	0.00982674		-2.0193	0.00563608			3392	131.279	125.028		422	79.7091	69.9849			966	130.284	123.931		1342	131.694	126.324		1084	131.661	124.429		198	103.629	91.2319		147	94.9178	80.7727		77
1303	M0N98_01364	CP096965	1681041	1681586	+	546	39.4	181	20.5	4.55	7-carboxy-7-deazaguanine synthase		-1.47237	0.0354264		-1.54363	0.0470413			2918	64.5336	61.4609		473	51.0526	44.8245			723	55.7204	53.0032		1192	66.8424	64.117		1003	69.6129	65.7892		195	58.3194	51.3426		149	54.9767	46.7838		129
1304	M0N98_01366	CP096965	1681786	1682379	-	594	38.7	197	23	9.32	hypoxanDNAglyco: DNA-deoxyinosine glycosylase		-4.12291	2.38901e-18		-4.32168	6.14984e-15			16169	328.693	313.042		939	93.1599	81.7948			4248	300.931	286.256		5999	309.215	296.607		5922	377.801	357.049		258	70.9258	62.4409		335	113.617	96.6853		346
1305	M0N98_01367	CP096965	1682394	1683020	-	627	35.7	208	24.3	9.91	hypothetical protein		-2.77909	1.01797e-09		-2.91404	1.83663e-08			19380	373.233	355.461		1655	155.554	136.577			5199	348.916	331.901		7578	370.046	354.958		6603	399.076	377.155		457	119.02	104.782		651	209.17	177.998		547
1306	M0N98_01368	CP096965	1683154	1684554	-	1401	41.2	466	51.1	8.9	Amino-acid carrier protein AlsT		-4.42279	1.98037e-20		-4.63526	7.22697e-15			7447	64.1855	61.1293		403	16.9518	14.8838			2118	63.6146	60.5123		2909	63.5732	60.9811		2420	65.4574	61.862		108	12.588	11.0821		143	20.5628	17.4985		152
1307	M0N98_01369	CP096965	1684560	1685207	-	648	41.4	215	24.8	8.36	Putative DNA-binding domain protein		-2.84789	4.10896e-09		-2.98495	8.73127e-07			2914	54.301	51.7155		249	22.6451	19.8825			892	57.924	55.0993		981	46.3514	44.4615		1041	60.8775	57.5337		78	19.6558	17.3044		84	26.115	22.2232		87
1308	M0N98_01370	CP096965	1685340	1689299	+	3960	38.9	1319	149.5	4.9	Two component regulator propeller		-1.66055	0.00146969		-1.74166	0.00490931			5078	15.4843	14.747		740	11.0125	9.66903			1382	14.6853	13.9691		2057	15.904	15.2556		1639	15.6843	14.8228		285	11.7522	10.3463		173	8.80108	7.4895		282
1309	M0N98_01371	CP096965	1689447	1689725	+	279	42.3	92	10.5	5.54	GCN5-related N-acetyl-transferase		1.02626	0.917604		-1.02149	0.943675			4923	213.068	202.923		1197	252.836	221.992			1029	155.196	147.627		2176	238.794	229.057		1718	233.346	220.529		542	317.224	279.274		335	241.894	205.846		320
1310	M0N98_01372	CP096965	1689800	1691095	-	1296	43.4	431	46.1	5.71	UPF0597 protein YhaM		1.66007	0.000247234		1.58355	0.0107896			16124	150.232	143.078		6352	288.839	253.602			3821	124.063	118.013		7000	165.372	158.629		5303	155.059	146.542		2023	254.895	224.402		1895	294.57	250.672		2434
1311	M0N98_01373	CP096965	1691287	1693320	-	2034	41.7	677	74.8	5.01	Thiol:disulfide interchange protein DsbD		1.05931	0.792608		1.01084	0.975555			66847	396.848	377.952		16993	492.344	432.28			15238	315.243	299.87		27684	416.722	399.731		23925	445.741	421.257		5260	422.285	371.767		4104	406.482	345.906		7629
1312	M0N98_01374	CP096965	1693453	1695204	-	1752	36.8	583	68.5	9.12	Helix-turn-helix domain protein		-1.54851	0.0354681		-1.62336	0.0326393			3249	22.3928	21.3266		500	16.8184	14.7667			875	21.0156	19.9908		1186	20.7262	19.8811		1188	25.6959	24.2845		138	12.8622	11.3235		206	23.6874	20.1574		156
1313	M0N98_01376	CP096965	1695560	1696564	-	1005	44.8	334	39	10.34	Transposase		-2.94821	9.00437e-14		-3.08958	1.85052e-09			6866	82.4957	78.5676		552	32.3685	28.4197			1660	69.5042	66.1147		2924	89.0799	85.4478		2282	86.0461	81.3197		179	29.0843	25.6049		182	36.483	31.0461		191
1314	M0N98_01377	CP096965	1696575	1696925	-	351	39.9	116	13.8	4.98	hypothetical protein		-3.10177	5.41406e-10		-3.24957	6.16308e-08			3656	125.774	119.786		280	47.0111	41.276			982	117.726	111.985		1443	125.872	120.739		1231	132.902	125.602		84	39.079	34.4039		112	64.283	54.7032		84
1315	M0N98_01378	CP096965	1697134	1698210	+	1077	39.2	358	41.7	9.6	Phage integrase SAM-like domain protein		2.70137	0.0249511		2.57367	0.0248537			582	6.5253	6.2146		388	21.2308	18.6407			229	8.94723	8.51091		179	5.08869	4.8812		174	6.1223	5.78602		30	4.54859	4.00444		130	24.3171	20.6933		228
1316	M0N98_01379	CP096965	1698442	1699728	-	1287	55.3	428	48.4	8.86	Transcriptional regulatory protein ZraR		2.27075	0.0172827		2.16147	0.0348075			201	1.88587	1.79607		108	4.94533	4.34202			50	1.63478	1.55506		103	2.45034	2.35044		48	1.41333	1.3357		52	6.59775	5.80846		24	3.7568	3.19694		32
1317	M0N98_01380	CP096965	1699725	1702133	-	2409	56	802	91.5	7.13	Histidine kinase-, DNA gyrase B-, and HSP90-like ATPase		1.80481	0.034987		1.71998	0.077192			677	3.39348	3.2319		297	7.26557	6.3792			195	3.40617	3.24007		298	3.78746	3.63303		184	2.89443	2.73544		123	8.33757	7.34014		48	4.01411	3.41591		126
1318	M0N98_01381	CP096965	1702141	1702923	-	783	49.9	260	28.8	7.5	Sec-independent protein translocase protein TatCy		1.495	0.241215		1.42342	0.332825			237	3.65494	3.48091		85	6.39745	5.61699			81	4.35303	4.14075		105	4.10578	3.93838		51	2.46825	2.33268		30	6.25649	5.50802		26	6.68954	5.69264		29
1319	M0N98_01382	CP096965	1702928	1703122	-	195	47.2	64	7.1	6.81	Sec-independent protein translocase protein TatA		1.11689	0.883264		1.06078	0.966089			60	3.71544	3.53853		16	4.83543	4.24553			15	3.23687	3.07902		19	2.98324	2.8616		26	5.05266	4.77513		4	3.34963	2.94891		8	8.26495	7.03327		4
1320	M0N98_01383	CP096965	1703197	1703736	-	540	53.3	179	19.9	7.14	Putative NAD(P)H-dependent FMN-containing oxidoreductase YwqN		1.74832	0.0617222		1.66455	0.133302			263	5.88106	5.60103		112	12.2229	10.7318			92	7.16907	6.81946		94	5.3297	5.11239		77	5.40354	5.10674		30	9.07191	7.98663		36	13.4305	11.4291		46
1321	M0N98_01384	CP096965	1703987	1704892	-	906	54	301	34.1	5.88	Glyoxal reductase		1.52189	0.214729		1.45042	0.315556			399	5.31788	5.06466		147	9.56178	8.39529			113	5.24831	4.99236		179	6.04914	5.80249		107	4.47545	4.22963		49	8.83159	7.77506		24	5.33664	4.54135		74
1322	M0N98_01385	CP096965	1704908	1705669	-	762	56.8	253	26.9	6.66	Dihydroanticapsin 7-dehydrogenase		1.41276	0.286603		1.34655	0.413046			320	5.07094	4.82949		107	8.2752	7.26566			76	4.19689	3.99222		156	6.26813	6.01256		88	4.37632	4.13594		49	10.5006	9.24437		26	6.8739	5.84952		32
1323	M0N98_01386	CP096965	1705676	1706302	-	627	47.7	208	23.1	4.83	NAD(P)H-binding protein		1.45636	0.271047		1.38694	0.380105			289	5.56575	5.30074		104	9.77497	8.58247			96	6.44277	6.12858		106	5.17615	4.9651		87	5.25815	4.96933		42	10.9384	9.62981		18	5.78349	4.92161		44
1324	M0N98_01387	CP096965	1706310	1707323	-	1014	52.5	337	37.9	5.9	1-deoxyxylulose-5-phosphate synthase YajO		1.1801	0.587168		1.12543	0.742434			343	4.0846	3.89011		97	5.63746	4.94972			96	3.98384	3.78956		132	3.9857	3.82319		115	4.29775	4.06169		34	5.47535	4.82033		35	6.95369	5.91741		28
1325	M0N98_01388	CP096965	1707320	1707889	-	570	53	189	20.9	10.02	Flavodoxin		1.62202	0.177628		1.5457	0.237725			182	3.85558	3.672		70	7.23724	6.35433			37	2.73147	2.59826		82	4.40461	4.22502		63	4.18839	3.95833		27	7.73499	6.80965		18	6.36184	5.41377		25
1326	M0N98_01389	CP096965	1707898	1708662	-	765	54.6	254	28.3	5.6	Carboxymuconolactone decarboxylase family protein		1.19016	0.629058		1.13409	0.763224			263	4.15134	3.95367		76	5.85466	5.14042			80	4.40045	4.18586		108	4.32246	4.14622		75	3.71519	3.51112		28	5.97679	5.26178		16	4.2135	3.58559		32
1327	M0N98_01390	CP096965	1708710	1709714	-	1005	51.7	334	37.2	6.6	Flavin reductase like domain protein		1.41524	0.322448		1.34849	0.425471			338	4.0611	3.86773		119	6.978	6.12671			118	4.94066	4.69972		80	2.43721	2.33783		140	5.2789	4.98894		38	6.17431	5.43568		42	8.41915	7.16449		39
1328	M0N98_01391	CP096965	1709728	1710894	-	1167	55.7	388	42.8	5.64	Long-chain-alcohol dehydrogenase 2		2.21599	0.00147556		2.1106	0.0140119			365	3.77673	3.5969		193	9.74622	8.55722			120	4.32692	4.11592		154	4.04034	3.87561		91	2.95496	2.79265		63	8.81537	7.76079		72	12.4293	10.577		58
1329	M0N98_01392	CP096965	1710916	1711485	-	570	49.8	189	20.7	7.6	Galactoside O-acetyltransferase		2.95566	0.0418084		2.80677	0.0403862			74	1.56765	1.49301		56	5.78979	5.08346			34	2.51	2.38759		10	0.537148	0.515246		30	1.99447	1.88492		22	6.30259	5.54861		20	7.06871	6.0153		14
1330	M0N98_01393	CP096965	1711488	1712537	-	1050	52.5	349	38.1	4.13	Cyclophilin-like family protein		1.8944	0.0577505		1.80335	0.104648			207	2.38053	2.26719		95	5.33193	4.68145			67	2.68506	2.55412		68	1.98284	1.90199		72	2.59851	2.45578		35	5.44314	4.79198		38	7.29087	6.20435		22
1331	M0N98_01394	CP096965	1712550	1713674	-	1125	54.7	374	41.9	8.7	Aldo-keto reductase IolS		-1.5079	0.289117		-1.58203	0.242138			497	5.33454	5.08054		82	4.29547	3.77145			193	7.21894	6.8669		187	5.08929	4.88179		117	3.94108	3.7246		44	6.38662	5.62259		14	2.50704	2.13343		24
1332	M0N98_01395	CP096965	1713689	1713904	-	216	43.5	71	8.3	4.12	hypothetical protein		4.63922	0.287891		4.33313	0.122166			8	0.447229	0.425934		10	2.72832	2.39548			6	1.16887	1.11187		2	0.283495	0.271935		0	0	0		4	3.02397	2.66221		0	0	0		6
1333	M0N98_01396	CP096965	1714072	1714974	+	903	45.2	300	34.9	7.1	Helix-turn-helix domain protein		-1.21752	0.209925		-1.27752	0.196094			8557	114.427	108.978		1698	110.815	97.2963			2697	125.679	119.55		3554	120.503	115.59		2306	96.7727	91.4572		662	119.713	105.392		466	103.964	88.4708		570
1334	M0N98_01397	CP096965	1717443	1718372	+	930	54	309	35.4	9.3	Putative amidoligase enzyme		2.50975	0.0266613		2.39068	0.0367242			163	2.1164	2.01563		98	6.21002	5.45242			34	1.53838	1.46336		70	2.30454	2.21057		59	2.40409	2.27204		20	3.51171	3.0916		20	4.33243	3.68679		58
1335	M0N98_01398	CP096965	1718369	1718602	+	234	55.6	77	8.8	5.58	hypothetical protein		2.12427	9.2132e-05		2.02557	0.00364939			893	46.0818	43.8876		456	114.841	100.831			222	39.9214	37.9746		365	47.7579	45.8107		306	49.5549	46.833		145	101.187	89.0816		116	99.8682	84.9853		195
1336	M0N98_01399	CP096965	1719210	1719503	+	294	55.1	97	11.6	9.14	Helix-turn-helix domain protein		1.19036	0.698212		1.13419	0.789568			209	8.58405	8.17532		59	11.8265	10.3837			56	8.01511	7.62424		74	7.70642	7.39221		79	10.1827	9.62335		14	7.77592	6.84568		29	19.8717	16.9103		16
1337	M0N98_01400	CP096965	1719570	1720781	-	1212	57.9	403	45.9	10	Phage integrase SAM-like domain protein		1.74625	0.400662		1.66508	0.370804			58	0.577855	0.55034		26	1.26421	1.10999			28	0.97213	0.924723		12	0.303143	0.290783		18	0.562796	0.531883		6	0.808388	0.71168		6	0.997318	0.848693		14
1338	M0N98_01401	CP096965	1720801	1722030	-	1230	55.8	409	47.7	10.06	Phage integrase family protein		1.58406	0.658551		1.51981	0.603984			34	0.333785	0.317892		14	0.670769	0.588938			12	0.41053	0.39051		8	0.199138	0.191018		14	0.431325	0.407633		10	1.3276	1.16878		0	0	0		4
1339	M0N98_01402	CP096965	1722153	1722497	+	345	38.6	114	13	10.25	Phage integrase family protein		1.0999	0.979879		-4.39574	1			2	0.070001	0.0666679		0	0	0			0	0	0		0	0	0		2	0.219681	0.207614		0	0	0		0	0	0		0
1340	M0N98_01403	CP096965	1722996	1723337	+	342	33.6	113	13	6.76	hypothetical protein		6.08664	4.15409e-07		5.78769	4.07182e-06			214	7.55581	7.19604		306	52.7285	46.2958			67	8.24361	7.8416		80	7.16197	6.86995		67	7.42387	7.01609		45	21.4861	18.9157		162	95.4276	81.2065		99
1341	M0N98_01404	CP096965	1723266	1723481	-	216	38.9	71	7.6	10.58	Outer membrane protein A		9.47646	1.77296e-09		8.99198	9.80329e-08			96	5.36675	5.11121		221	60.296	52.9401			25	4.87029	4.63279		21	2.97669	2.85532		50	8.77198	8.29015		49	37.0436	32.6121		100	93.2677	79.3685		72
1342	M0N98_01405	CP096965	1723667	1725025	-	1359	46.1	452	52.9	10.71	Transposase domain (DUF772)		3.36169	4.96547e-16		3.20562	1.20878e-09			1958	17.3975	16.5691		1570	68.0816	59.776			528	16.3487	15.5514		813	18.3164	17.5696		617	17.2047	16.2597		448	53.8306	47.3909		505	74.8612	63.705		617
1343	M0N98_01406	CP096965	1725198	1726193	-	996	41.1	331	37.1	4.9	AhpC/TSA family protein		1.06001	0.696741		1.01077	0.971476			5463	66.2316	63.078		1390	82.2442	72.2108			1567	66.2031	62.9746		2191	67.3522	64.606		1705	64.8704	61.3072		436	71.4822	62.9308		437	88.3908	75.2184		517
1344	M0N98_01407	CP096965	1726327	1728075	+	1749	44.5	582	66.5	8.29	protein of unknown function (DUF4091)		2.21983	1.14587e-07		2.11664	3.91997e-05			13120	90.5811	86.2681		6977	235.087	206.407			3747	90.1494	85.7531		5005	87.6159	84.0435		4368	94.6399	89.4415		1917	178.98	157.568		2467	284.161	241.814		2593
1345	M0N98_01408	CP096965	1728420	1729778	+	1359	46.1	452	52.9	10.71	Transposase domain (DUF772)		3.7849	2.43291e-13		3.60895	1.73667e-10			2096	18.6237	17.7369		1887	81.8281	71.8454			564	17.4634	16.6118		879	19.8033	18.9959		653	18.2085	17.2084		465	55.8733	49.1892		625	92.65	78.8429		797
[truncated: 2,839 more rows]
[truncated: 2 more columns]

## Sheet: TPM mouse
Transcript abundance of each PvCL10 gene from monocolonized mouse feces or from broth grown bacteria
[truncated: 4,186 more rows]
